# Supplementary material for: Re-Analyses of Samples From Amyotrophic Lateral Sclerosis Patients and Controls Identify Many Novel Small RNAs With Diagnostic And Prognostic Potential
Source: Mol Neurobiol. 2025 Feb 21;62(7):8135–49. doi: 10.1007/s12035-025-04747-2 (PMC12208959; doi:10.1007/s12035-025-04747-2)
Supplement: Supplementary file 1 — Supplementary file1 (XLSX 25 KB) [file 12035_2025_4747_MOESM1_ESM.xlsx]

## Sheet: Supp. Table S1
Supp. Table S1. SRA identifiers, their matching GEO identifiers, and related information for the Plasma and Serum datasets from GSE168714 and GSE148097 respectively.
PLASMA						SERUM
SRA run id	GEO Accession	Label	Source	Disease		SRA run id	GEO Accession	Label	Source	Disease
SRR13934201	GSM5159516	ALS patient_enrolment [BLT00002]	plasma	ALS		SRR11484046	GSM4454060	ALS patient [SLA2]	serum	ALS
SRR13934202	GSM5159517	ALS patient_enrolment [BLT00006]	plasma	ALS		SRR11484047	GSM4454061	ALS patient [SLA3]	serum	ALS
SRR13934203	GSM5159518	ALS patient_enrolment [BLT00007]	plasma	ALS		SRR11484048	GSM4454062	ALS patient [SLA4]	serum	ALS
SRR13934204	GSM5159519	ALS patient_enrolment [BLT00008]	plasma	ALS		SRR11484049	GSM4454063	ALS patient [SLA6]	serum	ALS
SRR13934205	GSM5159520	ALS patient_enrolment [BLT00018]	plasma	ALS		SRR11484050	GSM4454064	ALS patient [SLA8]	serum	ALS
SRR13934206	GSM5159521	ALS patient_enrolment [BLT00020]	plasma	ALS		SRR11484051	GSM4454065	ALS patient [SLA9]	serum	ALS
SRR13934207	GSM5159522	ALS patient_enrolment [BLT00021]	plasma	ALS		SRR11484052	GSM4454066	ALS patient [SLA10]	serum	ALS
SRR13934208	GSM5159523	ALS patient_enrolment [BLT00023]	plasma	ALS		SRR11484053	GSM4454067	ALS patient [SLA15]	serum	ALS
SRR13934209	GSM5159524	ALS patient_enrolment [BLT00026]	plasma	ALS		SRR11484054	GSM4454068	ALS patient [SLA16]	serum	ALS
SRR13934210	GSM5159525	ALS patient_enrolment [BLT00030]	plasma	ALS		SRR11484055	GSM4454069	ALS patient [SLA21]	serum	ALS
SRR13934211	GSM5159526	ALS patient_enrolment [BLT00035]	plasma	ALS		SRR11484056	GSM4454070	ALS patient [SLA22]	serum	ALS
SRR13934212	GSM5159527	ALS patient_enrolment [BLT00036]	plasma	ALS		SRR11484057	GSM4454071	ALS patient [SLA23]	serum	ALS
SRR13934213	GSM5159528	ALS patient_enrolment [BLT00037]	plasma	ALS		SRR11484058	GSM4454072	ALS patient [SLA24]	serum	ALS
SRR13934214	GSM5159529	ALS patient_enrolment [BLT00042]	plasma	ALS		SRR11484040	GSM4454054	Healthy control [WT1]	serum	Control
SRR13934215	GSM5159530	ALS patient_enrolment [BLT00043]	plasma	ALS		SRR11484041	GSM4454055	Healthy control [WT2]	serum	Control
SRR13934216	GSM5159531	ALS patient_enrolment [BLT00046]	plasma	ALS		SRR11484042	GSM4454056	Healthy control [WT3]	serum	Control
SRR13934217	GSM5159532	ALS patient_enrolment [BLT00047]	plasma	ALS		SRR11484043	GSM4454057	Healthy control [WT4]	serum	Control
SRR13934218	GSM5159533	ALS patient_enrolment [BLT00049]	plasma	ALS		SRR11484044	GSM4454058	Healthy control [WT5]	serum	Control
SRR13934219	GSM5159534	ALS patient_enrolment [BLT00050 ]	plasma	ALS		SRR11484045	GSM4454059	Healthy control [WT6]	serum	Control
SRR13934220	GSM5159535	ALS patient_enrolment [BLT00054]	plasma	ALS
SRR13934221	GSM5159536	ALS patient_enrolment [BLT00059]	plasma	ALS
SRR13934222	GSM5159537	ALS patient_enrolment [BLT00062 ]	plasma	ALS
SRR13934223	GSM5159538	ALS patient_enrolment [BLT00064]	plasma	ALS
SRR13934224	GSM5159539	ALS patient_enrolment [BLT00067]	plasma	ALS
SRR13934225	GSM5159540	ALS patient_enrolment [BLT00069]	plasma	ALS
SRR13934226	GSM5159541	ALS patient_enrolment [BLT00070]	plasma	ALS
SRR13934227	GSM5159542	ALS patient_enrolment [BLT00072]	plasma	ALS
SRR13934228	GSM5159543	ALS patient_enrolment [BLT00073]	plasma	ALS
SRR13934229	GSM5159544	ALS patient_enrolment [BLT00074]	plasma	ALS
SRR13934231	GSM5159546	ALS patient_enrolment [BLT00080]	plasma	ALS
SRR13934232	GSM5159547	ALS patient_enrolment [BLT00083]	plasma	ALS
SRR13934233	GSM5159548	ALS patient_enrolment [BLT00085 ]	plasma	ALS
SRR13934234	GSM5159549	ALS patient_enrolment [BLT00086]	plasma	ALS
SRR13934235	GSM5159550	ALS patient_enrolment [BLT00087]	plasma	ALS
SRR13934236	GSM5159551	ALS patient_enrolment [BLT00088]	plasma	ALS
SRR13934237	GSM5159552	ALS patient_enrolment [BLT00093]	plasma	ALS
SRR13934238	GSM5159553	ALS patient_enrolment [BLT00097]	plasma	ALS
SRR13934239	GSM5159554	ALS patient_enrolment [BLT00099]	plasma	ALS
SRR13934240	GSM5159555	ALS patient_enrolment [BLT00102]	plasma	ALS
SRR13934241	GSM5159556	ALS patient_enrolment [BLT00103]	plasma	ALS
SRR13934242	GSM5159557	ALS patient_enrolment [BLT00120]	plasma	ALS
SRR13934243	GSM5159558	ALS patient_enrolment [BLT00160]	plasma	ALS
SRR13934244	GSM5159559	ALS patient_enrolment [BLT00225]	plasma	ALS
SRR13934245	GSM5159560	ALS patient_enrolment [BLT00230]	plasma	ALS
SRR13934246	GSM5159561	ALS patient_enrolment [BUH00001]	plasma	ALS
SRR13934247	GSM5159562	ALS patient_enrolment [BUH00002]	plasma	ALS
SRR13934248	GSM5159563	ALS patient_enrolment [BUH00003]	plasma	ALS
SRR13934249	GSM5159564	ALS patient_enrolment [BUH00008]	plasma	ALS
SRR13934250	GSM5159565	ALS patient_enrolment [BUH00010]	plasma	ALS
SRR13934251	GSM5159566	ALS patient_enrolment [BUH00011]	plasma	ALS
SRR13934252	GSM5159567	ALS patient_enrolment [BUH00018]	plasma	ALS
SRR13934253	GSM5159568	ALS patient_enrolment [BUH00020]	plasma	ALS
SRR13934254	GSM5159569	ALS patient_enrolment [BUH00025]	plasma	ALS
SRR13934255	GSM5159570	ALS patient_enrolment [BUH00026]	plasma	ALS
SRR13934256	GSM5159571	ALS patient_enrolment [BUH00028]	plasma	ALS
SRR13934257	GSM5159572	ALS patient_enrolment [BUH00030]	plasma	ALS
SRR13934258	GSM5159573	ALS patient_enrolment [BUH00032]	plasma	ALS
SRR13934259	GSM5159574	ALS patient_enrolment [BUH00038]	plasma	ALS
SRR13934260	GSM5159575	ALS patient_enrolment [BUH00040]	plasma	ALS
SRR13934261	GSM5159576	ALS patient_enrolment [BUH00042]	plasma	ALS
SRR13934262	GSM5159577	ALS patient_enrolment [BUH00044]	plasma	ALS
SRR13934263	GSM5159578	ALS patient_enrolment [BUH00045]	plasma	ALS
SRR13934264	GSM5159579	ALS patient_enrolment [BUH00052]	plasma	ALS
SRR13934265	GSM5159580	ALS patient_enrolment [BUH00054]	plasma	ALS
SRR13934266	GSM5159581	ALS patient_enrolment [BUH00055]	plasma	ALS
SRR13934267	GSM5159582	ALS patient_enrolment [BUH00056]	plasma	ALS
SRR13934268	GSM5159583	ALS patient_enrolment [BUH00059]	plasma	ALS
SRR13934269	GSM5159584	ALS patient_enrolment [BUH00063]	plasma	ALS
SRR13934270	GSM5159585	ALS patient_enrolment [BUH00068]	plasma	ALS
SRR13934271	GSM5159586	ALS patient_enrolment [BUH00069]	plasma	ALS
SRR13934272	GSM5159587	ALS patient_enrolment [BUH00071]	plasma	ALS
SRR13934273	GSM5159588	ALS patient_enrolment [BUH00073]	plasma	ALS
SRR13934274	GSM5159589	ALS patient_enrolment [BUH00076]	plasma	ALS
SRR13934275	GSM5159590	ALS patient_enrolment [BUH00082]	plasma	ALS
SRR13934276	GSM5159591	ALS patient_enrolment [BUH00084]	plasma	ALS
SRR13934277	GSM5159592	ALS patient_enrolment [BUH00089]	plasma	ALS
SRR13934278	GSM5159593	ALS patient_enrolment [BUH00093]	plasma	ALS
SRR13934279	GSM5159594	ALS patient_enrolment [BUH00095]	plasma	ALS
SRR13934280	GSM5159595	ALS patient_enrolment [BUH00101]	plasma	ALS
SRR13934281	GSM5159596	ALS patient_enrolment [BUH00109]	plasma	ALS
SRR13934282	GSM5159597	ALS patient_enrolment [BUH00112]	plasma	ALS
SRR13934283	GSM5159598	ALS patient_enrolment [BUH00140]	plasma	ALS
SRR13934284	GSM5159599	ALS patient_enrolment [BUH00154]	plasma	ALS
SRR13934285	GSM5159600	ALS patient_enrolment [BUH00162]	plasma	ALS
SRR13934286	GSM5159601	ALS patient_enrolment [BUH00165]	plasma	ALS
SRR13934287	GSM5159602	ALS patient_enrolment [BUH00170]	plasma	ALS
SRR13934288	GSM5159603	ALS patient_enrolment [BUH00173]	plasma	ALS
SRR13934289	GSM5159604	ALS patient_enrolment [BUH00175]	plasma	ALS
SRR13934290	GSM5159605	ALS patient_enrolment [BUH00177]	plasma	ALS
SRR13934291	GSM5159606	ALS patient_enrolment [BUH00178]	plasma	ALS
SRR13934292	GSM5159607	ALS patient_enrolment [BUH00180]	plasma	ALS
SRR13934293	GSM5159608	ALS patient_enrolment [BUH00182]	plasma	ALS
SRR13934294	GSM5159609	ALS patient_enrolment [BUH00183]	plasma	ALS
SRR13934295	GSM5159610	ALS patient_enrolment [BUH00184]	plasma	ALS
SRR13934296	GSM5159611	ALS patient_enrolment [BUH00188]	plasma	ALS
SRR13934297	GSM5159612	ALS patient_enrolment [BUH00190]	plasma	ALS
SRR13934298	GSM5159613	ALS patient_enrolment [BUH00191]	plasma	ALS
SRR13934299	GSM5159614	ALS patient_enrolment [BUH00192]	plasma	ALS
SRR13934300	GSM5159615	ALS patient_enrolment [BUH00197]	plasma	ALS
SRR13934301	GSM5159616	ALS patient_enrolment [BUH00199 ]	plasma	ALS
SRR13934302	GSM5159617	ALS patient_enrolment [BUH00201]	plasma	ALS
SRR13934303	GSM5159618	ALS patient_enrolment [BUH00202]	plasma	ALS
SRR13934304	GSM5159619	ALS patient_enrolment [BUH00203]	plasma	ALS
SRR13934305	GSM5159620	ALS patient_enrolment [BUH00205]	plasma	ALS
SRR13934306	GSM5159621	ALS patient_enrolment [BUH00206]	plasma	ALS
SRR13934307	GSM5159622	ALS patient_enrolment [BUH00207]	plasma	ALS
SRR13934308	GSM5159623	ALS patient_enrolment [BUH00208]	plasma	ALS
SRR13934309	GSM5159624	ALS patient_enrolment [BUH00209]	plasma	ALS
SRR13934310	GSM5159625	ALS patient_enrolment [BUH00211]	plasma	ALS
SRR13934312	GSM5159627	ALS patient_enrolment [BUH00213]	plasma	ALS
SRR13934313	GSM5159628	ALS patient_enrolment [BUH00214]	plasma	ALS
SRR13934314	GSM5159629	ALS patient_enrolment [BUH00215]	plasma	ALS
SRR13934315	GSM5159630	ALS patient_enrolment [BUH00224]	plasma	ALS
SRR13934316	GSM5159631	ALS patient_enrolment [BUH00238]	plasma	ALS
SRR13934317	GSM5159632	ALS patient_enrolment [BUH00246]	plasma	ALS
SRR13934318	GSM5159633	ALS patient_enrolment [BUH00247]	plasma	ALS
SRR13934319	GSM5159634	ALS patient_enrolment [BUH00249]	plasma	ALS
SRR13934320	GSM5159635	ALS patient_enrolment [BUH00260]	plasma	ALS
SRR13934321	GSM5159636	ALS patient_enrolment [BUH00261]	plasma	ALS
SRR13934322	GSM5159637	ALS patient_enrolment [BUH00268]	plasma	ALS
SRR13934323	GSM5159638	ALS patient_enrolment [BUH00281]	plasma	ALS
SRR13934324	GSM5159639	ALS patient_enrolment [BUH00295]	plasma	ALS
SRR13934325	GSM5159640	ALS patient_enrolment [BUH00316]	plasma	ALS
SRR13934326	GSM5159641	ALS patient_enrolment [BUH00317]	plasma	ALS
SRR13934327	GSM5159642	ALS patient_enrolment [BUH00322]	plasma	ALS
SRR13934328	GSM5159643	ALS patient_enrolment [BUH00328]	plasma	ALS
SRR13934329	GSM5159644	ALS patient_enrolment [BUH00330]	plasma	ALS
SRR13934330	GSM5159645	ALS patient_enrolment [BUH00331]	plasma	ALS
SRR13934331	GSM5159646	ALS patient_enrolment [BUH00332]	plasma	ALS
SRR13934332	GSM5159647	ALS patient_enrolment [BUH00372]	plasma	ALS
SRR13934333	GSM5159648	ALS patient_enrolment [BUH00377]	plasma	ALS
SRR13934334	GSM5159649	ALS patient_enrolment [BUH00429]	plasma	ALS
SRR13934335	GSM5159650	ALS patient_enrolment [TST001]	plasma	ALS
SRR13934336	GSM5159651	ALS patient_enrolment [TST0010]	plasma	ALS
SRR13934337	GSM5159652	ALS patient_enrolment [TST0012]	plasma	ALS
SRR13934338	GSM5159653	ALS patient_enrolment [TST0013]	plasma	ALS
SRR13934339	GSM5159654	ALS patient_enrolment [TST0014]	plasma	ALS
SRR13934340	GSM5159655	ALS patient_enrolment [TST0015]	plasma	ALS
SRR13934341	GSM5159656	ALS patient_enrolment [TST0016]	plasma	ALS
SRR13934342	GSM5159657	ALS patient_enrolment [TST0020]	plasma	ALS
SRR13934343	GSM5159658	ALS patient_enrolment [TST0021]	plasma	ALS
SRR13934344	GSM5159659	ALS patient_enrolment [TST0022]	plasma	ALS
SRR13934345	GSM5159660	ALS patient_enrolment [TST0028]	plasma	ALS
SRR13934346	GSM5159661	ALS patient_enrolment [TST0029]	plasma	ALS
SRR13934347	GSM5159662	ALS patient_enrolment [TST0030]	plasma	ALS
SRR13934348	GSM5159663	ALS patient_enrolment [TST0031]	plasma	ALS
SRR13934349	GSM5159664	ALS patient_enrolment [TST0032]	plasma	ALS
SRR13934350	GSM5159665	ALS patient_enrolment [TST0034]	plasma	ALS
SRR13934351	GSM5159666	ALS patient_enrolment [TST0035]	plasma	ALS
SRR13934352	GSM5159667	ALS patient_enrolment [TST0036]	plasma	ALS
SRR13934353	GSM5159668	ALS patient_enrolment [TST0038]	plasma	ALS
SRR13934354	GSM5159669	ALS patient_enrolment [TST0039]	plasma	ALS
SRR13934355	GSM5159670	ALS patient_enrolment [TST0041]	plasma	ALS
SRR13934356	GSM5159671	ALS patient_enrolment [TST0042]	plasma	ALS
SRR13934357	GSM5159672	ALS patient_enrolment [TST0043]	plasma	ALS
SRR13934358	GSM5159673	ALS patient_enrolment [TST0045]	plasma	ALS
SRR13934359	GSM5159674	ALS patient_enrolment [TST0047]	plasma	ALS
SRR13934360	GSM5159675	ALS patient_enrolment [TST004_V1]	plasma	ALS
SRR13934361	GSM5159676	ALS patient_enrolment [TST005]	plasma	ALS
SRR13934362	GSM5159677	ALS patient_enrolment [TST006]	plasma	ALS
SRR13934363	GSM5159678	ALS patient_enrolment [TST007]	plasma	ALS
SRR13934364	GSM5159679	ALS patient_enrolment [TST008]	plasma	ALS
SRR13934365	GSM5159680	ALS patient_enrolment [TST009]	plasma	ALS
SRR13934366	GSM5159681	ALS patient_enrolment [TST25]	plasma	ALS
SRR13934367	GSM5159682	ALS patient_enrolment [TST26]	plasma	ALS
SRR13934369	GSM5159684	ALS patient_enrolment [UCH00001]	plasma	ALS
SRR13934370	GSM5159685	ALS patient_enrolment [UCH00002]	plasma	ALS
SRR13934371	GSM5159686	ALS patient_enrolment [UCH00003]	plasma	ALS
SRR13934372	GSM5159687	ALS patient_enrolment [UCH00004]	plasma	ALS
SRR13934373	GSM5159688	ALS patient_enrolment [UCH00005]	plasma	ALS
SRR13934374	GSM5159689	ALS patient_enrolment [UCH00006]	plasma	ALS
SRR13934375	GSM5159690	ALS patient_enrolment [UCH00007]	plasma	ALS
SRR13934376	GSM5159691	ALS patient_enrolment [UCH00009]	plasma	ALS
SRR13934377	GSM5159692	ALS patient_enrolment [UCH00010]	plasma	ALS
SRR13934378	GSM5159693	ALS patient_enrolment [UCH00013]	plasma	ALS
SRR13934379	GSM5159694	ALS patient_enrolment [UCH00015]	plasma	ALS
SRR13934380	GSM5159695	ALS patient_enrolment [UCH00017]	plasma	ALS
SRR13934381	GSM5159696	ALS patient_enrolment [UCH00018]	plasma	ALS
SRR13934382	GSM5159697	ALS patient_enrolment [UCH00019]	plasma	ALS
SRR13934383	GSM5159698	ALS patient_enrolment [UCH00020]	plasma	ALS
SRR13934384	GSM5159699	ALS patient_enrolment [UCH00021]	plasma	ALS
SRR13934385	GSM5159700	ALS patient_enrolment [UCH00026]	plasma	ALS
SRR13934386	GSM5159701	ALS patient_enrolment [UCH00028]	plasma	ALS
SRR13934387	GSM5159702	ALS patient_enrolment [UCH00029]	plasma	ALS
SRR13934388	GSM5159703	ALS patient_enrolment [UCH00030]	plasma	ALS
SRR13934389	GSM5159704	ALS patient_enrolment [UCH00031]	plasma	ALS
SRR13934390	GSM5159705	ALS patient_enrolment [UCH00036]	plasma	ALS
SRR13934391	GSM5159706	ALS patient_enrolment [UCH00039]	plasma	ALS
SRR13934392	GSM5159707	ALS patient_enrolment [UCH00040]	plasma	ALS
SRR13934393	GSM5159708	ALS patient_enrolment [UCH00041]	plasma	ALS
SRR13934394	GSM5159709	ALS patient_enrolment [UCH00042]	plasma	ALS
SRR13934395	GSM5159710	ALS patient_enrolment [UCH00045]	plasma	ALS
SRR13934396	GSM5159711	ALS patient_enrolment [UCH00046]	plasma	ALS
SRR13934397	GSM5159712	ALS patient_enrolment [UCH00047]	plasma	ALS
SRR13934398	GSM5159713	ALS patient_enrolment [UCH00048]	plasma	ALS
SRR13934399	GSM5159714	ALS patient_enrolment [UCH00050]	plasma	ALS
SRR13934400	GSM5159715	ALS patient_enrolment [UCH00051]	plasma	ALS
SRR13934401	GSM5159716	ALS patient_enrolment [UCH00054]	plasma	ALS
SRR13934402	GSM5159717	ALS patient_enrolment [UCH00056]	plasma	ALS
SRR13934403	GSM5159718	ALS patient_enrolment [UCH00059]	plasma	ALS
SRR13934404	GSM5159719	ALS patient_enrolment [UCH00061]	plasma	ALS
SRR13934405	GSM5159720	ALS patient_enrolment [UCH00062]	plasma	ALS
SRR13934406	GSM5159721	ALS patient_enrolment [UCH00063]	plasma	ALS
SRR13934407	GSM5159722	ALS patient_enrolment [UCH00067]	plasma	ALS
SRR13934408	GSM5159723	ALS patient_enrolment [UCH00069]	plasma	ALS
SRR13934409	GSM5159724	ALS patient_enrolment [UCH00072]	plasma	ALS
SRR13934410	GSM5159725	ALS patient_enrolment [UCH00074]	plasma	ALS
SRR13934411	GSM5159726	ALS patient_enrolment [UCH00076]	plasma	ALS
SRR13934412	GSM5159727	ALS patient_enrolment [UCH00079]	plasma	ALS
SRR13934413	GSM5159728	ALS patient_enrolment [UCH00084]	plasma	ALS
SRR13934414	GSM5159729	ALS patient_enrolment [UCH00088]	plasma	ALS
SRR13934415	GSM5159730	ALS patient_enrolment [UCH00089]	plasma	ALS
SRR13934416	GSM5159731	ALS patient_enrolment [UCH00091]	plasma	ALS
SRR13934417	GSM5159732	ALS patient_enrolment [UCH00092]	plasma	ALS
SRR13934418	GSM5159733	ALS patient_enrolment [UCH00093]	plasma	ALS
SRR13934419	GSM5159734	ALS patient_enrolment [UCH00094]	plasma	ALS
SRR13934420	GSM5159735	ALS patient_enrolment [UCH00095]	plasma	ALS
SRR13934421	GSM5159736	ALS patient_enrolment [UCH00101]	plasma	ALS
SRR13934422	GSM5159737	ALS patient_enrolment [UCH00103]	plasma	ALS
SRR13934423	GSM5159738	ALS patient_enrolment [UCH00105]	plasma	ALS
SRR13934425	GSM5159740	ALS patient_enrolment [UCH00109]	plasma	ALS
SRR13934426	GSM5159741	ALS patient_enrolment [UCH00112]	plasma	ALS
SRR13934427	GSM5159742	ALS patient_enrolment [UCH00114]	plasma	ALS
SRR13934428	GSM5159743	ALS patient_enrolment [UCH00116]	plasma	ALS
SRR13934429	GSM5159744	ALS patient_enrolment [UCH00118]	plasma	ALS
SRR13934430	GSM5159745	ALS patient_enrolment [UCH00119]	plasma	ALS
SRR13934431	GSM5159746	ALS patient_enrolment [UCH00120]	plasma	ALS
SRR13934432	GSM5159747	ALS patient_enrolment [UCH00121]	plasma	ALS
SRR13934433	GSM5159748	ALS patient_enrolment [UCH00122]	plasma	ALS
SRR13934434	GSM5159749	ALS patient_enrolment [UCH00123]	plasma	ALS
SRR13934435	GSM5159750	ALS patient_enrolment [UCH00127]	plasma	ALS
SRR13934436	GSM5159751	ALS patient_enrolment [UCH00129]	plasma	ALS
SRR13934437	GSM5159752	ALS patient_enrolment [UCH00134]	plasma	ALS
SRR13934438	GSM5159753	ALS patient_enrolment [UCH00136]	plasma	ALS
SRR13934439	GSM5159754	ALS patient_enrolment [UCH00138]	plasma	ALS
SRR13934440	GSM5159755	ALS patient_enrolment [UCH00142]	plasma	ALS
SRR13934441	GSM5159756	ALS patient_enrolment [UCH00143]	plasma	ALS
SRR13934442	GSM5159757	ALS patient_enrolment [UCH00144]	plasma	ALS
SRR13934443	GSM5159758	ALS patient_enrolment [UCH00145]	plasma	ALS
SRR13934444	GSM5159759	ALS patient_enrolment [UCH00149]	plasma	ALS
SRR13934445	GSM5159760	ALS patient_enrolment [UCH00150]	plasma	ALS
SRR13934446	GSM5159761	ALS patient_enrolment [UCH00151]	plasma	ALS
SRR13934447	GSM5159762	ALS patient_enrolment [UCH00152]	plasma	ALS
SRR13934448	GSM5159763	ALS patient_enrolment [UCH00153]	plasma	ALS
SRR13934449	GSM5159764	ALS patient_enrolment [UCH00156]	plasma	ALS
SRR13934450	GSM5159765	ALS patient_enrolment [UCH00158]	plasma	ALS
SRR13934451	GSM5159766	ALS patient_enrolment [UCH00160]	plasma	ALS
SRR13934452	GSM5159767	ALS patient_enrolment [UCH00164]	plasma	ALS
SRR13934453	GSM5159768	ALS patient_enrolment [UCH00171]	plasma	ALS
SRR13934456	GSM5159771	ALS_patient_longitudinal_4 [BLT00021_4]	plasma	ALS
SRR13934459	GSM5159774	ALS_patient_longitudinal_4 [BLT00036_4]	plasma	ALS
SRR13934462	GSM5159777	ALS_patient_longitudinal_4 [BLT00054_4]	plasma	ALS
SRR13934465	GSM5159780	ALS_patient_longitudinal_4 [BLT00073_4]	plasma	ALS
SRR13934468	GSM5159783	ALS_patient_longitudinal_4 [BLT00083_4]	plasma	ALS
SRR13934471	GSM5159786	ALS_patient_longitudinal_4 [BLT00097_4]	plasma	ALS
SRR13934474	GSM5159789	ALS_patient_longitudinal_4 [BUH00008_4]	plasma	ALS
SRR13934477	GSM5159792	ALS_patient_longitudinal_4 [BUH00018_4]	plasma	ALS
SRR13934480	GSM5159795	ALS_patient_longitudinal_4 [BUH00038_4]	plasma	ALS
SRR13934483	GSM5159798	ALS_patient_longitudinal_4 [BUH00044_4]	plasma	ALS
SRR13934486	GSM5159801	ALS_patient_longitudinal_4 [BUH00045_4]	plasma	ALS
SRR13934489	GSM5159804	ALS_patient_longitudinal_4 [BUH00063_4]	plasma	ALS
SRR13934492	GSM5159807	ALS_patient_longitudinal_4 [BUH00071_4]	plasma	ALS
SRR13934495	GSM5159810	ALS_patient_longitudinal_4 [BUH00073_4]	plasma	ALS
SRR13934498	GSM5159813	ALS_patient_longitudinal_4 [BUH00076_4]	plasma	ALS
SRR13934501	GSM5159816	ALS_patient_longitudinal_4 [BUH00112_4]	plasma	ALS
SRR13934504	GSM5159819	ALS_patient_longitudinal_4 [BUH00183_4]	plasma	ALS
SRR13934507	GSM5159822	ALS_patient_longitudinal_4 [BUH00192_4]	plasma	ALS
SRR13934510	GSM5159825	ALS_patient_longitudinal_4 [TST0014_4]	plasma	ALS
SRR13934513	GSM5159828	ALS_patient_longitudinal_4 [TST00022_4]	plasma	ALS
SRR13934516	GSM5159831	ALS_patient_longitudinal_4 [UCH00007_4]	plasma	ALS
SRR13934519	GSM5159834	ALS_patient_longitudinal_4 [UCH00089_4]	plasma	ALS
SRR14631722	GSM5333281	Healthy control [CTRL100]	plasma	Control
SRR14631723	GSM5333282	Healthy control [CTRL101]	plasma	Control
SRR14631724	GSM5333283	Healthy control [CTRL102]	plasma	Control
SRR14631725	GSM5333284	Healthy control [CTRL103]	plasma	Control
SRR14631726	GSM5333285	Healthy control [CTRL104]	plasma	Control
SRR14631727	GSM5333286	Healthy control [CTRL105]	plasma	Control
SRR14631728	GSM5333287	Healthy control [CTRL107]	plasma	Control
SRR14631729	GSM5333288	Healthy control [CTRL108]	plasma	Control
SRR14631730	GSM5333289	Healthy control [CTRL109]	plasma	Control
SRR14631731	GSM5333290	Healthy control [CTRL11]	plasma	Control
SRR14631732	GSM5333291	Healthy control [CTRL110]	plasma	Control
SRR14631733	GSM5333292	Healthy control [CTRL111]	plasma	Control
SRR14631734	GSM5333293	Healthy control [CTRL112]	plasma	Control
SRR14631735	GSM5333294	Healthy control [CTRL12]	plasma	Control
SRR14631736	GSM5333295	Healthy control [CTRL120]	plasma	Control
SRR14631737	GSM5333296	Healthy control [CTRL13]	plasma	Control
SRR14631738	GSM5333297	Healthy control [CTRL15]	plasma	Control
SRR14631739	GSM5333298	Healthy control [CTRL16]	plasma	Control
SRR14631740	GSM5333299	Healthy control [CTRL18]	plasma	Control
SRR14631741	GSM5333300	Healthy control [CTRL19]	plasma	Control
SRR14631742	GSM5333301	Healthy control [CTRL2]	plasma	Control
SRR14631743	GSM5333302	Healthy control [CTRL20]	plasma	Control
SRR14631744	GSM5333303	Healthy control [CTRL21]	plasma	Control
SRR14631745	GSM5333304	Healthy control [CTRL22]	plasma	Control
SRR14631746	GSM5333305	Healthy control [CTRL23]	plasma	Control
SRR14631747	GSM5333306	Healthy control [CTRL24]	plasma	Control
SRR14631748	GSM5333307	Healthy control [CTRL26]	plasma	Control
SRR14631749	GSM5333308	Healthy control [CTRL27]	plasma	Control
SRR14631750	GSM5333309	Healthy control [CTRL28]	plasma	Control
SRR14631751	GSM5333310	Healthy control [CTRL29]	plasma	Control
SRR14631752	GSM5333311	Healthy control [CTRL3]	plasma	Control
SRR14631753	GSM5333312	Healthy control [CTRL30]	plasma	Control
SRR14631754	GSM5333313	Healthy control [CTRL31]	plasma	Control
SRR14631755	GSM5333314	Healthy control [CTRL32]	plasma	Control
SRR14631756	GSM5333315	Healthy control [CTRL33]	plasma	Control
SRR14631757	GSM5333316	Healthy control [CTRL34]	plasma	Control
SRR14631758	GSM5333317	Healthy control [CTRL35]	plasma	Control
SRR14631759	GSM5333318	Healthy control [CTRL36]	plasma	Control
SRR14631760	GSM5333319	Healthy control [CTRL37]	plasma	Control
SRR14631761	GSM5333320	Healthy control [CTRL38]	plasma	Control
SRR14631762	GSM5333321	Healthy control [CTRL39]	plasma	Control
SRR14631763	GSM5333322	Healthy control [CTRL40]	plasma	Control
SRR14631764	GSM5333323	Healthy control [CTRL41]	plasma	Control
SRR14631765	GSM5333324	Healthy control [CTRL42]	plasma	Control
SRR14631766	GSM5333325	Healthy control [CTRL43]	plasma	Control
SRR14631767	GSM5333326	Healthy control [CTRL44]	plasma	Control
SRR14631768	GSM5333327	Healthy control [CTRL45]	plasma	Control
SRR14631769	GSM5333328	Healthy control [CTRL46]	plasma	Control
SRR14631770	GSM5333329	Healthy control [CTRL47]	plasma	Control
SRR14631771	GSM5333330	Healthy control [CTRL48]	plasma	Control
SRR14631772	GSM5333331	Healthy control [CTRL49]	plasma	Control
SRR14631773	GSM5333332	Healthy control [CTRL5]	plasma	Control
SRR14631774	GSM5333333	Healthy control [CTRL50]	plasma	Control
SRR14631775	GSM5333334	Healthy control [CTRL51]	plasma	Control
SRR14631776	GSM5333335	Healthy control [CTRL52]	plasma	Control
SRR14631777	GSM5333336	Healthy control [CTRL53]	plasma	Control
SRR14631778	GSM5333337	Healthy control [CTRL54]	plasma	Control
SRR14631779	GSM5333338	Healthy control [CTRL55]	plasma	Control
SRR14631780	GSM5333339	Healthy control [CTRL56]	plasma	Control
SRR14631781	GSM5333340	Healthy control [CTRL57]	plasma	Control
SRR14631782	GSM5333341	Healthy control [CTRL58]	plasma	Control
SRR14631783	GSM5333342	Healthy control [CTRL59]	plasma	Control
SRR14631784	GSM5333343	Healthy control [CTRL6]	plasma	Control
SRR14631785	GSM5333344	Healthy control [CTRL60]	plasma	Control
SRR14631786	GSM5333345	Healthy control [CTRL61]	plasma	Control
SRR14631787	GSM5333346	Healthy control [CTRL62]	plasma	Control
SRR14631788	GSM5333347	Healthy control [CTRL63]	plasma	Control
SRR14631789	GSM5333348	Healthy control [CTRL65]	plasma	Control
SRR14631790	GSM5333349	Healthy control [CTRL66]	plasma	Control
SRR14631791	GSM5333350	Healthy control [CTRL67]	plasma	Control
SRR14631792	GSM5333351	Healthy control [CTRL68]	plasma	Control
SRR14631793	GSM5333352	Healthy control [CTRL69]	plasma	Control
SRR14631794	GSM5333353	Healthy control [CTRL7]	plasma	Control
SRR14631795	GSM5333354	Healthy control [CTRL70]	plasma	Control
SRR14631796	GSM5333355	Healthy control [CTRL71]	plasma	Control
SRR14631797	GSM5333356	Healthy control [CTRL72]	plasma	Control
SRR14631798	GSM5333357	Healthy control [CTRL73]	plasma	Control
SRR14631799	GSM5333358	Healthy control [CTRL74]	plasma	Control
SRR14631800	GSM5333359	Healthy control [CTRL75]	plasma	Control
SRR14631801	GSM5333360	Healthy control [CTRL76]	plasma	Control
SRR14631802	GSM5333361	Healthy control [CTRL77]	plasma	Control
SRR14631803	GSM5333362	Healthy control [CTRL78]	plasma	Control
SRR14631804	GSM5333363	Healthy control [CTRL79]	plasma	Control
SRR14631805	GSM5333364	Healthy control [CTRL80]	plasma	Control
SRR14631806	GSM5333365	Healthy control [CTRL81]	plasma	Control
SRR14631807	GSM5333366	Healthy control [CTRL82]	plasma	Control
SRR14631808	GSM5333367	Healthy control [CTRL83]	plasma	Control
SRR14631809	GSM5333368	Healthy control [CTRL84]	plasma	Control
SRR14631810	GSM5333369	Healthy control [CTRL85]	plasma	Control
SRR14631811	GSM5333370	Healthy control [CTRL86]	plasma	Control
SRR14631812	GSM5333371	Healthy control [CTRL87]	plasma	Control
SRR14631813	GSM5333372	Healthy control [CTRL88]	plasma	Control
SRR14631814	GSM5333373	Healthy control [CTRL89]	plasma	Control
SRR14631815	GSM5333374	Healthy control [CTRL9]	plasma	Control
SRR14631816	GSM5333375	Healthy control [CTRL90]	plasma	Control
SRR14631817	GSM5333376	Healthy control [CTRL91]	plasma	Control
SRR14631818	GSM5333377	Healthy control [CTRL92]	plasma	Control
SRR14631819	GSM5333378	Healthy control [CTRL93]	plasma	Control
SRR14631820	GSM5333379	Healthy control [CTRL94]	plasma	Control
SRR14631821	GSM5333380	Healthy control [CTRL95]	plasma	Control
SRR14631822	GSM5333381	Healthy control [CTRL96]	plasma	Control
SRR14631823	GSM5333382	Healthy control [CTRL98]	plasma	Control
SRR14631824	GSM5333383	Healthy control [CTRL99]	plasma	Control
