# Supplementary material for: Re-Analyses of Samples From Amyotrophic Lateral Sclerosis Patients and Controls Identify Many Novel Small RNAs With Diagnostic And Prognostic Potential
Source: Mol Neurobiol. 2025 Feb 21;62(7):8135–49. doi: 10.1007/s12035-025-04747-2 (PMC12208959; doi:10.1007/s12035-025-04747-2)
Supplement: Supplementary file 2 — Supplementary file2 (XLSX 60 KB) [file 12035_2025_4747_MOESM2_ESM.xlsx]

## Sheet: Supp. Table S2
Supp. Table S2. Mapping statistics per category of short RNAs.
SRA run id	Source	StartingReads	Reads left after preprocessing (e.g. adapter trimming, UMI dedup)	# exclusive isomiRs	Percentage of previous column from reads surviving preprocessing	# exclusive tRFs	Percentage of previous column from reads surviving preprocessing	# rRFs	Percentage of previous column from reads surviving preprocessing	not-itrs Raw Counts	Percentage of previous column from reads surviving preprocessing
SRR14631778	plasma	8176535	5040194	3832585	0.760404	33511	0.00664875	41201	0.00817449	1040146	0.20637
SRR13934284	plasma	6597420	3893967	2867868	0.73649	31827	0.00817341	40258	0.0103386	887208	0.227842
SRR13934301	plasma	5231235	2484191	1786217	0.719034	20814	0.00837858	42457	0.0170909	582198	0.234361
SRR13934318	plasma	8093346	2034360	1459409	0.71738	5097	0.00250546	13217	0.00649688	528870	0.259969
SRR13934228	plasma	6984686	2926333	2081638	0.711347	16331	0.0055807	26718	0.0091302	755900	0.25831
SRR13934302	plasma	2697914	1007717	710126	0.704688	5106	0.0050669	15186	0.0150697	263842	0.261822
SRR14631776	plasma	5131486	3111820	2180719	0.700786	24893	0.0079995	43028	0.0138273	824627	0.264998
SRR14631779	plasma	8257346	4595801	3196265	0.695475	51880	0.0112886	67794	0.0147513	1185657	0.257987
SRR14631761	plasma	5862017	2238372	1544058	0.689813	12486	0.00557816	23966	0.0107069	621017	0.277441
SRR14631820	plasma	3787778	2365968	1613973	0.682162	15941	0.00673762	29120	0.0123079	668729	0.282645
SRR14631800	plasma	1444047	1013456	689891	0.680731	5078	0.00501058	12131	0.0119699	293942	0.290039
SRR13934231	plasma	2575010	1491770	1007122	0.675119	22554	0.015119	34140	0.0228856	369905	0.247964
SRR14631789	plasma	4828024	2728477	1823298	0.668248	22541	0.00826139	51133	0.0187405	793436	0.290798
SRR13934203	plasma	5388184	1999258	1333961	0.667228	16595	0.00830058	34692	0.0173524	587390	0.293804
SRR14631770	plasma	9448485	3685979	2455333	0.666128	24331	0.00660096	50060	0.0135812	1099237	0.298221
SRR13934220	plasma	5643199	1742579	1156651	0.663758	8566	0.0049157	19714	0.0113131	534592	0.306782
SRR14631812	plasma	9088914	3155698	2064248	0.654134	20986	0.00665019	35053	0.0111078	992622	0.314549
SRR14631780	plasma	5818301	2681507	1752333	0.653488	24081	0.0089804	78417	0.0292436	781823	0.291561
SRR13934257	plasma	11935957	4490061	2900624	0.64601	39334	0.00876024	57411	0.0127862	1404479	0.312797
SRR13934252	plasma	14373083	3373985	2161823	0.640733	26275	0.00778753	83759	0.0248249	1044229	0.309494
SRR14631803	plasma	2953270	1231283	782532	0.635542	10451	0.00848789	22762	0.0184864	399194	0.32421
SRR13934247	plasma	10621936	2884652	1820259	0.631015	27454	0.00951727	38528	0.0133562	937226	0.324901
SRR14631774	plasma	9244740	4357050	2734644	0.627637	25134	0.00576858	49878	0.0114477	1497373	0.343667
SRR13934269	plasma	3924547	1470821	912603	0.620472	15161	0.0103078	31770	0.0216002	489744	0.332973
SRR14631781	plasma	14289145	3450353	2136067	0.619087	30878	0.00894923	57759	0.01674	1148581	0.332888
SRR13934268	plasma	2606373	1315571	800610	0.608565	19024	0.0144606	28193	0.0214302	446913	0.33971
SRR13934265	plasma	9323613	3091378	1870987	0.605228	21183	0.00685228	38264	0.0123777	1112092	0.35974
SRR13934262	plasma	8724182	2376083	1431390	0.602416	23602	0.00993315	43059	0.0181218	823457	0.346561
SRR14631816	plasma	10836447	3492473	2087362	0.597674	16604	0.00475422	37073	0.0106151	1296755	0.3713
SRR13934489	plasma	2534304	813665	485919	0.597198	5077	0.00623967	19860	0.0244081	296711	0.36466
SRR13934456	plasma	13553347	3780121	2253181	0.596061	19833	0.00524666	35471	0.00938356	1419863	0.375613
SRR14631730	plasma	11294224	3085681	1830056	0.59308	29022	0.00940538	72257	0.0234169	1079658	0.349893
SRR14631782	plasma	7420572	3208013	1902091	0.592919	25173	0.00784691	54661	0.0170389	1169689	0.364615
SRR14631759	plasma	10571650	3442198	2037013	0.591777	29339	0.00852333	37270	0.0108274	1289618	0.37465
SRR14631796	plasma	3786410	595401	350183	0.588146	4459	0.00748907	22636	0.0380181	208627	0.350397
SRR14631808	plasma	7451950	2624180	1541804	0.587537	21552	0.00821285	48477	0.0184732	971245	0.370114
SRR14631818	plasma	10198779	2553654	1499923	0.587363	15526	0.00607992	73827	0.0289103	920595	0.360501
SRR14631755	plasma	12936698	3739101	2180598	0.583188	26154	0.00699473	41082	0.0109871	1449473	0.387653
SRR14631788	plasma	4035354	845071	484652	0.573504	6618	0.00783129	18676	0.0220999	325528	0.385208
SRR13934244	plasma	23304107	1924911	1102569	0.57279	7698	0.00399915	26139	0.0135793	752581	0.390969
SRR14631804	plasma	5212968	591090	337081	0.57027	2348	0.00397232	7022	0.0118797	237649	0.402052
SRR14631783	plasma	13048616	3935901	2216775	0.563219	31273	0.00794558	71773	0.0182355	1570880	0.399116
SRR14631751	plasma	9133286	2781687	1562176	0.561593	18009	0.00647413	38207	0.0137352	1129157	0.405925
SRR13934253	plasma	6374755	1382947	772698	0.558733	7645	0.00552805	23293	0.016843	560652	0.405404
SRR14631813	plasma	9980203	2327508	1299651	0.558387	47270	0.0203093	53264	0.0228846	865221	0.371737
SRR14631802	plasma	2097223	900069	500681	0.55627	6254	0.00694836	19992	0.0222116	363514	0.403873
SRR13934258	plasma	21358733	5150265	2834744	0.550407	37063	0.00719633	79587	0.015453	2128244	0.41323
SRR14631792	plasma	12478796	1366661	724715	0.530281	9702	0.00709905	16583	0.012134	594053	0.434675
SRR13934270	plasma	11537723	4272406	2262652	0.529597	30768	0.00720156	60587	0.014181	1855548	0.43431
SRR14631745	plasma	10987814	1499699	794004	0.529442	5131	0.00342135	20292	0.0135307	668277	0.445607
SRR13934261	plasma	10870449	1547831	815753	0.52703	7073	0.00456962	28947	0.0187017	676365	0.436976
SRR13934283	plasma	8765027	2037651	1062973	0.521666	12147	0.00596128	34309	0.0168375	906702	0.444974
SRR14631810	plasma	6025257	1303637	676819	0.519178	3642	0.00279372	32793	0.025155	585229	0.44892
SRR13934217	plasma	20265849	1164100	603516	0.51844	4310	0.00370243	17044	0.0146414	518650	0.445537
SRR13934315	plasma	14063009	2109620	1093710	0.518439	16913	0.00801708	29985	0.0142135	940201	0.445673
SRR13934276	plasma	9307243	1216987	627767	0.515837	9707	0.00797626	13069	0.0107388	551979	0.453562
SRR13934282	plasma	4745586	1019114	523640	0.513819	4269	0.00418893	20027	0.0196514	463727	0.45503
SRR13934278	plasma	19816134	1214224	617162	0.508277	4686	0.00385925	16501	0.0135897	553263	0.455652
SRR13934263	plasma	11342522	2439040	1239432	0.508164	20866	0.00855501	39547	0.0162142	1101732	0.451707
SRR13934249	plasma	9287553	2109356	1069824	0.50718	24534	0.011631	34821	0.0165079	923649	0.437882
SRR13934378	plasma	7854444	2134949	1080332	0.506022	13120	0.00614535	55624	0.026054	963693	0.451389
SRR13934377	plasma	6398173	1607544	811537	0.50483	12928	0.00804208	66016	0.0410664	702986	0.437304
SRR13934333	plasma	20048482	1137946	573721	0.504172	4813	0.00422955	15811	0.0138943	526139	0.462358
SRR13934453	plasma	23550903	992908	494364	0.497895	4254	0.00428438	16269	0.0163852	464000	0.467314
SRR14631725	plasma	8290415	1441419	716692	0.497213	9361	0.00649429	26461	0.0183576	673659	0.467358
SRR14631753	plasma	8174158	1896684	939596	0.495389	19606	0.010337	74522	0.0392907	836095	0.440819
SRR13934394	plasma	13912621	1491757	737853	0.49462	7623	0.00511008	31099	0.0208472	698210	0.468045
SRR14631749	plasma	13163306	3510994	1734842	0.494117	31807	0.00905926	81951	0.0233413	1602940	0.456549
SRR14631752	plasma	8421561	1497080	737774	0.492809	9390	0.00627221	35704	0.0238491	693939	0.463528
SRR13934266	plasma	6987568	1084878	525292	0.484195	12243	0.0112851	34355	0.0316672	495709	0.456926
SRR13934248	plasma	3470716	869095	419149	0.482282	7404	0.00851921	14907	0.0171523	415168	0.477702
SRR13934404	plasma	24810785	1075615	518464	0.482016	3587	0.00333484	22872	0.0212641	516520	0.480209
SRR14631822	plasma	12528492	2474097	1191992	0.481789	18596	0.00751628	57026	0.0230492	1184455	0.478742
SRR13934361	plasma	4410405	772454	371317	0.480698	3281	0.0042475	22905	0.0296523	369246	0.478017
SRR13934335	plasma	5940855	680158	323754	0.475998	13758	0.0202277	17889	0.0263012	299885	0.440905
SRR14631723	plasma	7601740	2306070	1092193	0.473617	18965	0.00822395	70099	0.0303976	1100196	0.477087
SRR13934477	plasma	9251684	1684004	795057	0.472123	5512	0.00327315	45608	0.0270831	823629	0.48909
SRR13934204	plasma	8724283	1915043	900157	0.470045	14120	0.0073732	62163	0.0324604	918513	0.47963
SRR13934398	plasma	7768036	645760	303295	0.469671	3547	0.00549275	10674	0.0165294	320979	0.497056
SRR13934239	plasma	22712452	278081	130495	0.46927	1174	0.00422179	8635	0.0310521	134634	0.484154
SRR14631821	plasma	11010933	1347390	624514	0.463499	7058	0.00523828	30235	0.0224397	674634	0.500697
SRR14631773	plasma	9518546	1796173	831172	0.462746	12043	0.00670481	35811	0.0199374	887989	0.494378
SRR14631746	plasma	7932053	1106255	506732	0.458061	9135	0.00825759	18797	0.0169916	555456	0.502105
SRR13934251	plasma	15993593	4275004	1951633	0.456522	43959	0.0102828	46205	0.0108082	2192222	0.5128
SRR14631747	plasma	7149398	1825847	825386	0.452056	52196	0.0285873	57462	0.0314714	790058	0.432708
SRR13934421	plasma	15764379	910298	411230	0.451753	2567	0.00281996	22289	0.0244854	453711	0.49842
SRR13934355	plasma	9174562	1380723	623712	0.451729	7354	0.0053262	32030	0.023198	705244	0.510779
SRR13934312	plasma	11640515	3500111	1576268	0.450348	19700	0.00562839	43536	0.0124385	1825072	0.521433
SRR13934380	plasma	2306576	350243	157578	0.44991	3365	0.00960762	16660	0.047567	165432	0.472335
SRR13934280	plasma	11769282	829180	372549	0.449298	3803	0.00458646	27058	0.0326322	415260	0.500808
SRR14631737	plasma	15791523	6104939	2732705	0.447622	98048	0.0160604	157666	0.025826	2958753	0.484649
SRR13934413	plasma	25056558	669934	298500	0.445566	1658	0.00247487	13030	0.0194497	348840	0.520708
SRR13934305	plasma	11982082	1455596	647979	0.445164	7457	0.00512299	33461	0.0229878	751397	0.516213
SRR14631754	plasma	9019560	1522798	674245	0.442767	7986	0.00524429	23706	0.0155674	803181	0.527438
SRR13934405	plasma	20707066	380590	168449	0.4426	1317	0.00346042	10022	0.0263328	195863	0.51463
SRR13934406	plasma	29789374	442796	194057	0.438254	1577	0.00356146	11459	0.0258787	230593	0.520766
SRR13934245	plasma	20528830	971575	424211	0.436622	4250	0.00437434	26235	0.0270025	504202	0.518953
SRR13934388	plasma	8778697	528941	230446	0.435674	1649	0.00311755	18406	0.0347978	271666	0.513604
SRR14631775	plasma	6876265	2593509	1119014	0.431467	25952	0.0100065	83111	0.0320458	1341833	0.517381
SRR13934267	plasma	7011417	1570179	677470	0.43146	9254	0.0058936	21828	0.0139016	847362	0.539659
SRR14631793	plasma	7331518	695641	298851	0.429605	2767	0.00397763	14265	0.0205063	370812	0.533051
SRR13934510	plasma	8591420	592368	252837	0.426824	1952	0.00329525	9587	0.0161842	324124	0.547167
SRR13934417	plasma	25710720	361742	154297	0.426539	1387	0.00383422	11452	0.0316579	190642	0.527011
SRR13934202	plasma	18447780	952121	402686	0.422936	3085	0.00324013	20328	0.0213502	511991	0.537737
SRR13934299	plasma	29786461	2918617	1232062	0.422139	12392	0.00424585	50765	0.0173935	1592113	0.545503
SRR13934326	plasma	8468805	468627	196670	0.419673	1552	0.0033118	5242	0.0111859	261093	0.557145
SRR13934448	plasma	20684536	843805	353825	0.419321	3422	0.00405544	20099	0.0238195	455032	0.539262
SRR13934430	plasma	19420037	820398	342849	0.417906	2329	0.00283887	13649	0.016637	449954	0.548458
SRR13934306	plasma	5789169	588772	245460	0.416902	2372	0.00402872	11122	0.0188902	324333	0.550863
SRR14631744	plasma	11636185	812734	338481	0.416472	3937	0.00484414	11127	0.0136908	451329	0.555322
SRR13934237	plasma	8019156	1252924	521575	0.416286	17992	0.01436	22144	0.0176739	661236	0.527754
SRR14631762	plasma	9245887	3185385	1319883	0.414356	11978	0.0037603	56074	0.0176035	1760816	0.55278
SRR13934397	plasma	10735548	613921	253722	0.413281	2021	0.00329195	8288	0.0135001	345387	0.562592
SRR13934438	plasma	22455748	962403	396238	0.411717	2776	0.00288445	14693	0.015267	536683	0.557649
SRR13934332	plasma	17610716	1420735	583224	0.410509	4230	0.00297733	46094	0.0324438	769727	0.541781
SRR14631791	plasma	14606057	2131459	874837	0.41044	12282	0.00576225	41790	0.0196063	1173391	0.550511
SRR14631734	plasma	11569720	1296163	528079	0.407417	10690	0.00824742	27487	0.0212064	717312	0.553412
SRR13934446	plasma	7336433	867772	353396	0.407245	5337	0.00615023	10741	0.0123777	491053	0.565878
SRR14631805	plasma	7893840	2227709	905702	0.406562	11042	0.00495666	63932	0.0286985	1233149	0.55355
SRR14631739	plasma	12852997	3711887	1508466	0.406388	150903	0.040654	125017	0.0336802	1674219	0.451043
SRR14631771	plasma	9677709	1367366	551315	0.403195	5928	0.00433534	22264	0.0162824	777623	0.568701
SRR13934208	plasma	8509462	621299	248017	0.399191	1636	0.00263319	7117	0.011455	355879	0.572798
SRR13934342	plasma	7345270	572994	226829	0.395866	3418	0.00596516	8153	0.0142288	323228	0.564104
SRR13934340	plasma	8425524	1068358	422548	0.395512	5723	0.00535682	20962	0.0196208	608888	0.569929
SRR14631807	plasma	8241458	1841086	727402	0.395094	13176	0.00715665	71842	0.0390215	1015263	0.551448
SRR13934325	plasma	7159761	570578	224946	0.394242	3147	0.00551546	6376	0.0111746	328288	0.57536
SRR13934381	plasma	22156087	2416924	952627	0.394149	11637	0.0048148	32716	0.0135362	1394408	0.576935
SRR13934250	plasma	8053326	503575	197764	0.39272	2933	0.00582436	20145	0.040004	277517	0.551094
SRR13934209	plasma	16298856	1181627	463443	0.392208	6222	0.00526562	20061	0.0169774	671996	0.568704
SRR13934240	plasma	16393863	530216	206511	0.389485	2043	0.00385315	12573	0.023713	302103	0.569773
SRR14631738	plasma	13742426	1773593	688384	0.38813	44670	0.0251862	39340	0.022181	927917	0.523185
SRR13934243	plasma	31258348	650722	252196	0.387563	2328	0.00357756	17667	0.0271498	370923	0.570018
SRR13934387	plasma	27534670	843290	326366	0.387015	2601	0.00308435	20170	0.0239182	483248	0.573051
SRR13934329	plasma	19708058	713206	275143	0.385783	2950	0.00413625	11723	0.016437	412944	0.578997
SRR13934447	plasma	10562642	336294	129286	0.384443	1263	0.00375564	8274	0.0246035	193689	0.575951
SRR13934372	plasma	24454443	2859931	1098852	0.384223	13877	0.00485221	86424	0.0302189	1631731	0.570549
SRR13934241	plasma	14704415	455873	175031	0.383947	1502	0.00329478	9673	0.0212186	264054	0.579227
SRR14631741	plasma	16421090	1887068	722158	0.382688	12206	0.00646824	33441	0.0177211	1099297	0.582542
SRR13934296	plasma	8464808	1038979	397486	0.382574	3754	0.00361316	22826	0.0219696	608713	0.585876
SRR13934313	plasma	7718269	616685	234598	0.380418	1366	0.00221507	6593	0.010691	368146	0.596976
SRR13934254	plasma	7751100	335507	127302	0.379432	1949	0.00580912	4404	0.0131264	197380	0.588304
SRR13934327	plasma	3904924	231921	87853	0.378806	1505	0.00648928	3007	0.0129656	136151	0.587058
SRR14631722	plasma	6451835	1197629	451028	0.376601	7391	0.00617136	37588	0.0313853	691070	0.577032
SRR14631732	plasma	7377082	976660	366438	0.375195	6288	0.00643827	27193	0.0278429	569220	0.582823
SRR13934471	plasma	12055363	2712731	1013657	0.373667	17663	0.00651115	56486	0.0208226	1600871	0.590133
SRR13934498	plasma	9657662	1781275	664155	0.372854	8355	0.00469046	40621	0.0228045	1056301	0.593003
SRR13934449	plasma	6187883	858750	319585	0.372151	4886	0.00568967	27932	0.0325263	498991	0.581067
SRR14631763	plasma	7852364	1905765	708096	0.371555	9437	0.00495182	26885	0.0141072	1135465	0.595805
SRR13934226	plasma	17509441	535651	198903	0.371329	1682	0.0031401	11766	0.0219658	316940	0.591691
SRR14631724	plasma	12645664	1283916	476358	0.37102	11458	0.00892426	50558	0.039378	733730	0.571478
SRR13934242	plasma	20492027	545437	202129	0.370582	1755	0.0032176	10960	0.020094	323850	0.593744
SRR13934207	plasma	9066104	3520414	1301555	0.369716	23038	0.00654412	56649	0.0160916	2098499	0.596094
SRR13934319	plasma	6609893	457789	167928	0.366824	3280	0.00716487	10105	0.0220735	270773	0.59148
SRR14631728	plasma	6347389	976939	358011	0.366462	11104	0.0113661	20825	0.0213166	562750	0.576034
SRR14631795	plasma	9264752	1844776	674945	0.365868	18539	0.0100495	32474	0.0176032	1079362	0.585091
SRR13934279	plasma	11076609	325862	119196	0.365787	1085	0.00332963	7379	0.0226446	194696	0.59748
SRR13934436	plasma	25804836	739931	270572	0.365672	2317	0.00313137	13823	0.0186815	443831	0.599828
SRR13934442	plasma	11677141	3154117	1148658	0.364177	109268	0.034643	112399	0.0356356	1575581	0.499532
SRR13934324	plasma	6884555	1456931	529977	0.363763	5654	0.00388076	47158	0.032368	865125	0.5938
SRR13934441	plasma	22611466	710207	257283	0.362265	2605	0.00366794	14752	0.0207714	426490	0.600515
SRR13934331	plasma	36785851	1318930	474445	0.35972	4203	0.00318667	37838	0.0286884	787459	0.597044
SRR13934379	plasma	7629751	519821	186428	0.358639	3500	0.00673309	5872	0.0112962	312854	0.601849
SRR13934401	plasma	25642358	2026983	726627	0.358477	12516	0.00617469	41662	0.0205537	1228206	0.605928
SRR13934435	plasma	3658894	489282	175350	0.358382	3127	0.006391	17272	0.0353007	288496	0.589631
SRR13934507	plasma	1589483	412133	147026	0.356744	2129	0.00516581	13622	0.0330524	247714	0.601054
SRR14631727	plasma	10075066	1761023	628151	0.356697	3701	0.00210162	27049	0.0153598	1093862	0.621151
SRR14631785	plasma	8842663	1991086	707255	0.355211	8335	0.00418616	65120	0.0327058	1197266	0.601313
SRR13934425	plasma	18106614	1080514	383725	0.355132	5532	0.00511979	35497	0.032852	646437	0.598268
SRR13934452	plasma	20739964	675376	239112	0.354043	2153	0.00318785	11868	0.0175724	413014	0.611532
SRR13934358	plasma	9594838	720744	255120	0.353968	3167	0.00439407	11720	0.016261	447360	0.620692
SRR13934376	plasma	24995230	942066	331954	0.352368	2398	0.00254547	19430	0.0206249	576290	0.61173
SRR13934314	plasma	3733171	1232672	430493	0.349236	14191	0.0115124	41587	0.0337373	735478	0.596653
SRR13934216	plasma	21921947	681555	236548	0.347071	2032	0.00298142	12475	0.0183037	422007	0.619183
SRR13934445	plasma	22949507	693163	239933	0.346142	2499	0.00360521	16861	0.0243247	427059	0.616102
SRR13934519	plasma	4400176	952544	327321	0.343628	5294	0.00555775	19649	0.0206279	590719	0.620149
SRR14631824	plasma	9668096	955293	326115	0.341377	4382	0.00458707	24858	0.0260213	591901	0.619602
SRR13934370	plasma	7972848	1942526	661987	0.340787	15278	0.00786502	76416	0.0393385	1174564	0.604658
SRR13934206	plasma	4245415	871043	295888	0.339694	5536	0.0063556	37263	0.0427797	525945	0.603811
SRR13934420	plasma	31070109	1023928	347699	0.339574	2570	0.00250994	17457	0.0170491	642581	0.627565
SRR13934334	plasma	20973776	707942	240259	0.339377	2240	0.0031641	17857	0.0252238	437431	0.617891
SRR13934373	plasma	16840323	554917	187763	0.338362	1692	0.0030491	14557	0.0262328	345436	0.6225
SRR13934343	plasma	6506942	451765	152713	0.338036	2232	0.00494062	8314	0.0184034	280777	0.621511
SRR13934260	plasma	3832267	159572	53668	0.336325	690	0.00432407	2214	0.0138746	100852	0.632016
SRR13934422	plasma	4913787	1372724	454486	0.331083	4297	0.00313027	65560	0.0477591	840328	0.612161
SRR13934290	plasma	18665980	543522	179468	0.330195	1548	0.00284809	12489	0.0229779	344247	0.633364
SRR14631786	plasma	9323126	929453	304971	0.328119	4708	0.00506534	27373	0.0294507	580464	0.624522
SRR13934292	plasma	3740638	262349	85705	0.326683	2062	0.00785976	2756	0.0105051	168494	0.642251
SRR14631729	plasma	6300284	433381	141472	0.326438	1010	0.00233051	5131	0.0118395	282187	0.651129
SRR13934410	plasma	7605758	671206	217110	0.323463	3476	0.00517874	18105	0.0269738	427838	0.637417
SRR14631799	plasma	1878717	158574	51173	0.322707	688	0.00433867	4704	0.0296644	100556	0.634127
SRR13934210	plasma	19104400	579937	186678	0.321894	1662	0.00286583	15032	0.0259201	370958	0.639652
SRR13934330	plasma	13423993	862504	277422	0.321647	2300	0.00266665	18380	0.02131	558666	0.647726
SRR13934365	plasma	7587899	504787	160675	0.318303	1516	0.00300325	10513	0.0208266	328894	0.65155
SRR14631809	plasma	3815452	394321	125194	0.317493	1766	0.00447858	11276	0.028596	254414	0.645195
SRR14631726	plasma	6105856	1866054	587286	0.314721	5943	0.0031848	39016	0.0209083	1226700	0.657376
SRR14631766	plasma	9985101	1526621	479733	0.314245	7710	0.00505037	32830	0.021505	994447	0.651404
SRR13934338	plasma	8953922	1177555	369937	0.314157	5724	0.00486092	35738	0.0303493	758568	0.644189
SRR13934415	plasma	9052565	1505190	471980	0.313568	4432	0.00294448	30467	0.0202413	989145	0.657156
SRR13934224	plasma	23081353	608274	190660	0.313444	1731	0.00284576	16532	0.0271785	394113	0.64792
SRR13934409	plasma	6593073	546489	171015	0.312934	4554	0.0083332	10747	0.0196655	352345	0.644743
SRR13934234	plasma	8203926	741010	230964	0.311688	2147	0.0028974	19389	0.0261656	485744	0.655516
SRR13934395	plasma	4435587	961432	299645	0.311665	8393	0.00872969	49910	0.0519121	596509	0.620438
SRR13934347	plasma	8615953	1599746	498322	0.311501	35514	0.0221998	47817	0.0298904	924142	0.57768
SRR14631748	plasma	6358594	1083128	332277	0.306775	28474	0.0262887	43097	0.0397894	635303	0.586545
SRR14631801	plasma	28672087	2753168	844532	0.306749	19665	0.00714268	59707	0.0216867	1808862	0.657011
SRR13934462	plasma	23496942	3120482	956697	0.306586	19540	0.00626185	97197	0.0311481	2017320	0.646477
SRR13934483	plasma	12839258	1257980	382387	0.303969	5794	0.0046058	21961	0.0174574	835022	0.66378
SRR13934345	plasma	10956336	2236221	670336	0.299763	11918	0.00532953	58496	0.0261584	1479982	0.661823
SRR14631731	plasma	7296110	1918402	573717	0.29906	27499	0.0143343	49501	0.0258032	1232200	0.642305
SRR13934214	plasma	5373757	554713	165760	0.298821	2574	0.00464024	10280	0.0185321	369276	0.665706
SRR13934392	plasma	8767446	353698	105636	0.298662	989	0.00279617	4182	0.0118236	239346	0.676696
SRR14631797	plasma	2564904	342908	102240	0.298156	2007	0.00585288	17111	0.0498997	218937	0.638472
SRR14631757	plasma	8696774	1726044	497650	0.288318	21479	0.0124441	41610	0.0241071	1130033	0.654695
SRR13934287	plasma	999900	158491	45426	0.286616	657	0.00414535	5687	0.0358822	106012	0.668883
SRR13934459	plasma	5462693	1347905	383802	0.28474	15580	0.0115587	34011	0.0252325	894405	0.663552
SRR13934219	plasma	12376270	1339041	377384	0.281832	28162	0.0210315	27667	0.0206618	857381	0.640295
SRR14631794	plasma	12793202	1209414	340344	0.281412	8046	0.00665281	35806	0.0296061	812670	0.671954
SRR14631740	plasma	33566828	2364783	664969	0.281197	23505	0.0099396	33246	0.0140588	1593310	0.673766
SRR13934307	plasma	6044279	597648	167256	0.279857	3772	0.00631141	24569	0.0411095	398844	0.667356
SRR13934227	plasma	6552898	371667	103841	0.279393	430	0.00115695	5234	0.0140825	260105	0.699833
SRR13934291	plasma	27902483	892292	244902	0.274464	2570	0.00288022	22612	0.0253415	614853	0.689072
SRR13934450	plasma	5727231	1256826	344735	0.27429	8445	0.00671931	29925	0.02381	866247	0.689234
SRR14631743	plasma	7084363	1012586	277273	0.273827	8151	0.00804969	26942	0.0266071	689261	0.680694
SRR14631814	plasma	16945953	1594330	436021	0.273482	6821	0.00427829	62972	0.0394975	1078514	0.676468
SRR14631811	plasma	12562924	849251	232052	0.273243	2928	0.00344774	22831	0.0268837	586667	0.690805
SRR13934336	plasma	13110715	3069633	833635	0.271575	13029	0.00424448	54750	0.017836	2153311	0.701488
SRR13934212	plasma	27916976	4796750	1289754	0.268881	222635	0.0464137	198893	0.0414641	2765902	0.57662
SRR13934427	plasma	8703654	585221	156412	0.26727	1856	0.00317145	13085	0.0223591	410191	0.700916
SRR14631798	plasma	2747549	216670	57899	0.267222	1625	0.00749988	8172	0.0377163	147446	0.68051
SRR14631787	plasma	5251284	484355	128635	0.26558	3150	0.00650349	16123	0.0332876	333932	0.689436
SRR13934396	plasma	7827536	182774	48158	0.263484	1003	0.00548765	3763	0.0205883	128108	0.700909
SRR13934348	plasma	5827207	298587	77990	0.261197	1522	0.00509734	5393	0.0180617	209534	0.701752
SRR13934236	plasma	1735372	380019	99257	0.26119	1032	0.00271565	12423	0.0326905	266320	0.700807
SRR13934439	plasma	14764639	659003	171929	0.260893	1397	0.00211987	10131	0.0153732	471059	0.714806
SRR14631736	plasma	7383078	2665574	694119	0.260401	16683	0.00625869	69051	0.0259047	1867188	0.700483
SRR13934367	plasma	12431182	623682	161720	0.259299	2313	0.00370862	4329	0.00694104	448990	0.719902
SRR14631817	plasma	9389255	1208255	312922	0.258987	7465	0.00617833	53919	0.0446255	818090	0.677084
SRR13934349	plasma	7813164	1400687	361257	0.257914	6311	0.00450565	31672	0.0226118	992503	0.708583
SRR13934468	plasma	12392993	3721346	957128	0.257199	18967	0.00509681	64773	0.0174058	2656028	0.713728
SRR13934495	plasma	6629005	259657	66594	0.256469	632	0.00243398	6808	0.0262192	184554	0.710761
SRR14631733	plasma	11022913	822292	207174	0.251947	5657	0.00687955	24527	0.0298276	580184	0.705569
SRR13934359	plasma	14157526	1369687	344771	0.251715	7002	0.00511212	37232	0.0271829	971016	0.708933
SRR13934366	plasma	9206631	435220	108774	0.249929	1058	0.00243095	7130	0.0163825	314187	0.721904
SRR14631772	plasma	13642341	1679874	416445	0.247903	8179	0.00486882	29607	0.0176245	1217916	0.725004
SRR14631823	plasma	7924284	788378	195154	0.247539	5009	0.00635355	22312	0.0283011	561284	0.711948
SRR13934272	plasma	11697244	2103776	516255	0.245394	51783	0.0246143	68694	0.0326527	1389029	0.660255
SRR13934389	plasma	8356779	824293	200620	0.243384	3987	0.00483687	13930	0.0168993	597721	0.725132
SRR13934369	plasma	10992059	1281088	309305	0.241439	5981	0.00466869	19704	0.0153807	937755	0.731999
SRR14631758	plasma	7778672	1543786	371847	0.240867	4953	0.00320835	20816	0.0134837	1137953	0.737118
SRR13934235	plasma	3742724	274116	65835	0.240172	837	0.00305345	6218	0.0226838	199029	0.726076
SRR13934440	plasma	3220807	184269	44149	0.23959	827	0.004488	3481	0.0188909	133982	0.7271
SRR14631764	plasma	10540198	2118483	507398	0.23951	9436	0.00445413	46869	0.0221238	1540307	0.72708
SRR13934390	plasma	17135412	2422853	579250	0.239078	7773	0.0032082	23752	0.00980332	1802318	0.743883
SRR13934323	plasma	9737468	467748	110693	0.236651	1695	0.00362375	2992	0.00639661	345794	0.739274
SRR13934273	plasma	6039741	1094532	257401	0.23517	3506	0.0032032	30831	0.0281682	798597	0.729624
SRR13934339	plasma	14229416	861116	200611	0.232966	3010	0.00349546	18295	0.0212457	634514	0.736851
SRR13934375	plasma	23828158	1969816	458654	0.232841	7556	0.00383589	78508	0.0398555	1413801	0.717733
SRR13934289	plasma	6033479	541724	125799	0.23222	1327	0.00244959	3371	0.00622273	407064	0.751423
SRR13934386	plasma	8466649	299646	69402	0.231613	2824	0.00942445	6274	0.020938	216571	0.722756
SRR14631806	plasma	6997278	1450343	332524	0.229273	8386	0.00578208	77829	0.0536625	1025799	0.70728
SRR13934403	plasma	9106644	1291949	296193	0.229261	5012	0.00387941	21956	0.0169945	962359	0.744889
SRR14631819	plasma	7738582	819589	187032	0.228202	4069	0.00496468	26768	0.0326603	597067	0.728496
SRR13934362	plasma	6643050	920751	208258	0.226183	20374	0.0221276	22323	0.0242443	636185	0.690941
SRR13934393	plasma	12343077	563910	126703	0.224687	4668	0.00827792	7449	0.0132096	414879	0.735718
SRR14631756	plasma	10855326	1046516	231914	0.221606	4000	0.00382221	19022	0.0181765	784500	0.74963
SRR14631769	plasma	7675648	1496156	330977	0.221218	9140	0.00610899	36968	0.0247087	1110413	0.742177
SRR13934382	plasma	7777977	340384	74267	0.218186	1453	0.00426871	3555	0.0104441	257542	0.756622
SRR14631750	plasma	13283678	1177500	255752	0.217199	6270	0.00532484	34899	0.0296382	874715	0.742858
SRR13934492	plasma	10377180	1496848	324349	0.216688	11574	0.00773225	36278	0.0242363	1109006	0.740894
SRR13934407	plasma	11014988	361594	77989	0.215681	1063	0.00293976	3176	0.00878333	276432	0.764482
SRR13934400	plasma	6359922	218679	46622	0.213198	1645	0.00752244	3524	0.0161149	163841	0.749231
SRR13934271	plasma	8545282	898196	191224	0.212898	4344	0.00483636	40296	0.0448633	659522	0.734274
SRR13934465	plasma	7275467	249989	52934	0.211745	1041	0.00416418	4940	0.0197609	189276	0.757137
SRR13934232	plasma	19010335	928272	196481	0.211663	3204	0.00345157	14668	0.0158014	707799	0.762491
SRR13934298	plasma	9948128	1224356	259039	0.211572	8949	0.00730915	32246	0.0263371	908983	0.742417
SRR13934384	plasma	6876137	290507	60697	0.208935	1069	0.00367977	2955	0.0101719	222740	0.766729
SRR13934516	plasma	9696145	1004105	208617	0.207764	3897	0.00388107	14191	0.014133	773589	0.770426
SRR13934285	plasma	9533384	776834	161191	0.207497	2230	0.00287063	20732	0.0266878	589006	0.758213
SRR14631815	plasma	14220199	2860085	591809	0.20692	74774	0.026144	76978	0.0269146	1995456	0.697691
SRR13934428	plasma	9311815	436422	90273	0.206848	1065	0.0024403	4736	0.0108519	336847	0.771838
SRR13934429	plasma	6379160	409614	84100	0.205315	1434	0.00350086	6328	0.0154487	315822	0.771023
SRR13934205	plasma	7173457	226032	46081	0.203869	849	0.00375611	6672	0.0295179	170519	0.754402
SRR13934374	plasma	9493992	449668	91173	0.202756	2577	0.00573089	6815	0.0151556	344640	0.766432
SRR13934486	plasma	7776663	711512	140134	0.196952	2814	0.00395496	17072	0.023994	547172	0.769027
SRR13934351	plasma	8574863	276386	54318	0.196529	3820	0.0138212	5511	0.0199395	206408	0.746811
SRR13934350	plasma	9202570	1368318	265612	0.194116	5397	0.00394426	44606	0.0325991	1045755	0.764263
SRR13934385	plasma	7360685	679824	131850	0.193947	2994	0.00440408	18335	0.0269702	522584	0.768705
SRR13934357	plasma	4714048	356830	69156	0.193807	1065	0.00298461	12839	0.0359807	272758	0.764392
SRR13934218	plasma	8798574	818732	157944	0.192913	3136	0.00383031	27038	0.0330242	626487	0.765192
SRR13934275	plasma	7728057	358040	69048	0.19285	844	0.00235728	2724	0.00760809	281828	0.787141
SRR13934308	plasma	2317122	586541	111961	0.190884	2280	0.0038872	28182	0.0480478	442198	0.753908
SRR13934223	plasma	3963971	666437	127023	0.1906	3581	0.00537335	34873	0.0523275	497416	0.746381
SRR13934352	plasma	7433537	595794	112717	0.189188	1706	0.00286341	5506	0.00924145	471939	0.792118
SRR13934480	plasma	12542906	1408310	264617	0.187897	47387	0.0336481	32233	0.0228877	987345	0.701085
SRR13934423	plasma	7575485	373502	70171	0.187873	1356	0.0036305	4816	0.0128942	295146	0.790213
SRR13934328	plasma	7851167	227051	41996	0.184963	1890	0.00832412	3932	0.0173177	175725	0.773945
SRR13934451	plasma	11902298	676991	124462	0.183846	2974	0.00439297	14012	0.0206975	531994	0.785821
SRR14631765	plasma	12626788	1669818	305671	0.183056	5861	0.00350996	20797	0.0124547	1329591	0.796249
SRR14631790	plasma	3783804	479776	87016	0.181368	2167	0.00451669	17601	0.0366859	371434	0.774182
SRR13934281	plasma	7016821	1029977	186444	0.181018	4921	0.00477778	24211	0.0235064	809699	0.786133
SRR13934288	plasma	8873774	292214	52796	0.180676	1371	0.00469177	2748	0.00940407	232387	0.795263
SRR14631735	plasma	9714191	2154393	388768	0.180454	21227	0.00985289	38338	0.0177953	1679218	0.779439
SRR13934356	plasma	10418404	677435	122028	0.180132	1552	0.00229099	15466	0.0228302	536053	0.791298
SRR14631784	plasma	10506093	756365	135659	0.179357	4805	0.00635275	14409	0.0190503	593567	0.784763
SRR13934474	plasma	14988221	1108989	198119	0.178648	10382	0.00936168	19774	0.0178307	861423	0.776764
SRR13934344	plasma	10730939	1634834	292047	0.17864	4446	0.00271954	32462	0.0198565	1298903	0.794517
SRR13934300	plasma	5772682	362836	64757	0.178475	1076	0.00296553	8398	0.0231454	285835	0.78778
SRR13934426	plasma	9378812	563716	100536	0.178345	1690	0.00299796	17491	0.031028	442178	0.784399
SRR14631760	plasma	10402658	1280692	228208	0.178191	3840	0.00299838	18064	0.0141049	1026403	0.801444
SRR13934412	plasma	5445157	144485	25728	0.178067	612	0.00423573	2484	0.0171921	114744	0.794159
SRR13934256	plasma	3893620	488597	86050	0.176117	2392	0.00489565	17958	0.0367542	379845	0.77742
SRR13934391	plasma	6614137	261140	45883	0.175703	572	0.0021904	1930	0.00739067	210120	0.804626
SRR13934434	plasma	4902759	350584	61473	0.175345	814	0.00232184	4128	0.0117746	282682	0.806317
SRR13934414	plasma	7048772	216241	37671	0.174208	772	0.00357009	3392	0.0156862	173024	0.800144
SRR13934341	plasma	8767357	278029	48028	0.172745	1974	0.00709998	2591	0.00931917	220791	0.794129
SRR13934303	plasma	7966750	236227	40114	0.169811	601	0.00254416	2894	0.0122509	191057	0.808786
SRR13934201	plasma	14329000	199766	33922	0.169809	1615	0.00808446	3704	0.0185417	158636	0.794109
SRR13934246	plasma	7573581	2640575	446289	0.169012	18969	0.00718366	33533	0.0126991	2126735	0.805406
SRR13934444	plasma	7291222	311991	51246	0.164255	769	0.00246481	3356	0.0107567	254169	0.814668
SRR13934419	plasma	6257588	152944	24738	0.161745	1309	0.00855869	3197	0.0209031	122874	0.803392
SRR14631742	plasma	11354159	877917	141742	0.161453	7449	0.00848486	36892	0.0420222	681143	0.775863
SRR13934255	plasma	3140633	459235	73801	0.160704	2186	0.00476009	9831	0.0214073	369593	0.804801
SRR13934363	plasma	12478584	268662	42398	0.157812	1744	0.00649143	3663	0.0136342	217609	0.809973
SRR13934402	plasma	5603203	297360	46791	0.157355	878	0.00295265	4137	0.0139124	244015	0.820605
SRR13934437	plasma	7978101	849592	132736	0.156235	3523	0.0041467	51011	0.0600418	658076	0.774579
SRR13934222	plasma	9391884	2721663	419917	0.154287	16266	0.00597649	35152	0.0129156	2238977	0.82265
SRR13934211	plasma	10357275	466113	70969	0.152257	1359	0.0029156	5496	0.0117911	384859	0.825677
SRR13934277	plasma	16366197	2863650	431583	0.150711	6377	0.00222688	72110	0.0251811	2347623	0.819801
SRR13934321	plasma	11547449	1362807	202880	0.148869	4475	0.00328366	16368	0.0120105	1129126	0.82853
SRR13934337	plasma	11387225	3484951	518642	0.148823	11253	0.00322903	51963	0.0149107	2891733	0.829777
SRR13934316	plasma	8848932	256528	38134	0.148654	1738	0.00677509	2967	0.011566	210791	0.821708
SRR13934383	plasma	10727555	300955	44467	0.147753	1433	0.00476151	3942	0.0130983	248195	0.824691
SRR13934317	plasma	10104428	334730	49011	0.14642	827	0.00247065	5169	0.0154423	277506	0.829044
SRR13934238	plasma	6896066	769679	111472	0.144829	4110	0.00533989	19491	0.0253235	631212	0.820098
SRR13934408	plasma	7131659	261326	37793	0.14462	761	0.00291207	2383	0.00911888	218426	0.835837
SRR13934213	plasma	6780909	251779	36163	0.14363	825	0.00327668	3446	0.0136866	209626	0.832579
SRR13934233	plasma	10391737	1057185	147376	0.139404	3849	0.0036408	28723	0.0271693	871333	0.824201
SRR13934286	plasma	5585297	171053	23774	0.138986	1137	0.00664706	2651	0.0154981	141438	0.826867
SRR13934322	plasma	9271916	529902	73256	0.138244	1984	0.00374409	14100	0.0266087	438973	0.828404
SRR13934371	plasma	10390190	346921	47514	0.136959	1190	0.00343018	4484	0.0129251	291294	0.839655
SRR13934215	plasma	9920626	1184316	159833	0.134958	18939	0.0159915	21931	0.0185179	955516	0.806808
SRR13934309	plasma	11238739	450075	59318	0.131796	1012	0.00224851	5257	0.0116803	381510	0.847659
SRR13934354	plasma	4186774	160221	20426	0.127486	311	0.00194107	1384	0.00863807	136940	0.854694
SRR13934411	plasma	17547104	464707	58960	0.126876	950	0.0020443	3502	0.00753593	398831	0.858242
SRR13934513	plasma	11049185	1467895	174489	0.11887	4820	0.00328361	31460	0.0214321	1252504	0.853265
SRR13934399	plasma	6786250	466823	55332	0.118529	1376	0.00294758	4445	0.00952181	403954	0.865326
SRR13934229	plasma	15339413	491285	57895	0.117844	1597	0.00325066	10768	0.021918	418125	0.851084
SRR13934501	plasma	5048557	944761	111099	0.117595	3107	0.00328866	23456	0.0248274	805184	0.852262
SRR13934304	plasma	17077003	414947	48653	0.117251	708	0.00170624	3652	0.00880112	359813	0.86713
SRR13934259	plasma	5434995	896800	103391	0.115289	8958	0.00998885	16062	0.0179103	754257	0.841054
SRR13934353	plasma	9281392	285005	32733	0.114851	537	0.00188418	2552	0.00895423	247638	0.86889
SRR13934293	plasma	10799910	456055	51346	0.112587	1035	0.00226946	3740	0.00820077	397267	0.871094
SRR13934274	plasma	12721013	768329	86126	0.112095	2637	0.00343212	14469	0.0188318	662554	0.862331
SRR13934418	plasma	9911994	386580	43263	0.111912	939	0.00242899	2827	0.00731285	337618	0.873346
SRR13934364	plasma	8559547	364405	40502	0.111146	566	0.00155322	7943	0.0217972	314173	0.862153
SRR13934416	plasma	9844266	414056	45671	0.110302	788	0.00190312	2339	0.00564899	362878	0.876398
SRR13934310	plasma	8696937	990877	98744	0.0996531	2927	0.00295395	29677	0.0299502	856212	0.864095
SRR13934431	plasma	13949816	477025	46091	0.0966218	1494	0.00313191	8153	0.0170913	419208	0.878797
SRR14631768	plasma	25927596	1811782	174669	0.0964073	9227	0.00509278	35805	0.0197623	1584978	0.874817
SRR13934443	plasma	14385377	549086	51446	0.0936939	1824	0.00332188	10495	0.0191136	483242	0.880084
SRR13934346	plasma	7452183	233494	21315	0.0912871	344	0.00147327	1192	0.00510506	208999	0.895094
SRR13934432	plasma	7870515	278041	24760	0.0890516	916	0.00329448	5631	0.0202524	245708	0.883711
SRR13934320	plasma	7347884	437351	38396	0.0877922	1026	0.00234594	15746	0.0360031	381002	0.871158
SRR13934264	plasma	14479876	1905176	155532	0.0816366	7705	0.00404425	29582	0.0155272	1703225	0.893999
SRR13934297	plasma	12459076	1768828	133170	0.0752871	2843	0.00160728	41686	0.023567	1588306	0.897943
SRR13934294	plasma	10515781	1345133	97947	0.0728158	4075	0.00302944	38912	0.028928	1201008	0.892854
SRR14631767	plasma	7811752	998786	57717	0.0577872	3507	0.00351126	20317	0.0203417	914505	0.915617
SRR13934225	plasma	9645888	673908	38665	0.0573743	654	0.000970459	3326	0.00493539	630509	0.935601
SRR13934221	plasma	8060697	683556	38438	0.0562324	1461	0.00213735	23459	0.0343191	618905	0.90542
SRR13934504	plasma	7803465	1233630	67852	0.0550019	3522	0.00285499	36830	0.029855	1122932	0.910266
SRR13934295	plasma	7792513	2154162	117979	0.0547679	1735	0.000805418	21348	0.00991012	2011293	0.933678
SRR14631777	plasma	8822033	3074235	124547	0.0405132	7586	0.00246761	155834	0.0506903	2780201	0.904355
SRR13934360	plasma	8025532	1191755	44923	0.0376948	632	0.00053031	68548	0.0575185	1076084	0.902941
SRR13934433	plasma	10789247	2158717	16166	0.00748871	3010	0.00139435	65277	0.0302388	2071721	0.9597
SRR11484057	serum	11997562	9371917	4062110	0.433434	12029	0.00128352	276404	0.0294928	4938691	0.526967
SRR11484058	serum	10858359	8447494	3123739	0.369783	6691	0.000792069	219799	0.0260194	5051978	0.598045
SRR11484040	serum	12690042	9533247	3307478	0.346941	20887	0.00219096	356578	0.0374036	5687751	0.596623
SRR11484043	serum	11920150	9223056	2802390	0.303846	84672	0.00918047	254171	0.0275582	5465087	0.592546
SRR11484044	serum	11610143	8205597	2380078	0.290055	56419	0.00687567	267246	0.0325687	5129432	0.625114
SRR11484056	serum	11922806	8726374	2384204	0.273218	28998	0.00332303	383568	0.043955	5840002	0.669236
SRR11484055	serum	10929302	7943718	1837569	0.231324	44218	0.00556641	393149	0.0494918	5353651	0.673948
SRR11484042	serum	9731430	6609846	1245251	0.188393	25524	0.00386151	224926	0.0340289	4948982	0.748729
SRR11484051	serum	5076417	3661596	589564	0.161013	19061	0.00520565	136113	0.0371731	2800737	0.764895
SRR11484041	serum	4376956	3229824	492522	0.152492	27465	0.00850356	134560	0.0416617	2406736	0.74516
SRR11484052	serum	4370484	2539152	302959	0.119315	2418	0.000952286	113158	0.0445653	2098532	0.82647
SRR11484045	serum	10765442	7337962	810225	0.110416	71309	0.00971782	294845	0.0401808	5654758	0.770617
SRR11484053	serum	6431705	4585848	489874	0.106823	6467	0.00141021	183339	0.0399793	3860687	0.84187
SRR11484047	serum	8696341	5554544	554443	0.0998179	5356	0.000964256	217695	0.0391922	4740181	0.853388
SRR11484050	serum	9579962	6124389	562310	0.0918149	6361	0.00103863	272859	0.0445529	5239962	0.855589
SRR11484046	serum	8089221	5096163	466344	0.0915088	7820	0.00153449	210198	0.0412463	4361707	0.855881
SRR11484048	serum	9935865	6110319	525471	0.0859973	11547	0.00188975	244154	0.0399577	5257169	0.860376
SRR11484054	serum	7960647	5086598	384942	0.0756777	11888	0.00233712	201769	0.0396668	4406384	0.866273
SRR11484049	serum	7429152	4582496	336163	0.0733581	5387	0.00117556	173686	0.0379021	4031383	0.879735
