# Supplementary material for: Re-Analyses of Samples From Amyotrophic Lateral Sclerosis Patients and Controls Identify Many Novel Small RNAs With Diagnostic And Prognostic Potential
Source: Mol Neurobiol. 2025 Feb 21;62(7):8135–49. doi: 10.1007/s12035-025-04747-2 (PMC12208959; doi:10.1007/s12035-025-04747-2)
Supplement: Supplementary file 3 — Supplementary file3 (XLSX 366 KB) [file 12035_2025_4747_MOESM3_ESM.xlsx]

## Sheet: Supp. Table S3A
Supp. Table S3A. Differentially abundant molecules in the Plasma of ALS patients vs. Healthy Controls.
Nucleotide sequence	License Plate	abundance is higher in …	RNA class	exclusive or ambiguous?	type	Detailed Labels (where applicable)	Mean Expression (DESeq2 normalization)	Log2 change	pVal	FDR
AAAAGCTGGGTTGAGAGGGCGAAGT	na-25-B0NKZ01JO3	Controls	not-itr	na	na	AAAAGCTGGGTTGAGAGGGCGAAGT	7.26474	-1.30224	0.0098238	0.0212981
AAAAGCTGGGTTGAGAGGGCGG	iso-22-B0NKZ01J4	ALS	isomiR	exclusive	wildtype+G(s)	exclusive~AAAAGCTGGGTTGAGAGGGCGG~wildtype+G(s)~hsa-60.1&WithFlank&8|-|22244969|22245049@54.74.21(+1G), hsa-3313.1&WithFlank&8|-|22244956|22245034@39.59.21(+1G)~[MIMAT0000510&hsa-miR-320a-3p&offsets|0|-1(+1G), m-60&8|-|22244975|22244996&offsets|0|-1(+1G)], [MIMAT0000510&hsa-miR-320a-3p&offsets|0|-1(+1G), m-60&8|-|22244975|22244996&offsets|0|-1(+1G)]	6.39387	0.891565	2.79091e-08	2.237e-07
AAAAGCTGGGTTGAGAGGGCGTAT	na-24-B0NKZ01J2I	Controls	not-itr	na	na	AAAAGCTGGGTTGAGAGGGCGTAT	10.8004	-0.89782	0.0272871	0.0495096
AAAAGCTGGGTTGAGAGGGT	iso-20-B0NKZ013	ALS	isomiR	exclusive	wildtype	exclusive~AAAAGCTGGGTTGAGAGGGT~wildtype~hsa-222.1&WithFlank&18|+|21683504|21683603@56.75.20, hsa-219.1&WithFlank&18|+|24321680|24321741@37.56.20~[MIMAT0005793&hsa-miR-320c&offsets|0|0, m-222&18|+|21683559|21683578&offsets|0|0], [MIMAT0005793_1&hsa-miR-320c&offsets|0|0, m-219&18|+|24321716|24321735&offsets|0|0]	5.57525	0.493248	0.000121494	0.00042795
AAAAGTAATTGCGGTCTTTGGT	iso-22-B0UNQ3NYN	Controls	isomiR	exclusive	wildtype	exclusive~AAAAGTAATTGCGGTCTTTGGT~wildtype~hsa-631-1174.1&WithFlank&22|-|26555233|26555301@7.28.22~[MIMAT0005875&hsa-miR-548j-5p&offsets|0|0, m-631&22|-|26555274|26555295&offsets|0|0]	23.9762	-0.453177	0.000160807	0.000545632
AAACCGTTACCATTACTGA	iso-19-B175JXHL	Controls	isomiR	exclusive	wildtype	exclusive~AAACCGTTACCATTACTGA~wildtype~hsa-83.1&WithFlank&17|-|28861363|28861446@23.41.19~[MIMAT0001631&hsa-miR-451a&offsets|0|-3, m-83&17|-|28861404|28861424&offsets|0|-2]	12.7366	-0.711283	0.00187287	0.00466288
AAACCGTTACCATTACTGAG	iso-20-B175JXN0	Controls	isomiR	exclusive	wildtype	exclusive~AAACCGTTACCATTACTGAG~wildtype~hsa-83.1&WithFlank&17|-|28861363|28861446@23.42.20~[MIMAT0001631&hsa-miR-451a&offsets|0|-2, m-83&17|-|28861404|28861424&offsets|0|-1]	744.057	-0.638254	0.000352533	0.00108807
AAACCGTTACCATTACTGGG	iso-20-B175JXNK	ALS	isomiR	exclusive	wildtype+G(s)	exclusive~AAACCGTTACCATTACTGGG~wildtype+G(s)~hsa-83.1&WithFlank&17|-|28861363|28861446@23.40.18(+2G)~[MIMAT0001631&hsa-miR-451a&offsets|0|-4(+2G), m-83&17|-|28861404|28861424&offsets|0|-3(+2G)]	8.50047	0.494536	0.0107905	0.0211899
AAACGGAATCCCAAAAGCAGCT	na-22-BHOMKBFP3	Controls	not-itr	na	na	AAACGGAATCCCAAAAGCAGCT	5.69058	-1.29802	0.0164459	0.032953
AAACGGAATCCCAAAAGCAGCTG	na-23-BHOMKBFPDP	Controls	not-itr	na	na	AAACGGAATCCCAAAAGCAGCTG	19.7803	-0.72778	0.0123188	0.0257053
AAACGGCGGGAGTAACTATG	rRF-20-BHQK1O44	ALS	rRF	na	na	AAACGGCGGGAGTAACTATG~clustered_U13369.1_+_-50_13364_Gonz45S_45S_50ntFlanks@11709.11728.20, hg38_21_+_8205938_8219352_RNA45SN2_45S_50ntFlanks@11681.11700.20, hg38_21_+_8388985_8402393_RNA45SN3_45S_50ntFlanks@11672.11691.20, hg38_21_+_8433172_8446622_RNA45SN1_45S_50ntFlanks@11717.11736.20, unplaced_AL353644.34_+_122223_135695_RNA45SN4_45S_50ntFlanks@11734.11753.20, unplaced_AL592188.60_+_105374_118…	12.4992	0.519787	1.70695e-05	0.000135358
AAATGGATTTTTGGAGCAGGGA	na-22-B45ZZ2PKL	Controls	not-itr	na	na	AAATGGATTTTTGGAGCAGGGA	15.2807	-0.701573	0.0232125	0.0436384
AACATTCAACGCTGTCGGTGAG	iso-22-BQ8DQWM4H	Controls	isomiR	exclusive	wildtype	exclusive~AACATTCAACGCTGTCGGTGAG~wildtype~hsa-32-125.1&WithFlank&1|-|198859063|198859136@7.28.22, hsa-32-71.1&WithFlank&9|+|124692474|124692545@7.28.22~[MIMAT0000256&hsa-miR-181a-5p&offsets|0|-1, m-32&1|-|198859108|198859130&offsets|0|-1], [MIMAT0000256_1&hsa-miR-181a-5p&offsets|0|-1, m-32&9|+|124692480|124692502&offsets|0|-1]	48.642	-0.536154	1.52645e-05	6.4988e-05
AACATTCAACGCTGTCGGTGAGT	iso-23-BQ8DQWM4Z	Controls	isomiR	exclusive	wildtype	exclusive~AACATTCAACGCTGTCGGTGAGT~wildtype~hsa-32-125.1&WithFlank&1|-|198859063|198859136@7.29.23, hsa-32-71.1&WithFlank&9|+|124692474|124692545@7.29.23~[MIMAT0000256&hsa-miR-181a-5p&offsets|0|0, m-32&1|-|198859108|198859130&offsets|0|0], [MIMAT0000256_1&hsa-miR-181a-5p&offsets|0|0, m-32&9|+|124692480|124692502&offsets|0|0]	258.153	-0.550644	8.57124e-07	4.80908e-06
AACATTCAACGCTGTCGGTGAGTT	iso-24-BQ8DQWM4FE	Controls	isomiR	exclusive	wildtype	exclusive~AACATTCAACGCTGTCGGTGAGTT~wildtype~hsa-32-125.1&WithFlank&1|-|198859063|198859136@7.30.24, hsa-32-71.1&WithFlank&9|+|124692474|124692545@7.30.24~[MIMAT0000256&hsa-miR-181a-5p&offsets|0|+1, m-32&1|-|198859108|198859130&offsets|0|+1], [MIMAT0000256_1&hsa-miR-181a-5p&offsets|0|+1, m-32&9|+|124692480|124692502&offsets|0|+1]	51.9366	-0.688132	1.64789e-08	1.40168e-07
AACATTCAACGCTGTCGGTGAGTTT	iso-25-BQ8DQWM41Z	Controls	isomiR	exclusive	wildtype	exclusive~AACATTCAACGCTGTCGGTGAGTTT~wildtype~hsa-32-125.1&WithFlank&1|-|198859063|198859136@7.31.25, hsa-32-71.1&WithFlank&9|+|124692474|124692545@7.31.25~[MIMAT0000256&hsa-miR-181a-5p&offsets|0|+2, m-32&1|-|198859108|198859130&offsets|0|+2], [MIMAT0000256_1&hsa-miR-181a-5p&offsets|0|+2, m-32&9|+|124692480|124692502&offsets|0|+2]	36.0741	-0.771493	3.35193e-09	3.25055e-08
AACATTCAACGCTGTCGGTGAGTTTT	iso-26-BQ8DQWM41ZE	Controls	isomiR	exclusive	wildtype+U(s)	exclusive~AACATTCAACGCTGTCGGTGAGTTTT~wildtype+U(s)~hsa-32-125.1&WithFlank&1|-|198859063|198859136@7.31.25(+1U), hsa-32-71.1&WithFlank&9|+|124692474|124692545@7.31.25(+1U)~[MIMAT0000256&hsa-miR-181a-5p&offsets|0|+2(+1U), m-32&1|-|198859108|198859130&offsets|0|+2(+1U)], [MIMAT0000256_1&hsa-miR-181a-5p&offsets|0|+2(+1U), m-32&9|+|124692480|124692502&offsets|0|+2(+1U)]	18.4342	-0.612958	3.28792e-05	0.000129133
AACATTCATTGTTGTCGGTGGGT	iso-23-BQ8N7WM4DZ	Controls	isomiR	exclusive	wildtype	exclusive~AACATTCATTGTTGTCGGTGGGT~wildtype~hsa-194-1489.1&WithFlank&19|+|13874904|13874978@7.29.23~[MIMAT0002821&hsa-miR-181d-5p&offsets|0|0, m-194&19|+|13874910|13874932&offsets|0|0]	6.12687	-0.443397	0.00683284	0.0141802
AACCCGTAGATCCGAACTTGT	iso-21-BRS28UEYE	ALS	isomiR	exclusive	wildtype	exclusive~AACCCGTAGATCCGAACTTGT~wildtype~hsa-27-917.1&WithFlank&11|-|122152234|122152302@7.27.21~[MIMAT0000098&hsa-miR-100-5p&offsets|0|-1, m-27&11|-|122152276|122152296&offsets|0|0]	15.4583	0.706755	0.000596109	0.00171833
AACCCGTAGATCCGATCTTGTG	iso-22-BRS28UWYP	ALS	isomiR	exclusive	wildtype	exclusive~AACCCGTAGATCCGATCTTGTG~wildtype~hsa-64-396.1&WithFlank&21|+|16539095|16539166@7.28.22~[MIMAT0000097&hsa-miR-99a-5p&offsets|0|0, m-64&21|+|16539101|16539121&offsets|0|+1]	16.8462	1.3255	3.67499e-10	4.15353e-09
AACCGGGCGGAAACACCA	tRF-18-BS68BFD2	Controls	tRF	exclusive	3'-tRF	exclusive~AACCGGGCGGAAACACCA~3'-tRF~trna10_ValCAC_5_-_180649395_180649467@59.76.18, trna12_ValAAC_5_-_180645270_180645342@59.76.18, trna132_ValAAC_6_-_27721179_27721251@59.76.18, trna136_ValAAC_6_-_27648885_27648957@59.76.18, trna15_ValAAC_5_-_180615416_180615488@59.76.18, trna18_ValCAC_5_-_180529253_180529325@59.76.18, trna2_ValAAC_3_+_169490018_169490090@59.76.18, trna2_ValCAC_5_+_180524070_180…	27.1312	-0.45155	0.00260842	0.0100061
AACCGGGCGGAAACACCAT	na-19-BS68BF1I	Controls	not-itr	na	na	AACCGGGCGGAAACACCAT	22.9895	-1.26672	0.0031467	0.00814707
AACCGGGCGGAAACACCATT	na-20-BS68BFKN	Controls	not-itr	na	na	AACCGGGCGGAAACACCATT	32.0184	-1.23349	0.00246653	0.00668658
AACGGAATCCCAAAAGCAGCT	iso-21-B8DR2BPJE	Controls	isomiR	exclusive	wildtype	exclusive~AACGGAATCCCAAAAGCAGCT~wildtype~hsa-48-413.1&WithFlank&3|-|49020625|49020700@8.28.21~[MIMAT0000440&hsa-miR-191-5p&offsets|+1|-1, m-48&3|-|49020672|49020694&offsets|+1|-1]	9.63436	-0.419189	0.00036347	0.00111963
AACGGAATCCCAAAAGCAGCTGT	iso-23-B8DR2BPJ0N	Controls	isomiR	exclusive	wildtype	exclusive~AACGGAATCCCAAAAGCAGCTGT~wildtype~hsa-48-413.1&WithFlank&3|-|49020625|49020700@8.30.23~[MIMAT0000440&hsa-miR-191-5p&offsets|+1|+1, m-48&3|-|49020672|49020694&offsets|+1|+1]	22.4657	-0.426597	2.17418e-05	8.80317e-05
AAGACGATCAGATACCG	rRF-17-DD5655K	ALS	rRF	na	na	AAGACGATCAGATACCG~clustered_U13369.1_+_-50_13364_Gonz45S_45S_50ntFlanks@4755.4771.17, hg38_21_+_8205938_8219352_RNA45SN2_45S_50ntFlanks@4742.4758.17, hg38_21_+_8388985_8402393_RNA45SN3_45S_50ntFlanks@4730.4746.17, hg38_21_+_8433172_8446622_RNA45SN1_45S_50ntFlanks@4753.4769.17, unplaced_AL353644.34_+_122223_135695_RNA45SN4_45S_50ntFlanks@4757.4773.17, unplaced_AL592188.60_+_105374_118830_RNA45SN5_…	11.3239	0.75017	9.62335e-05	0.000612641
AAGCGAATGATTAGAGG	rRF-17-DHDUY24	ALS	rRF	na	na	AAGCGAATGATTAGAGG~clustered_U13369.1_+_-50_13364_Gonz45S_45S_50ntFlanks@9708.9724.17, hg38_21_+_8205938_8219352_RNA45SN2_45S_50ntFlanks@9682.9698.17, hg38_21_+_8388985_8402393_RNA45SN3_45S_50ntFlanks@9669.9685.17, hg38_21_+_8433172_8446622_RNA45SN1_45S_50ntFlanks@9711.9727.17, unplaced_AL353644.34_+_122223_135695_RNA45SN4_45S_50ntFlanks@9718.9734.17, unplaced_AL592188.60_+_105374_118830_RNA45SN5_…	5.08459	0.516526	0.000617186	0.00256748
AAGCGGGGCTGGGCGCGC	rRF-18-DHRIRHDM	Controls	rRF	na	na	AAGCGGGGCTGGGCGCGC~clustered_U13369.1_+_-50_13364_Gonz45S_45S_50ntFlanks@10894.10911.18, hg38_21_+_8205938_8219352_RNA45SN2_45S_50ntFlanks@10862.10879.18, hg38_21_+_8388985_8402393_RNA45SN3_45S_50ntFlanks@10849.10866.18, hg38_21_+_8433172_8446622_RNA45SN1_45S_50ntFlanks@10897.10914.18, unplaced_AL353644.34_+_122223_135695_RNA45SN4_45S_50ntFlanks@10903.10920.18, unplaced_AL592188.60_+_105374_11883…	5.9271	-0.543421	0.00174167	0.00596389
AAGCTCGGTCTGAGGCCCCTCAGT	iso-24-DIMMXKK7FZ	Controls	isomiR	exclusive	wildtype	exclusive~AAGCTCGGTCTGAGGCCCCTCAGT~wildtype~hsa-141-100.1&WithFlank&17|+|30117089|30117159@42.65.24~[MIMAT0001340&hsa-miR-423-3p&offsets|-1|0, m-100&17|+|30117131|30117153&offsets|-1|0]	23.8501	-0.645188	4.47504e-07	2.75698e-06
AAGGTAGATAGAACAGGTCT	na-20-D3FLOFR7	Controls	not-itr	na	na	AAGGTAGATAGAACAGGTCT	17.8611	-0.639527	0.0217605	0.0414401
AAGGTAGATAGAACAGGTCTT	na-21-D3FLOFR7E	Controls	not-itr	na	na	AAGGTAGATAGAACAGGTCTT	20.1425	-0.92203	0.0150382	0.0303586
AAGGTAGATAGAACAGGTCTTG	na-22-D3FLOFR7P	Controls	not-itr	na	na	AAGGTAGATAGAACAGGTCTTG	284.428	-1.01123	1.93756e-06	1.11618e-05
AAGGTAGATAGAACAGGTCTTGA	na-23-D3FLOFR70L	Controls	not-itr	na	na	AAGGTAGATAGAACAGGTCTTGA	16.1703	-1.22266	0.00220907	0.00609099
AAGGTAGATAGAACAGGTCTTGT	na-23-D3FLOFR70N	Controls	not-itr	na	na	AAGGTAGATAGAACAGGTCTTGT	83.8531	-1.06472	3.89783e-05	0.000169925
AATCGTACAGGGTCATCCACTT	iso-22-DSUPR685Q	Controls	isomiR	exclusive	wildtype	exclusive~AATCGTACAGGGTCATCCACTT~wildtype~hsa-1049-383.1&WithFlank&14|+|101046464|101046532@42.63.22, hsa-4138.1&WithFlank&14|+|101046443|101046544@63.84.22~[MIMAT0003180&hsa-miR-487b-3p&offsets|0|0, m-383&14|+|101046505|101046526&offsets|0|0], [MIMAT0003180&hsa-miR-487b-3p&offsets|0|0, m-383&14|+|101046505|101046526&offsets|0|0]	10.9623	-0.659699	2.62756e-05	0.000105573
AATGACACGATCACTCCCGTT	iso-21-DU2U8IKWE	Controls	isomiR	exclusive	wildtype	exclusive~AATGACACGATCACTCCCGTT~wildtype~hsa-95-258.1&WithFlank&3|-|49020154|49020227@7.27.21~[MIMAT0003393&hsa-miR-425-5p&offsets|0|-2, m-95&3|-|49020200|49020221&offsets|0|-1]	74.6062	-0.403051	0.0142714	0.0269141
AATGACACGATCACTCCCGTTGAG	iso-24-DU2U8IKWJS	Controls	isomiR	exclusive	wildtype	exclusive~AATGACACGATCACTCCCGTTGAG~wildtype~hsa-95-258.1&WithFlank&3|-|49020154|49020227@7.30.24~[MIMAT0003393&hsa-miR-425-5p&offsets|0|+1, m-95&3|-|49020200|49020221&offsets|0|+2]	80.6254	-0.596631	1.49694e-06	8.05376e-06
AATGACACGATCACTCCCGTTGAGT	iso-25-DU2U8IKWX3	Controls	isomiR	exclusive	wildtype	exclusive~AATGACACGATCACTCCCGTTGAGT~wildtype~hsa-95-258.1&WithFlank&3|-|49020154|49020227@7.31.25~[MIMAT0003393&hsa-miR-425-5p&offsets|0|+2, m-95&3|-|49020200|49020221&offsets|0|+3]	587.9	-0.61554	2.17876e-08	1.79206e-07
AATGACACGATCACTCCCGTTGAGTT	iso-26-DU2U8IKWX3E	Controls	isomiR	exclusive	wildtype+U(s)	exclusive~AATGACACGATCACTCCCGTTGAGTT~wildtype+U(s)~hsa-95-258.1&WithFlank&3|-|49020154|49020227@7.31.25(+1U)~[MIMAT0003393&hsa-miR-425-5p&offsets|0|+2(+1U), m-95&3|-|49020200|49020221&offsets|0|+3(+1U)]	12.8007	-0.674493	2.62599e-08	2.1156e-07
AATGACACGATCACTCCCGTTGT	iso-23-DU2U8IKW0N	Controls	isomiR	exclusive	wildtype+U(s)	exclusive~AATGACACGATCACTCCCGTTGT~wildtype+U(s)~hsa-95-258.1&WithFlank&3|-|49020154|49020227@7.28.22(+1U)~[MIMAT0003393&hsa-miR-425-5p&offsets|0|-1(+1U), m-95&3|-|49020200|49020221&offsets|0|0(+1U)]	15.5748	-0.419849	0.000550845	0.0015937
AATGGCGCCACTAGGGTTGTG	iso-21-D8L64K7W0	Controls	isomiR	exclusive	wildtype	exclusive~AATGGCGCCACTAGGGTTGTG~wildtype~hsa-541-148.1&WithFlank&X|+|110055342|110055416@48.68.21~[MIMAT0003322&hsa-miR-652-3p&offsets|0|0, m-148&X|+|110055389|110055410&offsets|0|-1]	18.4871	-0.402613	1.15406e-05	5.00838e-05
AATTGCACGGTATCCATCTG	iso-20-DY28VRHY	Controls	isomiR	exclusive	wildtype	exclusive~AATTGCACGGTATCCATCTG~wildtype~hsa-1027-178.1&WithFlank&X|-|134169375|134169452@50.69.20~[MIMAT0000707&hsa-miR-363-3p&offsets|0|-2, m-178&X|-|134169381|134169403&offsets|0|-3]	14.4767	-0.475261	0.00518195	0.0112754
AATTGCACGGTATCCATCTGT	iso-21-DY28VRHYE	Controls	isomiR	exclusive	wildtype	exclusive~AATTGCACGGTATCCATCTGT~wildtype~hsa-1027-178.1&WithFlank&X|-|134169375|134169452@50.70.21~[MIMAT0000707&hsa-miR-363-3p&offsets|0|-1, m-178&X|-|134169381|134169403&offsets|0|-2]	40.2264	-0.500698	0.00046063	0.00137838
AATTGCACGGTATCCATCTGTA	iso-22-DY28VRHYO	Controls	isomiR	exclusive	wildtype	exclusive~AATTGCACGGTATCCATCTGTA~wildtype~hsa-1027-178.1&WithFlank&X|-|134169375|134169452@50.71.22~[MIMAT0000707&hsa-miR-363-3p&offsets|0|0, m-178&X|-|134169381|134169403&offsets|0|-1]	11.9789	-0.400915	0.00573158	0.0122842
AATTGCACTTGTCTCGGTCTGA	na-22-DY2ZS9R7L	Controls	not-itr	na	na	AATTGCACTTGTCTCGGTCTGA	11.0466	-0.713058	0.023043	0.0435226
ACAACCCCCCACTGCTAAATTTGACTGGCTT	yRF-31-0DKREVUEZD9IE	Controls	not-itr	na	3p-yRF,i-yRF	hg38_rmsk_HY4_UniqID935,hg38_rmsk_HY4_UniqID453,hg38_rmsk_HY4_UniqID70,hg38_rmsk_HY4_UniqID321,hg38_rmsk_HY4_UniqID784,RNY4_UniqID13	16.2863	-1.43537	0.000141551	0.000524115
ACAACCCCCCACTGCTAAATTTGACTGGCTTT	yRF-32-0DKREVUEZD9IQ	Controls	not-itr	na	i-yRF	RNY4_UniqID13	6.1869	-1.61177	0.00187745	0.00522125
ACAATGTAGGTAAGGGAAGTCG	rRF-22-0ESKUKO3K	Controls	rRF	na	na	ACAATGTAGGTAAGGGAAGTCG~clustered_U13369.1_+_-50_13364_Gonz45S_45S_50ntFlanks@10804.10825.22, hg38_21_+_8205938_8219352_RNA45SN2_45S_50ntFlanks@10772.10793.22, hg38_21_+_8388985_8402393_RNA45SN3_45S_50ntFlanks@10759.10780.22, hg38_21_+_8433172_8446622_RNA45SN1_45S_50ntFlanks@10807.10828.22, unplaced_AL353644.34_+_122223_135695_RNA45SN4_45S_50ntFlanks@10813.10834.22, unplaced_AL592188.60_+_105374_1…	18.8634	-0.900491	3.08534e-06	3.57583e-05
ACAATGTAGGTAAGGGAAGTCGG	rRF-23-0ESKUKO3D4	Controls	rRF	na	na	ACAATGTAGGTAAGGGAAGTCGG~clustered_U13369.1_+_-50_13364_Gonz45S_45S_50ntFlanks@10804.10826.23, hg38_21_+_8205938_8219352_RNA45SN2_45S_50ntFlanks@10772.10794.23, hg38_21_+_8388985_8402393_RNA45SN3_45S_50ntFlanks@10759.10781.23, hg38_21_+_8433172_8446622_RNA45SN1_45S_50ntFlanks@10807.10829.23, unplaced_AL353644.34_+_122223_135695_RNA45SN4_45S_50ntFlanks@10813.10835.23, unplaced_AL592188.60_+_105374_…	5.31195	-0.658596	0.001965	0.00648307
ACAGTAGCCTGCACATTGGTT	iso-21-03F7PFZ3E	ALS	isomiR	na	snp|[rs183664554]	snp~ACAGTAGCCTGCACATTGGTT~[rs183664554]~[hsa-85-47.1&WithFlank&19|-|10817424|10817497]	10.0428	0.939991	8.24498e-11	1.0977e-09
ACAGTAGCCTGCACATTGGTTA	iso-22-03F7PFZ3O	ALS	isomiR	na	snp|[rs183664554]	snp~ACAGTAGCCTGCACATTGGTTA~[rs183664554]~[hsa-85-47.1&WithFlank&19|-|10817424|10817497]	14.1007	0.762707	6.72063e-07	3.89598e-06
ACAGTAGTCTGCACATTGGTA	iso-21-0317PFZ3B	ALS	isomiR	exclusive	wildtype+A(s)	exclusive~ACAGTAGTCTGCACATTGGTA~wildtype+A(s)~hsa-86-46.1&WithFlank&1|-|172144549|172144620@46.65.20(+1A), hsa-85-47.1&WithFlank&19|-|10817424|10817497@48.67.20(+1A), hsa-155-47.1&WithFlank&9|-|128244740|128244811@46.65.20(+1A)~[MIMAT0000232&hsa-miR-199a-3p&offsets|0|-2(+1A), m-46&1|-|172144555|172144575&offsets|0|-1(+1A)], [MIMAT0000232_1&hsa-miR-199a-3p&offsets|0|-2(+1A), m-47&19|-|10817430|108…	5.99049	0.602608	0.00148398	0.00379695
ACAGTAGTCTGCACATTGGTAA	iso-22-0317PFZ3F	ALS	isomiR	exclusive	wildtype+A(s)	exclusive~ACAGTAGTCTGCACATTGGTAA~wildtype+A(s)~hsa-86-46.1&WithFlank&1|-|172144549|172144620@46.65.20(+2A), hsa-85-47.1&WithFlank&19|-|10817424|10817497@48.67.20(+2A), hsa-155-47.1&WithFlank&9|-|128244740|128244811@46.65.20(+2A)~[MIMAT0000232&hsa-miR-199a-3p&offsets|0|-2(+2A), m-46&1|-|172144555|172144575&offsets|0|-1(+2A)], [MIMAT0000232_1&hsa-miR-199a-3p&offsets|0|-2(+2A), m-47&19|-|10817430|10…	5.5943	0.5477	0.00185532	0.00462652
ACAGTAGTCTGCACATTGGTTA	iso-22-0317PFZ3O	Controls	isomiR	exclusive	wildtype	exclusive~ACAGTAGTCTGCACATTGGTTA~wildtype~hsa-86-46.1&WithFlank&1|-|172144549|172144620@46.67.22, hsa-85-47.1&WithFlank&19|-|10817424|10817497@48.69.22, hsa-155-47.1&WithFlank&9|-|128244740|128244811@46.67.22~[MIMAT0000232&hsa-miR-199a-3p&offsets|0|0, m-46&1|-|172144555|172144575&offsets|0|+1], [MIMAT0000232_1&hsa-miR-199a-3p&offsets|0|0, m-47&19|-|10817430|10817450&offsets|0|+1], [MIMAT0004563&h…	1291.96	-0.547325	2.09704e-05	8.55702e-05
ACAGTAGTCTGCACATTGGTTAA	iso-23-0317PFZ30F	Controls	isomiR	exclusive	wildtype+A(s)	exclusive~ACAGTAGTCTGCACATTGGTTAA~wildtype+A(s)~hsa-86-46.1&WithFlank&1|-|172144549|172144620@46.67.22(+1A), hsa-85-47.1&WithFlank&19|-|10817424|10817497@48.69.22(+1A), hsa-155-47.1&WithFlank&9|-|128244740|128244811@46.67.22(+1A)~[MIMAT0000232&hsa-miR-199a-3p&offsets|0|0(+1A), m-46&1|-|172144555|172144575&offsets|0|+1(+1A)], [MIMAT0000232_1&hsa-miR-199a-3p&offsets|0|0(+1A), m-47&19|-|10817430|108…	87.3126	-0.581882	2.06108e-05	8.43216e-05
ACAGTAGTCTGCACATTGGTTAT	iso-23-0317PFZ30I	Controls	isomiR	exclusive	wildtype+U(s)	exclusive~ACAGTAGTCTGCACATTGGTTAT~wildtype+U(s)~hsa-86-46.1&WithFlank&1|-|172144549|172144620@46.67.22(+1U), hsa-85-47.1&WithFlank&19|-|10817424|10817497@48.69.22(+1U), hsa-155-47.1&WithFlank&9|-|128244740|128244811@46.67.22(+1U)~[MIMAT0000232&hsa-miR-199a-3p&offsets|0|0(+1U), m-46&1|-|172144555|172144575&offsets|0|+1(+1U)], [MIMAT0000232_1&hsa-miR-199a-3p&offsets|0|0(+1U), m-47&19|-|10817430|108…	78.6331	-0.542292	9.45336e-05	0.000338297
ACAGTAGTCTGCACATTGGTTATT	iso-24-0317PFZ3JE	Controls	isomiR	exclusive	wildtype+U(s)	exclusive~ACAGTAGTCTGCACATTGGTTATT~wildtype+U(s)~hsa-86-46.1&WithFlank&1|-|172144549|172144620@46.67.22(+2U), hsa-85-47.1&WithFlank&19|-|10817424|10817497@48.69.22(+2U), hsa-155-47.1&WithFlank&9|-|128244740|128244811@46.67.22(+2U)~[MIMAT0000232&hsa-miR-199a-3p&offsets|0|0(+2U), m-46&1|-|172144555|172144575&offsets|0|+1(+2U)], [MIMAT0000232_1&hsa-miR-199a-3p&offsets|0|0(+2U), m-47&19|-|10817430|10…	9.0059	-0.601984	8.16157e-08	5.88157e-07
ACAGTAGTCTGCACATTGGTTG	iso-22-0317PFZ3P	ALS	isomiR	exclusive	wildtype+G(s)	exclusive~ACAGTAGTCTGCACATTGGTTG~wildtype+G(s)~hsa-86-46.1&WithFlank&1|-|172144549|172144620@46.66.21(+1G), hsa-85-47.1&WithFlank&19|-|10817424|10817497@48.68.21(+1G), hsa-155-47.1&WithFlank&9|-|128244740|128244811@46.66.21(+1G)~[MIMAT0000232&hsa-miR-199a-3p&offsets|0|-1(+1G), m-46&1|-|172144555|172144575&offsets|0|0(+1G)], [MIMAT0000232_1&hsa-miR-199a-3p&offsets|0|-1(+1G), m-47&19|-|10817430|108…	10.2631	0.802655	5.77097e-08	4.29677e-07
ACAGTGTGAATCGGCGC	na-17-037BWJM	Controls	not-itr	na	na	ACAGTGTGAATCGGCGC	11.2501	-1.11447	0.0195477	0.0380344
ACATCTGCTGGAACTGCAACT	na-21-0MXYOIPDE	Controls	not-itr	na	na	ACATCTGCTGGAACTGCAACT	30.8898	-0.558278	0.018134	0.0356708
ACCACCACCATCAGCACCACGG	na-22-05268J054	Controls	not-itr	na	na	ACCACCACCATCAGCACCACGG	9.11176	-0.986918	0.017139	0.0339622
ACCAGCATTGTACAGGGCTATGA	na-23-0PJYUP6X0L	Controls	not-itr	na	na	ACCAGCATTGTACAGGGCTATGA	7.19682	-1.46786	0.0035053	0.00900326
ACCATCGACCGTTGATTGTACC	iso-22-0QL17UZLJ	Controls	isomiR	exclusive	wildtype	exclusive~ACCATCGACCGTTGATTGTACC~wildtype~hsa-32-125.1&WithFlank&1|-|198859063|198859136@47.68.22~[MIMAT0000270&hsa-miR-181a-3p&offsets|0|0, m-125&1|-|198859069|198859090&offsets|0|0]	11.2792	-0.405923	0.000273098	0.000864994
ACCATTCGTAGACGACCTGCTTC	rRF-23-0QWLOU3V05	Controls	rRF	na	na	ACCATTCGTAGACGACCTGCTTC~clustered_U13369.1_+_-50_13364_Gonz45S_45S_50ntFlanks@12917.12939.23, hg38_21_+_8205938_8219352_RNA45SN2_45S_50ntFlanks@12902.12924.23, hg38_21_+_8388985_8402393_RNA45SN3_45S_50ntFlanks@12894.12916.23, hg38_21_+_8433172_8446622_RNA45SN1_45S_50ntFlanks@12938.12960.23, unplaced_AL353644.34_+_122223_135695_RNA45SN4_45S_50ntFlanks@12956.12978.23, unplaced_AL592188.60_+_105374_…	13.586	-0.610837	0.00111749	0.00417441
ACCCCCACTGCTAAATTTGACTGGCTT	na-27-0R2Y4BZUNJQ	Controls	not-itr	na	na	ACCCCCACTGCTAAATTTGACTGGCTT	75.1042	-0.725217	0.000254072	0.000871954
ACCCCCCACTGCTAAATTTGACTGGCTT	yRF-28-0RKIQOIYE8DQ	Controls	not-itr	na	3p-yRF,i-yRF	hg38_rmsk_HY4_UniqID935,hg38_rmsk_HY4_UniqID453,hg38_rmsk_HY4_UniqID70,hg38_rmsk_HY4_UniqID321,hg38_rmsk_HY4_UniqID784,hg38_rmsk_HY4_UniqID357,RNY4_UniqID13	37.1513	-1.29071	6.55356e-08	4.78321e-07
ACCCCCCACTGCTAAATTTGACTGGCTTT	yRF-29-0RKIQOIYE8HQ	Controls	not-itr	na	i-yRF	RNY4_UniqID13	7.55643	-1.46322	0.00231546	0.00635177
ACCCTGCTCGCTGCGCCA	tRF-18-07QSNHD2	Controls	tRF	exclusive	3'-tRF	exclusive~ACCCTGCTCGCTGCGCCA~3'-tRF~trna2_SerTGA_10_+_69524261_69524342@68.85.18	15.2559	-0.444907	0.000143033	0.00101423
ACCCTGCTCGCTGCGCCAT	na-19-07QSNH1I	Controls	not-itr	na	na	ACCCTGCTCGCTGCGCCAT	12.6205	-1.25337	0.002905	0.00760676
ACCCTGCTCGCTGCGCCATT	na-20-07QSNHKN	Controls	not-itr	na	na	ACCCTGCTCGCTGCGCCATT	21.1693	-1.16545	0.000292829	0.000990217
ACCCTGTAGATCCGAATTTGT	iso-21-07S28UIYE	ALS	isomiR	exclusive	wildtype	exclusive~ACCCTGTAGATCCGAATTTGT~wildtype~hsa-18-468.1&WithFlank&17|-|48579859|48579932@8.28.21~[MIMAT0000253&hsa-miR-10a-5p&offsets|+1|-1, m-18&17|-|48579905|48579926&offsets|+1|0]	15.5061	0.46286	0.00142815	0.00366605
ACCCTGTAGATCCGAATTTGTG	iso-22-07S28UIYP	ALS	isomiR	exclusive	wildtype	exclusive~ACCCTGTAGATCCGAATTTGTG~wildtype~hsa-18-468.1&WithFlank&17|-|48579859|48579932@8.29.22~[MIMAT0000253&hsa-miR-10a-5p&offsets|+1|0, m-18&17|-|48579905|48579926&offsets|+1|+1]	10.4756	0.461364	0.000663063	0.00189395
ACCTGGCATACAATGTAGATTTCT	iso-24-0YPL24VEK3	Controls	isomiR	exclusive	wildtype	exclusive~ACCTGGCATACAATGTAGATTTCT~wildtype~hsa-405-91.1&WithFlank&X|-|45746175|45746248@7.30.24~[MIMAT0004568&hsa-miR-221-5p&offsets|0|+2, m-405&X|-|45746220|45746242&offsets|0|+1]	8.35777	-0.543743	9.56819e-06	4.22237e-05
ACCTGGCATACAATGTAGATTTCTGT	iso-26-0YPL24VEYYE	Controls	isomiR	exclusive	wildtype	exclusive~ACCTGGCATACAATGTAGATTTCTGT~wildtype~hsa-405-91.1&WithFlank&X|-|45746175|45746248@7.32.26~[MIMAT0004568&hsa-miR-221-5p&offsets|0|+4, m-405&X|-|45746220|45746242&offsets|0|+3]	8.56282	-0.676867	9.46059e-08	6.57637e-07
ACCTGTACTGAGCTGCCCCGAG	na-22-0YUYFYKSH	ALS	not-itr	na	na	ACCTGTACTGAGCTGCCCCGAG	341.785	0.454637	0.0199696	0.0387171
ACCTGTACTGAGCTGCCCCGAGA	na-23-0YUYFYKSX	ALS	not-itr	na	na	ACCTGTACTGAGCTGCCCCGAGA	142.291	0.884233	0.000122644	0.000464378
ACCTGTACTGAGCTGCCCCGAGT	na-23-0YUYFYKSZ	ALS	not-itr	na	na	ACCTGTACTGAGCTGCCCCGAGT	81.4384	0.843761	0.000152319	0.000555861
ACGCCTGTCTGAGCGTCGCTTT	na-22-E1975HWIQ	Controls	not-itr	na	na	ACGCCTGTCTGAGCGTCGCTTT	12.6454	-1.31327	0.00405227	0.0102611
ACGGAAGGGCACCACCAGG	rRF-19-E21J05FY	ALS	rRF	na	na	ACGGAAGGGCACCACCAGG~clustered_U13369.1_+_-50_13364_Gonz45S_45S_50ntFlanks@4910.4928.19, hg38_21_+_8205938_8219352_RNA45SN2_45S_50ntFlanks@4897.4915.19, hg38_21_+_8388985_8402393_RNA45SN3_45S_50ntFlanks@4885.4903.19, hg38_21_+_8433172_8446622_RNA45SN1_45S_50ntFlanks@4908.4926.19, unplaced_AL353644.34_+_122223_135695_RNA45SN4_45S_50ntFlanks@4912.4930.19, unplaced_AL592188.60_+_105374_118830_RNA45SN…	5.67669	0.439464	0.000633154	0.00260169
ACTAGATTGTGAGCTCCTGGAG	iso-22-EPIW5I38H	Controls	isomiR	exclusive	wildtype	exclusive~ACTAGATTGTGAGCTCCTGGAG~wildtype~hsa-133-28.1&WithFlank&3|+|188688788|188688861@48.69.22~[MIMAT0004502&hsa-miR-28-3p&offsets|+1|+1, m-28&3|+|188688834|188688855&offsets|+1|+1]	12.7884	-0.462839	8.78987e-05	0.000317446
ACTCCAGCCCCACAGCCTCAGC	iso-22-ERFR2P36M	Controls	isomiR	exclusive	wildtype	exclusive~ACTCCAGCCCCACAGCCTCAGC~wildtype~hsa-955-286.1&WithFlank&X|-|119646757|119646826@43.64.22~[MIMAT0003888&hsa-miR-766-3p&offsets|0|0, m-286&X|-|119646763|119646784&offsets|0|0]	7.08411	-0.567385	0.00205987	0.00507218
ACTCCCACTGCTTCACTTGACTAGCCTA	yRF-28-ER2YN6NU4JDO	Controls	not-itr	na	i-yRF	hg38_rmsk_HY3_UniqID743,Y_RNA.111-201_UniqID1500,Y_RNA.66-201_UniqID201,Y_RNA.7-201_UniqID1114,RNY3P2-201_UniqID1157,Y_RNA.657-201_UniqID1216,Y_RNA.33-201_UniqID1344,Y_RNA.47-201_UniqID705,RNY3P8-201_UniqID952	9.32987	-1.70722	0.000121368	0.000460628
ACTCCCACTGCTTCACTTGACTAGCCTT	yRF-28-ER2YN6NU4JDQ	Controls	not-itr	na	5p-yRF,3p-yRF,i-yRF	hg38_rmsk_HY3_UniqID1876,hg38_rmsk_HY3_UniqID179,hg38_rmsk_HY3_UniqID520,hg38_rmsk_HY3_UniqID511,Y_RNA.439-201_UniqID564,hg38_rmsk_HY3_UniqID191,hg38_rmsk_HY3_UniqID1830,hg38_rmsk_HY3_UniqID869,Y_RNA.409-201_UniqID1073,Y_RNA.571-201_UniqID1856,hg38_rmsk_HY3_UniqID72,hg38_rmsk_HY3_UniqID261,hg38_rmsk_HY3_UniqID1779,hg38_rmsk_HY3_UniqID370,hg38_rmsk_HY3_UniqID592,hg38_rmsk_HY3_UniqID1038,hg38_rmsk_…	11.8153	-1.55741	0.0002083	0.000727245
ACTCGGCGTGGCGTCGGTCGTG	iso-22-ESQ4QMRSP	Controls	isomiR	exclusive	wildtype	exclusive~ACTCGGCGTGGCGTCGGTCGTG~wildtype~hsa-112-66.1&WithFlank&10|-|103394294|103394367@46.67.22~[MIMAT0005951&hsa-miR-1307-3p&offsets|0|0, m-66&10|-|103394300|103394322&offsets|0|-1]	16.8348	-0.547895	1.72371e-07	1.14744e-06
ACTCGGCGTGGCGTCGGTCGTGG	iso-23-ESQ4QMRS04	Controls	isomiR	exclusive	wildtype	exclusive~ACTCGGCGTGGCGTCGGTCGTGG~wildtype~hsa-112-66.1&WithFlank&10|-|103394294|103394367@46.68.23~[MIMAT0005951&hsa-miR-1307-3p&offsets|0|+1, m-66&10|-|103394300|103394322&offsets|0|0]	180.804	-0.536035	6.94487e-07	3.99648e-06
ACTCGGCGTGGCGTCGGTCGTGGA	iso-24-ESQ4QMRSJX	Controls	isomiR	exclusive	wildtype+A(s)	exclusive~ACTCGGCGTGGCGTCGGTCGTGGA~wildtype+A(s)~hsa-112-66.1&WithFlank&10|-|103394294|103394367@46.68.23(+1A)~[MIMAT0005951&hsa-miR-1307-3p&offsets|0|+1(+1A), m-66&10|-|103394300|103394322&offsets|0|0(+1A)]	9.33864	-0.734459	5.63849e-07	3.34267e-06
ACTCGGCGTGGCGTCGGTCGTGGT	iso-24-ESQ4QMRSJZ	Controls	isomiR	exclusive	wildtype	exclusive~ACTCGGCGTGGCGTCGGTCGTGGT~wildtype~hsa-112-66.1&WithFlank&10|-|103394294|103394367@46.69.24~[MIMAT0005951&hsa-miR-1307-3p&offsets|0|+2, m-66&10|-|103394300|103394322&offsets|0|+1]	47.1851	-0.595544	5.10964e-08	3.84734e-07
ACTCGGCGTGGCGTCGGTCGTGGTT	iso-25-ESQ4QMRS9N	Controls	isomiR	exclusive	wildtype+U(s)	exclusive~ACTCGGCGTGGCGTCGGTCGTGGTT~wildtype+U(s)~hsa-112-66.1&WithFlank&10|-|103394294|103394367@46.69.24(+1U)~[MIMAT0005951&hsa-miR-1307-3p&offsets|0|+2(+1U), m-66&10|-|103394300|103394322&offsets|0|+1(+1U)]	5.6218	-0.41417	0.00205554	0.00506946
ACTCGGCGTGGCGTCGGTCGTGT	iso-23-ESQ4QMRS0N	Controls	isomiR	exclusive	wildtype+U(s)	exclusive~ACTCGGCGTGGCGTCGGTCGTGT~wildtype+U(s)~hsa-112-66.1&WithFlank&10|-|103394294|103394367@46.67.22(+1U)~[MIMAT0005951&hsa-miR-1307-3p&offsets|0|0(+1U), m-66&10|-|103394300|103394322&offsets|0|-1(+1U)]	36.1635	-0.574293	3.69654e-08	2.91822e-07
ACTGGACTTGGAGTCAGAAG	iso-20-E8EY5MF0	ALS	isomiR	ambiguous	wildtype	ambiguous~ACTGGACTTGGAGTCAGAAG~wildtype~hsa-130.1&WithFlank&10|-|130962582|130962664@7.26.20, hsa-182-44.1&WithFlank&5|+|149732823|149732894@45.64.20~[MIMAT0016847&hsa-miR-378c&offsets|0|-5, m-130&10|-|130962639|130962658&offsets|0|0], [MIMAT0000732&hsa-miR-378a-3p&offsets|0|-2, m-44&5|+|149732867|149732888&offsets|0|-2]	25.9474	1.34214	2.40771e-07	1.55659e-06
ACTGGACTTGGAGTCAGAAGG	iso-21-E8EY5MF00	ALS	isomiR	ambiguous	wildtype	ambiguous~ACTGGACTTGGAGTCAGAAGG~wildtype~hsa-182-44.1&WithFlank&5|+|149732823|149732894@45.65.21~[MIMAT0000732&hsa-miR-378a-3p&offsets|0|-1, m-44&5|+|149732867|149732888&offsets|0|-1]	202.348	1.84107	7.68105e-20	2.36606e-18
ACTGGACTTGGAGTCAGAAGGA	iso-22-E8EY5MF0L	ALS	isomiR	ambiguous	wildtype+A(s)	ambiguous~ACTGGACTTGGAGTCAGAAGGA~wildtype+A(s)~hsa-182-44.1&WithFlank&5|+|149732823|149732894@45.65.21(+1A)~[MIMAT0000732&hsa-miR-378a-3p&offsets|0|-1(+1A), m-44&5|+|149732867|149732888&offsets|0|-1(+1A)]	69.0594	1.58708	4.44801e-16	1.05876e-14
ACTGGACTTGGAGTCAGAAGGC	iso-22-E8EY5MF0M	ALS	isomiR	ambiguous	wildtype	ambiguous~ACTGGACTTGGAGTCAGAAGGC~wildtype~hsa-182-44.1&WithFlank&5|+|149732823|149732894@45.66.22~[MIMAT0000732&hsa-miR-378a-3p&offsets|0|0, m-44&5|+|149732867|149732888&offsets|0|0]	68.9801	2.63051	6.67893e-27	3.49753e-25
ACTGGACTTGGAGTCAGAAGGCA	iso-23-E8EY5MF0DU	ALS	isomiR	ambiguous	wildtype+A(s)	ambiguous~ACTGGACTTGGAGTCAGAAGGCA~wildtype+A(s)~hsa-182-44.1&WithFlank&5|+|149732823|149732894@45.66.22(+1A)~[MIMAT0000732&hsa-miR-378a-3p&offsets|0|0(+1A), m-44&5|+|149732867|149732888&offsets|0|0(+1A)]	19.1584	1.35489	8.91071e-14	1.72824e-12
ACTGGACTTGGAGTCAGAAGGCT	iso-23-E8EY5MF0DW	ALS	isomiR	ambiguous	wildtype+U(s)	ambiguous~ACTGGACTTGGAGTCAGAAGGCT~wildtype+U(s)~hsa-182-44.1&WithFlank&5|+|149732823|149732894@45.66.22(+1U)~[MIMAT0000732&hsa-miR-378a-3p&offsets|0|0(+1U), m-44&5|+|149732867|149732888&offsets|0|0(+1U)]	6.86774	0.493872	0.00268268	0.0064276
ACTGGTGCGGACCAGGGGAAT	rRF-21-E8X80PRBE	Controls	rRF	na	na	ACTGGTGCGGACCAGGGGAAT~clustered_U13369.1_+_-50_13364_Gonz45S_45S_50ntFlanks@11574.11594.21, hg38_21_+_8205938_8219352_RNA45SN2_45S_50ntFlanks@11546.11566.21, hg38_21_+_8388985_8402393_RNA45SN3_45S_50ntFlanks@11537.11557.21, hg38_21_+_8433172_8446622_RNA45SN1_45S_50ntFlanks@11582.11602.21, unplaced_AL353644.34_+_122223_135695_RNA45SN4_45S_50ntFlanks@11599.11619.21, unplaced_AL592188.60_+_105374_11…	6.70787	-1.01191	1.03246e-09	4.24097e-08
AGAAGCATTGTACAGGGCTATGA	na-23-F0JYUP6X0L	Controls	not-itr	na	na	AGAAGCATTGTACAGGGCTATGA	14.4994	-0.835977	0.0172179	0.0340349
AGACCCTGTTGAGCTTG	rRF-17-F1NN5IP	ALS	rRF	na	na	AGACCCTGTTGAGCTTG~clustered_U13369.1_+_-50_13364_Gonz45S_45S_50ntFlanks@11869.11885.17, hg38_21_+_8205938_8219352_RNA45SN2_45S_50ntFlanks@11841.11857.17, hg38_21_+_8388985_8402393_RNA45SN3_45S_50ntFlanks@11832.11848.17, hg38_21_+_8433172_8446622_RNA45SN1_45S_50ntFlanks@11877.11893.17, unplaced_AL353644.34_+_122223_135695_RNA45SN4_45S_50ntFlanks@11894.11910.17, unplaced_AL592188.60_+_105374_118830…	9.79329	0.434543	0.00717302	0.0190718
AGACGATCAGATACCG	rRF-16-FHHPH10	ALS	rRF	na	na	AGACGATCAGATACCG~clustered_U13369.1_+_-50_13364_Gonz45S_45S_50ntFlanks@4756.4771.16, hg38_21_+_8205938_8219352_RNA45SN2_45S_50ntFlanks@4743.4758.16, hg38_21_+_8388985_8402393_RNA45SN3_45S_50ntFlanks@4731.4746.16, hg38_21_+_8433172_8446622_RNA45SN1_45S_50ntFlanks@4754.4769.16, unplaced_AL353644.34_+_122223_135695_RNA45SN4_45S_50ntFlanks@4758.4773.16, unplaced_AL592188.60_+_105374_118830_RNA45SN5_4…	12.0666	0.609216	0.00209297	0.00685525
AGAGAACTGAATTCCATGGGTT	na-22-F2EUIRIKQ	Controls	not-itr	na	na	AGAGAACTGAATTCCATGGGTT	90.6009	-0.511201	0.0214247	0.0410429
AGAGGGGCAGAGAGCGAGACT	na-21-FK6PFJ5DE	ALS	not-itr	na	na	AGAGGGGCAGAGAGCGAGACT	47.8162	1.34036	0.000125003	0.000470001
AGAGGGGCAGAGAGCGAGACTTT	na-23-FK6PFJ5D0Q	ALS	not-itr	na	na	AGAGGGGCAGAGAGCGAGACTTT	140.554	0.571817	0.00178086	0.00497838
AGAGGTAGTAGGTTGCATAGTTT	iso-23-FKVLRYJP0Q	Controls	isomiR	exclusive	wildtype	exclusive~AGAGGTAGTAGGTTGCATAGTTT~wildtype~hsa-90-98.1&WithFlank&9|+|94178835|94178922@7.29.23~[MIMAT0000065&hsa-let-7d-5p&offsets|0|+1, m-90&9|+|94178841|94178862&offsets|0|+1]	62.4847	-0.549879	1.70677e-06	8.99777e-06
AGAGGTAGTAGGTTGTATAG	na-20-FKVLRYVP	ALS	not-itr	na	na	AGAGGTAGTAGGTTGTATAG	174.518	0.730535	0.000994336	0.00296463
AGAGGTAGTAGGTTGTGTGG	na-20-FKVLRY98	ALS	not-itr	na	na	AGAGGTAGTAGGTTGTGTGG	154.305	1.38607	2.62293e-08	2.00512e-07
AGAGGTAGTAGGTTGTGTGGT	na-21-FKVLRY98E	ALS	not-itr	na	na	AGAGGTAGTAGGTTGTGTGGT	206.376	1.37021	5.55399e-11	6.09427e-10
AGAGGTAGTAGGTTGTGTGGTT	na-22-FKVLRY98Q	ALS	not-itr	na	na	AGAGGTAGTAGGTTGTGTGGTT	228.32	0.973319	7.74942e-07	4.7892e-06
AGAGTAGGACGTTGCCAGGTT	na-21-F31D7VJ3E	Controls	not-itr	na	na	AGAGTAGGACGTTGCCAGGTT	10.6408	-1.10575	0.0199706	0.0387171
AGAGTTCTACAGTCC	na-15-F3W51R	ALS	not-itr	na	na	AGAGTTCTACAGTCC	36.9133	1.11657	0.00693746	0.0160086
AGAGTTCTACAGTCCGACGA	na-20-F3W51ROU	ALS	not-itr	na	na	AGAGTTCTACAGTCCGACGA	211.881	0.934561	0.001726	0.00484182
AGAGTTCTACAGTCCGACGAT	na-21-F3W51ROUE	ALS	not-itr	na	na	AGAGTTCTACAGTCCGACGAT	56.2737	2.20046	8.22273e-07	5.05214e-06
AGAGTTCTACAGTCCGACGATC	na-22-F3W51ROU5	ALS	not-itr	na	na	AGAGTTCTACAGTCCGACGATC	475.539	3.29939	9.83298e-20	1.76229e-17
AGCAGCATTGTACAGGGATATGA	na-23-FPJYUP6L0L	Controls	not-itr	na	na	AGCAGCATTGTACAGGGATATGA	19.9142	-0.814348	0.00793904	0.0177857
AGCAGCATTGTACAGGGC	iso-18-FPJYUPD9	Controls	isomiR	exclusive	wildtype	exclusive~AGCAGCATTGTACAGGGC~wildtype~hsa-78.1&WithFlank&10|-|89592735|89592833@56.73.18, hsa-481-12.1&WithFlank&20|+|3917498|3917569@44.61.18, hsa-13.1&WithFlank&5|-|168560898|168560979@54.71.18, hsa-2826.1&WithFlank&10|-|89592741|89592821@44.61.18, hsa-2698.1&WithFlank&5|-|168560890|168560969@44.61.18, hsa-44219-44220.1&WithFlank&5|-|168560902|168560967@42.59.18~[MIMAT0000104&hsa-miR-107&offset…	13.5622	-0.556582	0.000309152	0.000969415
AGCAGCATTGTACAGGGCT	iso-19-FPJYUPIW	Controls	isomiR	exclusive	wildtype	exclusive~AGCAGCATTGTACAGGGCT~wildtype~hsa-78.1&WithFlank&10|-|89592735|89592833@56.74.19, hsa-481-12.1&WithFlank&20|+|3917498|3917569@44.62.19, hsa-13.1&WithFlank&5|-|168560898|168560979@54.72.19, hsa-2826.1&WithFlank&10|-|89592741|89592821@44.62.19, hsa-2698.1&WithFlank&5|-|168560890|168560969@44.62.19, hsa-44219-44220.1&WithFlank&5|-|168560902|168560967@42.60.19~[MIMAT0000104&hsa-miR-107&offse…	93.5774	-0.464263	0.000642267	0.00183789
AGCAGCATTGTACAGGGCTA	iso-20-FPJYUP6X	Controls	isomiR	exclusive	wildtype	exclusive~AGCAGCATTGTACAGGGCTA~wildtype~hsa-78.1&WithFlank&10|-|89592735|89592833@56.75.20, hsa-481-12.1&WithFlank&20|+|3917498|3917569@44.63.20, hsa-13.1&WithFlank&5|-|168560898|168560979@54.73.20, hsa-2826.1&WithFlank&10|-|89592741|89592821@44.63.20, hsa-2698.1&WithFlank&5|-|168560890|168560969@44.63.20, hsa-44219-44220.1&WithFlank&5|-|168560902|168560967@42.61.20~[MIMAT0000104&hsa-miR-107&offs…	36.2593	-0.430418	0.00153998	0.00391708
AGCAGCATTGTACAGGGCTAT	iso-21-FPJYUP6XE	Controls	isomiR	exclusive	wildtype	exclusive~AGCAGCATTGTACAGGGCTAT~wildtype~hsa-78.1&WithFlank&10|-|89592735|89592833@56.76.21, hsa-481-12.1&WithFlank&20|+|3917498|3917569@44.64.21, hsa-13.1&WithFlank&5|-|168560898|168560979@54.74.21, hsa-2826.1&WithFlank&10|-|89592741|89592821@44.64.21, hsa-2698.1&WithFlank&5|-|168560890|168560969@44.64.21, hsa-44219-44220.1&WithFlank&5|-|168560902|168560967@42.62.21~[MIMAT0000104&hsa-miR-107&off…	45.6496	-0.490124	1.0798e-05	4.69905e-05
AGCAGCATTGTACAGGGCTATAA	iso-23-FPJYUP6X0F	ALS	isomiR	exclusive	wildtype+A(s)	exclusive~AGCAGCATTGTACAGGGCTATAA~wildtype+A(s)~hsa-78.1&WithFlank&10|-|89592735|89592833@56.76.21(+2A), hsa-481-12.1&WithFlank&20|+|3917498|3917569@44.64.21(+2A), hsa-13.1&WithFlank&5|-|168560898|168560979@54.74.21(+2A), hsa-2826.1&WithFlank&10|-|89592741|89592821@44.64.21(+2A), hsa-2698.1&WithFlank&5|-|168560890|168560969@44.64.21(+2A), hsa-44219-44220.1&WithFlank&5|-|168560902|168560967@42.62.…	7.69293	0.655542	1.36026e-06	7.36884e-06
AGCAGCATTGTACAGGGCTATCA	iso-23-FPJYUP6X02	Controls	isomiR	exclusive	wildtype	exclusive~AGCAGCATTGTACAGGGCTATCA~wildtype~hsa-78.1&WithFlank&10|-|89592735|89592833@56.78.23, hsa-2826.1&WithFlank&10|-|89592741|89592821@44.66.23~[MIMAT0000104&hsa-miR-107&offsets|0|0, m-78&10|-|89592758|89592778&offsets|0|+2], [MIMAT0000104&hsa-miR-107&offsets|0|0, m-78&10|-|89592758|89592778&offsets|0|+2]	27.6782	-0.461987	4.88203e-05	0.000183485
AGCAGCATTGTACAGGGCTATCT	iso-23-FPJYUP6X03	Controls	isomiR	exclusive	wildtype+U(s)	exclusive~AGCAGCATTGTACAGGGCTATCT~wildtype+U(s)~hsa-78.1&WithFlank&10|-|89592735|89592833@56.77.22(+1U), hsa-2826.1&WithFlank&10|-|89592741|89592821@44.65.22(+1U)~[MIMAT0000104&hsa-miR-107&offsets|0|-1(+1U), m-78&10|-|89592758|89592778&offsets|0|+1(+1U)], [MIMAT0000104&hsa-miR-107&offsets|0|-1(+1U), m-78&10|-|89592758|89592778&offsets|0|+1(+1U)]	7.14676	-0.632094	9.69141e-08	6.70714e-07
AGCAGCATTGTACAGGGCTATG	iso-22-FPJYUP6XP	Controls	isomiR	exclusive	wildtype	exclusive~AGCAGCATTGTACAGGGCTATG~wildtype~hsa-481-12.1&WithFlank&20|+|3917498|3917569@44.65.22, hsa-13.1&WithFlank&5|-|168560898|168560979@54.75.22, hsa-2698.1&WithFlank&5|-|168560890|168560969@44.65.22, hsa-44219-44220.1&WithFlank&5|-|168560902|168560967@42.63.22~[MIMAT0000101&hsa-miR-103a-3p&offsets|0|-1, m-12&20|+|3917541|3917563&offsets|0|-1], [MIMAT0000101_1&hsa-miR-103a-3p&offsets|0|-1, m-1…	688.181	-0.505667	1.54119e-09	1.5929e-08
AGCAGCATTGTACAGGGCTATGA	iso-23-FPJYUP6X0L	Controls	isomiR	exclusive	wildtype	exclusive~AGCAGCATTGTACAGGGCTATGA~wildtype~hsa-481-12.1&WithFlank&20|+|3917498|3917569@44.66.23, hsa-13.1&WithFlank&5|-|168560898|168560979@54.76.23, hsa-2698.1&WithFlank&5|-|168560890|168560969@44.66.23, hsa-44219-44220.1&WithFlank&5|-|168560902|168560967@42.64.23~[MIMAT0000101&hsa-miR-103a-3p&offsets|0|0, m-12&20|+|3917541|3917563&offsets|0|0], [MIMAT0000101_1&hsa-miR-103a-3p&offsets|0|0, m-13&…	2782.5	-0.688171	6.24937e-11	8.53718e-10
AGCAGCATTGTACAGGGCTATGAA	iso-24-FPJYUP6XJ6	Controls	isomiR	exclusive	wildtype	exclusive~AGCAGCATTGTACAGGGCTATGAA~wildtype~hsa-481-12.1&WithFlank&20|+|3917498|3917569@44.67.24, hsa-13.1&WithFlank&5|-|168560898|168560979@54.77.24, hsa-2698.1&WithFlank&5|-|168560890|168560969@44.67.24, hsa-44219-44220.1&WithFlank&5|-|168560902|168560967@42.65.24~[MIMAT0000101&hsa-miR-103a-3p&offsets|0|+1, m-12&20|+|3917541|3917563&offsets|0|+1], [MIMAT0000101_1&hsa-miR-103a-3p&offsets|0|+1, m…	53.7725	-0.874729	1.31589e-10	1.64392e-09
AGCAGCATTGTACAGGGCTATGAAT	iso-25-FPJYUP6XXE	Controls	isomiR	exclusive	wildtype+U(s)	exclusive~AGCAGCATTGTACAGGGCTATGAAT~wildtype+U(s)~hsa-481-12.1&WithFlank&20|+|3917498|3917569@44.67.24(+1U), hsa-13.1&WithFlank&5|-|168560898|168560979@54.77.24(+1U), hsa-2698.1&WithFlank&5|-|168560890|168560969@44.67.24(+1U), hsa-44219-44220.1&WithFlank&5|-|168560902|168560967@42.65.24(+1U)~[MIMAT0000101&hsa-miR-103a-3p&offsets|0|+1(+1U), m-12&20|+|3917541|3917563&offsets|0|+1(+1U)], [MIMAT00001…	24.0649	-0.700903	8.13854e-08	5.88157e-07
AGCAGCATTGTACAGGGCTATGAGT	na-25-FPJYUP6XX3	Controls	not-itr	na	na	AGCAGCATTGTACAGGGCTATGAGT	9.9049	-1.85166	4.11917e-05	0.000178129
AGCAGCATTGTACAGGGCTATGAT	iso-24-FPJYUP6XJ7	Controls	isomiR	exclusive	wildtype+U(s)	exclusive~AGCAGCATTGTACAGGGCTATGAT~wildtype+U(s)~hsa-481-12.1&WithFlank&20|+|3917498|3917569@44.66.23(+1U), hsa-13.1&WithFlank&5|-|168560898|168560979@54.76.23(+1U), hsa-2698.1&WithFlank&5|-|168560890|168560969@44.66.23(+1U), hsa-44219-44220.1&WithFlank&5|-|168560902|168560967@42.64.23(+1U)~[MIMAT0000101&hsa-miR-103a-3p&offsets|0|0(+1U), m-12&20|+|3917541|3917563&offsets|0|0(+1U)], [MIMAT0000101_…	193.849	-0.955258	3.71751e-15	8.00028e-14
AGCAGCATTGTACAGGGCTATGATT	iso-25-FPJYUP6XXN	Controls	isomiR	exclusive	wildtype+U(s)	exclusive~AGCAGCATTGTACAGGGCTATGATT~wildtype+U(s)~hsa-481-12.1&WithFlank&20|+|3917498|3917569@44.66.23(+2U), hsa-13.1&WithFlank&5|-|168560898|168560979@54.76.23(+2U), hsa-2698.1&WithFlank&5|-|168560890|168560969@44.66.23(+2U), hsa-44219-44220.1&WithFlank&5|-|168560902|168560967@42.64.23(+2U)~[MIMAT0000101&hsa-miR-103a-3p&offsets|0|0(+2U), m-12&20|+|3917541|3917563&offsets|0|0(+2U)], [MIMAT0000101…	32.214	-0.85945	8.20642e-12	1.28923e-10
AGCAGCATTGTACAGGGCTATGG	iso-23-FPJYUP6X04	ALS	isomiR	exclusive	wildtype+G(s)	exclusive~AGCAGCATTGTACAGGGCTATGG~wildtype+G(s)~hsa-481-12.1&WithFlank&20|+|3917498|3917569@44.65.22(+1G), hsa-13.1&WithFlank&5|-|168560898|168560979@54.75.22(+1G), hsa-2698.1&WithFlank&5|-|168560890|168560969@44.65.22(+1G), hsa-44219-44220.1&WithFlank&5|-|168560902|168560967@42.63.22(+1G)~[MIMAT0000101&hsa-miR-103a-3p&offsets|0|-1(+1G), m-12&20|+|3917541|3917563&offsets|0|-1(+1G)], [MIMAT0000101…	43.3161	0.544493	2.11398e-05	8.60381e-05
AGCAGCATTGTACAGGGCTATGT	iso-23-FPJYUP6X0N	Controls	isomiR	exclusive	wildtype+U(s)	exclusive~AGCAGCATTGTACAGGGCTATGT~wildtype+U(s)~hsa-481-12.1&WithFlank&20|+|3917498|3917569@44.65.22(+1U), hsa-13.1&WithFlank&5|-|168560898|168560979@54.75.22(+1U), hsa-2698.1&WithFlank&5|-|168560890|168560969@44.65.22(+1U), hsa-44219-44220.1&WithFlank&5|-|168560902|168560967@42.63.22(+1U)~[MIMAT0000101&hsa-miR-103a-3p&offsets|0|-1(+1U), m-12&20|+|3917541|3917563&offsets|0|-1(+1U)], [MIMAT0000101…	367.736	-0.731631	9.9113e-16	2.25662e-14
AGCAGCATTGTACAGGGCTATGTA	na-24-FPJYUP6XKB	Controls	not-itr	na	na	AGCAGCATTGTACAGGGCTATGTA	8.3628	-2.22723	6.4622e-06	3.28818e-05
AGCAGCATTGTACAGGGCTATGTT	iso-24-FPJYUP6XKE	Controls	isomiR	exclusive	wildtype+U(s)	exclusive~AGCAGCATTGTACAGGGCTATGTT~wildtype+U(s)~hsa-481-12.1&WithFlank&20|+|3917498|3917569@44.65.22(+2U), hsa-13.1&WithFlank&5|-|168560898|168560979@54.75.22(+2U), hsa-2698.1&WithFlank&5|-|168560890|168560969@44.65.22(+2U), hsa-44219-44220.1&WithFlank&5|-|168560902|168560967@42.63.22(+2U)~[MIMAT0000101&hsa-miR-103a-3p&offsets|0|-1(+2U), m-12&20|+|3917541|3917563&offsets|0|-1(+2U)], [MIMAT000010…	29.0475	-0.783298	1.13056e-14	2.36814e-13
AGCAGGACGGTGGCCATGGAA	rRF-21-FPO891I2B	Controls	rRF	na	na	AGCAGGACGGTGGCCATGGAA~clustered_U13369.1_+_-50_13364_Gonz45S_45S_50ntFlanks@9935.9955.21, hg38_21_+_8205938_8219352_RNA45SN2_45S_50ntFlanks@9909.9929.21, hg38_21_+_8388985_8402393_RNA45SN3_45S_50ntFlanks@9896.9916.21, hg38_21_+_8433172_8446622_RNA45SN1_45S_50ntFlanks@9938.9958.21, unplaced_AL353644.34_+_122223_135695_RNA45SN4_45S_50ntFlanks@9945.9965.21, unplaced_AL592188.60_+_105374_118830_RNA45…	8.11658	-0.804311	5.83562e-05	0.000412141
AGCAGGACGGTGGCCATGGAAG	rRF-22-FPO891I2H	Controls	rRF	na	na	AGCAGGACGGTGGCCATGGAAG~clustered_U13369.1_+_-50_13364_Gonz45S_45S_50ntFlanks@9935.9956.22, hg38_21_+_8205938_8219352_RNA45SN2_45S_50ntFlanks@9909.9930.22, hg38_21_+_8388985_8402393_RNA45SN3_45S_50ntFlanks@9896.9917.22, hg38_21_+_8433172_8446622_RNA45SN1_45S_50ntFlanks@9938.9959.22, unplaced_AL353644.34_+_122223_135695_RNA45SN4_45S_50ntFlanks@9945.9966.22, unplaced_AL592188.60_+_105374_118830_RNA4…	17.4086	-0.537924	0.00342341	0.0103159
AGCAGGACGGTGGCCATGGAAGTCGGAATCC	rRF-31-FPO891I21SOMD	Controls	rRF	na	na	AGCAGGACGGTGGCCATGGAAGTCGGAATCC~clustered_U13369.1_+_-50_13364_Gonz45S_45S_50ntFlanks@9935.9965.31, hg38_21_+_8205938_8219352_RNA45SN2_45S_50ntFlanks@9909.9939.31, hg38_21_+_8388985_8402393_RNA45SN3_45S_50ntFlanks@9896.9926.31, hg38_21_+_8433172_8446622_RNA45SN1_45S_50ntFlanks@9938.9968.31, unplaced_AL353644.34_+_122223_135695_RNA45SN4_45S_50ntFlanks@9945.9975.31, unplaced_AL592188.60_+_105374_11…	6.30508	-0.711304	3.53027e-06	3.79924e-05
AGCAGGACGGTGGCCATGGAAGTCGGAATCCGCTAAGGAGT	rRF-41-FPO891I21SOMLX10E	Controls	rRF	na	na	AGCAGGACGGTGGCCATGGAAGTCGGAATCCGCTAAGGAGT~clustered_U13369.1_+_-50_13364_Gonz45S_45S_50ntFlanks@9935.9975.41, hg38_21_+_8205938_8219352_RNA45SN2_45S_50ntFlanks@9909.9949.41, hg38_21_+_8388985_8402393_RNA45SN3_45S_50ntFlanks@9896.9936.41, hg38_21_+_8433172_8446622_RNA45SN1_45S_50ntFlanks@9938.9978.41, unplaced_AL353644.34_+_122223_135695_RNA45SN4_45S_50ntFlanks@9945.9985.41, unplaced_AL592188.60_+…	5.1473	-0.533518	0.0032657	0.0101102
AGCGCTGAGAAGACGGTCGAACTTGACT	rRF-28-FVX2FHSUEYW	Controls	rRF	na	na	AGCGCTGAGAAGACGGTCGAACTTGACT~clustered_U13369.1_+_-50_13364_Gonz45S_45S_50ntFlanks@5489.5516.28, hg38_21_+_8205938_8219352_RNA45SN2_45S_50ntFlanks@5474.5501.28, hg38_21_+_8388985_8402393_RNA45SN3_45S_50ntFlanks@5462.5489.28, hg38_21_+_8433172_8446622_RNA45SN1_45S_50ntFlanks@5485.5512.28, unplaced_AL353644.34_+_122223_135695_RNA45SN4_45S_50ntFlanks@5489.5516.28, unplaced_AL592188.60_+_105374_11883…	8.77311	-0.515759	0.00311032	0.00979334
AGCGTTTACTTTGAAAAAATTAGAGTGTTCAAAGCAGGCCCG	rRF-42-FWYIZBBEV099BJ11K	Controls	rRF	na	na	AGCGTTTACTTTGAAAAAATTAGAGTGTTCAAAGCAGGCCCG~clustered_U13369.1_+_-50_13364_Gonz45S_45S_50ntFlanks@4501.4542.42, hg38_21_+_8205938_8219352_RNA45SN2_45S_50ntFlanks@4488.4529.42, hg38_21_+_8388985_8402393_RNA45SN3_45S_50ntFlanks@4476.4517.42, hg38_21_+_8433172_8446622_RNA45SN1_45S_50ntFlanks@4499.4540.42, unplaced_AL353644.34_+_122223_135695_RNA45SN4_45S_50ntFlanks@4503.4544.42, unplaced_AL592188.60_…	6.70079	-1.0336	3.83945e-07	6.19798e-06
AGCTACATCTGGCTACTGGGT	iso-21-FXJ76XNKE	Controls	isomiR	exclusive	wildtype	exclusive~AGCTACATCTGGCTACTGGGT~wildtype~hsa-385-140.1&WithFlank&X|-|45747027|45747100@45.65.21~[MIMAT0000279&hsa-miR-222-3p&offsets|0|0, m-140&X|-|45747033|45747056&offsets|0|-3]	15.3996	-0.49643	2.0556e-08	1.69966e-07
AGCTACATCTGGCTACTGGGTCT	iso-23-FXJ76XNK03	Controls	isomiR	exclusive	wildtype	exclusive~AGCTACATCTGGCTACTGGGTCT~wildtype~hsa-385-140.1&WithFlank&X|-|45747027|45747100@45.67.23~[MIMAT0000279&hsa-miR-222-3p&offsets|0|+2, m-140&X|-|45747033|45747056&offsets|0|-1]	15.0877	-0.513571	1.62367e-06	8.67612e-06
AGCTACATCTGGCTACTGGGTCTC	iso-24-FXJ76XNKJ5	Controls	isomiR	exclusive	wildtype	exclusive~AGCTACATCTGGCTACTGGGTCTC~wildtype~hsa-385-140.1&WithFlank&X|-|45747027|45747100@45.68.24~[MIMAT0000279&hsa-miR-222-3p&offsets|0|+3, m-140&X|-|45747033|45747056&offsets|0|0]	14.6325	-0.580016	5.42376e-07	3.23982e-06
AGCTACATCTGGCTACTGGGTCTCT	iso-25-FXJ76XNKW7	Controls	isomiR	exclusive	wildtype	exclusive~AGCTACATCTGGCTACTGGGTCTCT~wildtype~hsa-385-140.1&WithFlank&X|-|45747027|45747100@45.69.25~[MIMAT0000279&hsa-miR-222-3p&offsets|0|+4, m-140&X|-|45747033|45747056&offsets|0|+1]	91.009	-0.738153	8.51537e-11	1.1148e-09
AGCTACATCTGGCTACTGGGTCTCTT	iso-26-FXJ76XNKW7E	Controls	isomiR	exclusive	wildtype+U(s)	exclusive~AGCTACATCTGGCTACTGGGTCTCTT~wildtype+U(s)~hsa-385-140.1&WithFlank&X|-|45747027|45747100@45.69.25(+1U)~[MIMAT0000279&hsa-miR-222-3p&offsets|0|+4(+1U), m-140&X|-|45747033|45747056&offsets|0|+1(+1U)]	17.3344	-0.813704	1.07911e-10	1.37828e-09
AGCTACATTGTCTGCTGGG	iso-19-FXJYWVJY	Controls	isomiR	exclusive	wildtype	exclusive~AGCTACATTGTCTGCTGGG~wildtype~hsa-405-91.1&WithFlank&X|-|45746175|45746248@47.65.19~[MIMAT0000278&hsa-miR-221-3p&offsets|0|-4, m-91&X|-|45746181|45746202&offsets|0|-3]	8.04608	-0.518482	1.70479e-06	8.99777e-06
AGCTACATTGTCTGCTGGGT	iso-20-FXJYWV93	Controls	isomiR	exclusive	wildtype	exclusive~AGCTACATTGTCTGCTGGGT~wildtype~hsa-405-91.1&WithFlank&X|-|45746175|45746248@47.66.20~[MIMAT0000278&hsa-miR-221-3p&offsets|0|-3, m-91&X|-|45746181|45746202&offsets|0|-2]	28.7772	-0.614175	2.33599e-07	1.51646e-06
AGCTACATTGTCTGCTGGGTT	iso-21-FXJYWV93E	Controls	isomiR	exclusive	wildtype	exclusive~AGCTACATTGTCTGCTGGGTT~wildtype~hsa-405-91.1&WithFlank&X|-|45746175|45746248@47.67.21~[MIMAT0000278&hsa-miR-221-3p&offsets|0|-2, m-91&X|-|45746181|45746202&offsets|0|-1]	115.023	-0.470777	1.53397e-08	1.3241e-07
AGCTACATTGTCTGCTGGGTTCC	iso-23-FXJYWV930J	ALS	isomiR	exclusive	wildtype+C(s)	exclusive~AGCTACATTGTCTGCTGGGTTCC~wildtype+C(s)~hsa-405-91.1&WithFlank&X|-|45746175|45746248@47.67.21(+2C)~[MIMAT0000278&hsa-miR-221-3p&offsets|0|-2(+2C), m-91&X|-|45746181|45746202&offsets|0|-1(+2C)]	12.0647	1.08272	1.20926e-10	1.53205e-09
AGCTACATTGTCTGCTGGGTTT	iso-22-FXJYWV93Q	Controls	isomiR	exclusive	wildtype	exclusive~AGCTACATTGTCTGCTGGGTTT~wildtype~hsa-405-91.1&WithFlank&X|-|45746175|45746248@47.68.22~[MIMAT0000278&hsa-miR-221-3p&offsets|0|-1, m-91&X|-|45746181|45746202&offsets|0|0]	397.355	-0.722217	4.62848e-09	4.40688e-08
AGCTACATTGTCTGCTGGGTTTAT	na-24-FXJYWV93KI	Controls	not-itr	na	na	AGCTACATTGTCTGCTGGGTTTAT	11.3846	-1.43784	0.0014055	0.00402631
AGCTACATTGTCTGCTGGGTTTC	iso-23-FXJYWV9305	Controls	isomiR	exclusive	wildtype	exclusive~AGCTACATTGTCTGCTGGGTTTC~wildtype~hsa-405-91.1&WithFlank&X|-|45746175|45746248@47.69.23~[MIMAT0000278&hsa-miR-221-3p&offsets|0|0, m-91&X|-|45746181|45746202&offsets|0|+1]	991.548	-0.447279	0.000166094	0.000558819
AGCTACATTGTCTGCTGGGTTTCC	iso-24-FXJYWV93KJ	ALS	isomiR	exclusive	wildtype+C(s)	exclusive~AGCTACATTGTCTGCTGGGTTTCC~wildtype+C(s)~hsa-405-91.1&WithFlank&X|-|45746175|45746248@47.69.23(+1C)~[MIMAT0000278&hsa-miR-221-3p&offsets|0|0(+1C), m-91&X|-|45746181|45746202&offsets|0|+1(+1C)]	8.08588	1.08954	2.14939e-10	2.5581e-09
AGCTACATTGTCTGCTGGGTTTCT	iso-24-FXJYWV93K3	Controls	isomiR	exclusive	wildtype+U(s)	exclusive~AGCTACATTGTCTGCTGGGTTTCT~wildtype+U(s)~hsa-405-91.1&WithFlank&X|-|45746175|45746248@47.69.23(+1U)~[MIMAT0000278&hsa-miR-221-3p&offsets|0|0(+1U), m-91&X|-|45746181|45746202&offsets|0|+1(+1U)]	1060.51	-0.528775	3.18322e-05	0.000125334
AGCTACATTGTCTGCTGGGTTTCTT	iso-25-FXJYWV93YZ	Controls	isomiR	exclusive	wildtype+U(s)	exclusive~AGCTACATTGTCTGCTGGGTTTCTT~wildtype+U(s)~hsa-405-91.1&WithFlank&X|-|45746175|45746248@47.69.23(+2U)~[MIMAT0000278&hsa-miR-221-3p&offsets|0|0(+2U), m-91&X|-|45746181|45746202&offsets|0|+1(+2U)]	68.45	-0.596701	1.8756e-06	9.75685e-06
AGCTACATTGTCTGCTGGGTTTCTTT	iso-26-FXJYWV93YZE	Controls	isomiR	exclusive	wildtype+U(s)	exclusive~AGCTACATTGTCTGCTGGGTTTCTTT~wildtype+U(s)~hsa-405-91.1&WithFlank&X|-|45746175|45746248@47.69.23(+3U)~[MIMAT0000278&hsa-miR-221-3p&offsets|0|0(+3U), m-91&X|-|45746181|45746202&offsets|0|+1(+3U)]	20.4595	-0.722502	1.58894e-07	1.07134e-06
AGCTACATTGTCTGCTGGGTTTCTTTT	iso-27-FXJYWV93YZQ	Controls	isomiR	exclusive	wildtype+U(s)	exclusive~AGCTACATTGTCTGCTGGGTTTCTTTT~wildtype+U(s)~hsa-405-91.1&WithFlank&X|-|45746175|45746248@47.69.23(+4U)~[MIMAT0000278&hsa-miR-221-3p&offsets|0|0(+4U), m-91&X|-|45746181|45746202&offsets|0|+1(+4U)]	7.28196	-0.48049	0.000775811	0.00217255
AGCTACATTGTCTGCTGGGTTTT	iso-23-FXJYWV930Q	Controls	isomiR	exclusive	wildtype+U(s)	exclusive~AGCTACATTGTCTGCTGGGTTTT~wildtype+U(s)~hsa-405-91.1&WithFlank&X|-|45746175|45746248@47.68.22(+1U)~[MIMAT0000278&hsa-miR-221-3p&offsets|0|-1(+1U), m-91&X|-|45746181|45746202&offsets|0|0(+1U)]	80.507	-0.760267	9.04547e-09	7.98339e-08
AGCTACATTGTCTGCTGGGTTTTT	iso-24-FXJYWV93KQ	Controls	isomiR	exclusive	wildtype+U(s)	exclusive~AGCTACATTGTCTGCTGGGTTTTT~wildtype+U(s)~hsa-405-91.1&WithFlank&X|-|45746175|45746248@47.68.22(+2U)~[MIMAT0000278&hsa-miR-221-3p&offsets|0|-1(+2U), m-91&X|-|45746181|45746202&offsets|0|0(+2U)]	18.3279	-0.574037	1.68047e-05	6.9842e-05
AGCTATGGGATTTGTT	na-16-FX92ZWE	Controls	not-itr	na	na	AGCTATGGGATTTGTT	6.92334	-1.57165	0.0024956	0.00674272
AGCTCGGTCTGAGGCCCCTCAGT	iso-23-F9R75JK9Z	Controls	isomiR	exclusive	wildtype	exclusive~AGCTCGGTCTGAGGCCCCTCAGT~wildtype~hsa-141-100.1&WithFlank&17|+|30117089|30117159@43.65.23~[MIMAT0001340&hsa-miR-423-3p&offsets|0|0, m-100&17|+|30117131|30117153&offsets|0|0]	316.005	-0.58501	2.67485e-09	2.62929e-08
AGCTCGGTCTGAGGCCCCTCAGTA	iso-24-F9R75JK9FB	Controls	isomiR	exclusive	wildtype+A(s)	exclusive~AGCTCGGTCTGAGGCCCCTCAGTA~wildtype+A(s)~hsa-141-100.1&WithFlank&17|+|30117089|30117159@43.65.23(+1A)~[MIMAT0001340&hsa-miR-423-3p&offsets|0|0(+1A), m-100&17|+|30117131|30117153&offsets|0|0(+1A)]	21.6597	-0.554553	1.69003e-08	1.42744e-07
AGCTCGGTCTGAGGCCCCTCAGTAT	na-25-F9R75JK91Q	Controls	not-itr	na	na	AGCTCGGTCTGAGGCCCCTCAGTAT	7.6223	-2.0629	0.000104831	0.000404409
AGCTCGGTCTGAGGCCCCTCAGTT	iso-24-F9R75JK9FE	Controls	isomiR	exclusive	wildtype+U(s)	exclusive~AGCTCGGTCTGAGGCCCCTCAGTT~wildtype+U(s)~hsa-141-100.1&WithFlank&17|+|30117089|30117159@43.65.23(+1U)~[MIMAT0001340&hsa-miR-423-3p&offsets|0|0(+1U), m-100&17|+|30117131|30117153&offsets|0|0(+1U)]	68.1096	-0.617983	2.67783e-09	2.62929e-08
AGCTCGGTCTGAGGCCCCTCAGTTT	iso-25-F9R75JK91Z	Controls	isomiR	exclusive	wildtype+U(s)	exclusive~AGCTCGGTCTGAGGCCCCTCAGTTT~wildtype+U(s)~hsa-141-100.1&WithFlank&17|+|30117089|30117159@43.65.23(+2U)~[MIMAT0001340&hsa-miR-423-3p&offsets|0|0(+2U), m-100&17|+|30117131|30117153&offsets|0|0(+2U)]	16.2605	-0.683962	4.99249e-08	3.80738e-07
AGGAAGCCCTGGAGGGGCTGGAGG	iso-24-1BP76K6YHY	Controls	isomiR	exclusive	wildtype	exclusive~AGGAAGCCCTGGAGGGGCTGGAGG~wildtype~hsa-316-323.1&WithFlank&7|+|151238443|151238514@7.30.24~[MIMAT0003880&hsa-miR-671-5p&offsets|0|+1, m-316&7|+|151238449|151238472&offsets|0|0]	18.3516	-0.597574	3.63703e-07	2.28985e-06
AGGAATGTAAAGAAGTATGTAT	na-22-1B9OF0VWI	ALS	not-itr	na	na	AGGAATGTAAAGAAGTATGTAT	642.277	4.69447	4.87293e-15	1.20924e-13
AGGGCGGTAGCTCAATTGGTAGAGTAGC	na-28-1JRP4OZ3F39	Controls	not-itr	na	na	AGGGCGGTAGCTCAATTGGTAGAGTAGC	7.2997	-1.23283	0.0247617	0.0459041
AGGGCTGGGTCGGTCGGGCTGGGGCGC	rRF-27-1J93MMRIRJM	Controls	rRF	na	na	AGGGCTGGGTCGGTCGGGCTGGGGCGC~clustered_U13369.1_+_-50_13364_Gonz45S_45S_50ntFlanks@10866.10892.27, hg38_21_+_8205938_8219352_RNA45SN2_45S_50ntFlanks@10834.10860.27, hg38_21_+_8388985_8402393_RNA45SN3_45S_50ntFlanks@10821.10847.27, hg38_21_+_8433172_8446622_RNA45SN1_45S_50ntFlanks@10869.10895.27, unplaced_AL353644.34_+_122223_135695_RNA45SN4_45S_50ntFlanks@10875.10901.27, unplaced_AL592188.60_+_105…	5.90297	-0.530578	0.00644963	0.0173526
AGGGCTGGGTCGGTCGGGCTGGGGCGCGAAGCGGGGCT	rRF-38-1J93MMRIRJQBQKDW	ALS	rRF	na	na	AGGGCTGGGTCGGTCGGGCTGGGGCGCGAAGCGGGGCT~clustered_U13369.1_+_-50_13364_Gonz45S_45S_50ntFlanks@10866.10903.38, hg38_21_+_8205938_8219352_RNA45SN2_45S_50ntFlanks@10834.10871.38, hg38_21_+_8388985_8402393_RNA45SN3_45S_50ntFlanks@10821.10858.38, hg38_21_+_8433172_8446622_RNA45SN1_45S_50ntFlanks@10869.10906.38, unplaced_AL353644.34_+_122223_135695_RNA45SN4_45S_50ntFlanks@10875.10912.38, unplaced_AL5921…	7.87292	0.429262	0.0138692	0.0323139
AGGGGGAAAGTTCTATAGTCCT	iso-22-1KO0YXVM3	Controls	isomiR	exclusive	wildtype	exclusive~AGGGGGAAAGTTCTATAGTCCT~wildtype~hsa-388-137.1&WithFlank&14|+|65471110|65471180@7.28.22, hsa-2691-137.1&WithFlank&14|-|65471108|65471178@7.28.22~[MIMAT0003294&hsa-miR-625-5p&offsets|0|+1, m-388&14|+|65471116|65471137&offsets|0|0], [TJU_CMC_MD2.ID00898.5p-miR&offsets|0|-2, m-2691&14|-|65471149|65471172&offsets|0|-2]	20.6641	-0.652634	7.83016e-05	0.00028541
AGGGGTGCTATCTGTGATTGAGG	iso-23-1KXXWW5YY	ALS	isomiR	exclusive	wildtype	exclusive~AGGGGTGCTATCTGTGATTGAGG~wildtype~hsa-281-128.1&WithFlank&14|+|100109667|100109743@7.29.23~[MIMAT0004694&hsa-miR-342-5p&offsets|0|+2, m-281&14|+|100109673|100109693&offsets|0|+2]	10.112	0.534188	3.74819e-05	0.000145753
AGGTAATACGACGTACTTAGTGT	na-23-1LHHELNP0N	ALS	not-itr	na	na	AGGTAATACGACGTACTTAGTGT	186.35	2.58635	2.16065e-21	4.97875e-19
AGGTAGATAGAACAGGTCTTG	na-21-1L5PBPSZ0	Controls	not-itr	na	na	AGGTAGATAGAACAGGTCTTG	100.115	-0.984411	3.30885e-05	0.000147029
AGGTAGATAGAACAGGTCTTGT	na-22-1L5PBPSZN	Controls	not-itr	na	na	AGGTAGATAGAACAGGTCTTGT	28.2211	-1.22434	0.000123253	0.000464502
AGTAAGGTCAGCTAAATAAGCTATCGGGC	tRF-29-1OR6QOH04MI9	Controls	tRF	ambiguous	5'-half	ambiguous~AGTAAGGTCAGCTAAATAAGCTATCGGGC~5'-half~trnaMT_MetCAT_MT_+_4402_4469@1.29.29	11.1249	-0.571061	0.000214197	0.00135465
AGTAAGGTCAGCTAAATAAGCTATCGGGCCCACCA	na-35-1OR6QOH04MR126	Controls	not-itr	na	na	AGTAAGGTCAGCTAAATAAGCTATCGGGCCCACCA	11.2482	-1.39563	0.00613637	0.0144075
AGTACCGTGAGTAATAATGCG	na-21-15MUSEDV0	Controls	not-itr	na	na	AGTACCGTGAGTAATAATGCG	21.3087	-0.803419	0.00553964	0.0132573
AGTAGTGTTTCCTACTTTATGG	na-22-1P9Z35ZQ4	Controls	not-itr	na	na	AGTAGTGTTTCCTACTTTATGG	59.1578	-0.695085	0.0145942	0.0295364
AGTCAGTTTGTCAAATACCCCAA	na-23-167Y8BURDF	Controls	not-itr	na	na	AGTCAGTTTGTCAAATACCCCAA	79.0043	-0.911011	7.17297e-05	0.000290704
AGTCAGTTTGTCAAATACCCCAAT	na-24-167Y8BURF7	Controls	not-itr	na	na	AGTCAGTTTGTCAAATACCCCAAT	26.7972	-0.838972	0.00607889	0.0143142
AGTCAGTTTGTCAAATACCCCAT	na-23-167Y8BURDI	Controls	not-itr	na	na	AGTCAGTTTGTCAAATACCCCAT	20.4085	-1.04265	0.00289874	0.00760676
AGTCAGTTTGTCAAATACCCCATT	na-24-167Y8BUR1E	Controls	not-itr	na	na	AGTCAGTTTGTCAAATACCCCATT	20.7801	-0.78261	0.0131818	0.0270512
AGTGGGGAACCCTTCCATGAGG	iso-22-186D39JU4	Controls	isomiR	exclusive	wildtype	exclusive~AGTGGGGAACCCTTCCATGAGG~wildtype~hsa-451-603.1&WithFlank&9|+|20716114|20716181@7.28.22~[MIMAT0002807&hsa-miR-491-5p&offsets|0|0, m-451&9|+|20716120|20716141&offsets|0|0]	9.33192	-0.495807	1.62331e-05	6.83188e-05
AGTGGGTTATCAGAAC	yRF-16-187QJBD	Controls	not-itr	na	i-yRF	hg38_rmsk_HY4_UniqID568,hg38_rmsk_HY4_UniqID839,hg38_rmsk_HY4_UniqID1661,hg38_rmsk_HY4_UniqID1026,hg38_rmsk_HY4_UniqID1096,hg38_rmsk_HY4_UniqID1215,hg38_rmsk_HY4_UniqID319,hg38_rmsk_HY4_UniqID256,hg38_rmsk_HY4_UniqID1248,hg38_rmsk_HY4_UniqID1011,hg38_rmsk_HY4_UniqID1595,hg38_rmsk_HY4_UniqID1838,hg38_rmsk_HY4_UniqID416,hg38_rmsk_HY4_UniqID1544,hg38_rmsk_HY4_UniqID1464,hg38_rmsk_HY4_UniqID1134,hg38…	12.5677	-1.36681	0.00628428	0.0147334
AGTGGGTTATCAGAACT	yRF-17-187QJB3	Controls	not-itr	na	3p-yRF,i-yRF	hg38_rmsk_HY4_UniqID568,hg38_rmsk_HY4_UniqID839,hg38_rmsk_HY4_UniqID1661,hg38_rmsk_HY4_UniqID1026,hg38_rmsk_HY4_UniqID1096,hg38_rmsk_HY4_UniqID1215,hg38_rmsk_HY4_UniqID319,hg38_rmsk_HY4_UniqID256,hg38_rmsk_HY4_UniqID1248,hg38_rmsk_HY4_UniqID1011,hg38_rmsk_HY4_UniqID1595,hg38_rmsk_HY4_UniqID1838,hg38_rmsk_HY4_UniqID416,hg38_rmsk_HY4_UniqID1544,hg38_rmsk_HY4_UniqID1464,hg38_rmsk_HY4_UniqID1134,hg38…	52.6786	-1.12275	9.00897e-05	0.000352706
AGTTCTACAGTCCGACGA	na-18-19UP8UDL	ALS	not-itr	na	na	AGTTCTACAGTCCGACGA	97.0902	0.888696	0.00966782	0.0210692
AGTTCTACAGTCCGACGATC	na-20-19UP8ULM	ALS	not-itr	na	na	AGTTCTACAGTCCGACGATC	214.766	3.26913	4.594e-15	1.15783e-13
AGTTGGTCCGAGTGTTGT	yRF-18-1YSS1W0N	Controls	not-itr	na	5p-yRF	hg38_rmsk_HY5|RNY5_UniqID1423	69.1116	-0.881853	0.000325938	0.00109074
AGTTGGTCCGAGTGTTGTG	yRF-19-1YSS1WK0	Controls	not-itr	na	5p-yRF	hg38_rmsk_HY5|RNY5_UniqID1423	115.839	-1.01501	7.61676e-06	3.78026e-05
AGTTGGTCCGAGTGTTGTGG	yRF-20-1YSS1W98	Controls	not-itr	na	5p-yRF	hg38_rmsk_HY5|RNY5_UniqID1423	19.0115	-0.657132	0.0247615	0.0459041
ATACAACCCCCCACTGCTAAATTTGACTGGCTT	yRF-33-HF0RKIQOIYE8DQ	Controls	not-itr	na	3p-yRF,i-yRF	hg38_rmsk_HY4_UniqID453,hg38_rmsk_HY4_UniqID70,hg38_rmsk_HY4_UniqID321,hg38_rmsk_HY4_UniqID784,RNY4_UniqID13	7.1316	-1.3791	0.00813488	0.0181488
ATAGGTTTGGTCCTAGCCTTTCTATTAGCTCT	rRF-32-HKZ88XPZWQVI3	Controls	rRF	na	na	ATAGGTTTGGTCCTAGCCTTTCTATTAGCTCT~hg38_MT_+_598_1651_RNR1_12S_50ntFlanks@52.83.32	24.5379	-1.00497	7.0035e-07	1.00205e-05
ATATAATACAACCTGCTAAGTG	iso-22-HLHF0Y40P	Controls	isomiR	exclusive	wildtype	exclusive~ATATAATACAACCTGCTAAGTG~wildtype~hsa-153-446.1&WithFlank&X|-|74218551|74218614@7.28.22~[MIMAT0004955&hsa-miR-374b-5p&offsets|0|0, m-153&X|-|74218587|74218608&offsets|0|0]	11.5877	-0.771501	1.3339e-07	9.03258e-07
ATATCATTGGTCGTGGTTGTAGTCCGTGCGAGAATACCA	tRF-39-HMI8W47W1R7HFEE2	ALS	tRF	exclusive	3'-tRF	exclusive~ATATCATTGGTCGTGGTTGTAGTCCGTGCGAGAATACCA~3'-tRF~trnaMT_GluTTC_MT_-_14674_14742@34.72.39, trnalookalike8_GluTTC_5_-_93905172_93905240@34.72.39	9.14407	0.504315	0.00249767	0.00974092
ATCAAGCGGTATACCGAAGCTCTAGGTGCGGCA	na-33-HOQ3H1OJWP7HDU	Controls	not-itr	na	na	ATCAAGCGGTATACCGAAGCTCTAGGTGCGGCA	8.57712	-1.22309	0.024989	0.0460654
ATCAAGTAATCCAGGATAGG	na-20-HOSEKKHK	ALS	not-itr	na	na	ATCAAGTAATCCAGGATAGG	46.0808	1.45804	5.4868e-05	0.000230783
ATCACATTGCCAGGGATTACCAC	iso-23-H5IVJKI5D1	Controls	isomiR	exclusive	wildtype	exclusive~ATCACATTGCCAGGGATTACCAC~wildtype~hsa-547-42.1&WithFlank&9|+|95085221|95085291@45.67.23~[MIMAT0000418&hsa-miR-23b-3p&offsets|0|0, m-42&9|+|95085265|95085285&offsets|0|+2]	16.1947	-0.538105	1.66003e-06	8.81047e-06
ATCACATTGCCAGGGATTACCACA	iso-24-H5IVJKI5FU	Controls	isomiR	exclusive	wildtype+A(s)	exclusive~ATCACATTGCCAGGGATTACCACA~wildtype+A(s)~hsa-547-42.1&WithFlank&9|+|95085221|95085291@45.67.23(+1A)~[MIMAT0000418&hsa-miR-23b-3p&offsets|0|0(+1A), m-42&9|+|95085265|95085285&offsets|0|+2(+1A)]	6.91313	-0.472842	6.01784e-07	3.52762e-06
ATCACATTGCCAGGGATTACCACT	iso-24-H5IVJKI5FW	Controls	isomiR	exclusive	wildtype+U(s)	exclusive~ATCACATTGCCAGGGATTACCACT~wildtype+U(s)~hsa-547-42.1&WithFlank&9|+|95085221|95085291@45.67.23(+1U)~[MIMAT0000418&hsa-miR-23b-3p&offsets|0|0(+1U), m-42&9|+|95085265|95085285&offsets|0|+2(+1U)]	48.779	-0.571827	2.13517e-10	2.5581e-09
ATCACATTGCCAGGGATTTCC	iso-21-H5IVJKI9D	Controls	isomiR	exclusive	wildtype	exclusive~ATCACATTGCCAGGGATTTCC~wildtype~hsa-447-31.1&WithFlank&19|-|13836589|13836657@43.63.21~[MIMAT0000078&hsa-miR-23a-3p&offsets|0|0, m-31&19|-|13836595|13836615&offsets|0|0]	208.526	-0.547449	3.23493e-08	2.56671e-07
ATCACATTGCCAGGGATTTCCA	iso-22-H5IVJKI92	Controls	isomiR	exclusive	wildtype	exclusive~ATCACATTGCCAGGGATTTCCA~wildtype~hsa-447-31.1&WithFlank&19|-|13836589|13836657@43.64.22~[MIMAT0000078&hsa-miR-23a-3p&offsets|0|+1, m-31&19|-|13836595|13836615&offsets|0|+1]	217.929	-0.705769	3.54838e-11	4.97724e-10
ATCACATTGCCAGGGATTTCCAA	iso-23-H5IVJKI9DF	Controls	isomiR	exclusive	wildtype	exclusive~ATCACATTGCCAGGGATTTCCAA~wildtype~hsa-447-31.1&WithFlank&19|-|13836589|13836657@43.65.23~[MIMAT0000078&hsa-miR-23a-3p&offsets|0|+2, m-31&19|-|13836595|13836615&offsets|0|+2]	41.3823	-0.808118	8.58985e-13	1.53348e-11
ATCACATTGCCAGGGATTTCCAAT	iso-24-H5IVJKI9F7	Controls	isomiR	exclusive	wildtype+U(s)	exclusive~ATCACATTGCCAGGGATTTCCAAT~wildtype+U(s)~hsa-447-31.1&WithFlank&19|-|13836589|13836657@43.65.23(+1U)~[MIMAT0000078&hsa-miR-23a-3p&offsets|0|+2(+1U), m-31&19|-|13836595|13836615&offsets|0|+2(+1U)]	20.9555	-0.785818	2.18912e-13	4.14351e-12
ATCACATTGCCAGGGATTTCCAT	iso-23-H5IVJKI9DI	Controls	isomiR	exclusive	wildtype+U(s)	exclusive~ATCACATTGCCAGGGATTTCCAT~wildtype+U(s)~hsa-447-31.1&WithFlank&19|-|13836589|13836657@43.64.22(+1U)~[MIMAT0000078&hsa-miR-23a-3p&offsets|0|+1(+1U), m-31&19|-|13836595|13836615&offsets|0|+1(+1U)]	16.2014	-0.657994	1.65062e-08	1.40168e-07
ATCACATTGCCAGGGATTTCCATT	iso-24-H5IVJKI91E	Controls	isomiR	exclusive	wildtype+U(s)	exclusive~ATCACATTGCCAGGGATTTCCATT~wildtype+U(s)~hsa-447-31.1&WithFlank&19|-|13836589|13836657@43.64.22(+2U)~[MIMAT0000078&hsa-miR-23a-3p&offsets|0|+1(+2U), m-31&19|-|13836595|13836615&offsets|0|+1(+2U)]	5.64497	-0.585001	6.40189e-07	3.7388e-06
ATCATTGGTCGTGGTTGTAGTCCGTGCGAGAATACCA	tRF-37-HQ9M739P8WQ0D52	ALS	tRF	exclusive	3'-tRF	exclusive~ATCATTGGTCGTGGTTGTAGTCCGTGCGAGAATACCA~3'-tRF~trnaMT_GluTTC_MT_-_14674_14742@36.72.37, trnalookalike8_GluTTC_5_-_93905172_93905240@36.72.37	7.70135	0.534247	0.00313508	0.0114626
ATCCCACCGCTGCCACCATT	na-20-HR0VX6KN	Controls	not-itr	na	na	ATCCCACCGCTGCCACCATT	10.5422	-1.13926	0.0206991	0.0397472
ATCCCACTCCTGACACCAT	na-19-HRERXF1I	Controls	not-itr	na	na	ATCCCACTCCTGACACCAT	28.9638	-1.12647	0.000244084	0.000839461
ATCCCACTCCTGACACCATT	na-20-HRERXFKN	Controls	not-itr	na	na	ATCCCACTCCTGACACCATT	49.13	-0.999994	2.73566e-05	0.00012395
ATCCCACTCCTGACACCATTT	na-21-HRERXFKNE	Controls	not-itr	na	na	ATCCCACTCCTGACACCATTT	9.97292	-1.24179	0.00567196	0.0135539
ATCCCGGACGAGCCCCCA	tRF-18-HR6HFRD2	Controls	tRF	ambiguous	3'-tRF	ambiguous~ATCCCGGACGAGCCCCCA~3'-tRF~trna11_ProAGG_16_+_3241989_3242060@58.75.18, trna12_ProAGG_6_+_26555498_26555569@58.75.18, trna12_ProTGG_11_-_75946869_75946940@58.75.18, trna14_ProTGG_5_-_180615854_180615925@58.75.18, trna22_ProAGG_14_-_21081560_21081631@58.75.18, trna23_ProAGG_14_-_21077495_21077566@58.75.18, trna28_ProTGG_16_-_3234133_3234204@58.75.18, trna29_ProAGG_16_-_3232635_3232706@58.…	21.3458	-0.796022	1.33036e-08	6.22609e-07
ATCCCTGCGGCGTCTCCAT	na-19-HRX8M71I	Controls	not-itr	na	na	ATCCCTGCGGCGTCTCCAT	15.7386	-1.12261	0.00371124	0.00947187
ATCCCTGCGGCGTCTCCATT	na-20-HRX8M7KN	Controls	not-itr	na	na	ATCCCTGCGGCGTCTCCATT	17.1656	-1.16567	0.000896498	0.00271304
ATCGGGAATGTCGTGTCCGCCC	iso-22-H8O4W48VJ	Controls	isomiR	exclusive	wildtype	exclusive~ATCGGGAATGTCGTGTCCGCCC~wildtype~hsa-95-258.1&WithFlank&3|-|49020154|49020227@48.69.22~[MIMAT0001343&hsa-miR-425-3p&offsets|0|0, m-258&3|-|49020160|49020181&offsets|+1|+1]	13.6434	-0.530606	7.25025e-06	3.33045e-05
ATCTACGGCCATACCA	na-16-HXM1H1B	ALS	not-itr	na	na	ATCTACGGCCATACCA	24.0825	1.95395	1.3047e-07	9.11029e-07
ATCTATTGAAAGTCAGCCCTCGACACAAGGGTTTGT	rRF-36-HXZB16P7LF2K7YE	ALS	rRF	na	na	ATCTATTGAAAGTCAGCCCTCGACACAAGGGTTTGT~clustered_U13369.1_+_-50_13364_Gonz45S_45S_50ntFlanks@12983.13018.36, hg38_21_+_8205938_8219352_RNA45SN2_45S_50ntFlanks@12968.13003.36, hg38_21_+_8388985_8402393_RNA45SN3_45S_50ntFlanks@12960.12995.36, hg38_21_+_8433172_8446622_RNA45SN1_45S_50ntFlanks@13004.13039.36, unplaced_AL353644.34_+_122223_135695_RNA45SN4_45S_50ntFlanks@13022.13057.36, unplaced_AL592188…	5.95085	0.579671	0.000250351	0.00128589
ATCTGCTGGAACTGCAACT	na-19-HYN2EV0W	Controls	not-itr	na	na	ATCTGCTGGAACTGCAACT	26.0913	-0.806453	0.00490293	0.0120006
ATGACACGATCACTCCCGTTGAG	iso-23-IDEE293NDS	Controls	isomiR	exclusive	wildtype	exclusive~ATGACACGATCACTCCCGTTGAG~wildtype~hsa-95-258.1&WithFlank&3|-|49020154|49020227@8.30.23~[MIMAT0003393&hsa-miR-425-5p&offsets|+1|+1, m-95&3|-|49020200|49020221&offsets|+1|+2]	8.10232	-0.439836	0.000533236	0.00155132
ATGACACGATCACTCCCGTTGAGT	iso-24-IDEE293NHZ	Controls	isomiR	exclusive	wildtype	exclusive~ATGACACGATCACTCCCGTTGAGT~wildtype~hsa-95-258.1&WithFlank&3|-|49020154|49020227@8.31.24~[MIMAT0003393&hsa-miR-425-5p&offsets|+1|+2, m-95&3|-|49020200|49020221&offsets|+1|+3]	110.042	-0.567555	3.42918e-07	2.18107e-06
ATGAGGATATGAGATCGAGACGACA	na-25-I05Q5EL2LF	ALS	not-itr	na	na	ATGAGGATATGAGATCGAGACGACA	66.8846	2.0702	2.20581e-08	1.7356e-07
ATGATTGGCGATCAAGCGGTATACCGAAGCTCTAGGTGCGGCA	na-43-IE9HHOQ3H1OJWP7HDU	Controls	not-itr	na	na	ATGATTGGCGATCAAGCGGTATACCGAAGCTCTAGGTGCGGCA	31.8315	-0.987901	0.0167806	0.0334989
ATGCGAGAGTAGGACGTTGCCAGGTT	na-26-IHF31D7VJ3E	Controls	not-itr	na	na	ATGCGAGAGTAGGACGTTGCCAGGTT	30.5445	-1.1164	0.00383561	0.00974306
ATGGATTTTTGGAGCAGGG	iso-19-I2ZZ6JEY	ALS	isomiR	ambiguous	wildtype+G(s)	ambiguous~ATGGATTTTTGGAGCAGGG~wildtype+G(s)~hsa-338.1&WithFlank&2|-|176600974|176601049@9.26.18(+1G)~[MIMAT0005898&hsa-miR-1246&offsets|+1|0(+1G), m-338&2|-|176601023|176601043&offsets|+2|-1(+1G)]	6.12544	0.508611	0.00141553	0.00363961
ATGGCACTGGTAGAATTCACT	iso-21-IJE8VBY5E	ALS	isomiR	exclusive	wildtype	exclusive~ATGGCACTGGTAGAATTCACT~wildtype~hsa-41-534.1&WithFlank&7|-|129774921|129774993@7.27.21~[MIMAT0000261&hsa-miR-183-5p&offsets|+1|0, m-41&7|-|129774966|129774987&offsets|0|-1]	45.7705	0.629638	3.06633e-05	0.000121405
ATGGCCGTTCTTAGTTGG	rRF-18-IJM9Y304	ALS	rRF	na	na	ATGGCCGTTCTTAGTTGG~clustered_U13369.1_+_-50_13364_Gonz45S_45S_50ntFlanks@5038.5055.18, hg38_21_+_8205938_8219352_RNA45SN2_45S_50ntFlanks@5025.5042.18, hg38_21_+_8388985_8402393_RNA45SN3_45S_50ntFlanks@5013.5030.18, hg38_21_+_8433172_8446622_RNA45SN1_45S_50ntFlanks@5036.5053.18, unplaced_AL353644.34_+_122223_135695_RNA45SN4_45S_50ntFlanks@5040.5057.18, unplaced_AL592188.60_+_105374_118830_RNA45SN5…	9.16122	0.505387	0.00058046	0.00247632
ATGTCCCACCCCCACTCCTGT	iso-21-IMK1K58YE	Controls	isomiR	exclusive	wildtype	exclusive~ATGTCCCACCCCCACTCCTGT~wildtype~hsa-881-844.1&WithFlank&2|-|64340763|64340835@7.27.21~[MIMAT0030413&hsa-miR-4433b-5p&offsets|0|0, m-881&2|-|64340809|64340829&offsets|0|0]	35.5437	-0.547282	0.000119339	0.000421308
ATGTCCCACCCCCACTCCTGTT	iso-22-IMK1K58YQ	Controls	isomiR	exclusive	wildtype	exclusive~ATGTCCCACCCCCACTCCTGTT~wildtype~hsa-881-844.1&WithFlank&2|-|64340763|64340835@7.28.22~[MIMAT0030413&hsa-miR-4433b-5p&offsets|0|+1, m-881&2|-|64340809|64340829&offsets|0|+1]	94.8506	-0.614892	8.14152e-06	3.67538e-05
ATGTCCCACCCCCACTCCTGTTA	iso-23-IMK1K58Y0O	Controls	isomiR	exclusive	wildtype+A(s)	exclusive~ATGTCCCACCCCCACTCCTGTTA~wildtype+A(s)~hsa-881-844.1&WithFlank&2|-|64340763|64340835@7.28.22(+1A)~[MIMAT0030413&hsa-miR-4433b-5p&offsets|0|+1(+1A), m-881&2|-|64340809|64340829&offsets|0|+1(+1A)]	11.5325	-0.429148	0.00671274	0.0139864
ATGTCCCACCCCCACTCCTGTTT	iso-23-IMK1K58Y0Q	Controls	isomiR	exclusive	wildtype	exclusive~ATGTCCCACCCCCACTCCTGTTT~wildtype~hsa-881-844.1&WithFlank&2|-|64340763|64340835@7.29.23~[MIMAT0030413&hsa-miR-4433b-5p&offsets|0|+2, m-881&2|-|64340809|64340829&offsets|0|+2]	9.47643	-0.644164	8.5034e-05	0.000308518
ATTCTAATTTCTCCACGTCTTTG	iso-23-I7DZ46M70P	Controls	isomiR	exclusive	wildtype	exclusive~ATTCTAATTTCTCCACGTCTTTG~wildtype~hsa-264-524.1&WithFlank&4|+|109488707|109488778@7.29.23~[MIMAT0003241&hsa-miR-576-5p&offsets|0|+1, m-264&4|+|109488713|109488735&offsets|0|0]	8.1297	-0.507269	8.27871e-05	0.000301061
ATTGCACGGTATCCATCTGT	iso-20-IVE3H6WW	Controls	isomiR	exclusive	wildtype	exclusive~ATTGCACGGTATCCATCTGT~wildtype~hsa-1027-178.1&WithFlank&X|-|134169375|134169452@51.70.20~[MIMAT0000707&hsa-miR-363-3p&offsets|+1|-1, m-178&X|-|134169381|134169403&offsets|+1|-2]	6.50277	-0.561863	0.000206223	0.000673547
ATTTCCCCTTGGGGTTGTAGGACCAC	na-26-I9KZR39PO6D	Controls	not-itr	na	na	ATTTCCCCTTGGGGTTGTAGGACCAC	24.0362	-1.10352	0.010929	0.0232874
CAAAGAATTCTCCTTTTGGG	iso-20-20D98ZZK	Controls	isomiR	exclusive	wildtype	exclusive~CAAAGAATTCTCCTTTTGGG~wildtype~hsa-84-746.1&WithFlank&1|-|71067636|71067708@7.26.20~[MIMAT0000456&hsa-miR-186-5p&offsets|0|-2, m-84&1|-|71067681|71067702&offsets|0|-2]	16.9083	-0.475466	0.0011001	0.00295637
CAAAGAATTCTCCTTTTGGGC	iso-21-20D98ZZKD	Controls	isomiR	exclusive	wildtype	exclusive~CAAAGAATTCTCCTTTTGGGC~wildtype~hsa-84-746.1&WithFlank&1|-|71067636|71067708@7.27.21~[MIMAT0000456&hsa-miR-186-5p&offsets|0|-1, m-84&1|-|71067681|71067702&offsets|0|-1]	17.4101	-0.411059	0.00352658	0.00818591
CAAAGAATTCTCCTTTTGGGCT	iso-22-20D98ZZK3	Controls	isomiR	exclusive	wildtype	exclusive~CAAAGAATTCTCCTTTTGGGCT~wildtype~hsa-84-746.1&WithFlank&1|-|71067636|71067708@7.28.22~[MIMAT0000456&hsa-miR-186-5p&offsets|0|0, m-84&1|-|71067681|71067702&offsets|0|0]	48.2447	-0.420974	2.77132e-05	0.000111065
CAAAGAATTCTCCTTTTGGGCTT	iso-23-20D98ZZKDQ	Controls	isomiR	exclusive	wildtype	exclusive~CAAAGAATTCTCCTTTTGGGCTT~wildtype~hsa-84-746.1&WithFlank&1|-|71067636|71067708@7.29.23~[MIMAT0000456&hsa-miR-186-5p&offsets|0|+1, m-84&1|-|71067681|71067702&offsets|0|+1]	66.8289	-0.592765	1.23565e-06	6.76379e-06
CAAAGAATTCTCCTTTTGGGCTTT	iso-24-20D98ZZKHQ	Controls	isomiR	exclusive	wildtype	exclusive~CAAAGAATTCTCCTTTTGGGCTTT~wildtype~hsa-84-746.1&WithFlank&1|-|71067636|71067708@7.30.24~[MIMAT0000456&hsa-miR-186-5p&offsets|0|+2, m-84&1|-|71067681|71067702&offsets|0|+2]	45.0952	-0.589471	6.97634e-07	3.99994e-06
CAAAGAATTCTCCTTTTGGGCTTTT	iso-25-20D98ZZKNZ	Controls	isomiR	exclusive	wildtype+U(s)	exclusive~CAAAGAATTCTCCTTTTGGGCTTTT~wildtype+U(s)~hsa-84-746.1&WithFlank&1|-|71067636|71067708@7.30.24(+1U)~[MIMAT0000456&hsa-miR-186-5p&offsets|0|+2(+1U), m-84&1|-|71067681|71067702&offsets|0|+2(+1U)]	8.09651	-0.48482	6.20072e-05	0.00022867
CAAAGAGCTGTTCGTGCAGGTAG	na-23-20FYYWPK0H	ALS	not-itr	na	na	CAAAGAGCTGTTCGTGCAGGTAG	96.0185	1.63941	2.17251e-10	2.17655e-09
CAAAGCGCTGTTCGTGCAGGTAG	na-23-20LYYWPK0H	ALS	not-itr	na	na	CAAAGCGCTGTTCGTGCAGGTAG	48.5036	0.494278	0.022013	0.0418221
CAAAGTGCCGTTCGTGCAGGTAG	na-23-20XSYWPK0H	ALS	not-itr	na	na	CAAAGTGCCGTTCGTGCAGGTAG	48.8173	0.621573	0.00339632	0.00875123
CAAAGTGCTGCTCGTGCAGGTAG	na-23-20XY4WPK0H	ALS	not-itr	na	na	CAAAGTGCTGCTCGTGCAGGTAG	65.6944	0.551571	0.00240866	0.00656277
CAAAGTGCTGTACGTGCAGGTAG	na-23-20XYUWPK0H	ALS	not-itr	na	na	CAAAGTGCTGTACGTGCAGGTAG	20.152	0.908226	0.00281974	0.00745613
CAAAGTGCTGTCCGTGCAGGTAG	na-23-20XY8WPK0H	ALS	not-itr	na	na	CAAAGTGCTGTCCGTGCAGGTAG	49.3727	0.686297	0.00178427	0.00497929
CAAAGTGCTGTTCATGCAGGTAG	na-23-20XYYQPK0H	ALS	not-itr	na	na	CAAAGTGCTGTTCATGCAGGTAG	26.6018	0.58362	0.0220811	0.041853
CAAAGTGCTGTTCGCGCAGGTAG	na-23-20XYYVPK0H	ALS	not-itr	na	na	CAAAGTGCTGTTCGCGCAGGTAG	43.7559	0.766985	0.000575502	0.00182017
CAAAGTGCTGTTCGTGCAGGCAG	na-23-20XYYWPKDH	ALS	not-itr	na	na	CAAAGTGCTGTTCGTGCAGGCAG	31.0252	0.849612	0.000877264	0.00266483
CAAAGTGCTGTTCGTGCAGGTAA	iso-23-20XYYWPK0F	ALS	isomiR	exclusive	wildtype+A(s)	exclusive~CAAAGTGCTGTTCGTGCAGGTAA~wildtype+A(s)~hsa-29-250.1&WithFlank&7|-|100093770|100093843@7.28.22(+1A)~[MIMAT0000093&hsa-miR-93-5p&offsets|0|-1(+1A), m-29&7|-|100093815|100093837&offsets|0|-1(+1A)]	20.5097	0.756345	8.15702e-11	1.09527e-09
CAAAGTGCTGTTCGTGCAGGTAGC	iso-24-20XYYWPK29	ALS	isomiR	exclusive	wildtype+C(s)	exclusive~CAAAGTGCTGTTCGTGCAGGTAGC~wildtype+C(s)~hsa-29-250.1&WithFlank&7|-|100093770|100093843@7.29.23(+1C)~[MIMAT0000093&hsa-miR-93-5p&offsets|0|0(+1C), m-29&7|-|100093815|100093837&offsets|0|0(+1C)]	5.98872	1.0866	4.83418e-10	5.39517e-09
CAAAGTGCTGTTCGTGCAGGTAGG	iso-24-20XYYWPK2Y	ALS	isomiR	exclusive	wildtype+G(s)	exclusive~CAAAGTGCTGTTCGTGCAGGTAGG~wildtype+G(s)~hsa-29-250.1&WithFlank&7|-|100093770|100093843@7.29.23(+1G)~[MIMAT0000093&hsa-miR-93-5p&offsets|0|0(+1G), m-29&7|-|100093815|100093837&offsets|0|0(+1G)]	5.7599	0.946596	2.30407e-08	1.88526e-07
CAAAGTGCTGTTCGTGCAGGTGG	iso-23-20XYYWPK04	ALS	isomiR	exclusive	wildtype+G(s)	exclusive~CAAAGTGCTGTTCGTGCAGGTGG~wildtype+G(s)~hsa-29-250.1&WithFlank&7|-|100093770|100093843@7.27.21(+2G)~[MIMAT0000093&hsa-miR-93-5p&offsets|0|-2(+2G), m-29&7|-|100093815|100093837&offsets|0|-2(+2G)]	56.3303	1.51993	1.93229e-22	7.78367e-21
CAAAGTGCTGTTTGTGCAGGTAG	iso-23-20XYZWPK0H	ALS	isomiR	na	snp|[COSN1084532]	snp~CAAAGTGCTGTTTGTGCAGGTAG~[COSN1084532]~[hsa-29-250.1&WithFlank&7|-|100093770|100093843]	25.0426	1.7744	9.3758e-29	5.45533e-27
CAACCCCCCACTGCTAAATTTGACTGGCTT	yRF-30-21K6NIBNXI6Z	Controls	not-itr	na	3p-yRF,i-yRF	hg38_rmsk_HY4_UniqID935,hg38_rmsk_HY4_UniqID453,hg38_rmsk_HY4_UniqID70,hg38_rmsk_HY4_UniqID321,hg38_rmsk_HY4_UniqID784,RNY4_UniqID13	11.0674	-1.69753	7.41165e-05	0.00029813
CAACGGAATCCCAAAAGCA	iso-19-2HOMKBEU	Controls	isomiR	exclusive	wildtype	exclusive~CAACGGAATCCCAAAAGCA~wildtype~hsa-48-413.1&WithFlank&3|-|49020625|49020700@7.25.19~[MIMAT0000440&hsa-miR-191-5p&offsets|0|-4, m-48&3|-|49020672|49020694&offsets|0|-4]	10.1471	-0.625605	2.12263e-05	8.61668e-05
CAACGGAATCCCAAAAGCAG	iso-20-2HOMKBFP	Controls	isomiR	exclusive	wildtype	exclusive~CAACGGAATCCCAAAAGCAG~wildtype~hsa-48-413.1&WithFlank&3|-|49020625|49020700@7.26.20~[MIMAT0000440&hsa-miR-191-5p&offsets|0|-3, m-48&3|-|49020672|49020694&offsets|0|-3]	77.4151	-0.461536	0.000170384	0.000570732
CAACGGAATCCCAAAAGCAGC	iso-21-2HOMKBFPD	Controls	isomiR	exclusive	wildtype	exclusive~CAACGGAATCCCAAAAGCAGC~wildtype~hsa-48-413.1&WithFlank&3|-|49020625|49020700@7.27.21~[MIMAT0000440&hsa-miR-191-5p&offsets|0|-2, m-48&3|-|49020672|49020694&offsets|0|-2]	123.72	-0.413162	3.46596e-06	1.72858e-05
CAACGGAATCCCAAAAGCAGCC	iso-22-2HOMKBFPJ	ALS	isomiR	exclusive	wildtype+C(s)	exclusive~CAACGGAATCCCAAAAGCAGCC~wildtype+C(s)~hsa-48-413.1&WithFlank&3|-|49020625|49020700@7.27.21(+1C)~[MIMAT0000440&hsa-miR-191-5p&offsets|0|-2(+1C), m-48&3|-|49020672|49020694&offsets|0|-2(+1C)]	5.19206	0.743253	1.94028e-06	1.00269e-05
CAACGGAATCCCAAAAGCAGCT	iso-22-2HOMKBFP3	Controls	isomiR	exclusive	wildtype	exclusive~CAACGGAATCCCAAAAGCAGCT~wildtype~hsa-48-413.1&WithFlank&3|-|49020625|49020700@7.28.22~[MIMAT0000440&hsa-miR-191-5p&offsets|0|-1, m-48&3|-|49020672|49020694&offsets|0|-1]	674.384	-0.678613	1.00536e-11	1.54845e-10
CAACGGAATCCCAAAAGCAGCTG	iso-23-2HOMKBFPDP	Controls	isomiR	exclusive	wildtype	exclusive~CAACGGAATCCCAAAAGCAGCTG~wildtype~hsa-48-413.1&WithFlank&3|-|49020625|49020700@7.29.23~[MIMAT0000440&hsa-miR-191-5p&offsets|0|0, m-48&3|-|49020672|49020694&offsets|0|0]	1945.25	-0.406803	1.3043e-05	5.59849e-05
CAACGGAATCCCAAAAGCAGCTGT	iso-24-2HOMKBFPHN	Controls	isomiR	exclusive	wildtype	exclusive~CAACGGAATCCCAAAAGCAGCTGT~wildtype~hsa-48-413.1&WithFlank&3|-|49020625|49020700@7.30.24~[MIMAT0000440&hsa-miR-191-5p&offsets|0|+1, m-48&3|-|49020672|49020694&offsets|0|+1]	922.803	-0.504212	6.17146e-06	2.88553e-05
CAACGGAATCCCAAAAGCAGCTGTT	iso-25-2HOMKBFPNN	Controls	isomiR	exclusive	wildtype	exclusive~CAACGGAATCCCAAAAGCAGCTGTT~wildtype~hsa-48-413.1&WithFlank&3|-|49020625|49020700@7.31.25~[MIMAT0000440&hsa-miR-191-5p&offsets|0|+2, m-48&3|-|49020672|49020694&offsets|0|+2]	30.864	-0.547271	5.48263e-06	2.59434e-05
CAACGGAATCCCAAAAGCAGCTGTTT	iso-26-2HOMKBFPNNE	Controls	isomiR	exclusive	wildtype+U(s)	exclusive~CAACGGAATCCCAAAAGCAGCTGTTT~wildtype+U(s)~hsa-48-413.1&WithFlank&3|-|49020625|49020700@7.31.25(+1U)~[MIMAT0000440&hsa-miR-191-5p&offsets|0|+2(+1U), m-48&3|-|49020672|49020694&offsets|0|+2(+1U)]	10.7716	-0.530717	1.88594e-05	7.81746e-05
CAACGGAATCCCAAAAGCAGCTT	iso-23-2HOMKBFPDQ	Controls	isomiR	exclusive	wildtype+U(s)	exclusive~CAACGGAATCCCAAAAGCAGCTT~wildtype+U(s)~hsa-48-413.1&WithFlank&3|-|49020625|49020700@7.28.22(+1U)~[MIMAT0000440&hsa-miR-191-5p&offsets|0|-1(+1U), m-48&3|-|49020672|49020694&offsets|0|-1(+1U)]	30.0156	-0.509793	2.64479e-06	1.34465e-05
CAACGGAATCCCAAAAGCAGCTTT	iso-24-2HOMKBFPHQ	Controls	isomiR	exclusive	wildtype+U(s)	exclusive~CAACGGAATCCCAAAAGCAGCTTT~wildtype+U(s)~hsa-48-413.1&WithFlank&3|-|49020625|49020700@7.28.22(+2U)~[MIMAT0000440&hsa-miR-191-5p&offsets|0|-1(+2U), m-48&3|-|49020672|49020694&offsets|0|-1(+2U)]	11.7041	-0.489689	4.64962e-06	2.24756e-05
CAAGGTGCTGTTCGTGCAGGTAG	na-23-2KXYYWPK0H	ALS	not-itr	na	na	CAAGGTGCTGTTCGTGCAGGTAG	66.4033	0.415114	0.025845	0.0473728
CAAGTCACTAGTGGTTCCGTTT	iso-22-232X738WQ	Controls	isomiR	exclusive	wildtype	exclusive~CAAGTCACTAGTGGTTCCGTTT~wildtype~hsa-238-500.1&WithFlank&X|-|151958578|151958657@7.28.22~[MIMAT0000281&hsa-miR-224-5p&offsets|+1|-2, m-238&X|-|151958630|151958651&offsets|0|0]	10.9562	-0.538012	9.2246e-05	0.000330864
CAAGTCACTAGTGGTTCCGTTTA	iso-23-232X738W0O	Controls	isomiR	exclusive	wildtype	exclusive~CAAGTCACTAGTGGTTCCGTTTA~wildtype~hsa-238-500.1&WithFlank&X|-|151958578|151958657@7.29.23~[MIMAT0000281&hsa-miR-224-5p&offsets|+1|-1, m-238&X|-|151958630|151958651&offsets|0|+1]	7.16941	-0.646565	2.60568e-05	0.000104962
CAAGTCACTAGTGGTTCCGTTTAG	iso-24-232X738WKH	Controls	isomiR	exclusive	wildtype	exclusive~CAAGTCACTAGTGGTTCCGTTTAG~wildtype~hsa-238-500.1&WithFlank&X|-|151958578|151958657@7.30.24~[MIMAT0000281&hsa-miR-224-5p&offsets|+1|0, m-238&X|-|151958630|151958651&offsets|0|+2]	216.967	-0.405208	0.000846551	0.00235386
CAAGTCACTAGTGGTTCCGTTTAGT	iso-25-232X738WY3	Controls	isomiR	exclusive	wildtype	exclusive~CAAGTCACTAGTGGTTCCGTTTAGT~wildtype~hsa-238-500.1&WithFlank&X|-|151958578|151958657@7.31.25~[MIMAT0000281&hsa-miR-224-5p&offsets|+1|+1, m-238&X|-|151958630|151958651&offsets|0|+3]	13.3137	-0.634994	3.82825e-06	1.89722e-05
CACAGTGTGAATCGGCGC	na-18-2P9UH8DM	Controls	not-itr	na	na	CACAGTGTGAATCGGCGC	10.5751	-1.16717	0.0166463	0.033272
CACCCGTAGAACCGACCTTGCG	iso-22-2RS20U3YK	Controls	isomiR	exclusive	wildtype	exclusive~CACCCGTAGAACCGACCTTGCG~wildtype~hsa-10-151.1&WithFlank&19|+|51692612|51692684@7.28.22~[MIMAT0000689&hsa-miR-99b-5p&offsets|0|0, m-10&19|+|51692618|51692639&offsets|0|0]	232.207	-0.403296	2.78925e-06	1.40446e-05
CACTGCACTTGTCTCGGTCTGA	na-22-2Y2ZS9R7L	ALS	not-itr	na	na	CACTGCACTTGTCTCGGTCTGA	19.4621	0.538542	0.0248595	0.0459843
CAGAGTGCTGTTCGTGCAGGTAG	na-23-J0XYYWPK0H	ALS	not-itr	na	na	CAGAGTGCTGTTCGTGCAGGTAG	32.9082	0.981037	0.000171518	0.000616168
CAGAGTTCTACAGTC	na-15-J0YXJM	ALS	not-itr	na	na	CAGAGTTCTACAGTC	34.8726	1.5458	0.000516937	0.00164787
CAGAGTTCTACAGTCC	na-16-J0YXJMD	ALS	not-itr	na	na	CAGAGTTCTACAGTCC	52.263	0.828961	0.0113527	0.0238261
CAGAGTTCTACAGTCCGA	na-18-J0YXJMDL	ALS	not-itr	na	na	CAGAGTTCTACAGTCCGA	40.7702	0.996416	0.0124201	0.0258832
CAGAGTTCTACAGTCCGAC	na-19-J0YXJM1R	ALS	not-itr	na	na	CAGAGTTCTACAGTCCGAC	32.2287	1.4192	0.00243365	0.0066197
CAGAGTTCTACAGTCCGACG	na-20-J0YXJMLH	ALS	not-itr	na	na	CAGAGTTCTACAGTCCGACG	34.8557	1.30757	0.00644244	0.0150386
CAGAGTTCTACAGTCCGACGA	na-21-J0YXJMLHB	ALS	not-itr	na	na	CAGAGTTCTACAGTCCGACGA	308.868	1.07788	0.000191279	0.000673653
CAGAGTTCTACAGTCCGACGAT	na-22-J0YXJMLHI	ALS	not-itr	na	na	CAGAGTTCTACAGTCCGACGAT	50.6203	1.96758	7.98056e-06	3.91057e-05
CAGAGTTCTACAGTCCGACGATC	na-23-J0YXJMLHDD	ALS	not-itr	na	na	CAGAGTTCTACAGTCCGACGATC	354.642	2.89569	3.14676e-16	1.26893e-14
CAGAGTTCTACAGTCCGACGATCGATC	na-27-J0YXJMLHHU5	ALS	not-itr	na	na	CAGAGTTCTACAGTCCGACGATCGATC	44.802	1.85437	0.000101457	0.000392447
CAGCATTGTACAGGGCTATGA	iso-21-JFZLJK44B	Controls	isomiR	exclusive	wildtype	exclusive~CAGCATTGTACAGGGCTATGA~wildtype~hsa-481-12.1&WithFlank&20|+|3917498|3917569@46.66.21, hsa-13.1&WithFlank&5|-|168560898|168560979@56.76.21, hsa-2698.1&WithFlank&5|-|168560890|168560969@46.66.21, hsa-44219-44220.1&WithFlank&5|-|168560902|168560967@44.64.21~[MIMAT0000101&hsa-miR-103a-3p&offsets|+2|0, m-12&20|+|3917541|3917563&offsets|+2|0], [MIMAT0000101_1&hsa-miR-103a-3p&offsets|+2|0, m-13…	11.203	-0.464822	0.000329189	0.00102814
CAGGGCTGGCAGTGACATGGGT	iso-22-JKNJ1UJ8N	ALS	isomiR	exclusive	wildtype	exclusive~CAGGGCTGGCAGTGACATGGGT~wildtype~hsa-1874-889.1&WithFlank&3|+|113594877|113594945@42.63.22~[MIMAT0018965&hsa-miR-4446-3p&offsets|0|0, m-889&3|+|113594918|113594939&offsets|0|0]	28.5744	0.836462	1.87973e-09	1.9052e-08
CAGTGCAATGTTAAAAGGGCAT	iso-22-J424YB1JI	Controls	isomiR	exclusive	wildtype	exclusive~CAGTGCAATGTTAAAAGGGCAT~wildtype~hsa-622-139.1&WithFlank&11|+|57641206|57641279@47.68.22~[MIMAT0000425&hsa-miR-130a-3p&offsets|0|0, m-139&11|+|57641252|57641273&offsets|0|0]	20.0625	-0.52228	1.01329e-05	4.43422e-05
CATAAAGTAGAAAGCACT	iso-18-JO1PBJW	Controls	isomiR	exclusive	wildtype	exclusive~CATAAAGTAGAAAGCACT~wildtype~hsa-144-69.1&WithFlank&17|-|58331240|58331311@9.26.18~[MIMAT0000433&hsa-miR-142-5p&offsets|0|-3, m-144&17|-|58331286|58331305&offsets|+2|0]	8.94248	-0.522917	0.000372176	0.00114421
CATAAAGTAGAAAGCACTAC	iso-20-JO1PBJE5	Controls	isomiR	exclusive	wildtype	exclusive~CATAAAGTAGAAAGCACTAC~wildtype~hsa-144-69.1&WithFlank&17|-|58331240|58331311@9.28.20~[MIMAT0000433&hsa-miR-142-5p&offsets|0|-1, m-144&17|-|58331286|58331305&offsets|+2|+2]	15.609	-1.25765	7.64676e-12	1.22582e-10
CATAAAGTAGAAAGCACTACT	iso-21-JO1PBJE5E	Controls	isomiR	exclusive	wildtype	exclusive~CATAAAGTAGAAAGCACTACT~wildtype~hsa-144-69.1&WithFlank&17|-|58331240|58331311@9.29.21~[MIMAT0000433&hsa-miR-142-5p&offsets|0|0, m-144&17|-|58331286|58331305&offsets|+2|+3]	159.528	-1.24427	1.52086e-12	2.65474e-11
CATAAAGTAGAAAGCACTACTA	iso-22-JO1PBJE5O	Controls	isomiR	exclusive	wildtype	exclusive~CATAAAGTAGAAAGCACTACTA~wildtype~hsa-144-69.1&WithFlank&17|-|58331240|58331311@9.30.22~[MIMAT0000433&hsa-miR-142-5p&offsets|0|+1, m-144&17|-|58331286|58331305&offsets|+2|+4]	37.174	-1.8742	5.35261e-17	1.37852e-15
CATAGCACTTGTCTCGGTCTGA	na-22-JP2ZS9R7L	ALS	not-itr	na	na	CATAGCACTTGTCTCGGTCTGA	26.3591	1.27659	5.57692e-05	0.000233046
CATCGGGAATGTCGTGTCCGCC	iso-22-JS6ESWSSJ	Controls	isomiR	exclusive	wildtype	exclusive~CATCGGGAATGTCGTGTCCGCC~wildtype~hsa-95-258.1&WithFlank&3|-|49020154|49020227@47.68.22~[MIMAT0001343&hsa-miR-425-3p&offsets|-1|-1, m-258&3|-|49020160|49020181&offsets|0|0]	18.4163	-0.489634	7.61178e-06	3.46612e-05
CATGCGAGAGTAGGACGTTGCCAGGTT	na-27-JV50V2MYKKQ	Controls	not-itr	na	na	CATGCGAGAGTAGGACGTTGCCAGGTT	16.0339	-1.22188	0.00453604	0.0112218
CATGGCCGTTCTTAGTTGG	rRF-19-J83NNPK4	ALS	rRF	na	na	CATGGCCGTTCTTAGTTGG~clustered_U13369.1_+_-50_13364_Gonz45S_45S_50ntFlanks@5037.5055.19, hg38_21_+_8205938_8219352_RNA45SN2_45S_50ntFlanks@5024.5042.19, hg38_21_+_8388985_8402393_RNA45SN3_45S_50ntFlanks@5012.5030.19, hg38_21_+_8433172_8446622_RNA45SN1_45S_50ntFlanks@5035.5053.19, unplaced_AL353644.34_+_122223_135695_RNA45SN4_45S_50ntFlanks@5039.5057.19, unplaced_AL592188.60_+_105374_118830_RNA45SN…	16.8059	0.891798	1.09363e-09	4.24097e-08
CATTATTACTTTTGGTACGC	iso-20-JXYIZ8UV	Controls	isomiR	exclusive	wildtype	exclusive~CATTATTACTTTTGGTACGC~wildtype~hsa-114-40.1&WithFlank&9|+|136670610|136670680@7.26.20~[MIMAT0000444&hsa-miR-126-5p&offsets|0|-1, m-114&9|+|136670616|136670636&offsets|0|-1]	5.28161	-0.472418	0.00267693	0.0064276
CATTATTACTTTTGGTACGCG	iso-21-JXYIZ8UV0	Controls	isomiR	exclusive	wildtype	exclusive~CATTATTACTTTTGGTACGCG~wildtype~hsa-114-40.1&WithFlank&9|+|136670610|136670680@7.27.21~[MIMAT0000444&hsa-miR-126-5p&offsets|0|0, m-114&9|+|136670616|136670636&offsets|0|0]	844.188	-0.457813	3.9308e-06	1.93337e-05
CATTCTTGCGACCCGGGT	tRF-18-J9ZH0SDZ	ALS	tRF	exclusive	i-tRF	exclusive~CATTCTTGCGACCCGGGT~i-tRF~trna27_GlyCCC_2_-_70476123_70476193@35.52.18, trna34_GlyCCC_16_-_686736_686806@35.52.18	7.00952	0.451238	0.00138343	0.00588586
CATTGCACCTGTCTCGGTCTGA	na-22-JY27S9R7L	ALS	not-itr	na	na	CATTGCACCTGTCTCGGTCTGA	19.6327	0.666552	0.00482952	0.011857
CATTGCACTCGTCTCGGTCTGA	na-22-JY29S9R7L	ALS	not-itr	na	na	CATTGCACTCGTCTCGGTCTGA	18.7181	0.651822	0.0093488	0.0205028
CATTGCACTTGTCCCGGCCTGT	na-22-JY2ZSR67N	ALS	not-itr	na	na	CATTGCACTTGTCCCGGCCTGT	35.3501	0.5043	0.00695734	0.0160086
CATTGCACTTGTCCCGGTCTGA	na-22-JY2ZSRR7L	ALS	not-itr	na	na	CATTGCACTTGTCCCGGTCTGA	17.5596	0.588495	0.0200457	0.0388003
CATTGCACTTGTCTCGGACTGA	na-22-JY2ZS96IL	Controls	not-itr	na	na	CATTGCACTTGTCTCGGACTGA	14.5222	-0.719137	0.0225039	0.0425542
CATTGCACTTGTCTCGGTCCGA	na-22-JY2ZS9RRL	ALS	not-itr	na	na	CATTGCACTTGTCTCGGTCCGA	17.7342	0.659712	0.0130625	0.0269179
CATTGCACTTGTCTCGGTCTGG	iso-22-JY2ZS9R74	ALS	isomiR	exclusive	wildtype+G(s)	exclusive~CATTGCACTTGTCTCGGTCTGG~wildtype+G(s)~hsa-572-23.1&WithFlank&7|-|100093565|100093636@45.65.21(+1G)~[MIMAT0000081&hsa-miR-25-3p&offsets|0|-1(+1G), m-23&7|-|100093571|100093592&offsets|0|-1(+1G)]	29.3142	1.14015	1.61808e-14	3.25898e-13
CATTGCGCTTGTCTCGGTCTGA	na-22-JYLZS9R7L	ALS	not-itr	na	na	CATTGCGCTTGTCTCGGTCTGA	20.6854	0.560256	0.0196056	0.0381011
CCATGCGAGAGTAGGACGTTGCCAGGTT	na-28-K4L2SKENPP0E	Controls	not-itr	na	na	CCATGCGAGAGTAGGACGTTGCCAGGTT	8.74404	-1.18172	0.020175	0.0389728
CCCACCACTGCTAAATTTGACTGGCTT	na-27-K52Y4BZUNJQ	Controls	not-itr	na	na	CCCACCACTGCTAAATTTGACTGGCTT	70.273	-0.664061	0.00128496	0.00371264
CCCAGTGTTCAGACTACCTGTT	iso-22-KP99FI0YQ	Controls	isomiR	exclusive	wildtype	exclusive~CCCAGTGTTCAGACTACCTGTT~wildtype~hsa-86-46.1&WithFlank&1|-|172144549|172144620@7.28.22, hsa-85-47.1&WithFlank&19|-|10817424|10817497@7.28.22~[MIMAT0000231&hsa-miR-199a-5p&offsets|0|-1, m-86&1|-|172144592|172144614&offsets|0|-1], [MIMAT0000231_1&hsa-miR-199a-5p&offsets|0|-1, m-85&19|-|10817469|10817491&offsets|0|-1]	29.5967	-0.46383	0.000501976	0.00147956
CCCAGTGTTCAGACTACCTGTTC	iso-23-KP99FI0Y05	Controls	isomiR	exclusive	wildtype	exclusive~CCCAGTGTTCAGACTACCTGTTC~wildtype~hsa-86-46.1&WithFlank&1|-|172144549|172144620@7.29.23, hsa-85-47.1&WithFlank&19|-|10817424|10817497@7.29.23~[MIMAT0000231&hsa-miR-199a-5p&offsets|0|0, m-86&1|-|172144592|172144614&offsets|0|0], [MIMAT0000231_1&hsa-miR-199a-5p&offsets|0|0, m-85&19|-|10817469|10817491&offsets|0|0]	14.8306	-0.632266	1.9017e-06	9.85998e-06
CCCATAAAGTAGAAAGCACT	iso-20-KQB3FBPI	Controls	isomiR	exclusive	wildtype	exclusive~CCCATAAAGTAGAAAGCACT~wildtype~hsa-144-69.1&WithFlank&17|-|58331240|58331311@7.26.20~[MIMAT0000433&hsa-miR-142-5p&offsets|-2|-3, m-144&17|-|58331286|58331305&offsets|0|0]	350.578	-0.698541	9.31019e-08	6.52483e-07
CCCATAAAGTAGAAAGCACTA	iso-21-KQB3FBPIB	Controls	isomiR	exclusive	wildtype	exclusive~CCCATAAAGTAGAAAGCACTA~wildtype~hsa-144-69.1&WithFlank&17|-|58331240|58331311@7.27.21~[MIMAT0000433&hsa-miR-142-5p&offsets|-2|-2, m-144&17|-|58331286|58331305&offsets|0|+1]	73.1755	-1.24108	1.27552e-14	2.63663e-13
CCCATAAAGTAGAAAGCACTAC	iso-22-KQB3FBPI1	Controls	isomiR	exclusive	wildtype	exclusive~CCCATAAAGTAGAAAGCACTAC~wildtype~hsa-144-69.1&WithFlank&17|-|58331240|58331311@7.28.22~[MIMAT0000433&hsa-miR-142-5p&offsets|-2|-1, m-144&17|-|58331286|58331305&offsets|0|+2]	290.137	-1.21228	1.68268e-14	3.34618e-13
CCCATAAAGTAGAAAGCACTACA	iso-23-KQB3FBPIU	Controls	isomiR	exclusive	wildtype+A(s)	exclusive~CCCATAAAGTAGAAAGCACTACA~wildtype+A(s)~hsa-144-69.1&WithFlank&17|-|58331240|58331311@7.28.22(+1A)~[MIMAT0000433&hsa-miR-142-5p&offsets|-2|-1(+1A), m-144&17|-|58331286|58331305&offsets|0|+2(+1A)]	7.87774	-1.15509	1.34824e-11	2.0564e-10
CCCATTCTTGCGACCCGGGTTCGATTCCCGGGCGGCGCACCA	tRF-42-KQWYL1M3WE8S68L52	Controls	tRF	exclusive	3'-half	exclusive~CCCATTCTTGCGACCCGGGTTCGATTCCCGGGCGGCGCACCA~3'-half~trna27_GlyCCC_2_-_70476123_70476193@33.74.42, trna34_GlyCCC_16_-_686736_686806@33.74.42	9.16125	-0.515293	8.56644e-05	0.00072525
CCCCACTGCTAAATTTGACTGGCTT	yRF-25-K6NIBNXI6Z	Controls	not-itr	na	3p-yRF,i-yRF	hg38_rmsk_HY4_UniqID724,hg38_rmsk_HY4_UniqID935,hg38_rmsk_HY4_UniqID453,RNY4P18-201_UniqID1639,hg38_rmsk_HY4_UniqID70,hg38_rmsk_HY4_UniqID321,hg38_rmsk_HY4_UniqID784,hg38_rmsk_HY4_UniqID958,hg38_rmsk_HY4_UniqID1074,hg38_rmsk_HY4_UniqID1818,hg38_rmsk_HY4_UniqID357,hg38_rmsk_HY4_UniqID1392,RNY4_UniqID13,RNY4P25-201_UniqID1372,Y_RNA.169-201_UniqID1824,Y_RNA.234-201_UniqID1566	49.4159	-0.851833	3.58365e-06	1.95285e-05
CCCCACTGCTAAATTTGACTGGCTTT	yRF-26-K6NIBNXI6ZE	Controls	not-itr	na	i-yRF	RNY4_UniqID13,Y_RNA.169-201_UniqID1824	6.82868	-1.01886	0.0181729	0.0357039
CCCCCAACTGCTAAATTTGACTGGCTT	yRF-27-KRBY4BZUNJQ	Controls	not-itr	na	3p-yRF,i-yRF	hg38_rmsk_HY4_UniqID716,hg38_rmsk_HY4_UniqID1054,RNY4P7-201_UniqID746	95.997	-0.741911	0.000107614	0.00041271
CCCCCAACTGCTAAATTTGACTGGCTTT	na-28-KRBY4BZUNJ0Q	Controls	not-itr	na	na	CCCCCAACTGCTAAATTTGACTGGCTTT	14.0028	-0.788145	0.0273792	0.0496209
CCCCCACAACCGCGCTTGACTAGCTTG	yRF-27-KR0DLVZDVIP	Controls	not-itr	na	i-yRF	hg38_rmsk_HY5|RNY5_UniqID1423	51.9689	-1.12449	1.0433e-10	1.0857e-09
CCCCCACAACCGCGCTTGACTAGCTTGCTG	yRF-30-KR0DLVZDVIXY	Controls	not-itr	na	i-yRF	hg38_rmsk_HY5|RNY5_UniqID1423	11.5981	-1.03429	0.0265582	0.0483504
CCCCCACAACCGCGCTTGACTAGCTTGCTGTT	yRF-32-KR0DLVZDVIXYQ	Controls	not-itr	na	i-yRF	hg38_rmsk_HY5|RNY5_UniqID1423	15.965	-1.21805	0.00613045	0.0144075
CCCCCACAACCGCGCTTGACTAGCTTGCTGTTT	yRF-33-KR0DLVZDVIXY0Q	Controls	not-itr	na	i-yRF	hg38_rmsk_HY5|RNY5_UniqID1423	50.4317	-1.01882	0.000143014	0.00052462
CCCCCACTGCTAAATTTGACTGG	yRF-23-KREVUEZD04	Controls	not-itr	na	3p-yRF,i-yRF	hg38_rmsk_HY4_UniqID971,hg38_rmsk_HY4_UniqID935,hg38_rmsk_HY4_UniqID453,hg38_rmsk_HY4_UniqID837,hg38_rmsk_HY4_UniqID574,RNY4P18-201_UniqID1639,hg38_rmsk_HY4_UniqID1865,hg38_rmsk_HY4_UniqID983,hg38_rmsk_HY4_UniqID70,hg38_rmsk_HY4_UniqID321,hg38_rmsk_HY4_UniqID784,hg38_rmsk_HY4_UniqID958,hg38_rmsk_HY4_UniqID1074,hg38_rmsk_HY4_UniqID357,hg38_rmsk_HY4_UniqID1392,Y_RNA.653-201_UniqID1024,RNY4_UniqID13…	25.2092	-0.847294	2.99109e-05	0.000134524
CCCCCACTGCTAAATTTGACTGGCT	yRF-25-KREVUEZD9I	Controls	not-itr	na	i-yRF	hg38_rmsk_HY4_UniqID935,hg38_rmsk_HY4_UniqID453,RNY4P18-201_UniqID1639,hg38_rmsk_HY4_UniqID70,hg38_rmsk_HY4_UniqID321,hg38_rmsk_HY4_UniqID784,hg38_rmsk_HY4_UniqID958,hg38_rmsk_HY4_UniqID1074,hg38_rmsk_HY4_UniqID357,hg38_rmsk_HY4_UniqID1392,RNY4_UniqID13,RNY4P25-201_UniqID1372,Y_RNA.169-201_UniqID1824,Y_RNA.234-201_UniqID1566	76.7687	-1.23356	1.82708e-11	2.17053e-10
CCCCCACTGCTAAATTTGACTGGCTA	na-26-KREVUEZD9IB	Controls	not-itr	na	na	CCCCCACTGCTAAATTTGACTGGCTA	289.072	-1.132	8.84678e-13	1.26282e-11
CCCCCACTGCTAAATTTGACTGGCTAT	na-27-KREVUEZD9II	Controls	not-itr	na	na	CCCCCACTGCTAAATTTGACTGGCTAT	5.95525	-1.73485	0.000115297	0.000439653
CCCCCACTGCTAAATTTGACTGGCTATT	na-28-KREVUEZD9IDE	Controls	not-itr	na	na	CCCCCACTGCTAAATTTGACTGGCTATT	8.34156	-1.39563	0.000226343	0.000788534
CCCCCACTGCTAAATTTGACTGGCTG	na-26-KREVUEZD9I0	Controls	not-itr	na	na	CCCCCACTGCTAAATTTGACTGGCTG	7.48187	-1.21688	0.00216012	0.00596623
CCCCCACTGCTAAATTTGACTGGCTT	yRF-26-KREVUEZD9IE	Controls	not-itr	na	3p-yRF,i-yRF	hg38_rmsk_HY4_UniqID935,hg38_rmsk_HY4_UniqID453,RNY4P18-201_UniqID1639,hg38_rmsk_HY4_UniqID70,hg38_rmsk_HY4_UniqID321,hg38_rmsk_HY4_UniqID784,hg38_rmsk_HY4_UniqID958,hg38_rmsk_HY4_UniqID1074,hg38_rmsk_HY4_UniqID357,hg38_rmsk_HY4_UniqID1392,RNY4_UniqID13,RNY4P25-201_UniqID1372,Y_RNA.169-201_UniqID1824,Y_RNA.234-201_UniqID1566	1945.54	-1.20108	2.3699e-16	1.09219e-14
CCCCCACTGCTAAATTTGACTGGCTTA	yRF-27-KREVUEZD9IO	Controls	not-itr	na	i-yRF	RNY4P18-201_UniqID1639,RNY4P25-201_UniqID1372,Y_RNA.234-201_UniqID1566	85.3664	-1.28644	2.65201e-14	5.55545e-13
CCCCCACTGCTAAATTTGACTGGCTTT	yRF-27-KREVUEZD9IQ	Controls	not-itr	na	i-yRF	RNY4_UniqID13,Y_RNA.169-201_UniqID1824	412.07	-1.22239	2.59037e-15	7.33029e-14
CCCCCACTGCTAAATTTGACTGGCTTTA	na-28-KREVUEZD9I0O	Controls	not-itr	na	na	CCCCCACTGCTAAATTTGACTGGCTTTA	24.6605	-1.53861	2.2503e-08	1.76201e-07
CCCCCACTGCTAAATTTGACTGGCTTTT	yRF-28-KREVUEZD9I0Q	Controls	not-itr	na	i-yRF	RNY4_UniqID13,Y_RNA.169-201_UniqID1824	129.281	-1.26223	3.00943e-14	6.22334e-13
CCCCCACTGCTAAATTTGACTGGCTTTTT	yRF-29-KREVUEZD9IKQ	Controls	not-itr	na	3p-yRF	RNY4_UniqID13	33.6244	-1.37773	2.12025e-08	1.67645e-07
CCCCCACTGCTAAATTTGACTGGCTTTTTT	na-30-KREVUEZD9IZZ	Controls	not-itr	na	na	CCCCCACTGCTAAATTTGACTGGCTTTTTT	9.0265	-1.52938	9.36961e-05	0.000365936
CCCCCACTGCTAAATTTGACTGGCTTTTTTT	na-31-KREVUEZD9IZZE	Controls	not-itr	na	na	CCCCCACTGCTAAATTTGACTGGCTTTTTTT	15.1026	-1.54036	6.15752e-06	3.14306e-05
CCCCCACTGCTAAATTTGACTGGCTTTTTTTT	na-32-KREVUEZD9IZZQ	Controls	not-itr	na	na	CCCCCACTGCTAAATTTGACTGGCTTTTTTTT	6.4053	-2.02056	4.99487e-05	0.000213787
CCCCCACTGCTAAATTTGACTGGTA	na-25-KREVUEZD9L	Controls	not-itr	na	na	CCCCCACTGCTAAATTTGACTGGTA	19.5504	-1.33409	7.69406e-06	3.80691e-05
CCCCCACTGCTAAATTTGACTGGTT	yRF-25-KREVUEZD9N	Controls	not-itr	na	i-yRF	Y_RNA.653-201_UniqID1024	35.258	-1.26926	1.75039e-07	1.19635e-06
CCCCCACTGCTAAATTTGACTGGTTT	yRF-26-KREVUEZD9NE	Controls	not-itr	na	i-yRF	Y_RNA.653-201_UniqID1024	40.6298	-1.25507	5.339e-09	4.61634e-08
CCCCCACTGCTAAATTTGCCTGGCTT	na-26-KREVUEZ19IE	Controls	not-itr	na	na	CCCCCACTGCTAAATTTGCCTGGCTT	9.81979	-1.2929	0.00287686	0.00758478
CCCCCCACAACCGCG	na-15-KR2O3H	Controls	not-itr	na	na	CCCCCCACAACCGCG	33.2976	-1.14007	3.36504e-07	2.19749e-06
CCCCCCACAACCGCGCTTGACTAGC	yRF-25-KR2O3HNU4J	Controls	not-itr	na	i-yRF	hg38_rmsk_HY5|RNY5_UniqID1423	6.23276	-1.32944	0.00498144	0.0121743
CCCCCCACAACCGCGCTTGACTAGCT	yRF-26-KR2O3HNU4JE	Controls	not-itr	na	i-yRF	hg38_rmsk_HY5|RNY5_UniqID1423	15.4085	-1.10592	0.00154143	0.00436964
CCCCCCACAACCGCGCTTGACTAGCTT	yRF-27-KR2O3HNU4JQ	Controls	not-itr	na	i-yRF	hg38_rmsk_HY5|RNY5_UniqID1423	32.495	-1.17513	1.71054e-05	7.97426e-05
CCCCCCACAACCGCGCTTGACTAGCTTG	yRF-28-KR2O3HNU4J0P	Controls	not-itr	na	i-yRF	hg38_rmsk_HY5|RNY5_UniqID1423	207.258	-1.09294	5.63857e-12	7.39432e-11
CCCCCCACAACCGCGCTTGACTAGCTTGCTGTTT	yRF-34-KR2O3HNU4JZI2Q	Controls	not-itr	na	i-yRF	hg38_rmsk_HY5|RNY5_UniqID1423	10.0295	-1.23477	0.00517047	0.012485
CCCCCCACAACCGCGCTTGACTAGCTTGCTTT	na-32-KR2O3HNU4JZIQ	Controls	not-itr	na	na	CCCCCCACAACCGCGCTTGACTAGCTTGCTTT	18.4599	-1.2425	0.000629462	0.0019563
CCCCCCACAACCGCGCTTGACTAGCTTGCTTTT	na-33-KR2O3HNU4JZI0Q	Controls	not-itr	na	na	CCCCCCACAACCGCGCTTGACTAGCTTGCTTTT	9.08907	-1.3807	0.00244199	0.0066312
CCCCCCACAACCGCGCTTGACTAGCTTT	na-28-KR2O3HNU4J0Q	Controls	not-itr	na	na	CCCCCCACAACCGCGCTTGACTAGCTTT	12.4808	-1.60544	6.9217e-05	0.000281227
CCCCCCACTCCTAAATTTGACTGGCTT	na-27-KR294BZUNJQ	Controls	not-itr	na	na	CCCCCCACTCCTAAATTTGACTGGCTT	36.7312	-0.909205	0.000436324	0.00141893
CCCCCCACTGATAAATTTGACTGGCTT	na-27-KR2YHBZUNJQ	Controls	not-itr	na	na	CCCCCCACTGATAAATTTGACTGGCTT	50.3661	-0.461734	0.0238762	0.044626
CCCCCCACTGCGAAATTTGACTGGCTT	na-27-KR2YLBZUNJQ	Controls	not-itr	na	na	CCCCCCACTGCGAAATTTGACTGGCTT	22.314	-1.18037	9.90027e-05	0.000384798
CCCCCCACTGCTAAAAATTTGACTGGCTT	na-29-KR2Y4BDZOYIQ	Controls	not-itr	na	na	CCCCCCACTGCTAAAAATTTGACTGGCTT	9.66274	-1.76756	6.14528e-05	0.000252866
CCCCCCACTGCTAAAATTTGACTGGCTT	na-28-KR2Y4BIYE8DQ	Controls	not-itr	na	na	CCCCCCACTGCTAAAATTTGACTGGCTT	48.3234	-1.33924	3.14941e-08	2.37383e-07
CCCCCCACTGCTAAAGTTGACTGGCTT	na-27-KR2Y4B7UNJQ	Controls	not-itr	na	na	CCCCCCACTGCTAAAGTTGACTGGCTT	14.5378	-1.57258	0.000181456	0.000644689
CCCCCCACTGCTAAATATGACTGGCTT	yRF-27-KR2Y4BVUNJQ	Controls	not-itr	na	3p-yRF,i-yRF	hg38_rmsk_HY4_UniqID1098,Y_RNA.830-201_UniqID907	43.9864	-0.706973	0.00144465	0.004117
CCCCCCACTGCTAAATGTGACTGGCTT	na-27-KR2Y4B9UNJQ	Controls	not-itr	na	na	CCCCCCACTGCTAAATGTGACTGGCTT	11.1085	-1.62625	0.0009733	0.00291809
CCCCCCACTGCTAAATTTCACTGGCTT	na-27-KR2Y4BZ6NJQ	Controls	not-itr	na	na	CCCCCCACTGCTAAATTTCACTGGCTT	23.2651	-0.936744	0.00148632	0.00422084
CCCCCCACTGCTAAATTTGAATGGCTT	yRF-27-KR2Y4BZUIJQ	Controls	not-itr	na	3p-yRF,i-yRF	hg38_rmsk_HY4_UniqID211,RNY4P9-201_UniqID689	21.5563	-0.868582	0.00262195	0.00704869
CCCCCCACTGCTAAATTTGACGGGCTT	na-27-KR2Y4BZUMJQ	Controls	not-itr	na	na	CCCCCCACTGCTAAATTTGACGGGCTT	22.6738	-1.08943	0.00058847	0.00185754
CCCCCCACTGCTAAATTTGACT	yRF-22-KR2Y4BZU3	Controls	not-itr	na	i-yRF	hg38_rmsk_HY4_UniqID971,hg38_rmsk_HY4_UniqID935,hg38_rmsk_HY4_UniqID580,hg38_rmsk_HY4_UniqID453,hg38_rmsk_HY4_UniqID788,hg38_rmsk_HY4_UniqID574,hg38_rmsk_HY4_UniqID1865,hg38_rmsk_HY4_UniqID983,hg38_rmsk_HY4_UniqID1507,hg38_rmsk_HY4_UniqID70,hg38_rmsk_HY4_UniqID321,hg38_rmsk_HY4_UniqID638,hg38_rmsk_HY4_UniqID784,hg38_rmsk_HY4_UniqID958,hg38_rmsk_HY4_UniqID1074,hg38_rmsk_HY4_UniqID357,Y_RNA.653-201…	15.6608	-1.81734	1.1234e-05	5.39299e-05
CCCCCCACTGCTAAATTTGACTCGCTT	na-27-KR2Y4BZU4VQ	Controls	not-itr	na	na	CCCCCCACTGCTAAATTTGACTCGCTT	21.4908	-0.979796	0.000678813	0.0020879
CCCCCCACTGCTAAATTTGACTG	yRF-23-KR2Y4BZUDP	Controls	not-itr	na	i-yRF	hg38_rmsk_HY4_UniqID971,hg38_rmsk_HY4_UniqID935,hg38_rmsk_HY4_UniqID453,hg38_rmsk_HY4_UniqID574,hg38_rmsk_HY4_UniqID1865,hg38_rmsk_HY4_UniqID983,hg38_rmsk_HY4_UniqID1507,hg38_rmsk_HY4_UniqID70,hg38_rmsk_HY4_UniqID321,hg38_rmsk_HY4_UniqID784,hg38_rmsk_HY4_UniqID958,hg38_rmsk_HY4_UniqID1074,hg38_rmsk_HY4_UniqID357,Y_RNA.653-201_UniqID1024,RNY4_UniqID13,Y_RNA.169-201_UniqID1824,Y_RNA.234-201_UniqID1…	22.1978	-1.45174	3.80338e-06	2.05179e-05
CCCCCCACTGCTAAATTTGACTGCCTT	na-27-KR2Y4BZUN1Q	Controls	not-itr	na	na	CCCCCCACTGCTAAATTTGACTGCCTT	15.788	-0.899565	0.00421479	0.0105895
CCCCCCACTGCTAAATTTGACTGG	yRF-24-KR2Y4BZUH4	Controls	not-itr	na	3p-yRF,i-yRF	hg38_rmsk_HY4_UniqID971,hg38_rmsk_HY4_UniqID935,hg38_rmsk_HY4_UniqID453,hg38_rmsk_HY4_UniqID574,hg38_rmsk_HY4_UniqID1865,hg38_rmsk_HY4_UniqID983,hg38_rmsk_HY4_UniqID70,hg38_rmsk_HY4_UniqID321,hg38_rmsk_HY4_UniqID784,hg38_rmsk_HY4_UniqID958,hg38_rmsk_HY4_UniqID1074,hg38_rmsk_HY4_UniqID357,Y_RNA.653-201_UniqID1024,RNY4_UniqID13,Y_RNA.169-201_UniqID1824,Y_RNA.234-201_UniqID1566	169.03	-0.893493	1.87316e-11	2.20541e-10
CCCCCCACTGCTAAATTTGACTGGA	na-25-KR2Y4BZUN2	Controls	not-itr	na	na	CCCCCCACTGCTAAATTTGACTGGA	12.5927	-1.54924	3.06605e-05	0.000137376
CCCCCCACTGCTAAATTTGACTGGAA	na-26-KR2Y4BZUN2B	Controls	not-itr	na	na	CCCCCCACTGCTAAATTTGACTGGAA	11.6376	-1.84243	1.61511e-06	9.40497e-06
CCCCCCACTGCTAAATTTGACTGGAT	na-26-KR2Y4BZUN2E	Controls	not-itr	na	na	CCCCCCACTGCTAAATTTGACTGGAT	15.0538	-1.57158	3.55668e-06	1.94472e-05
CCCCCCACTGCTAAATTTGACTGGATT	na-27-KR2Y4BZUN2Q	Controls	not-itr	na	na	CCCCCCACTGCTAAATTTGACTGGATT	57.2688	-0.895086	5.25394e-06	2.73375e-05
CCCCCCACTGCTAAATTTGACTGGC	yRF-25-KR2Y4BZUNJ	Controls	not-itr	na	i-yRF	hg38_rmsk_HY4_UniqID935,hg38_rmsk_HY4_UniqID453,hg38_rmsk_HY4_UniqID70,hg38_rmsk_HY4_UniqID321,hg38_rmsk_HY4_UniqID784,hg38_rmsk_HY4_UniqID958,hg38_rmsk_HY4_UniqID1074,hg38_rmsk_HY4_UniqID357,RNY4_UniqID13,Y_RNA.169-201_UniqID1824,Y_RNA.234-201_UniqID1566	64.0094	-1.4191	1.50363e-10	1.53504e-09
CCCCCCACTGCTAAATTTGACTGGCAT	na-27-KR2Y4BZUNJI	Controls	not-itr	na	na	CCCCCCACTGCTAAATTTGACTGGCAT	57.1334	-0.632606	0.00226697	0.00622934
CCCCCCACTGCTAAATTTGACTGGCGT	na-27-KR2Y4BZUNJN	Controls	not-itr	na	na	CCCCCCACTGCTAAATTTGACTGGCGT	43.5048	-0.874632	8.36064e-05	0.000329838
CCCCCCACTGCTAAATTTGACTGGCT	yRF-26-KR2Y4BZUNJE	Controls	not-itr	na	i-yRF	hg38_rmsk_HY4_UniqID935,hg38_rmsk_HY4_UniqID453,hg38_rmsk_HY4_UniqID70,hg38_rmsk_HY4_UniqID321,hg38_rmsk_HY4_UniqID784,hg38_rmsk_HY4_UniqID958,hg38_rmsk_HY4_UniqID1074,hg38_rmsk_HY4_UniqID357,RNY4_UniqID13,Y_RNA.169-201_UniqID1824,Y_RNA.234-201_UniqID1566	790.861	-1.3081	4.49695e-16	1.66921e-14
CCCCCCACTGCTAAATTTGACTGGCTA	na-27-KR2Y4BZUNJO	Controls	not-itr	na	na	CCCCCCACTGCTAAATTTGACTGGCTA	2376.25	-1.19021	4.34223e-15	1.11175e-13
CCCCCCACTGCTAAATTTGACTGGCTAA	na-28-KR2Y4BZUNJ0F	Controls	not-itr	na	na	CCCCCCACTGCTAAATTTGACTGGCTAA	14.4558	-1.24575	0.000175161	0.000625078
CCCCCCACTGCTAAATTTGACTGGCTAT	na-28-KR2Y4BZUNJ0I	Controls	not-itr	na	na	CCCCCCACTGCTAAATTTGACTGGCTAT	82.1597	-1.19999	1.30311e-11	1.59236e-10
CCCCCCACTGCTAAATTTGACTGGCTATA	na-29-KR2Y4BZUNJJB	Controls	not-itr	na	na	CCCCCCACTGCTAAATTTGACTGGCTATA	25.5564	-1.43804	2.22279e-07	1.47546e-06
CCCCCCACTGCTAAATTTGACTGGCTATT	na-29-KR2Y4BZUNJJE	Controls	not-itr	na	na	CCCCCCACTGCTAAATTTGACTGGCTATT	107.39	-1.17535	1.10858e-10	1.14625e-09
CCCCCCACTGCTAAATTTGACTGGCTATTT	na-30-KR2Y4BZUNJVZ	Controls	not-itr	na	na	CCCCCCACTGCTAAATTTGACTGGCTATTT	12.3235	-1.63734	4.76028e-05	0.000204755
CCCCCCACTGCTAAATTTGACTGGCTATTTT	na-31-KR2Y4BZUNJVZE	Controls	not-itr	na	na	CCCCCCACTGCTAAATTTGACTGGCTATTTT	6.51395	-1.88197	8.83954e-05	0.00034776
CCCCCCACTGCTAAATTTGACTGGCTCT	na-28-KR2Y4BZUNJ03	Controls	not-itr	na	na	CCCCCCACTGCTAAATTTGACTGGCTCT	42.3922	-0.681451	0.00100427	0.00298322
CCCCCCACTGCTAAATTTGACTGGCTG	na-27-KR2Y4BZUNJP	Controls	not-itr	na	na	CCCCCCACTGCTAAATTTGACTGGCTG	89.5717	-0.917443	5.23379e-08	3.83732e-07
CCCCCCACTGCTAAATTTGACTGGCTT	yRF-27-KR2Y4BZUNJQ	Controls	not-itr	na	3p-yRF,i-yRF	hg38_rmsk_HY4_UniqID935,hg38_rmsk_HY4_UniqID453,hg38_rmsk_HY4_UniqID70,hg38_rmsk_HY4_UniqID321,hg38_rmsk_HY4_UniqID784,hg38_rmsk_HY4_UniqID958,hg38_rmsk_HY4_UniqID1074,hg38_rmsk_HY4_UniqID357,RNY4_UniqID13,Y_RNA.169-201_UniqID1824,Y_RNA.234-201_UniqID1566	15681.7	-1.17057	5.62257e-15	1.37412e-13
CCCCCCACTGCTAAATTTGACTGGCTTA	yRF-28-KR2Y4BZUNJ0O	Controls	not-itr	na	i-yRF	Y_RNA.234-201_UniqID1566	812.118	-1.3657	5.47427e-18	3.67917e-16
CCCCCCACTGCTAAATTTGACTGGCTTAA	yRF-29-KR2Y4BZUNJKF	Controls	not-itr	na	i-yRF	Y_RNA.234-201_UniqID1566	30.7776	-1.4999	1.50551e-08	1.22646e-07
CCCCCCACTGCTAAATTTGACTGGCTTAAA	yRF-30-KR2Y4BZUNJYB	Controls	not-itr	na	3p-yRF	Y_RNA.234-201_UniqID1566	17.6009	-1.82695	3.95127e-07	2.52913e-06
CCCCCCACTGCTAAATTTGACTGGCTTAT	na-29-KR2Y4BZUNJKI	Controls	not-itr	na	na	CCCCCCACTGCTAAATTTGACTGGCTTAT	16.9489	-1.51633	2.43732e-06	1.37462e-05
CCCCCCACTGCTAAATTTGACTGGCTTATT	na-30-KR2Y4BZUNJYN	Controls	not-itr	na	na	CCCCCCACTGCTAAATTTGACTGGCTTATT	34.7858	-1.24704	6.48042e-07	4.05152e-06
CCCCCCACTGCTAAATTTGACTGGCTTATTT	na-31-KR2Y4BZUNJYNE	Controls	not-itr	na	na	CCCCCCACTGCTAAATTTGACTGGCTTATTT	7.31293	-1.94069	8.33508e-05	0.000329838
CCCCCCACTGCTAAATTTGACTGGCTTC	na-28-KR2Y4BZUNJ05	Controls	not-itr	na	na	CCCCCCACTGCTAAATTTGACTGGCTTC	38.2459	-0.876949	2.68543e-05	0.000122017
CCCCCCACTGCTAAATTTGACTGGCTTCT	na-29-KR2Y4BZUNJK3	Controls	not-itr	na	na	CCCCCCACTGCTAAATTTGACTGGCTTCT	19.8044	-1.14188	6.24125e-05	0.000256161
CCCCCCACTGCTAAATTTGACTGGCTTG	na-28-KR2Y4BZUNJ0P	Controls	not-itr	na	na	CCCCCCACTGCTAAATTTGACTGGCTTG	43.3728	-1.32327	6.81875e-09	5.85034e-08
CCCCCCACTGCTAAATTTGACTGGCTTT	yRF-28-KR2Y4BZUNJ0Q	Controls	not-itr	na	i-yRF	RNY4_UniqID13,Y_RNA.169-201_UniqID1824	3032.35	-1.28815	3.11348e-16	1.26893e-14
CCCCCCACTGCTAAATTTGACTGGCTTTA	na-29-KR2Y4BZUNJKO	Controls	not-itr	na	na	CCCCCCACTGCTAAATTTGACTGGCTTTA	210.299	-1.41793	1.93707e-15	6.00864e-14
CCCCCCACTGCTAAATTTGACTGGCTTTG	na-29-KR2Y4BZUNJKP	Controls	not-itr	na	na	CCCCCCACTGCTAAATTTGACTGGCTTTG	14.7228	-1.484	1.06707e-05	5.18428e-05
CCCCCCACTGCTAAATTTGACTGGCTTTT	yRF-29-KR2Y4BZUNJKQ	Controls	not-itr	na	i-yRF	RNY4_UniqID13,Y_RNA.169-201_UniqID1824	1015.36	-1.32991	1.8651e-16	8.84823e-15
CCCCCCACTGCTAAATTTGACTGGCTTTTA	yRF-30-KR2Y4BZUNJZX	Controls	not-itr	na	3p-yRF	Y_RNA.169-201_UniqID1824	7.64458	-1.73493	0.00013785	0.000512332
CCCCCCACTGCTAAATTTGACTGGCTTTTT	yRF-30-KR2Y4BZUNJZZ	Controls	not-itr	na	3p-yRF	RNY4_UniqID13	285.979	-1.36164	1.93369e-14	4.15871e-13
CCCCCCACTGCTAAATTTGACTGGCTTTTTT	na-31-KR2Y4BZUNJZZE	Controls	not-itr	na	na	CCCCCCACTGCTAAATTTGACTGGCTTTTTT	88.5396	-1.25562	2.10245e-11	2.43975e-10
CCCCCCACTGCTAAATTTGACTGGCTTTTTTT	na-32-KR2Y4BZUNJZZQ	Controls	not-itr	na	na	CCCCCCACTGCTAAATTTGACTGGCTTTTTTT	132.753	-1.36121	5.18784e-13	8.04614e-12
CCCCCCACTGCTAAATTTGACTGGCTTTTTTTT	na-33-KR2Y4BZUNJZZ0Q	Controls	not-itr	na	na	CCCCCCACTGCTAAATTTGACTGGCTTTTTTTT	66.6727	-1.43092	7.047e-11	7.57788e-10
CCCCCCACTGCTAAATTTGACTGGCTTTTTTTTT	na-34-KR2Y4BZUNJZZKQ	Controls	not-itr	na	na	CCCCCCACTGCTAAATTTGACTGGCTTTTTTTTT	25.8429	-1.49594	1.5246e-06	8.91009e-06
CCCCCCACTGCTAAATTTGACTGGCTTTTTTTTTT	na-35-KR2Y4BZUNJZZZZ	Controls	not-itr	na	na	CCCCCCACTGCTAAATTTGACTGGCTTTTTTTTTT	10.4675	-1.53205	0.000444024	0.00143817
CCCCCCACTGCTAAATTTGACTGGGTT	na-27-KR2Y4BZUNKQ	Controls	not-itr	na	na	CCCCCCACTGCTAAATTTGACTGGGTT	25.2772	-1.05795	0.000299885	0.00100984
CCCCCCACTGCTAAATTTGACTGGT	yRF-25-KR2Y4BZUN3	Controls	not-itr	na	i-yRF	Y_RNA.653-201_UniqID1024	69.153	-1.2439	1.41591e-11	1.71718e-10
CCCCCCACTGCTAAATTTGACTGGTA	na-26-KR2Y4BZUN3B	Controls	not-itr	na	na	CCCCCCACTGCTAAATTTGACTGGTA	206.175	-1.25481	9.62817e-13	1.3623e-11
CCCCCCACTGCTAAATTTGACTGGTAT	na-27-KR2Y4BZUN3I	Controls	not-itr	na	na	CCCCCCACTGCTAAATTTGACTGGTAT	22.6752	-1.56079	2.21136e-07	1.47393e-06
CCCCCCACTGCTAAATTTGACTGGTT	yRF-26-KR2Y4BZUN3E	Controls	not-itr	na	i-yRF	Y_RNA.653-201_UniqID1024	395.649	-1.27504	1.1595e-13	2.10142e-12
CCCCCCACTGCTAAATTTGACTGGTTA	na-27-KR2Y4BZUN3O	Controls	not-itr	na	na	CCCCCCACTGCTAAATTTGACTGGTTA	46.2293	-1.28833	1.58118e-08	1.28163e-07
CCCCCCACTGCTAAATTTGACTGGTTT	yRF-27-KR2Y4BZUN3Q	Controls	not-itr	na	i-yRF	Y_RNA.653-201_UniqID1024	491.081	-1.30637	8.81465e-16	2.90164e-14
CCCCCCACTGCTAAATTTGACTGGTTTA	yRF-28-KR2Y4BZUN30O	Controls	not-itr	na	i-yRF	Y_RNA.653-201_UniqID1024	12.2736	-1.7298	5.05168e-06	2.65419e-05
CCCCCCACTGCTAAATTTGACTGGTTTT	na-28-KR2Y4BZUN30Q	Controls	not-itr	na	na	CCCCCCACTGCTAAATTTGACTGGTTTT	65.648	-1.42619	5.78202e-11	6.30162e-10
CCCCCCACTGCTAAATTTGACTGGTTTTT	na-29-KR2Y4BZUN3KQ	Controls	not-itr	na	na	CCCCCCACTGCTAAATTTGACTGGTTTTT	15.2158	-1.57146	1.10266e-05	5.30921e-05
CCCCCCACTGCTAAATTTGACTGGTTTTTTT	na-31-KR2Y4BZUN3ZZE	Controls	not-itr	na	na	CCCCCCACTGCTAAATTTGACTGGTTTTTTT	5.94552	-2.07483	0.000277782	0.000951301
CCCCCCACTGCTAAATTTGACTGGTTTTTTTT	na-32-KR2Y4BZUN3ZZQ	Controls	not-itr	na	na	CCCCCCACTGCTAAATTTGACTGGTTTTTTTT	5.18229	-2.35809	7.32705e-05	0.000295463
CCCCCCACTGCTAAATTTGACTGTCTT	na-27-KR2Y4BZUNMQ	Controls	not-itr	na	na	CCCCCCACTGCTAAATTTGACTGTCTT	9.9918	-0.826368	0.0272176	0.0494391
CCCCCCACTGCTAAATTTGAGTGGCTT	na-27-KR2Y4BZU7JQ	Controls	not-itr	na	na	CCCCCCACTGCTAAATTTGAGTGGCTT	17.1934	-1.55038	0.000160394	0.000581383
CCCCCCACTGCTAAATTTGCCTGGCTT	na-27-KR2Y4BZVNJQ	Controls	not-itr	na	na	CCCCCCACTGCTAAATTTGCCTGGCTT	88.633	-0.874373	0.0010188	0.00302082
CCCCCCACTGCTAAATTTTACTGGCTT	na-27-KR2Y4BZXNJQ	Controls	not-itr	na	na	CCCCCCACTGCTAAATTTTACTGGCTT	9.97159	-0.945595	0.0116191	0.0242766
CCCCCCACTGCTAATT	na-16-KR2Y4EE	Controls	not-itr	na	na	CCCCCCACTGCTAATT	8.22532	-1.99163	2.46857e-05	0.000113119
CCCCCCACTGCTAATTTTGACTGGCTT	na-27-KR2Y4EZUNJQ	Controls	not-itr	na	na	CCCCCCACTGCTAATTTTGACTGGCTT	10.8428	-1.18901	0.00501339	0.0122154
CCCCCCACTGGTAAATTTGACTGGCTT	na-27-KR2YSBZUNJQ	Controls	not-itr	na	na	CCCCCCACTGGTAAATTTGACTGGCTT	10.5437	-1.69699	0.000147966	0.000541201
CCCCCCAGTGCTAAATTTGACTGGCTT	na-27-KRJ44BZUNJQ	Controls	not-itr	na	na	CCCCCCAGTGCTAAATTTGACTGGCTT	7.4217	-2.02769	0.000377824	0.0012412
CCCCCCCACTGCTAAATTTGACTGGCTTT	na-29-KRKIQOIYE8HQ	Controls	not-itr	na	na	CCCCCCCACTGCTAAATTTGACTGGCTTT	89.5727	-0.404842	0.0169031	0.0336527
CCCCCCCCTGCTAAATTTGACTGGCTT	na-27-KRKY4BZUNJQ	Controls	not-itr	na	na	CCCCCCCCTGCTAAATTTGACTGGCTT	97.3055	-0.707054	0.000379623	0.00124458
CCCCGAGTGACGTAGTGT	na-18-KS1UMP0N	Controls	not-itr	na	na	CCCCGAGTGACGTAGTGT	11.5161	-1.21231	0.0126571	0.0262753
CCCCGGCATCTCCACCA	tRF-17-KSPM852	Controls	tRF	exclusive	3'-tRF	exclusive~CCCCGGCATCTCCACCA~3'-tRF~trna10_AlaCGC_6_+_26553731_26553802@59.75.17, trna119_AlaCGC_6_-_28641613_28641684@59.75.17, trna13_AlaCGC_2_+_157257281_157257352@59.75.17, trna13_AlaTGC_12_-_125406301_125406372@59.75.17, trna66_AlaTGC_6_+_28611222_28611293@59.75.17, trna8_AlaTGC_12_+_125424512_125424583@59.75.17, trna8_AlaTGC_5_+_180633868_180633939@59.75.17	18.7608	-0.694041	1.28645e-09	7.52573e-08
CCCCTTGGGGTTGTAGGACCA	na-21-K79KZL61B	Controls	not-itr	na	na	CCCCTTGGGGTTGTAGGACCA	12.218	-1.25008	0.00435287	0.0108018
CCCCTTGGGGTTGTAGGACCAC	na-22-K79KZL611	Controls	not-itr	na	na	CCCCTTGGGGTTGTAGGACCAC	24.4329	-1.45705	0.00054373	0.00172306
CCCGAGTGACGTAGTGT	na-17-KU7DS3N	Controls	not-itr	na	na	CCCGAGTGACGTAGTGT	9.40873	-1.33624	0.0105689	0.0226095
CCCGTGTTCGGAAGATTTTC	na-20-KW7SO2Z9	Controls	not-itr	na	na	CCCGTGTTCGGAAGATTTTC	20.411	-0.957155	0.0232011	0.0436384
CCCTGTACTGAGCTGCCCCGA	na-21-KYUYFYKSB	ALS	not-itr	na	na	CCCTGTACTGAGCTGCCCCGA	68.7143	0.819252	5.49415e-05	0.000230783
CCCTGTACTGAGCTGCCCCGAG	na-22-KYUYFYKSH	ALS	not-itr	na	na	CCCTGTACTGAGCTGCCCCGAG	143.153	0.75348	1.71339e-06	9.94133e-06
CCCTGTACTGAGCTGCCCCGAGA	na-23-KYUYFYKSX	ALS	not-itr	na	na	CCCTGTACTGAGCTGCCCCGAGA	56.9371	1.23828	2.41188e-08	1.87464e-07
CCCTGTACTGAGCTGCCCCGAGT	na-23-KYUYFYKSZ	ALS	not-itr	na	na	CCCTGTACTGAGCTGCCCCGAGT	35.0314	1.09153	3.56159e-07	2.31647e-06
CCCTTGGGGTTGTAGGACCA	na-20-KZR39PO6	Controls	not-itr	na	na	CCCTTGGGGTTGTAGGACCA	12.1423	-1.3219	0.0023388	0.00640489
CCCTTGGGGTTGTAGGACCAC	na-21-KZR39PO6D	Controls	not-itr	na	na	CCCTTGGGGTTGTAGGACCAC	20.9807	-1.33659	0.00106669	0.00314548
CCGAGTGACGTAGTGT	na-16-30XHV4E	Controls	not-itr	na	na	CCGAGTGACGTAGTGT	9.22145	-1.19592	0.0205719	0.03955
CCGTGTTCGGAAGATTTTC	na-19-34Y8DEK5	Controls	not-itr	na	na	CCGTGTTCGGAAGATTTTC	26.5704	-0.971501	0.0231796	0.0436384
CCTCCCACACCCAAGGCTTG	iso-20-3R25K0QY	Controls	isomiR	exclusive	wildtype	exclusive~CCTCCCACACCCAAGGCTTG~wildtype~hsa-65-190.1&WithFlank&X|+|50003161|50003231@44.63.20~[MIMAT0004780&hsa-miR-532-3p&offsets|0|-2, m-190&X|+|50003204|50003225&offsets|0|-2]	5.19554	-0.674212	0.000893544	0.00245842
CCTCCCTCGGGAGGGCGCGCGGG	rRF-23-3R485KLVDY	Controls	rRF	na	na	CCTCCCTCGGGAGGGCGCGCGGG~clustered_U13369.1_+_-50_13364_Gonz45S_45S_50ntFlanks@8792.8814.23, hg38_21_+_8205938_8219352_RNA45SN2_45S_50ntFlanks@8771.8793.23, hg38_21_+_8388985_8402393_RNA45SN3_45S_50ntFlanks@8758.8780.23, hg38_21_+_8433172_8446622_RNA45SN1_45S_50ntFlanks@8795.8817.23, unplaced_AL353644.34_+_122223_135695_RNA45SN4_45S_50ntFlanks@8802.8824.23, unplaced_AL592188.60_+_105374_118830_RNA…	19.3846	-1.17198	6.08704e-13	6.87835e-11
CCTCTGGGCCCTTCCTCCAGTT	iso-22-37R1NR8PQ	Controls	isomiR	exclusive	wildtype+U(s)	exclusive~CCTCTGGGCCCTTCCTCCAGTT~wildtype+U(s)~hsa-209.1&WithFlank&11|-|75335101|75335192@66.85.20(+2U), hsa-3063.1&WithFlank&11|-|75335086|75335193@67.86.20(+2U)~[MIMAT0000756&hsa-miR-326&offsets|0|0(+2U), m-209&11|-|75335107|75335127&offsets|0|-1(+2U)], [MIMAT0000756&hsa-miR-326&offsets|0|0(+2U), m-209&11|-|75335107|75335127&offsets|0|-1(+2U)]	11.0022	-0.448172	0.000163639	0.000552853
CCTGCGGAAGGATCATTG	na-18-3V60560P	Controls	not-itr	na	na	CCTGCGGAAGGATCATTG	20.1766	-1.0944	0.000417399	0.00136288
CCTTGGGGTTGTAGGACCA	na-19-3YRNSKE2	Controls	not-itr	na	na	CCTTGGGGTTGTAGGACCA	23.7963	-1.16786	0.00235427	0.00643633
CCTTGGGGTTGTAGGACCAC	na-20-3YRNSK05	Controls	not-itr	na	na	CCTTGGGGTTGTAGGACCAC	33.5179	-1.07848	0.00433131	0.0107815
CGAAGTGCTGTTCGTGCAGGTAG	na-23-L0XYYWPK0H	ALS	not-itr	na	na	CGAAGTGCTGTTCGTGCAGGTAG	45.8738	0.587264	0.00801591	0.017933
CGAATCATTATTTGCTGCTCT	iso-21-LEJXZVX9E	Controls	isomiR	exclusive	wildtype	exclusive~CGAATCATTATTTGCTGCTCT~wildtype~hsa-110-204.1&WithFlank&3|+|160404601|160404671@45.65.21~[MIMAT0004586&hsa-miR-15b-3p&offsets|0|-1, m-204&3|+|160404645|160404665&offsets|0|0]	5.23927	-0.667746	6.36025e-05	0.000233457
CGACGCTAGCGGATCCT	na-17-LH4J6M3	Controls	not-itr	na	na	CGACGCTAGCGGATCCT	13.7288	-0.891569	0.0249773	0.0460654
CGACTCTTAGCGGTG	na-15-LINPM4	Controls	not-itr	na	na	CGACTCTTAGCGGTG	46.2991	-1.31285	0.000476925	0.00153549
CGACTCTTAGCGGTGG	rRF-16-LINPM40	Controls	rRF	na	na	CGACTCTTAGCGGTGG~clustered_U13369.1_+_-50_13364_Gonz45S_45S_50ntFlanks@6673.6688.16, hg38_21_+_8205938_8219352_RNA45SN2_45S_50ntFlanks@6634.6649.16, hg38_21_+_8388985_8402393_RNA45SN3_45S_50ntFlanks@6622.6637.16, hg38_21_+_8433172_8446622_RNA45SN1_45S_50ntFlanks@6651.6666.16, unplaced_AL353644.34_+_122223_135695_RNA45SN4_45S_50ntFlanks@6654.6669.16, unplaced_AL592188.60_+_105374_118830_RNA45SN5_4…	18.4291	-0.907341	7.375e-05	0.000483116
CGACTCTTAGCGGTGGA	rRF-17-LINPM4L	Controls	rRF	na	na	CGACTCTTAGCGGTGGA~clustered_U13369.1_+_-50_13364_Gonz45S_45S_50ntFlanks@6673.6689.17, hg38_21_+_8205938_8219352_RNA45SN2_45S_50ntFlanks@6634.6650.17, hg38_21_+_8388985_8402393_RNA45SN3_45S_50ntFlanks@6622.6638.17, hg38_21_+_8433172_8446622_RNA45SN1_45S_50ntFlanks@6651.6667.17, unplaced_AL353644.34_+_122223_135695_RNA45SN4_45S_50ntFlanks@6654.6670.17, unplaced_AL592188.60_+_105374_118830_RNA45SN5_…	13.9515	-1.17507	1.71646e-07	3.37321e-06
CGACTCTTAGCGGTGGAT	rRF-18-LINPM4D7	Controls	rRF	na	na	CGACTCTTAGCGGTGGAT~clustered_U13369.1_+_-50_13364_Gonz45S_45S_50ntFlanks@6673.6690.18, hg38_21_+_8205938_8219352_RNA45SN2_45S_50ntFlanks@6634.6651.18, hg38_21_+_8388985_8402393_RNA45SN3_45S_50ntFlanks@6622.6639.18, hg38_21_+_8433172_8446622_RNA45SN1_45S_50ntFlanks@6651.6668.18, unplaced_AL353644.34_+_122223_135695_RNA45SN4_45S_50ntFlanks@6654.6671.18, unplaced_AL592188.60_+_105374_118830_RNA45SN5…	22.4685	-1.39257	3.37154e-07	5.86129e-06
CGACTCTTAGCGGTGGATC	rRF-19-LINPM4ID	Controls	rRF	na	na	CGACTCTTAGCGGTGGATC~clustered_U13369.1_+_-50_13364_Gonz45S_45S_50ntFlanks@6673.6691.19, hg38_21_+_8205938_8219352_RNA45SN2_45S_50ntFlanks@6634.6652.19, hg38_21_+_8388985_8402393_RNA45SN3_45S_50ntFlanks@6622.6640.19, hg38_21_+_8433172_8446622_RNA45SN1_45S_50ntFlanks@6651.6669.19, unplaced_AL353644.34_+_122223_135695_RNA45SN4_45S_50ntFlanks@6654.6672.19, unplaced_AL592188.60_+_105374_118830_RNA45SN…	13.1098	-1.0157	8.60674e-06	7.93928e-05
CGACTCTTAGCGGTGGATCACT	rRF-22-LINPM4563	Controls	rRF	na	na	CGACTCTTAGCGGTGGATCACT~clustered_U13369.1_+_-50_13364_Gonz45S_45S_50ntFlanks@6673.6694.22, hg38_21_+_8205938_8219352_RNA45SN2_45S_50ntFlanks@6634.6655.22, hg38_21_+_8388985_8402393_RNA45SN3_45S_50ntFlanks@6622.6643.22, hg38_21_+_8433172_8446622_RNA45SN1_45S_50ntFlanks@6651.6672.22, unplaced_AL353644.34_+_122223_135695_RNA45SN4_45S_50ntFlanks@6654.6675.22, unplaced_AL592188.60_+_105374_118830_RNA4…	11.0963	-0.840597	9.48366e-06	8.57323e-05
CGACTCTTAGCGGTGGATCACTC	rRF-23-LINPM456D5	Controls	rRF	na	na	CGACTCTTAGCGGTGGATCACTC~clustered_U13369.1_+_-50_13364_Gonz45S_45S_50ntFlanks@6673.6695.23, hg38_21_+_8205938_8219352_RNA45SN2_45S_50ntFlanks@6634.6656.23, hg38_21_+_8388985_8402393_RNA45SN3_45S_50ntFlanks@6622.6644.23, hg38_21_+_8433172_8446622_RNA45SN1_45S_50ntFlanks@6651.6673.23, unplaced_AL353644.34_+_122223_135695_RNA45SN4_45S_50ntFlanks@6654.6676.23, unplaced_AL592188.60_+_105374_118830_RNA…	8.48252	-0.968065	0.000130508	0.000776181
CGACTCTTAGCGGTGGATCACTCG	rRF-24-LINPM456HK	Controls	rRF	na	na	CGACTCTTAGCGGTGGATCACTCG~clustered_U13369.1_+_-50_13364_Gonz45S_45S_50ntFlanks@6673.6696.24, hg38_21_+_8205938_8219352_RNA45SN2_45S_50ntFlanks@6634.6657.24, hg38_21_+_8388985_8402393_RNA45SN3_45S_50ntFlanks@6622.6645.24, hg38_21_+_8433172_8446622_RNA45SN1_45S_50ntFlanks@6651.6674.24, unplaced_AL353644.34_+_122223_135695_RNA45SN4_45S_50ntFlanks@6654.6677.24, unplaced_AL592188.60_+_105374_118830_RN…	8.91242	-0.947533	5.81669e-05	0.000412141
CGACTCTTAGCGGTGGATCACTCGG	rRF-25-LINPM45648	Controls	rRF	na	na	CGACTCTTAGCGGTGGATCACTCGG~clustered_U13369.1_+_-50_13364_Gonz45S_45S_50ntFlanks@6673.6697.25, hg38_21_+_8205938_8219352_RNA45SN2_45S_50ntFlanks@6634.6658.25, hg38_21_+_8388985_8402393_RNA45SN3_45S_50ntFlanks@6622.6646.25, hg38_21_+_8433172_8446622_RNA45SN1_45S_50ntFlanks@6651.6675.25, unplaced_AL353644.34_+_122223_135695_RNA45SN4_45S_50ntFlanks@6654.6678.25, unplaced_AL592188.60_+_105374_118830_R…	7.75258	-0.498194	0.00915412	0.022987
CGACTCTTAGCGGTGGATCACTCGGC	rRF-26-LINPM45648D	Controls	rRF	na	na	CGACTCTTAGCGGTGGATCACTCGGC~clustered_U13369.1_+_-50_13364_Gonz45S_45S_50ntFlanks@6673.6698.26, hg38_21_+_8205938_8219352_RNA45SN2_45S_50ntFlanks@6634.6659.26, hg38_21_+_8388985_8402393_RNA45SN3_45S_50ntFlanks@6622.6647.26, hg38_21_+_8433172_8446622_RNA45SN1_45S_50ntFlanks@6651.6676.26, unplaced_AL353644.34_+_122223_135695_RNA45SN4_45S_50ntFlanks@6654.6679.26, unplaced_AL592188.60_+_105374_118830_…	25.0722	-0.730854	0.000599928	0.00253428
CGACTCTTAGCGGTGGATCACTCGGCT	rRF-27-LINPM456483	Controls	rRF	na	na	CGACTCTTAGCGGTGGATCACTCGGCT~clustered_U13369.1_+_-50_13364_Gonz45S_45S_50ntFlanks@6673.6699.27, hg38_21_+_8205938_8219352_RNA45SN2_45S_50ntFlanks@6634.6660.27, hg38_21_+_8388985_8402393_RNA45SN3_45S_50ntFlanks@6622.6648.27, hg38_21_+_8433172_8446622_RNA45SN1_45S_50ntFlanks@6651.6677.27, unplaced_AL353644.34_+_122223_135695_RNA45SN4_45S_50ntFlanks@6654.6680.27, unplaced_AL592188.60_+_105374_118830…	42.7127	-0.639478	0.000239488	0.00126374
CGACTCTTAGCGGTGGATCACTCGGCTC	rRF-28-LINPM45648D5	Controls	rRF	na	na	CGACTCTTAGCGGTGGATCACTCGGCTC~clustered_U13369.1_+_-50_13364_Gonz45S_45S_50ntFlanks@6673.6700.28, hg38_21_+_8205938_8219352_RNA45SN2_45S_50ntFlanks@6634.6661.28, hg38_21_+_8388985_8402393_RNA45SN3_45S_50ntFlanks@6622.6649.28, hg38_21_+_8433172_8446622_RNA45SN1_45S_50ntFlanks@6651.6678.28, unplaced_AL353644.34_+_122223_135695_RNA45SN4_45S_50ntFlanks@6654.6681.28, unplaced_AL592188.60_+_105374_11883…	17.9131	-0.826133	1.63861e-05	0.000132259
CGACTCTTAGCGGTGGATCACTCGGCTCG	rRF-29-LINPM45648HK	Controls	rRF	na	na	CGACTCTTAGCGGTGGATCACTCGGCTCG~clustered_U13369.1_+_-50_13364_Gonz45S_45S_50ntFlanks@6673.6701.29, hg38_21_+_8205938_8219352_RNA45SN2_45S_50ntFlanks@6634.6662.29, hg38_21_+_8388985_8402393_RNA45SN3_45S_50ntFlanks@6622.6650.29, hg38_21_+_8433172_8446622_RNA45SN1_45S_50ntFlanks@6651.6679.29, unplaced_AL353644.34_+_122223_135695_RNA45SN4_45S_50ntFlanks@6654.6682.29, unplaced_AL592188.60_+_105374_1188…	8.72507	-0.718343	0.000297971	0.00141771
CGACTCTTAGCGGTGGATCACTCGGCTCGT	rRF-30-LINPM456484W	Controls	rRF	na	na	CGACTCTTAGCGGTGGATCACTCGGCTCGT~clustered_U13369.1_+_-50_13364_Gonz45S_45S_50ntFlanks@6673.6702.30, hg38_21_+_8205938_8219352_RNA45SN2_45S_50ntFlanks@6634.6663.30, hg38_21_+_8388985_8402393_RNA45SN3_45S_50ntFlanks@6622.6651.30, hg38_21_+_8433172_8446622_RNA45SN1_45S_50ntFlanks@6651.6680.30, unplaced_AL353644.34_+_122223_135695_RNA45SN4_45S_50ntFlanks@6654.6683.30, unplaced_AL592188.60_+_105374_118…	14.0489	-0.834278	4.24409e-06	4.35983e-05
CGACTCTTAGCGGTGGATCACTCGGCTCGTG	rRF-31-LINPM456484W0	Controls	rRF	na	na	CGACTCTTAGCGGTGGATCACTCGGCTCGTG~clustered_U13369.1_+_-50_13364_Gonz45S_45S_50ntFlanks@6673.6703.31, hg38_21_+_8205938_8219352_RNA45SN2_45S_50ntFlanks@6634.6664.31, hg38_21_+_8388985_8402393_RNA45SN3_45S_50ntFlanks@6622.6652.31, hg38_21_+_8433172_8446622_RNA45SN1_45S_50ntFlanks@6651.6681.31, unplaced_AL353644.34_+_122223_135695_RNA45SN4_45S_50ntFlanks@6654.6684.31, unplaced_AL592188.60_+_105374_11…	15.3206	-0.621393	0.00156944	0.00549913
CGACTCTTAGCGGTGGATCACTCGGCTCGTGC	rRF-32-LINPM456484WM	Controls	rRF	na	na	CGACTCTTAGCGGTGGATCACTCGGCTCGTGC~clustered_U13369.1_+_-50_13364_Gonz45S_45S_50ntFlanks@6673.6704.32, hg38_21_+_8205938_8219352_RNA45SN2_45S_50ntFlanks@6634.6665.32, hg38_21_+_8388985_8402393_RNA45SN3_45S_50ntFlanks@6622.6653.32, hg38_21_+_8433172_8446622_RNA45SN1_45S_50ntFlanks@6651.6682.32, unplaced_AL353644.34_+_122223_135695_RNA45SN4_45S_50ntFlanks@6654.6685.32, unplaced_AL592188.60_+_105374_1…	10.0032	-0.587495	0.000246237	0.0012793
CGACTCTTAGCGGTGGATCACTCGGCTCGTGCGT	rRF-34-LINPM456484WIN	Controls	rRF	na	na	CGACTCTTAGCGGTGGATCACTCGGCTCGTGCGT~clustered_U13369.1_+_-50_13364_Gonz45S_45S_50ntFlanks@6673.6706.34, hg38_21_+_8205938_8219352_RNA45SN2_45S_50ntFlanks@6634.6667.34, hg38_21_+_8388985_8402393_RNA45SN3_45S_50ntFlanks@6622.6655.34, hg38_21_+_8433172_8446622_RNA45SN1_45S_50ntFlanks@6651.6684.34, unplaced_AL353644.34_+_122223_135695_RNA45SN4_45S_50ntFlanks@6654.6687.34, unplaced_AL592188.60_+_105374…	8.45764	-0.645825	1.16068e-05	9.74843e-05
CGACTCTTAGCGGTGGATCACTCGGCTCGTGCGTC	rRF-35-LINPM456484WQM	Controls	rRF	na	na	CGACTCTTAGCGGTGGATCACTCGGCTCGTGCGTC~clustered_U13369.1_+_-50_13364_Gonz45S_45S_50ntFlanks@6673.6707.35, hg38_21_+_8205938_8219352_RNA45SN2_45S_50ntFlanks@6634.6668.35, hg38_21_+_8388985_8402393_RNA45SN3_45S_50ntFlanks@6622.6656.35, hg38_21_+_8433172_8446622_RNA45SN1_45S_50ntFlanks@6651.6685.35, unplaced_AL353644.34_+_122223_135695_RNA45SN4_45S_50ntFlanks@6654.6688.35, unplaced_AL592188.60_+_10537…	9.86656	-0.71734	5.60441e-05	0.00040858
CGACTCTTAGCGGTGGATCACTCGGCTCGTGCGTCG	rRF-36-LINPM456484WQM0	Controls	rRF	na	na	CGACTCTTAGCGGTGGATCACTCGGCTCGTGCGTCG~clustered_U13369.1_+_-50_13364_Gonz45S_45S_50ntFlanks@6673.6708.36, hg38_21_+_8205938_8219352_RNA45SN2_45S_50ntFlanks@6634.6669.36, hg38_21_+_8388985_8402393_RNA45SN3_45S_50ntFlanks@6622.6657.36, hg38_21_+_8433172_8446622_RNA45SN1_45S_50ntFlanks@6651.6686.36, unplaced_AL353644.34_+_122223_135695_RNA45SN4_45S_50ntFlanks@6654.6689.36, unplaced_AL592188.60_+_1053…	12.1526	-0.507645	0.000457581	0.00208916
CGACTCTTAGCGGTGGATCACTCGGCTCGTGCGTCGATG	rRF-39-LINPM456484WQMI0	Controls	rRF	na	na	CGACTCTTAGCGGTGGATCACTCGGCTCGTGCGTCGATG~clustered_U13369.1_+_-50_13364_Gonz45S_45S_50ntFlanks@6673.6711.39, hg38_21_+_8205938_8219352_RNA45SN2_45S_50ntFlanks@6634.6672.39, hg38_21_+_8388985_8402393_RNA45SN3_45S_50ntFlanks@6622.6660.39, hg38_21_+_8433172_8446622_RNA45SN1_45S_50ntFlanks@6651.6689.39, unplaced_AL353644.34_+_122223_135695_RNA45SN4_45S_50ntFlanks@6654.6692.39, unplaced_AL592188.60_+_1…	14.1353	-0.559083	6.8377e-05	0.00046129
CGACTCTTAGCGGTGGATCACTCGGCTCGTGCGTCGATGAAGA	rRF-43-LINPM456484WQM5UX	Controls	rRF	na	na	CGACTCTTAGCGGTGGATCACTCGGCTCGTGCGTCGATGAAGA~clustered_U13369.1_+_-50_13364_Gonz45S_45S_50ntFlanks@6673.6715.43, hg38_21_+_8205938_8219352_RNA45SN2_45S_50ntFlanks@6634.6676.43, hg38_21_+_8388985_8402393_RNA45SN3_45S_50ntFlanks@6622.6664.43, hg38_21_+_8433172_8446622_RNA45SN1_45S_50ntFlanks@6651.6693.43, unplaced_AL353644.34_+_122223_135695_RNA45SN4_45S_50ntFlanks@6654.6696.43, unplaced_AL592188.60…	8.24509	-1.00705	5.94722e-08	1.41481e-06
CGACTGGTAACTGGGATGAAGT	na-22-LIRONKIBN	Controls	not-itr	na	na	CGACTGGTAACTGGGATGAAGT	18.7059	-1.21445	0.00262112	0.00704869
CGAGACCCGCGGGCGCTCTCCAGTCCTTT	na-29-L2KVRH49JMHQ	Controls	not-itr	na	na	CGAGACCCGCGGGCGCTCTCCAGTCCTTT	29.2268	-0.910369	0.0068906	0.0159463
CGAGACCCGCGGGTGCTTTCCAGCTCTTT	na-29-L2KVR4N9JIHQ	Controls	not-itr	na	na	CGAGACCCGCGGGTGCTTTCCAGCTCTTT	12.3832	-1.25294	0.0182079	0.0357292
CGAGACCCGCGGGTGCTTTCCAGCTCTTTT	na-30-L2KVR4N9JINZ	Controls	not-itr	na	na	CGAGACCCGCGGGTGCTTTCCAGCTCTTTT	15.0235	-1.12974	0.0215135	0.0411153
CGAGAGTAGGACGTTGCCAGGTT	na-23-L2SKENPP0E	Controls	not-itr	na	na	CGAGAGTAGGACGTTGCCAGGTT	14.322	-1.17504	0.00512296	0.0124261
CGAGGGGCAGAGAGCGAGACT	na-21-LK6PFJ5DE	ALS	not-itr	na	na	CGAGGGGCAGAGAGCGAGACT	14.0739	3.57308	3.27755e-16	1.28944e-14
CGAGGGGCAGAGAGCGAGACTTT	na-23-LK6PFJ5D0Q	ALS	not-itr	na	na	CGAGGGGCAGAGAGCGAGACTTT	45.6979	1.37147	3.5778e-09	3.17087e-08
CGAGGTAGTAGATTGTATAGT	na-21-LKVL5YVPE	ALS	not-itr	na	na	CGAGGTAGTAGATTGTATAGT	26.3141	1.32965	7.45148e-06	3.73268e-05
CGAGGTAGTAGATTGTATAGTT	na-22-LKVL5YVPQ	ALS	not-itr	na	na	CGAGGTAGTAGATTGTATAGTT	105.148	0.558134	0.0111705	0.0236491
CGAGGTAGTAGGTTGTATAG	na-20-LKVLRYVP	ALS	not-itr	na	na	CGAGGTAGTAGGTTGTATAG	48.8696	1.66301	2.05086e-08	1.62958e-07
CGAGGTAGTAGGTTGTATAGT	na-21-LKVLRYVPE	ALS	not-itr	na	na	CGAGGTAGTAGGTTGTATAGT	35.4923	1.06564	7.51326e-06	3.75198e-05
CGAGGTAGTAGGTTGTATAGTT	na-22-LKVLRYVPQ	ALS	not-itr	na	na	CGAGGTAGTAGGTTGTATAGTT	135.501	0.619425	0.00141307	0.00403414
CGAGGTAGTAGGTTGTGTGG	na-20-LKVLRY98	ALS	not-itr	na	na	CGAGGTAGTAGGTTGTGTGG	45.9724	2.39798	3.43335e-13	5.48316e-12
CGAGGTAGTAGGTTGTGTGGT	na-21-LKVLRY98E	ALS	not-itr	na	na	CGAGGTAGTAGGTTGTGTGGT	62.8822	2.46643	2.43424e-19	2.85093e-17
CGAGGTAGTAGGTTGTGTGGTT	na-22-LKVLRY98Q	ALS	not-itr	na	na	CGAGGTAGTAGGTTGTGTGGTT	67.7609	1.74229	1.35105e-16	6.60377e-15
CGAGGTAGTAGGTTGTGTGGTTT	na-23-LKVLRY980Q	ALS	not-itr	na	na	CGAGGTAGTAGGTTGTGTGGTTT	20.0819	1.66108	3.82631e-08	2.84416e-07
CGAGGTAGTAGTTTGTGCTGT	na-21-LKVL7YXYE	ALS	not-itr	na	na	CGAGGTAGTAGTTTGTGCTGT	9.25211	1.62147	1.66855e-05	7.82376e-05
CGAGGTAGTAGTTTGTGCTGTT	na-22-LKVL7YXYQ	ALS	not-itr	na	na	CGAGGTAGTAGTTTGTGCTGTT	152	0.940044	3.92718e-06	2.1045e-05
CGAGTGACGTAGTGT	na-15-L3OW1W	Controls	not-itr	na	na	CGAGTGACGTAGTGT	13.6119	-1.26797	0.00454581	0.0112288
CGATAGGCCATGCGAGAGTAGGACGTTGCCAGGTT	na-35-LL66XU5L6HZ11N	Controls	not-itr	na	na	CGATAGGCCATGCGAGAGTAGGACGTTGCCAGGTT	11.3799	-1.22733	0.0111721	0.0236491
CGATATGGCATGAGA	na-15-LL9FX2	Controls	not-itr	na	na	CGATATGGCATGAGA	15.5019	-1.25404	0.00427415	0.0106721
CGATATGGCATGAGAT	na-16-LL9FX2E	Controls	not-itr	na	na	CGATATGGCATGAGAT	7.73425	-1.14024	0.0233292	0.0438067
CGCAGCATTGTACAGGGCTATGA	na-23-LPJYUP6X0L	Controls	not-itr	na	na	CGCAGCATTGTACAGGGCTATGA	15.3125	-1.04822	0.00513526	0.0124372
CGCGACCTCAGATCAG	rRF-16-LU36560	Controls	rRF	na	na	CGCGACCTCAGATCAG~clustered_U13369.1_+_-50_13364_Gonz45S_45S_50ntFlanks@7985.8000.16, hg38_21_+_8205938_8219352_RNA45SN2_45S_50ntFlanks@7951.7966.16, hg38_21_+_8388985_8402393_RNA45SN3_45S_50ntFlanks@7942.7957.16, hg38_21_+_8433172_8446622_RNA45SN1_45S_50ntFlanks@7975.7990.16, unplaced_AL353644.34_+_122223_135695_RNA45SN4_45S_50ntFlanks@7982.7997.16, unplaced_AL592188.60_+_105374_118830_RNA45SN5_4…	6.54466	-0.809811	0.000126817	0.000764283
CGCGACCTCAGATCAGA	rRF-17-LU3656L	Controls	rRF	na	na	CGCGACCTCAGATCAGA~clustered_U13369.1_+_-50_13364_Gonz45S_45S_50ntFlanks@7985.8001.17, hg38_21_+_8205938_8219352_RNA45SN2_45S_50ntFlanks@7951.7967.17, hg38_21_+_8388985_8402393_RNA45SN3_45S_50ntFlanks@7942.7958.17, hg38_21_+_8433172_8446622_RNA45SN1_45S_50ntFlanks@7975.7991.17, unplaced_AL353644.34_+_122223_135695_RNA45SN4_45S_50ntFlanks@7982.7998.17, unplaced_AL592188.60_+_105374_118830_RNA45SN5_…	24.795	-0.845681	1.1174e-06	1.53049e-05
CGCGACCTCAGATCAGAC	rRF-18-LU3656DR	Controls	rRF	na	na	CGCGACCTCAGATCAGAC~clustered_U13369.1_+_-50_13364_Gonz45S_45S_50ntFlanks@7985.8002.18, hg38_21_+_8205938_8219352_RNA45SN2_45S_50ntFlanks@7951.7968.18, hg38_21_+_8388985_8402393_RNA45SN3_45S_50ntFlanks@7942.7959.18, hg38_21_+_8433172_8446622_RNA45SN1_45S_50ntFlanks@7975.7992.18, unplaced_AL353644.34_+_122223_135695_RNA45SN4_45S_50ntFlanks@7982.7999.18, unplaced_AL592188.60_+_105374_118830_RNA45SN5…	23.5898	-1.03884	1.09342e-05	9.59733e-05
CGCGACCTCAGATCAGACG	rRF-19-LU3656H8	Controls	rRF	na	na	CGCGACCTCAGATCAGACG~clustered_U13369.1_+_-50_13364_Gonz45S_45S_50ntFlanks@7985.8003.19, hg38_21_+_8205938_8219352_RNA45SN2_45S_50ntFlanks@7951.7969.19, hg38_21_+_8388985_8402393_RNA45SN3_45S_50ntFlanks@7942.7960.19, hg38_21_+_8433172_8446622_RNA45SN1_45S_50ntFlanks@7975.7993.19, unplaced_AL353644.34_+_122223_135695_RNA45SN4_45S_50ntFlanks@7982.8000.19, unplaced_AL592188.60_+_105374_118830_RNA45SN…	182.082	-0.853903	0.00116201	0.00430517
CGCGACCTCAGATCAGACGT	rRF-20-LU3656OW	Controls	rRF	na	na	CGCGACCTCAGATCAGACGT~clustered_U13369.1_+_-50_13364_Gonz45S_45S_50ntFlanks@7985.8004.20, hg38_21_+_8205938_8219352_RNA45SN2_45S_50ntFlanks@7951.7970.20, hg38_21_+_8388985_8402393_RNA45SN3_45S_50ntFlanks@7942.7961.20, hg38_21_+_8433172_8446622_RNA45SN1_45S_50ntFlanks@7975.7994.20, unplaced_AL353644.34_+_122223_135695_RNA45SN4_45S_50ntFlanks@7982.8001.20, unplaced_AL592188.60_+_105374_118830_RNA45S…	103.012	-0.918666	0.000264422	0.00132798
CGCGACCTCAGATCAGACGTG	rRF-21-LU3656OW0	Controls	rRF	na	na	CGCGACCTCAGATCAGACGTG~clustered_U13369.1_+_-50_13364_Gonz45S_45S_50ntFlanks@7985.8005.21, hg38_21_+_8205938_8219352_RNA45SN2_45S_50ntFlanks@7951.7971.21, hg38_21_+_8388985_8402393_RNA45SN3_45S_50ntFlanks@7942.7962.21, hg38_21_+_8433172_8446622_RNA45SN1_45S_50ntFlanks@7975.7995.21, unplaced_AL353644.34_+_122223_135695_RNA45SN4_45S_50ntFlanks@7982.8002.21, unplaced_AL592188.60_+_105374_118830_RNA45…	12.5343	-0.607688	0.00141346	0.00503058
CGCGACCTCAGATCAGACGTGG	rRF-22-LU3656OW4	Controls	rRF	na	na	CGCGACCTCAGATCAGACGTGG~clustered_U13369.1_+_-50_13364_Gonz45S_45S_50ntFlanks@7985.8006.22, hg38_21_+_8205938_8219352_RNA45SN2_45S_50ntFlanks@7951.7972.22, hg38_21_+_8388985_8402393_RNA45SN3_45S_50ntFlanks@7942.7963.22, hg38_21_+_8433172_8446622_RNA45SN1_45S_50ntFlanks@7975.7996.22, unplaced_AL353644.34_+_122223_135695_RNA45SN4_45S_50ntFlanks@7982.8003.22, unplaced_AL592188.60_+_105374_118830_RNA4…	37.2518	-0.535136	7.85109e-05	0.000506956
CGCGACCTCAGATCAGACGTGGC	rRF-23-LU3656OWD9	Controls	rRF	na	na	CGCGACCTCAGATCAGACGTGGC~clustered_U13369.1_+_-50_13364_Gonz45S_45S_50ntFlanks@7985.8007.23, hg38_21_+_8205938_8219352_RNA45SN2_45S_50ntFlanks@7951.7973.23, hg38_21_+_8388985_8402393_RNA45SN3_45S_50ntFlanks@7942.7964.23, hg38_21_+_8433172_8446622_RNA45SN1_45S_50ntFlanks@7975.7997.23, unplaced_AL353644.34_+_122223_135695_RNA45SN4_45S_50ntFlanks@7982.8004.23, unplaced_AL592188.60_+_105374_118830_RNA…	11.7035	-0.437223	0.00891481	0.0227329
CGCGACCTCAGATCAGACGTGGCG	rRF-24-LU3656OWI8	Controls	rRF	na	na	CGCGACCTCAGATCAGACGTGGCG~clustered_U13369.1_+_-50_13364_Gonz45S_45S_50ntFlanks@7985.8008.24, hg38_21_+_8205938_8219352_RNA45SN2_45S_50ntFlanks@7951.7974.24, hg38_21_+_8388985_8402393_RNA45SN3_45S_50ntFlanks@7942.7965.24, hg38_21_+_8433172_8446622_RNA45SN1_45S_50ntFlanks@7975.7998.24, unplaced_AL353644.34_+_122223_135695_RNA45SN4_45S_50ntFlanks@7982.8005.24, unplaced_AL592188.60_+_105374_118830_RN…	5.88493	-0.43618	0.0114085	0.0278738
CGCGACCTCAGATCAGACGTGGCGACC	rRF-27-LU3656OW6UJ	ALS	rRF	na	na	CGCGACCTCAGATCAGACGTGGCGACC~clustered_U13369.1_+_-50_13364_Gonz45S_45S_50ntFlanks@7985.8011.27, hg38_21_+_8205938_8219352_RNA45SN2_45S_50ntFlanks@7951.7977.27, hg38_21_+_8388985_8402393_RNA45SN3_45S_50ntFlanks@7942.7968.27, hg38_21_+_8433172_8446622_RNA45SN1_45S_50ntFlanks@7975.8001.27, unplaced_AL353644.34_+_122223_135695_RNA45SN4_45S_50ntFlanks@7982.8008.27, unplaced_AL592188.60_+_105374_118830…	14.7074	0.647129	0.00333148	0.0101617
CGCGACCTCAGATCAGACGTGGCGACCCG	rRF-29-LU3656OW6U1K	Controls	rRF	na	na	CGCGACCTCAGATCAGACGTGGCGACCCG~clustered_U13369.1_+_-50_13364_Gonz45S_45S_50ntFlanks@7985.8013.29, hg38_21_+_8205938_8219352_RNA45SN2_45S_50ntFlanks@7951.7979.29, hg38_21_+_8388985_8402393_RNA45SN3_45S_50ntFlanks@7942.7970.29, hg38_21_+_8433172_8446622_RNA45SN1_45S_50ntFlanks@7975.8003.29, unplaced_AL353644.34_+_122223_135695_RNA45SN4_45S_50ntFlanks@7982.8010.29, unplaced_AL592188.60_+_105374_1188…	5.78771	-0.63294	0.00182348	0.00615084
CGCGACCTCAGATCAGACGTGGCGACCCGC	rRF-30-LU3656OW6UKV	Controls	rRF	na	na	CGCGACCTCAGATCAGACGTGGCGACCCGC~clustered_U13369.1_+_-50_13364_Gonz45S_45S_50ntFlanks@7985.8014.30, hg38_21_+_8205938_8219352_RNA45SN2_45S_50ntFlanks@7951.7980.30, hg38_21_+_8388985_8402393_RNA45SN3_45S_50ntFlanks@7942.7971.30, hg38_21_+_8433172_8446622_RNA45SN1_45S_50ntFlanks@7975.8004.30, unplaced_AL353644.34_+_122223_135695_RNA45SN4_45S_50ntFlanks@7982.8011.30, unplaced_AL592188.60_+_105374_118…	10.1312	-0.851957	0.000209428	0.00115441
CGCGACCTCAGATCAGACGTGGCGACCCGCT	rRF-31-LU3656OW6UKVE	Controls	rRF	na	na	CGCGACCTCAGATCAGACGTGGCGACCCGCT~clustered_U13369.1_+_-50_13364_Gonz45S_45S_50ntFlanks@7985.8015.31, hg38_21_+_8205938_8219352_RNA45SN2_45S_50ntFlanks@7951.7981.31, hg38_21_+_8388985_8402393_RNA45SN3_45S_50ntFlanks@7942.7972.31, hg38_21_+_8433172_8446622_RNA45SN1_45S_50ntFlanks@7975.8005.31, unplaced_AL353644.34_+_122223_135695_RNA45SN4_45S_50ntFlanks@7982.8012.31, unplaced_AL592188.60_+_105374_11…	56.4219	-0.89705	4.20832e-05	0.000317027
CGCGACCTCAGATCAGACGTGGCGACCCGCTG	rRF-32-LU3656OW6UKVP	Controls	rRF	na	na	CGCGACCTCAGATCAGACGTGGCGACCCGCTG~clustered_U13369.1_+_-50_13364_Gonz45S_45S_50ntFlanks@7985.8016.32, hg38_21_+_8205938_8219352_RNA45SN2_45S_50ntFlanks@7951.7982.32, hg38_21_+_8388985_8402393_RNA45SN3_45S_50ntFlanks@7942.7973.32, hg38_21_+_8433172_8446622_RNA45SN1_45S_50ntFlanks@7975.8006.32, unplaced_AL353644.34_+_122223_135695_RNA45SN4_45S_50ntFlanks@7982.8013.32, unplaced_AL592188.60_+_105374_1…	8.5256	-0.848098	3.91827e-05	0.000300179
CGCGACCTCAGATCAGACGTGGCGACCCGCTGAAT	rRF-35-LU3656OW6UKVXE	Controls	rRF	na	na	CGCGACCTCAGATCAGACGTGGCGACCCGCTGAAT~clustered_U13369.1_+_-50_13364_Gonz45S_45S_50ntFlanks@7985.8019.35, hg38_21_+_8205938_8219352_RNA45SN2_45S_50ntFlanks@7951.7985.35, hg38_21_+_8388985_8402393_RNA45SN3_45S_50ntFlanks@7942.7976.35, hg38_21_+_8433172_8446622_RNA45SN1_45S_50ntFlanks@7975.8009.35, unplaced_AL353644.34_+_122223_135695_RNA45SN4_45S_50ntFlanks@7982.8016.35, unplaced_AL592188.60_+_10537…	10.4331	-0.469489	0.00439989	0.012587
CGCGACCTCAGATCAGACGTGGCGACCCGCTGAATT	rRF-36-LU3656OW6UKVXEE	Controls	rRF	na	na	CGCGACCTCAGATCAGACGTGGCGACCCGCTGAATT~clustered_U13369.1_+_-50_13364_Gonz45S_45S_50ntFlanks@7985.8020.36, hg38_21_+_8205938_8219352_RNA45SN2_45S_50ntFlanks@7951.7986.36, hg38_21_+_8388985_8402393_RNA45SN3_45S_50ntFlanks@7942.7977.36, hg38_21_+_8433172_8446622_RNA45SN1_45S_50ntFlanks@7975.8010.36, unplaced_AL353644.34_+_122223_135695_RNA45SN4_45S_50ntFlanks@7982.8017.36, unplaced_AL592188.60_+_1053…	18.6039	-0.617577	8.47018e-06	7.93928e-05
CGCGACCTCAGATCAGACGTGGCGACCCGCTGAATTT	rRF-37-LU3656OW6UKVXEQ	Controls	rRF	na	na	CGCGACCTCAGATCAGACGTGGCGACCCGCTGAATTT~clustered_U13369.1_+_-50_13364_Gonz45S_45S_50ntFlanks@7985.8021.37, hg38_21_+_8205938_8219352_RNA45SN2_45S_50ntFlanks@7951.7987.37, hg38_21_+_8388985_8402393_RNA45SN3_45S_50ntFlanks@7942.7978.37, hg38_21_+_8433172_8446622_RNA45SN1_45S_50ntFlanks@7975.8011.37, unplaced_AL353644.34_+_122223_135695_RNA45SN4_45S_50ntFlanks@7982.8018.37, unplaced_AL592188.60_+_105…	28.4532	-0.740196	6.98751e-08	1.57918e-06
CGCGACCTCAGATCAGACGTGGCGACCCGCTGAATTTAAGC	rRF-41-LU3656OW6UKVXEY0D	Controls	rRF	na	na	CGCGACCTCAGATCAGACGTGGCGACCCGCTGAATTTAAGC~clustered_U13369.1_+_-50_13364_Gonz45S_45S_50ntFlanks@7985.8025.41, hg38_21_+_8205938_8219352_RNA45SN2_45S_50ntFlanks@7951.7991.41, hg38_21_+_8388985_8402393_RNA45SN3_45S_50ntFlanks@7942.7982.41, hg38_21_+_8433172_8446622_RNA45SN1_45S_50ntFlanks@7975.8015.41, unplaced_AL353644.34_+_122223_135695_RNA45SN4_45S_50ntFlanks@7982.8022.41, unplaced_AL592188.60_+…	28.1456	-0.795506	5.10081e-07	7.95023e-06
CGCGCGTCCCCCGAAGAGG	rRF-19-LVSR3BHY	Controls	rRF	na	na	CGCGCGTCCCCCGAAGAGG~clustered_U13369.1_+_-50_13364_Gonz45S_45S_50ntFlanks@9212.9230.19, hg38_21_+_8205938_8219352_RNA45SN2_45S_50ntFlanks@9186.9204.19, hg38_21_+_8388985_8402393_RNA45SN3_45S_50ntFlanks@9173.9191.19, hg38_21_+_8433172_8446622_RNA45SN1_45S_50ntFlanks@9215.9233.19, unplaced_AL353644.34_+_122223_135695_RNA45SN4_45S_50ntFlanks@9222.9240.19, unplaced_AL592188.60_+_105374_118830_RNA45SN…	141.825	-0.464086	0.005031	0.0140385
CGCGGGGTGGAGCAGCCCGGTAGCTCGTC	na-29-L8R8FPK8VIHD	Controls	not-itr	na	na	CGCGGGGTGGAGCAGCCCGGTAGCTCGTC	10.3701	-1.00904	0.0223877	0.0423843
CGCGGGTAAACGGCGGGAGTAACTATG	rRF-27-L8SBMH63BXP	ALS	rRF	na	na	CGCGGGTAAACGGCGGGAGTAACTATG~clustered_U13369.1_+_-50_13364_Gonz45S_45S_50ntFlanks@11702.11728.27, hg38_21_+_8205938_8219352_RNA45SN2_45S_50ntFlanks@11674.11700.27, hg38_21_+_8388985_8402393_RNA45SN3_45S_50ntFlanks@11665.11691.27, hg38_21_+_8433172_8446622_RNA45SN1_45S_50ntFlanks@11710.11736.27, unplaced_AL353644.34_+_122223_135695_RNA45SN4_45S_50ntFlanks@11727.11753.27, unplaced_AL592188.60_+_105…	9.45349	0.712217	3.70368e-06	3.89317e-05
CGCTAAACCATTCGTAGACGACCTGCTTC	rRF-29-LXB6YWFH0YH5	Controls	rRF	na	na	CGCTAAACCATTCGTAGACGACCTGCTTC~clustered_U13369.1_+_-50_13364_Gonz45S_45S_50ntFlanks@12911.12939.29, hg38_21_+_8205938_8219352_RNA45SN2_45S_50ntFlanks@12896.12924.29, hg38_21_+_8388985_8402393_RNA45SN3_45S_50ntFlanks@12888.12916.29, hg38_21_+_8433172_8446622_RNA45SN1_45S_50ntFlanks@12932.12960.29, unplaced_AL353644.34_+_122223_135695_RNA45SN4_45S_50ntFlanks@12950.12978.29, unplaced_AL592188.60_+_1…	15.9325	-0.913865	3.41698e-08	8.58043e-07
CGGAAGAAGGGGTGCCTGG	na-19-MBOKRVH4	Controls	not-itr	na	na	CGGAAGAAGGGGTGCCTGG	49.0869	-1.18789	0.000992754	0.00296463
CGGAATGTAAAGAAGTATGTAT	iso-22-MB9OF0VWI	ALS	isomiR	na	snp|[COSN1083051], [COSN1083051]	snp~CGGAATGTAAAGAAGTATGTAT~[COSN1083051], [COSN1083051]~[hsa-1151.1&WithFlank&20|+|62554306|62554382], [hsa-1151-310.1&WithFlank&20|+|62554306|62554378]	221.017	6.22888	2.82322e-60	1.47843e-57
CGGAGCTGGGGATTGTGGGT	tRF-20-M0NK5Y93	ALS	tRF	exclusive	i-tRF	exclusive~CGGAGCTGGGGATTGTGGGT~i-tRF~trna23_ArgCCG_17_-_66016013_66016085@35.54.20	5.07784	0.48142	0.00363732	0.0128959
CGGAGTGTGACAATGGTGTTT	na-21-M09U247NE	ALS	not-itr	na	na	CGGAGTGTGACAATGGTGTTT	35.7865	0.94506	0.00740746	0.0168522
CGGGCCTGGTTAGTACTTGGATGG	iso-24-MJN3VLN8F4	ALS	isomiR	ambiguous	wildtype	ambiguous~CGGGCCTGGTTAGTACTTGGATGG~wildtype~hsa-245.2&WithFlank&14|+|75604205|75604267@31.54.24~[No mature intersections]	8.7561	0.46462	0.0241805	0.0428754
CGGGCCTGGTTAGTACTTGGATGG	rRF-24-MJN3VLN8F4	ALS	rRF	na	na	CGGGCCTGGTTAGTACTTGGATGG~hg38_1_-_228634819_228635039_RNA5S12_5S_50ntFlanks@113.136.24	5.53009	0.416834	0.00312	0.00979334
CGGGCTGTGGCGCAGTTTGGTAGCGCACTTGACT	na-34-MJ98LPZ8VH2ZHW	ALS	not-itr	na	na	CGGGCTGTGGCGCAGTTTGGTAGCGCACTTGACT	22.3533	0.752196	0.00358028	0.00915213
CGGGTAAACGGCGGGAGTAACTATG	rRF-25-M3BHQK1O44	ALS	rRF	na	na	CGGGTAAACGGCGGGAGTAACTATG~clustered_U13369.1_+_-50_13364_Gonz45S_45S_50ntFlanks@11704.11728.25, hg38_21_+_8205938_8219352_RNA45SN2_45S_50ntFlanks@11676.11700.25, hg38_21_+_8388985_8402393_RNA45SN3_45S_50ntFlanks@11667.11691.25, hg38_21_+_8433172_8446622_RNA45SN1_45S_50ntFlanks@11712.11736.25, unplaced_AL353644.34_+_122223_135695_RNA45SN4_45S_50ntFlanks@11729.11753.25, unplaced_AL592188.60_+_10537…	5.34739	0.538992	0.000114899	0.000701817
CGGTAATACGACGTACTTAGTGT	na-23-MLHHELNP0N	ALS	not-itr	na	na	CGGTAATACGACGTACTTAGTGT	53.2175	2.83878	4.98054e-14	1.0042e-12
CGGTATACCGAAGCTCTAGGTGCGGCA	na-27-MLUSDI4KX82	Controls	not-itr	na	na	CGGTATACCGAAGCTCTAGGTGCGGCA	30.3026	-1.1767	0.00303995	0.00790877
CGTACAGTGAGTAATAATGCG	na-21-M51USEDV0	Controls	not-itr	na	na	CGTACAGTGAGTAATAATGCG	38.2819	-0.607805	0.0114859	0.0240294
CGTACCGTGAGTAATAAAGCG	na-21-M5MUSEBJ0	Controls	not-itr	na	na	CGTACCGTGAGTAATAAAGCG	25.8519	-0.677539	0.00954191	0.0208269
CGTACCGTGAGTAATAATGAG	na-21-M5MUSEDU0	Controls	not-itr	na	na	CGTACCGTGAGTAATAATGAG	25.8727	-0.819207	0.00280879	0.00745161
CGTACCGTGAGTAATAATGC	iso-20-M5MUSEDV	Controls	isomiR	exclusive	wildtype	exclusive~CGTACCGTGAGTAATAATGC~wildtype~hsa-114-40.1&WithFlank&9|+|136670610|136670680@45.64.20~[MIMAT0000445&hsa-miR-126-3p&offsets|+1|-1, m-40&9|+|136670653|136670674&offsets|+1|-1]	58.47	-0.650203	3.94422e-08	3.09818e-07
CGTACCGTGAGTAATAATGCA	iso-21-M5MUSEDVB	ALS	isomiR	exclusive	wildtype+A(s)	exclusive~CGTACCGTGAGTAATAATGCA~wildtype+A(s)~hsa-114-40.1&WithFlank&9|+|136670610|136670680@45.64.20(+1A)~[MIMAT0000445&hsa-miR-126-3p&offsets|+1|-1(+1A), m-40&9|+|136670653|136670674&offsets|+1|-1(+1A)]	13.9483	0.804755	1.1499e-08	1.00361e-07
CGTACCGTGAGTAATAATGCG	iso-21-M5MUSEDV0	Controls	isomiR	exclusive	wildtype	exclusive~CGTACCGTGAGTAATAATGCG~wildtype~hsa-114-40.1&WithFlank&9|+|136670610|136670680@45.65.21~[MIMAT0000445&hsa-miR-126-3p&offsets|+1|0, m-40&9|+|136670653|136670674&offsets|+1|0]	2494.81	-0.641159	2.52361e-12	4.21765e-11
CGTAGTTGGATCTTGGGAG	rRF-19-MPZ2WYIS	Controls	rRF	na	na	CGTAGTTGGATCTTGGGAG~clustered_U13369.1_+_-50_13364_Gonz45S_45S_50ntFlanks@4382.4400.19, hg38_21_+_8205938_8219352_RNA45SN2_45S_50ntFlanks@4369.4387.19, hg38_21_+_8388985_8402393_RNA45SN3_45S_50ntFlanks@4357.4375.19, hg38_21_+_8433172_8446622_RNA45SN1_45S_50ntFlanks@4380.4398.19, unplaced_AL353644.34_+_122223_135695_RNA45SN4_45S_50ntFlanks@4384.4402.19, unplaced_AL592188.60_+_105374_118830_RNA45SN…	5.63223	-0.710994	0.000176362	0.00100906
CGTCCCCGCCCCTTGCCTCTCGGCGCCCCCTCGATGC	rRF-37-MR313Y37MHKRWEM	Controls	rRF	na	na	CGTCCCCGCCCCTTGCCTCTCGGCGCCCCCTCGATGC~clustered_U13369.1_+_-50_13364_Gonz45S_45S_50ntFlanks@4436.4472.37, hg38_21_+_8205938_8219352_RNA45SN2_45S_50ntFlanks@4423.4459.37, hg38_21_+_8388985_8402393_RNA45SN3_45S_50ntFlanks@4411.4447.37, hg38_21_+_8433172_8446622_RNA45SN1_45S_50ntFlanks@4434.4470.37, unplaced_AL353644.34_+_122223_135695_RNA45SN4_45S_50ntFlanks@4438.4474.37, unplaced_AL592188.60_+_105…	24.1832	-0.774884	3.26895e-06	3.69391e-05
CGTCCCCGCCCCTTGCCTCTCGGCGCCCCCTCGATGCT	rRF-38-MR313Y37MHKRWEDW	Controls	rRF	na	na	CGTCCCCGCCCCTTGCCTCTCGGCGCCCCCTCGATGCT~clustered_U13369.1_+_-50_13364_Gonz45S_45S_50ntFlanks@4436.4473.38, hg38_21_+_8205938_8219352_RNA45SN2_45S_50ntFlanks@4423.4460.38, hg38_21_+_8388985_8402393_RNA45SN3_45S_50ntFlanks@4411.4448.38, hg38_21_+_8433172_8446622_RNA45SN1_45S_50ntFlanks@4434.4471.38, unplaced_AL353644.34_+_122223_135695_RNA45SN4_45S_50ntFlanks@4438.4475.38, unplaced_AL592188.60_+_10…	5.34165	-0.755214	7.09926e-05	0.000471892
CGTGAGCTGGGTTTAG	rRF-16-MUQ87X0	ALS	rRF	na	na	CGTGAGCTGGGTTTAG~clustered_U13369.1_+_-50_13364_Gonz45S_45S_50ntFlanks@12473.12488.16, hg38_21_+_8205938_8219352_RNA45SN2_45S_50ntFlanks@12454.12469.16, hg38_21_+_8388985_8402393_RNA45SN3_45S_50ntFlanks@12445.12460.16, hg38_21_+_8433172_8446622_RNA45SN1_45S_50ntFlanks@12490.12505.16, unplaced_AL353644.34_+_122223_135695_RNA45SN4_45S_50ntFlanks@12507.12522.16, unplaced_AL592188.60_+_105374_118830_…	5.71128	0.458072	0.0048339	0.0136573
CGTGTTCGGAAGATTTTC	na-18-MWW2FN05	Controls	not-itr	na	na	CGTGTTCGGAAGATTTTC	60.8413	-1.04502	0.00711102	0.0162696
CGTTGCACTTGTCTCGGTCTGA	na-22-MY2ZS9R7L	ALS	not-itr	na	na	CGTTGCACTTGTCTCGGTCTGA	14.597	0.683824	0.012963	0.0268069
CTACAGTCCGACGATC	na-16-4FSSEED	ALS	not-itr	na	na	CTACAGTCCGACGATC	112.139	3.29775	6.4049e-12	8.26488e-11
CTACCGTGCGTAGGA	na-15-417HV2	Controls	not-itr	na	na	CTACCGTGCGTAGGA	9.09677	-1.30091	0.0168022	0.0335005
CTAGACCGAAGCTCCTTGAGG	na-21-423BQRZ00	ALS	not-itr	na	na	CTAGACCGAAGCTCCTTGAGG	12.0022	0.865214	0.0185004	0.0362591
CTAGACTGAAGCTCCTTGAG	iso-20-42NBQRZ0	Controls	isomiR	ambiguous	wildtype	ambiguous~CTAGACTGAAGCTCCTTGAG~wildtype~hsa-75-30.1&WithFlank&8|-|140732581|140732649@43.62.20~[MIMAT0000757&hsa-miR-151a-3p&offsets|0|-1, m-30&8|-|140732587|140732607&offsets|0|-1]	12.6061	-0.406992	0.000188662	0.000625291
CTAGACTGAAGCTCCTTGAGGAAT	na-24-42NBQRZ0H7	Controls	not-itr	na	na	CTAGACTGAAGCTCCTTGAGGAAT	14.6004	-1.27966	0.00107082	0.00315188
CTAGACTGAAGCTCCTTGAGGTA	na-23-42NBQRZ00B	Controls	not-itr	na	na	CTAGACTGAAGCTCCTTGAGGTA	11.4362	-1.30731	0.00154977	0.00438559
CTAGACTGAAGCTCCTTGGGG	iso-21-42NBQRZK0	ALS	isomiR	ambiguous	wildtype+G(s)	ambiguous~CTAGACTGAAGCTCCTTGGGG~wildtype+G(s)~hsa-75-30.1&WithFlank&8|-|140732581|140732649@43.60.18(+3G)~[MIMAT0000757&hsa-miR-151a-3p&offsets|0|-3(+3G), m-30&8|-|140732587|140732607&offsets|0|-3(+3G)]	23.5599	1.36943	8.23719e-19	2.35284e-17
CTAGCACCATCTGAAATCGGT	iso-21-4J0QNBH8E	ALS	isomiR	exclusive	wildtype	exclusive~CTAGCACCATCTGAAATCGGT~wildtype~hsa-315-26.1&WithFlank&7|-|130876743|130876813@44.64.21~[MIMAT0000086&hsa-miR-29a-3p&offsets|-1|-2, m-26&7|-|130876749|130876769&offsets|-1|-1]	10.9912	0.558642	0.00406385	0.00926605
CTAGCACCATCTGAAATCGGTT	iso-22-4J0QNBH8Q	ALS	isomiR	exclusive	wildtype	exclusive~CTAGCACCATCTGAAATCGGTT~wildtype~hsa-315-26.1&WithFlank&7|-|130876743|130876813@44.65.22~[MIMAT0000086&hsa-miR-29a-3p&offsets|-1|-1, m-26&7|-|130876749|130876769&offsets|-1|0]	44.789	0.432556	0.00483806	0.0106735
CTAGGGATTGGCAAGGA	na-17-4K5YP0L	Controls	not-itr	na	na	CTAGGGATTGGCAAGGA	9.79809	-1.36131	0.00938618	0.0205426
CTAGGGATTGGCGGA	na-15-4K5YQ2	Controls	not-itr	na	na	CTAGGGATTGGCGGA	9.05609	-1.34909	0.0079386	0.0177857
CTATACGACCTGCTGCCTTT	iso-20-4LL1XY3Z	Controls	isomiR	exclusive	wildtype	exclusive~CTATACGACCTGCTGCCTTT~wildtype~hsa-90-98.1&WithFlank&9|+|94178835|94178922@61.80.20~[MIMAT0004484&hsa-let-7d-3p&offsets|0|-2, m-98&9|+|94178895|94178916&offsets|0|-2]	20.2191	-0.687529	4.3599e-05	0.000165845
CTATTGAAAGTCAGCCCTCGACACAAGGGTTTGT	rRF-34-4NO08J3S0F13KN	ALS	rRF	na	na	CTATTGAAAGTCAGCCCTCGACACAAGGGTTTGT~clustered_U13369.1_+_-50_13364_Gonz45S_45S_50ntFlanks@12985.13018.34, hg38_21_+_8205938_8219352_RNA45SN2_45S_50ntFlanks@12970.13003.34, hg38_21_+_8388985_8402393_RNA45SN3_45S_50ntFlanks@12962.12995.34, hg38_21_+_8433172_8446622_RNA45SN1_45S_50ntFlanks@13006.13039.34, unplaced_AL353644.34_+_122223_135695_RNA45SN4_45S_50ntFlanks@13024.13057.34, unplaced_AL592188.6…	7.79368	0.426886	0.00392203	0.0114371
CTCACAGTGTGAATCGGCGC	na-20-451WOM6V	Controls	not-itr	na	na	CTCACAGTGTGAATCGGCGC	9.90887	-1.4134	0.0113538	0.0238261
CTCCAGCCTGAGCAACATAGCGAGACCCCGTCTCT	na-35-46PYFOJPL2KSW7	Controls	not-itr	na	na	CTCCAGCCTGAGCAACATAGCGAGACCCCGTCTCT	5.93517	-1.90001	0.000541789	0.00172029
CTCCAGCCTGAGCAACATAGCGAGACCCCGTCTCTA	na-36-46PYFOJPL2KSW7B	Controls	not-itr	na	na	CTCCAGCCTGAGCAACATAGCGAGACCCCGTCTCTA	86.5945	-1.34003	2.22246e-11	2.56059e-10
CTCCAGCCTGAGCAACATAGCGAGACCCCGTCTCTT	na-36-46PYFOJPL2KSW7E	Controls	not-itr	na	na	CTCCAGCCTGAGCAACATAGCGAGACCCCGTCTCTT	53.7777	-1.25954	1.64034e-08	1.32293e-07
CTCCAGCCTGAGCAACATAGCGAGACCCCGTCTCTTA	na-37-46PYFOJPL2KSW7O	Controls	not-itr	na	na	CTCCAGCCTGAGCAACATAGCGAGACCCCGTCTCTTA	115.324	-1.29818	8.85816e-11	9.33871e-10
CTCCAGCCTGAGCAACATAGCGAGACCCCGTCTCTTT	na-37-46PYFOJPL2KSW7Q	Controls	not-itr	na	na	CTCCAGCCTGAGCAACATAGCGAGACCCCGTCTCTTT	14.6672	-1.35615	0.000128091	0.000479375
CTCCAGCCTGGGCAACATAGCGAGACCCCGTCTCTA	na-36-46PY6OJPL2KSW7B	Controls	not-itr	na	na	CTCCAGCCTGGGCAACATAGCGAGACCCCGTCTCTA	29.4274	-1.29348	3.72709e-07	2.41437e-06
CTCCAGCCTGGGCAACATAGCGAGACCCCGTCTCTT	na-36-46PY6OJPL2KSW7E	Controls	not-itr	na	na	CTCCAGCCTGGGCAACATAGCGAGACCCCGTCTCTT	31.1407	-1.24885	7.55053e-07	4.68423e-06
CTCCAGCCTGGGCAACATAGCGAGACCCCGTCTCTTA	na-37-46PY6OJPL2KSW7O	Controls	not-itr	na	na	CTCCAGCCTGGGCAACATAGCGAGACCCCGTCTCTTA	74.4745	-1.17832	6.61423e-08	4.80575e-07
CTCCAGCCTGGGCAACATAGCGAGACCCCGTCTCTTT	na-37-46PY6OJPL2KSW7Q	Controls	not-itr	na	na	CTCCAGCCTGGGCAACATAGCGAGACCCCGTCTCTTT	9.17784	-1.3958	0.000719326	0.00219749
CTCCCACTGCTTCACTTGACTAGCCT	yRF-26-4REVY5ZDV1E	Controls	not-itr	na	i-yRF,3p-yRF	hg38_rmsk_HY3_UniqID1876,hg38_rmsk_HY3_UniqID179,hg38_rmsk_HY3_UniqID520,hg38_rmsk_HY3_UniqID513,hg38_rmsk_HY3_UniqID743,hg38_rmsk_HY3_UniqID273,hg38_rmsk_HY3_UniqID511,Y_RNA.439-201_UniqID564,hg38_rmsk_HY3_UniqID191,hg38_rmsk_HY3_UniqID1830,hg38_rmsk_HY3_UniqID869,hg38_rmsk_HY3_UniqID1342,hg38_rmsk_HY3_UniqID1796,hg38_rmsk_HY3_UniqID1018,Y_RNA.409-201_UniqID1073,Y_RNA.571-201_UniqID1856,hg38_rms…	42.1469	-1.28651	1.38305e-07	9.57448e-07
CTCCCACTGCTTCACTTGACTAGCCTA	yRF-27-4REVY5ZDV1O	Controls	not-itr	na	i-yRF	hg38_rmsk_HY3_UniqID743,Y_RNA.111-201_UniqID1500,Y_RNA.66-201_UniqID201,Y_RNA.7-201_UniqID1114,RNY3P2-201_UniqID1157,Y_RNA.657-201_UniqID1216,Y_RNA.33-201_UniqID1344,Y_RNA.359-201_UniqID1360,Y_RNA.47-201_UniqID705,RNY3P8-201_UniqID952	40.6013	-1.27254	3.00738e-07	1.97191e-06
CTCCCACTGCTTCACTTGACTAGCCTT	yRF-27-4REVY5ZDV1Q	Controls	not-itr	na	3p-yRF,i-yRF	hg38_rmsk_HY3_UniqID1876,hg38_rmsk_HY3_UniqID179,hg38_rmsk_HY3_UniqID520,hg38_rmsk_HY3_UniqID511,Y_RNA.439-201_UniqID564,hg38_rmsk_HY3_UniqID191,hg38_rmsk_HY3_UniqID1830,hg38_rmsk_HY3_UniqID869,Y_RNA.409-201_UniqID1073,Y_RNA.571-201_UniqID1856,hg38_rmsk_HY3_UniqID72,hg38_rmsk_HY3_UniqID261,hg38_rmsk_HY3_UniqID1779,hg38_rmsk_HY3_UniqID370,hg38_rmsk_HY3_UniqID592,hg38_rmsk_HY3_UniqID1038,hg38_rmsk_…	51.2046	-1.26564	4.26275e-09	3.71666e-08
CTCCCCACTGCTAAATTTGACTGGCTT	na-27-4R2Y4BZUNJQ	Controls	not-itr	na	na	CTCCCCACTGCTAAATTTGACTGGCTT	40.4157	-0.467917	0.0215706	0.0411756
CTCCCGGGGCTACGCCTGTCTGAGCGTCGCTT	rRF-32-4RRJUVNMXJSVQ	Controls	rRF	na	na	CTCCCGGGGCTACGCCTGTCTGAGCGTCGCTT~clustered_U13369.1_+_-50_13364_Gonz45S_45S_50ntFlanks@6798.6829.32, hg38_21_+_8205938_8219352_RNA45SN2_45S_50ntFlanks@6759.6790.32, hg38_21_+_8388985_8402393_RNA45SN3_45S_50ntFlanks@6747.6778.32, hg38_21_+_8433172_8446622_RNA45SN1_45S_50ntFlanks@6776.6807.32, unplaced_AL353644.34_+_122223_135695_RNA45SN4_45S_50ntFlanks@6779.6810.32, unplaced_AL592188.60_+_105374_1…	6.49118	-0.686737	4.48747e-05	0.000332514
CTCCCTCGGGAGGGCGCGCGGG	rRF-22-4RWK1JQH4	Controls	rRF	na	na	CTCCCTCGGGAGGGCGCGCGGG~clustered_U13369.1_+_-50_13364_Gonz45S_45S_50ntFlanks@8793.8814.22, hg38_21_+_8205938_8219352_RNA45SN2_45S_50ntFlanks@8772.8793.22, hg38_21_+_8388985_8402393_RNA45SN3_45S_50ntFlanks@8759.8780.22, hg38_21_+_8433172_8446622_RNA45SN1_45S_50ntFlanks@8796.8817.22, unplaced_AL353644.34_+_122223_135695_RNA45SN4_45S_50ntFlanks@8803.8824.22, unplaced_AL592188.60_+_105374_118830_RNA4…	15.4443	-1.18057	3.08439e-14	1.39414e-11
CTCGGCGTGGCGTCGGTCGTG	iso-21-48M8MSSW0	Controls	isomiR	exclusive	wildtype	exclusive~CTCGGCGTGGCGTCGGTCGTG~wildtype~hsa-112-66.1&WithFlank&10|-|103394294|103394367@47.67.21~[MIMAT0005951&hsa-miR-1307-3p&offsets|+1|0, m-66&10|-|103394300|103394322&offsets|+1|-1]	10.2873	-0.44227	5.08214e-05	0.00019055
CTCGGCGTGGCGTCGGTCGTGGA	iso-23-48M8MSSWDX	Controls	isomiR	exclusive	wildtype+A(s)	exclusive~CTCGGCGTGGCGTCGGTCGTGGA~wildtype+A(s)~hsa-112-66.1&WithFlank&10|-|103394294|103394367@47.68.22(+1A)~[MIMAT0005951&hsa-miR-1307-3p&offsets|+1|+1(+1A), m-66&10|-|103394300|103394322&offsets|+1|0(+1A)]	5.08898	-0.431976	0.000695988	0.00198079
CTCGTACCGTGAGTAATAATGC	iso-22-4W0W5LHEM	Controls	isomiR	exclusive	wildtype	exclusive~CTCGTACCGTGAGTAATAATGC~wildtype~hsa-114-40.1&WithFlank&9|+|136670610|136670680@43.64.22~[MIMAT0000445&hsa-miR-126-3p&offsets|-1|-1, m-40&9|+|136670653|136670674&offsets|-1|-1]	12.2134	-0.458261	0.000624258	0.00179617
CTCGTACCGTGAGTAATAATGCG	iso-23-4W0W5LHED8	Controls	isomiR	exclusive	wildtype	exclusive~CTCGTACCGTGAGTAATAATGCG~wildtype~hsa-114-40.1&WithFlank&9|+|136670610|136670680@43.65.23~[MIMAT0000445&hsa-miR-126-3p&offsets|-1|0, m-40&9|+|136670653|136670674&offsets|-1|0]	82.2094	-0.785006	3.71594e-12	6.10494e-11
CTCGTAGTTGGATCTTGGGA	rRF-20-4W1Y5792	ALS	rRF	na	na	CTCGTAGTTGGATCTTGGGA~clustered_U13369.1_+_-50_13364_Gonz45S_45S_50ntFlanks@4380.4399.20, hg38_21_+_8205938_8219352_RNA45SN2_45S_50ntFlanks@4367.4386.20, hg38_21_+_8388985_8402393_RNA45SN3_45S_50ntFlanks@4355.4374.20, hg38_21_+_8433172_8446622_RNA45SN1_45S_50ntFlanks@4378.4397.20, unplaced_AL353644.34_+_122223_135695_RNA45SN4_45S_50ntFlanks@4382.4401.20, unplaced_AL592188.60_+_105374_118830_RNA45S…	9.33392	0.556835	0.00570072	0.0156165
CTCTACGGCCATACCA	na-16-4XM1H1B	ALS	not-itr	na	na	CTCTACGGCCATACCA	17.8571	1.35722	0.00164424	0.00462854
CTGAGAAGACGGTCGAACTTGACT	rRF-24-N0DDRSBZHW	Controls	rRF	na	na	CTGAGAAGACGGTCGAACTTGACT~clustered_U13369.1_+_-50_13364_Gonz45S_45S_50ntFlanks@5493.5516.24, hg38_21_+_8205938_8219352_RNA45SN2_45S_50ntFlanks@5478.5501.24, hg38_21_+_8388985_8402393_RNA45SN3_45S_50ntFlanks@5466.5489.24, hg38_21_+_8433172_8446622_RNA45SN1_45S_50ntFlanks@5489.5512.24, unplaced_AL353644.34_+_122223_135695_RNA45SN4_45S_50ntFlanks@5493.5516.24, unplaced_AL592188.60_+_105374_118830_RN…	6.08746	-0.619873	0.00240156	0.0077536
CTGAGGATATGAGATCGAGACGACA	na-25-N05Q5EL2LF	ALS	not-itr	na	na	CTGAGGATATGAGATCGAGACGACA	29.2361	3.82306	2.58475e-15	7.33029e-14
CTGCATGGACTACATATGGTTGAGGGTTGTA	na-31-NF9DUQI3XK7WB	Controls	not-itr	na	na	CTGCATGGACTACATATGGTTGAGGGTTGTA	378.862	-2.13715	5.29575e-05	0.000224442
CTGCGGAAGGATCATTG	na-17-NHOKHQP	Controls	not-itr	na	na	CTGCGGAAGGATCATTG	60.5606	-0.898867	2.74038e-06	1.5348e-05
CTGGACTTGGAGTCAGAAGG	iso-20-N2N816OK	ALS	isomiR	ambiguous	wildtype	ambiguous~CTGGACTTGGAGTCAGAAGG~wildtype~hsa-182-44.1&WithFlank&5|+|149732823|149732894@46.65.20~[MIMAT0000732&hsa-miR-378a-3p&offsets|+1|-1, m-44&5|+|149732867|149732888&offsets|+1|-1]	12.153	0.919837	8.43915e-09	7.5329e-08
CTGGACTTGGAGTCAGAAGGC	iso-21-N2N816OKD	ALS	isomiR	ambiguous	wildtype	ambiguous~CTGGACTTGGAGTCAGAAGGC~wildtype~hsa-182-44.1&WithFlank&5|+|149732823|149732894@46.66.21~[MIMAT0000732&hsa-miR-378a-3p&offsets|+1|0, m-44&5|+|149732867|149732888&offsets|+1|0]	12.0996	1.31766	2.06249e-10	2.53138e-09
CTGGACTTGGAGTCAGAAGGCT	iso-22-N2N816OK3	ALS	isomiR	ambiguous	wildtype+U(s)	ambiguous~CTGGACTTGGAGTCAGAAGGCT~wildtype+U(s)~hsa-182-44.1&WithFlank&5|+|149732823|149732894@46.66.21(+1U)~[MIMAT0000732&hsa-miR-378a-3p&offsets|+1|0(+1U), m-44&5|+|149732867|149732888&offsets|+1|0(+1U)]	6.07565	0.793479	7.74981e-06	3.51877e-05
CTGGGAACCCCGAGTGACGTAGTGT	na-25-NKBRL3OW1W	Controls	not-itr	na	na	CTGGGAACCCCGAGTGACGTAGTGT	12.014	-1.21885	0.0240474	0.044894
CTTAACTTGACCGCTCTGACCA	tRF-22-NONU3IND2	ALS	tRF	exclusive	3'-tRF	exclusive~CTTAACTTGACCGCTCTGACCA~3'-tRF~trnaMT_ValTAC_MT_+_1602_1670@51.72.22	10.0127	0.412996	0.00437231	0.0148278
CTTCTCACTACTGCACTTGACTAGTC	yRF-26-N72XNFNU43D	Controls	not-itr	na	5p-yRF,i-yRF	hg38_rmsk_HY1_UniqID585,hg38_rmsk_HY1_UniqID205,hg38_rmsk_HY1_UniqID527,hg38_rmsk_HY1_UniqID1742,hg38_rmsk_HY1_UniqID347,Y_RNA.683-201_UniqID1583,hg38_rmsk_HY1_UniqID1267,Y_RNA.574-201_UniqID136,Y_RNA.580-201_UniqID677,Y_RNA.586-201_UniqID1706,hg38_rmsk_HY1_UniqID1266,hg38_rmsk_HY1_UniqID1521,Y_RNA.459-201_UniqID1035,Y_RNA.14-201_UniqID1776,Y_RNA.605-201_UniqID1754,Y_RNA.573-201_UniqID1834,hg38_r…	19.6735	-1.32441	3.81325e-05	0.000167141
CTTCTCACTACTGCACTTGACTAGTCT	yRF-27-N72XNFNU433	Controls	not-itr	na	5p-yRF,3p-yRF,i-yRF	hg38_rmsk_HY1_UniqID585,hg38_rmsk_HY1_UniqID205,hg38_rmsk_HY1_UniqID527,hg38_rmsk_HY1_UniqID1742,hg38_rmsk_HY1_UniqID347,Y_RNA.683-201_UniqID1583,hg38_rmsk_HY1_UniqID1267,Y_RNA.574-201_UniqID136,Y_RNA.580-201_UniqID677,Y_RNA.586-201_UniqID1706,hg38_rmsk_HY1_UniqID1266,hg38_rmsk_HY1_UniqID1521,Y_RNA.459-201_UniqID1035,Y_RNA.14-201_UniqID1776,Y_RNA.605-201_UniqID1754,Y_RNA.573-201_UniqID1834,hg38_r…	19.9375	-1.11432	0.000201467	0.000706449
CTTCTCACTACTGCACTTGACTAGTCTA	yRF-28-N72XNFNU43DO	Controls	not-itr	na	i-yRF	Y_RNA.605-201_UniqID1754,Y_RNA.296-201_UniqID1257,hg38_rmsk_HY1_UniqID384,hg38_rmsk_HY1_UniqID656	8.11013	-1.17028	0.0100646	0.0217616
CTTCTCACTACTGCACTTGACTAGTCTT	yRF-28-N72XNFNU43DQ	Controls	not-itr	na	5p-yRF,i-yRF	hg38_rmsk_HY1_UniqID585,hg38_rmsk_HY1_UniqID527,hg38_rmsk_HY1_UniqID1742,hg38_rmsk_HY1_UniqID347,Y_RNA.683-201_UniqID1583,Y_RNA.574-201_UniqID136,Y_RNA.580-201_UniqID677,Y_RNA.586-201_UniqID1706,hg38_rmsk_HY1_UniqID1266,hg38_rmsk_HY1_UniqID1521,Y_RNA.459-201_UniqID1035,Y_RNA.14-201_UniqID1776,Y_RNA.573-201_UniqID1834,hg38_rmsk_HY1_UniqID643,Y_RNA.785-201_UniqID62,hg38_rmsk_HY1_UniqID1348,hg38_rms…	20.8671	-1.15403	0.00090544	0.00273497
CTTGACCGCTCTGACCA	tRF-17-NU3IND2	ALS	tRF	exclusive	3'-tRF	exclusive~CTTGACCGCTCTGACCA~3'-tRF~trnaMT_ValTAC_MT_+_1602_1670@56.72.17	8.71742	0.623649	0.000157834	0.00105923
CTTGGGGTTGTAGGACCA	na-18-N8RYV2D2	Controls	not-itr	na	na	CTTGGGGTTGTAGGACCA	10.9628	-1.06029	0.0187566	0.0366719
CTTGGGGTTGTAGGACCAC	na-19-N8RYV211	Controls	not-itr	na	na	CTTGGGGTTGTAGGACCAC	13.1921	-1.19576	0.00754097	0.0170837
CTTTCAGTCGGATGTTTACA	iso-20-N91S5WYF	ALS	isomiR	exclusive	wildtype	exclusive~CTTTCAGTCGGATGTTTACA~wildtype~hsa-24-25.1&WithFlank&1|+|40754365|40754440@49.68.20~[MIMAT0000693&hsa-miR-30e-3p&offsets|0|-2, m-25&1|+|40754413|40754434&offsets|0|-2]	11.6331	0.457664	0.00761262	0.0156948
CTTTCAGTCGGATGTTTGCAGC	iso-22-N91S5WZFM	ALS	isomiR	exclusive	wildtype	exclusive~CTTTCAGTCGGATGTTTGCAGC~wildtype~hsa-15-38.1&WithFlank&6|-|71403548|71403622@48.69.22~[MIMAT0000088&hsa-miR-30a-3p&offsets|0|0, m-38&6|-|71403554|71403575&offsets|0|0]	17.4794	1.40265	1.01047e-12	1.78365e-11
CTTTCAGTCGGATGTTTGCAGT	iso-22-N91S5WZFN	ALS	isomiR	exclusive	wildtype+U(s)	exclusive~CTTTCAGTCGGATGTTTGCAGT~wildtype+U(s)~hsa-15-38.1&WithFlank&6|-|71403548|71403622@48.68.21(+1U)~[MIMAT0000088&hsa-miR-30a-3p&offsets|0|-1(+1U), m-38&6|-|71403554|71403575&offsets|0|-1(+1U)]	7.59897	1.03547	3.5019e-10	4.02007e-09
CTTTCGGGCCCGCCTGA	na-17-N9R1L7L	Controls	not-itr	na	na	CTTTCGGGCCCGCCTGA	13.2615	-1.33271	0.0108053	0.0230822
GAAAAAGTCATGGAGG	tRF-16-OB16900	Controls	tRF	ambiguous	5'-tRF	ambiguous~GAAAAAGTCATGGAGG~5'-tRF~trnaMT_SerTGA_MT_-_7446_7514@1.16.16, trnalookalike6_SerTGA_1_-_567997_568065@1.16.16	8.46331	-0.619014	9.96383e-05	0.000783751
GAAAAAGTCATGGAGGCCATGGGGTTGGA	na-29-OB1690PQR3JX	Controls	not-itr	na	na	GAAAAAGTCATGGAGGCCATGGGGTTGGA	59.0659	-0.70295	0.000672272	0.00207337
GAAAGATTAAGGCAAGAGGTTAGC	na-24-O0IO6O5329	Controls	not-itr	na	na	GAAAGATTAAGGCAAGAGGTTAGC	10.8862	-1.15357	0.0135504	0.0276669
GAAGACCCTGTTGAGCTTG	rRF-19-O2KYZ0HP	ALS	rRF	na	na	GAAGACCCTGTTGAGCTTG~clustered_U13369.1_+_-50_13364_Gonz45S_45S_50ntFlanks@11867.11885.19, hg38_21_+_8205938_8219352_RNA45SN2_45S_50ntFlanks@11839.11857.19, hg38_21_+_8388985_8402393_RNA45SN3_45S_50ntFlanks@11830.11848.19, hg38_21_+_8433172_8446622_RNA45SN1_45S_50ntFlanks@11875.11893.19, unplaced_AL353644.34_+_122223_135695_RNA45SN4_45S_50ntFlanks@11892.11910.19, unplaced_AL592188.60_+_105374_1188…	5.54756	0.42283	0.00180328	0.00612843
GAAGAGGACTTGGAACTCGATC	na-22-O26I9B4U5	ALS	not-itr	na	na	GAAGAGGACTTGGAACTCGATC	11126.7	3.45104	7.47868e-21	1.50789e-18
GAAGCACATTCGCACATCATAT	na-22-OJ0NL5HQI	Controls	not-itr	na	na	GAAGCACATTCGCACATCATAT	65.8924	-1.2091	0.00269164	0.0071881
GAAGCGTTTACTTTGAAAAAATTAGAGTGTTCAAAGCAGGCCCG	rRF-44-OJ7XNYBBIP1W8BPK1K	Controls	rRF	na	na	GAAGCGTTTACTTTGAAAAAATTAGAGTGTTCAAAGCAGGCCCG~clustered_U13369.1_+_-50_13364_Gonz45S_45S_50ntFlanks@4499.4542.44, hg38_21_+_8205938_8219352_RNA45SN2_45S_50ntFlanks@4486.4529.44, hg38_21_+_8388985_8402393_RNA45SN3_45S_50ntFlanks@4474.4517.44, hg38_21_+_8433172_8446622_RNA45SN1_45S_50ntFlanks@4497.4540.44, unplaced_AL353644.34_+_122223_135695_RNA45SN4_45S_50ntFlanks@4501.4544.44, unplaced_AL592188.6…	7.76337	-1.07231	3.67859e-09	1.18766e-07
GAATGTTGCTCGGTGAACCCCTAT	na-24-O4ZIM4BRHI	Controls	not-itr	na	na	GAATGTTGCTCGGTGAACCCCTAT	9.26254	-1.17797	0.00713082	0.0162918
GACCCGCGGGCGCTCTCCAGTCCTT	na-25-ORQKL98P8Z	Controls	not-itr	na	na	GACCCGCGGGCGCTCTCCAGTCCTT	15.0207	-1.04676	0.00670082	0.0155741
GACCCGCGGGCGCTCTCCAGTCCTTT	na-26-ORQKL98P8ZE	Controls	not-itr	na	na	GACCCGCGGGCGCTCTCCAGTCCTTT	40.6303	-0.822004	0.00140784	0.00402631
GACCCGCGGGCGCTCTCCAGTCCTTTT	na-27-ORQKL98P8ZQ	Controls	not-itr	na	na	GACCCGCGGGCGCTCTCCAGTCCTTTT	20.813	-0.883834	0.0101979	0.0219837
GACCCGCGGGTGCTTTCCAGCTCTT	na-25-ORQKXZ8P4Z	Controls	not-itr	na	na	GACCCGCGGGTGCTTTCCAGCTCTT	12.0436	-1.40685	0.00427292	0.0106721
GACCCGCGGGTGCTTTCCAGCTCTTT	na-26-ORQKXZ8P4ZE	Controls	not-itr	na	na	GACCCGCGGGTGCTTTCCAGCTCTTT	22.1341	-1.3179	0.000997702	0.00296918
GACCCGCGGGTGCTTTCCAGCTCTTTT	na-27-ORQKXZ8P4ZQ	Controls	not-itr	na	na	GACCCGCGGGTGCTTTCCAGCTCTTTT	19.52	-1.24352	0.00291451	0.00761931
GACTACGGCCATACCA	na-16-OXM1H1B	ALS	not-itr	na	na	GACTACGGCCATACCA	17.0639	1.16362	0.00202314	0.00559746
GACTATAGAACTTTCCCCCTCAA	iso-23-OXVBN9K7DF	Controls	isomiR	exclusive	wildtype+A(s)	exclusive~GACTATAGAACTTTCCCCCTCAA~wildtype+A(s)~hsa-388-137.1&WithFlank&14|+|65471110|65471180@44.65.22(+1A), hsa-2691-137.1&WithFlank&14|-|65471108|65471178@44.65.22(+1A)~[MIMAT0004808&hsa-miR-625-3p&offsets|0|0(+1A), m-137&14|+|65471153|65471174&offsets|0|0(+1A)], [TJU_CMC_MD2.ID00898.3p-miR&offsets|0|0(+1A), m-137&14|-|65471114|65471135&offsets|0|0(+1A)]	6.48063	-0.50828	6.60955e-05	0.000242042
GACTATAGAACTTTCCCCCTCAT	iso-23-OXVBN9K7DI	Controls	isomiR	exclusive	wildtype	exclusive~GACTATAGAACTTTCCCCCTCAT~wildtype~hsa-388-137.1&WithFlank&14|+|65471110|65471180@44.66.23, hsa-2691-137.1&WithFlank&14|-|65471108|65471178@44.66.23~[MIMAT0004808&hsa-miR-625-3p&offsets|0|+1, m-137&14|+|65471153|65471174&offsets|0|+1], [TJU_CMC_MD2.ID00898.3p-miR&offsets|0|+1, m-137&14|-|65471114|65471135&offsets|0|+1]	22.6568	-0.413787	0.000482728	0.00143088
GACTATAGAACTTTCCCCCTCATT	iso-24-OXVBN9K71E	Controls	isomiR	exclusive	wildtype+U(s)	exclusive~GACTATAGAACTTTCCCCCTCATT~wildtype+U(s)~hsa-388-137.1&WithFlank&14|+|65471110|65471180@44.66.23(+1U), hsa-2691-137.1&WithFlank&14|-|65471108|65471178@44.66.23(+1U)~[MIMAT0004808&hsa-miR-625-3p&offsets|0|+1(+1U), m-137&14|+|65471153|65471174&offsets|0|+1(+1U)], [TJU_CMC_MD2.ID00898.3p-miR&offsets|0|+1(+1U), m-137&14|-|65471114|65471135&offsets|0|+1(+1U)]	14.5943	-0.411894	0.00054461	0.00158148
GACTCTTAGCGGTGGATCACTCGGC	rRF-25-O9YJR8H5WJ	Controls	rRF	na	na	GACTCTTAGCGGTGGATCACTCGGC~clustered_U13369.1_+_-50_13364_Gonz45S_45S_50ntFlanks@6674.6698.25, hg38_21_+_8205938_8219352_RNA45SN2_45S_50ntFlanks@6635.6659.25, hg38_21_+_8388985_8402393_RNA45SN3_45S_50ntFlanks@6623.6647.25, hg38_21_+_8433172_8446622_RNA45SN1_45S_50ntFlanks@6652.6676.25, unplaced_AL353644.34_+_122223_135695_RNA45SN4_45S_50ntFlanks@6655.6679.25, unplaced_AL592188.60_+_105374_118830_R…	21.7355	-0.55394	0.0176736	0.0396268
GACTCTTAGCGGTGGATCACTCGGCT	rRF-26-O9YJR8H5WJE	Controls	rRF	na	na	GACTCTTAGCGGTGGATCACTCGGCT~clustered_U13369.1_+_-50_13364_Gonz45S_45S_50ntFlanks@6674.6699.26, hg38_21_+_8205938_8219352_RNA45SN2_45S_50ntFlanks@6635.6660.26, hg38_21_+_8388985_8402393_RNA45SN3_45S_50ntFlanks@6623.6648.26, hg38_21_+_8433172_8446622_RNA45SN1_45S_50ntFlanks@6652.6677.26, unplaced_AL353644.34_+_122223_135695_RNA45SN4_45S_50ntFlanks@6655.6680.26, unplaced_AL592188.60_+_105374_118830_…	37.5338	-0.549955	0.00795125	0.0208952
GACTCTTAGCGGTGGATCACTCGGCTC	rRF-27-O9YJR8H5WJ5	Controls	rRF	na	na	GACTCTTAGCGGTGGATCACTCGGCTC~clustered_U13369.1_+_-50_13364_Gonz45S_45S_50ntFlanks@6674.6700.27, hg38_21_+_8205938_8219352_RNA45SN2_45S_50ntFlanks@6635.6661.27, hg38_21_+_8388985_8402393_RNA45SN3_45S_50ntFlanks@6623.6649.27, hg38_21_+_8433172_8446622_RNA45SN1_45S_50ntFlanks@6652.6678.27, unplaced_AL353644.34_+_122223_135695_RNA45SN4_45S_50ntFlanks@6655.6681.27, unplaced_AL592188.60_+_105374_118830…	9.9228	-0.877845	0.000481132	0.00213207
GACTCTTAGCGGTGGATCACTCGGCTCG	rRF-28-O9YJR8H5WJ0K	Controls	rRF	na	na	GACTCTTAGCGGTGGATCACTCGGCTCG~clustered_U13369.1_+_-50_13364_Gonz45S_45S_50ntFlanks@6674.6701.28, hg38_21_+_8205938_8219352_RNA45SN2_45S_50ntFlanks@6635.6662.28, hg38_21_+_8388985_8402393_RNA45SN3_45S_50ntFlanks@6623.6650.28, hg38_21_+_8433172_8446622_RNA45SN1_45S_50ntFlanks@6652.6679.28, unplaced_AL353644.34_+_122223_135695_RNA45SN4_45S_50ntFlanks@6655.6682.28, unplaced_AL592188.60_+_105374_11883…	5.51194	-1.14697	1.16464e-05	9.74843e-05
GACTCTTAGCGGTGGATCACTCGGCTCGT	rRF-29-O9YJR8H5WJJN	Controls	rRF	na	na	GACTCTTAGCGGTGGATCACTCGGCTCGT~clustered_U13369.1_+_-50_13364_Gonz45S_45S_50ntFlanks@6674.6702.29, hg38_21_+_8205938_8219352_RNA45SN2_45S_50ntFlanks@6635.6663.29, hg38_21_+_8388985_8402393_RNA45SN3_45S_50ntFlanks@6623.6651.29, hg38_21_+_8433172_8446622_RNA45SN1_45S_50ntFlanks@6652.6680.29, unplaced_AL353644.34_+_122223_135695_RNA45SN4_45S_50ntFlanks@6655.6683.29, unplaced_AL592188.60_+_105374_1188…	6.71799	-0.805966	0.000235419	0.00126374
GACTGGTAACTGGGATGAAGT	na-21-OYSD92X0E	Controls	not-itr	na	na	GACTGGTAACTGGGATGAAGT	8.37769	-1.42724	0.004157	0.0104769
GAGAAAGCTCACAAGAACT	tRF-19-5BF9000W	Controls	tRF	exclusive	5'-half	exclusive~GAGAAAGCTCACAAGAACT~5'-half~trnaMT_SerGCT_MT_+_12207_12265@1.19.19	6.95295	-0.507233	0.00338315	0.0121794
GAGAAAGCTCACAAGAACTGC	tRF-21-5BF900BYD	Controls	tRF	exclusive	5'-half	exclusive~GAGAAAGCTCACAAGAACTGC~5'-half~trnaMT_SerGCT_MT_+_12207_12265@1.21.21	5.20005	-0.844758	9.04957e-07	1.92509e-05
GAGAAAGCTCACAAGAACTGCTAAC	tRF-25-5BF900BY4D	Controls	tRF	exclusive	5'-tRF	exclusive~GAGAAAGCTCACAAGAACTGCTAAC~5'-tRF~trnaMT_SerGCT_MT_+_12207_12265@1.25.25	11.4565	-0.887063	1.30123e-07	4.34984e-06
GAGAACTGAATTCCATGGGTTG	iso-22-5BNBY693P	Controls	isomiR	exclusive	wildtype	exclusive~GAGAACTGAATTCCATGGGTTG~wildtype~hsa-129-709.1&WithFlank&5|+|160485366|160485433@8.29.22~[MIMAT0000449&hsa-miR-146a-5p&offsets|+1|+1, m-129&5|+|160485372|160485393&offsets|+1|+1]	8.3126	-0.520343	0.000246167	0.000786814
GAGACCGCCTGGGAATACCGGGTGCTGTAGGCTTT	rRF-35-5DL7RBUSRV9PQZ	Controls	rRF	na	na	GAGACCGCCTGGGAATACCGGGTGCTGTAGGCTTT~hg38_1_-_228634819_228635039_RNA5S12_5S_50ntFlanks@137.171.35	11.0681	-1.24873	2.31293e-06	2.98698e-05
GAGAGGTCCCGGGTT	na-15-50SRRN	Controls	not-itr	na	na	GAGAGGTCCCGGGTT	11.9765	-1.7753	5.65813e-05	0.000235221
GAGAGTAGGACGTTGCCAGGTT	na-22-50V2MYKKQ	Controls	not-itr	na	na	GAGAGTAGGACGTTGCCAGGTT	12.802	-1.1732	0.0108184	0.0230822
GAGCGCTGAGAAGACGGTCGAACTTGACT	rRF-29-5HN0DDRSBZHW	Controls	rRF	na	na	GAGCGCTGAGAAGACGGTCGAACTTGACT~clustered_U13369.1_+_-50_13364_Gonz45S_45S_50ntFlanks@5488.5516.29, hg38_21_+_8205938_8219352_RNA45SN2_45S_50ntFlanks@5473.5501.29, hg38_21_+_8388985_8402393_RNA45SN3_45S_50ntFlanks@5461.5489.29, hg38_21_+_8433172_8446622_RNA45SN1_45S_50ntFlanks@5484.5512.29, unplaced_AL353644.34_+_122223_135695_RNA45SN4_45S_50ntFlanks@5488.5516.29, unplaced_AL592188.60_+_105374_1188…	10.3941	-0.43229	0.00613993	0.0166182
GAGGAACACTAGTGGCGTAGGCGAGA	na-26-520I18MPQ0B	Controls	not-itr	na	na	GAGGAACACTAGTGGCGTAGGCGAGA	22.0706	-1.05961	0.0131356	0.0269907
GAGGTGTAGAATAGGTGGGAGCTT	na-24-53S2HK92IQ	ALS	not-itr	na	na	GAGGTGTAGAATAGGTGGGAGCTT	77.1143	2.44256	1.64135e-07	1.12659e-06
GAGTAGGACGTTGCCAGGTT	na-20-5L6HZ11N	Controls	not-itr	na	na	GAGTAGGACGTTGCCAGGTT	13.3081	-1.13456	0.0102082	0.0219837
GAGTTCTACAGTCCGACGA	na-19-5N4FSSEL	ALS	not-itr	na	na	GAGTTCTACAGTCCGACGA	108.136	1.11828	0.00111028	0.00325616
GAGTTCTACAGTCCGACGATC	na-21-5N4FSSEED	ALS	not-itr	na	na	GAGTTCTACAGTCCGACGATC	160.236	3.03969	3.03247e-13	4.9912e-12
GATGCGAAAGCAGGTCAAAGTGATCCGGC	na-29-5VO0J320XM19	Controls	not-itr	na	na	GATGCGAAAGCAGGTCAAAGTGATCCGGC	15.1545	-0.97436	0.0236309	0.0442189
GATTGGCGATCAAGCGGTATACCGAAGCTCTAGGTGCGGCA	na-41-5YQE2JRQ0UF9V3QJB	Controls	not-itr	na	na	GATTGGCGATCAAGCGGTATACCGAAGCTCTAGGTGCGGCA	16.3684	-1.12376	0.0248983	0.0460034
GATTTCCCCTTGGGGTTGTAGGACCA	na-26-5ZK79KZL61B	Controls	not-itr	na	na	GATTTCCCCTTGGGGTTGTAGGACCA	59.4746	-0.991413	0.00569214	0.013582
GATTTCCCCTTGGGGTTGTAGGACCAC	na-27-5ZK79KZL611	Controls	not-itr	na	na	GATTTCCCCTTGGGGTTGTAGGACCAC	115.307	-1.09627	0.00169694	0.00476858
GCAATAACAGGTCTGTG	rRF-17-PEBPSYP	ALS	rRF	na	na	GCAATAACAGGTCTGTG~clustered_U13369.1_+_-50_13364_Gonz45S_45S_50ntFlanks@5187.5203.17, hg38_21_+_8205938_8219352_RNA45SN2_45S_50ntFlanks@5174.5190.17, hg38_21_+_8388985_8402393_RNA45SN3_45S_50ntFlanks@5162.5178.17, hg38_21_+_8433172_8446622_RNA45SN1_45S_50ntFlanks@5185.5201.17, unplaced_AL353644.34_+_122223_135695_RNA45SN4_45S_50ntFlanks@5189.5205.17, unplaced_AL592188.60_+_105374_118830_RNA45SN5_…	5.83766	0.460062	0.00147531	0.00520967
GCAGCCGACTTAGAACTGGTGCGGACCAGGGGAATCCGACTGTT	rRF-44-PJLIVBN3Q2KK6E3DKE	Controls	rRF	na	na	GCAGCCGACTTAGAACTGGTGCGGACCAGGGGAATCCGACTGTT~clustered_U13369.1_+_-50_13364_Gonz45S_45S_50ntFlanks@11560.11603.44, hg38_21_+_8205938_8219352_RNA45SN2_45S_50ntFlanks@11532.11575.44, hg38_21_+_8388985_8402393_RNA45SN3_45S_50ntFlanks@11523.11566.44, hg38_21_+_8433172_8446622_RNA45SN1_45S_50ntFlanks@11568.11611.44, unplaced_AL353644.34_+_122223_135695_RNA45SN4_45S_50ntFlanks@11585.11628.44, unplaced_…	5.55873	-1.43893	1.12592e-09	4.24097e-08
GCAGCGATGGCCGAGTGG	tRF-18-PJ583004	Controls	tRF	exclusive	5'-tRF	exclusive~GCAGCGATGGCCGAGTGG~5'-tRF~trna2_SerTGA_10_+_69524261_69524342@1.18.18	8.71478	-0.458509	0.000250093	0.00154005
GCAGTAGTCTGCACATTGGTT	na-21-P317PFZ3E	ALS	not-itr	na	na	GCAGTAGTCTGCACATTGGTT	26.0368	0.679395	0.0257917	0.0473287
GCATGGCCGTTCTTAGTTGG	rRF-20-P4PWWX78	ALS	rRF	na	na	GCATGGCCGTTCTTAGTTGG~clustered_U13369.1_+_-50_13364_Gonz45S_45S_50ntFlanks@5036.5055.20, hg38_21_+_8205938_8219352_RNA45SN2_45S_50ntFlanks@5023.5042.20, hg38_21_+_8388985_8402393_RNA45SN3_45S_50ntFlanks@5011.5030.20, hg38_21_+_8433172_8446622_RNA45SN1_45S_50ntFlanks@5034.5053.20, unplaced_AL353644.34_+_122223_135695_RNA45SN4_45S_50ntFlanks@5038.5057.20, unplaced_AL592188.60_+_105374_118830_RNA45S…	12.9384	1.10171	3.68253e-13	5.54835e-11
GCATGGGTGGTTCAGTGGTAGAATTCTCGCCT	tRF-32-P4R8YP9LON4V3	Controls	tRF	exclusive	5'-half	exclusive~GCATGGGTGGTTCAGTGGTAGAATTCTCGCCT~5'-half~trna2_GlyGCC_21_-_18827107_18827177@1.32.32, trna35_GlyGCC_1_+_161413094_161413164@1.32.32, trna37_GlyGCC_1_+_161420467_161420537@1.32.32, trna39_GlyGCC_1_+_161427898_161427968@1.32.32, trna41_GlyGCC_1_+_161435258_161435328@1.32.32	150.92	-1.10963	5.22328e-05	0.000488899
GCATGGGTGGTTCAGTGGTAGAATTCTCGCCTGC	tRF-34-P4R8YP9LON4VHM	ALS	tRF	exclusive	5'-half	exclusive~GCATGGGTGGTTCAGTGGTAGAATTCTCGCCTGC~5'-half~trna2_GlyGCC_21_-_18827107_18827177@1.34.34, trna35_GlyGCC_1_+_161413094_161413164@1.34.34, trna37_GlyGCC_1_+_161420467_161420537@1.34.34, trna39_GlyGCC_1_+_161427898_161427968@1.34.34, trna41_GlyGCC_1_+_161435258_161435328@1.34.34	14.9446	0.577122	0.000100481	0.000783751
GCATTGGTGGTTCAGTGGTAGAATTCTCG	tRF-29-PNR8YP9LONHK	Controls	tRF	ambiguous	5'-tRF	ambiguous~GCATTGGTGGTTCAGTGGTAGAATTCTCG~5'-tRF~trna128_GlyGCC_6_-_27870686_27870756@1.29.29, trna133_GlyCCC_1_-_16872434_16872504@1.29.29, trna18_GlyGCC_16_+_70822597_70822667@1.29.29, trna19_GlyGCC_16_+_70823410_70823480@1.29.29, trna19_GlyGCC_2_-_157257659_157257729@1.29.29, trna24_GlyGCC_16_-_70812942_70813012@1.29.29, trna25_GlyGCC_16_-_70812114_70812184@1.29.29, trna4_GlyCCC_1_+_17188416_171…	283.216	-0.694645	0.000769447	0.00375105
GCATTGGTGGTTCAGTGGTAGAATTCTCGC	tRF-30-PNR8YP9LON4V	Controls	tRF	ambiguous	5'-tRF	ambiguous~GCATTGGTGGTTCAGTGGTAGAATTCTCGC~5'-tRF~trna128_GlyGCC_6_-_27870686_27870756@1.30.30, trna133_GlyCCC_1_-_16872434_16872504@1.30.30, trna18_GlyGCC_16_+_70822597_70822667@1.30.30, trna19_GlyGCC_16_+_70823410_70823480@1.30.30, trna19_GlyGCC_2_-_157257659_157257729@1.30.30, trna24_GlyGCC_16_-_70812942_70813012@1.30.30, trna25_GlyGCC_16_-_70812114_70812184@1.30.30, trna4_GlyCCC_1_+_17188416_17…	612.555	-0.646454	0.00681733	0.0192199
GCATTGGTGGTTCAGTGGTAGAATTCTCGCCT	tRF-32-PNR8YP9LON4V3	Controls	tRF	ambiguous	5'-half	ambiguous~GCATTGGTGGTTCAGTGGTAGAATTCTCGCCT~5'-half~trna128_GlyGCC_6_-_27870686_27870756@1.32.32, trna133_GlyCCC_1_-_16872434_16872504@1.32.32, trna18_GlyGCC_16_+_70822597_70822667@1.32.32, trna19_GlyGCC_16_+_70823410_70823480@1.32.32, trna19_GlyGCC_2_-_157257659_157257729@1.32.32, trna24_GlyGCC_16_-_70812942_70813012@1.32.32, trna25_GlyGCC_16_-_70812114_70812184@1.32.32, trna4_GlyCCC_1_+_17188416…	456.529	-0.589754	0.00898243	0.0238851
GCATTGGTGGTTCAGTGGTAGAATTCTCGCCTGC	tRF-34-PNR8YP9LON4VHM	ALS	tRF	ambiguous	5'-half	ambiguous~GCATTGGTGGTTCAGTGGTAGAATTCTCGCCTGC~5'-half~trna128_GlyGCC_6_-_27870686_27870756@1.34.34, trna18_GlyGCC_16_+_70822597_70822667@1.34.34, trna19_GlyGCC_16_+_70823410_70823480@1.34.34, trna19_GlyGCC_2_-_157257659_157257729@1.34.34, trna24_GlyGCC_16_-_70812942_70813012@1.34.34, trna25_GlyGCC_16_-_70812114_70812184@1.34.34, trna5_GlyGCC_17_+_8029064_8029134@1.34.34, trna68_GlyGCC_1_-_16149363…	192.702	0.879448	4.8654e-08	1.89751e-06
GCATTGGTGGTTCAGTGGTAGAATTCTCGCCTGCC	tRF-35-PNR8YP9LON4VN1	ALS	tRF	ambiguous	5'-tRF	ambiguous~GCATTGGTGGTTCAGTGGTAGAATTCTCGCCTGCC~5'-tRF~trna128_GlyGCC_6_-_27870686_27870756@1.35.35, trna18_GlyGCC_16_+_70822597_70822667@1.35.35, trna19_GlyGCC_16_+_70823410_70823480@1.35.35, trna19_GlyGCC_2_-_157257659_157257729@1.35.35, trna24_GlyGCC_16_-_70812942_70813012@1.35.35, trna25_GlyGCC_16_-_70812114_70812184@1.35.35, trna5_GlyGCC_17_+_8029064_8029134@1.35.35, trna68_GlyGCC_1_-_16149363…	23.0117	0.829223	1.74898e-07	4.54735e-06
GCATTGTGGTTCAGTGGTAGAATTCTCGC	na-29-PN7383RPD9JM	Controls	not-itr	na	na	GCATTGTGGTTCAGTGGTAGAATTCTCGC	60.5928	-1.46803	0.0101761	0.0219733
GCATTTGTGGTTCAGTGGTAGAATTCTCGC	na-30-PN98YP9LON4V	Controls	not-itr	na	na	GCATTTGTGGTTCAGTGGTAGAATTCTCGC	36.4046	-1.07847	0.0158477	0.0318844
GCCCCCACTGCTAAATTTGACTGGCTT	na-27-PR2Y4BZUNJQ	Controls	not-itr	na	na	GCCCCCACTGCTAAATTTGACTGGCTT	77.9509	-0.75413	0.000591841	0.0018609
GCCCCCATCGTTTAGAGG	na-18-PRJSZPY	Controls	not-itr	na	na	GCCCCCATCGTTTAGAGG	11.0042	-1.62537	0.00407179	0.0102943
GCCCGGCTAGCTCAGTCGGTAGAGCATGAGACTCT	tRF-35-PSQP4PW3FJI0E7	ALS	tRF	exclusive	5'-half	exclusive~GCCCGGCTAGCTCAGTCGGTAGAGCATGAGACTCT~5'-half~trna119_LysCTT_1_-_145395522_145395594@1.35.35, trna11_LysCTT_5_-_180648979_180649051@1.35.35, trna13_LysCTT_6_+_26556774_26556846@1.35.35, trna7_LysCTT_16_+_3225692_3225764@1.35.35, trna9_LysCTT_5_+_180634755_180634827@1.35.35	13.3964	0.89792	4.2406e-05	0.000447879
GCCCGGCTAGCTCAGTCGGTAGAGCATGG	tRF-29-PSQP4PW3FJF4	ALS	tRF	exclusive	5'-tRF	exclusive~GCCCGGCTAGCTCAGTCGGTAGAGCATGG~5'-tRF~trna10_LysCTT_16_+_3241501_3241573@1.29.29, trna13_LysCTT_14_-_58706613_58706685@1.29.29, trna2_LysCTT_15_+_79152904_79152976@1.29.29	8.99397	0.408157	0.00606002	0.0179499
GCCCGGCTAGCTCAGTCGGTAGAGCATGGGACTC	tRF-34-PSQP4PW3FJIKE5	ALS	tRF	exclusive	5'-half	exclusive~GCCCGGCTAGCTCAGTCGGTAGAGCATGGGACTC~5'-half~trna10_LysCTT_16_+_3241501_3241573@1.34.34, trna13_LysCTT_14_-_58706613_58706685@1.34.34, trna2_LysCTT_15_+_79152904_79152976@1.34.34	13.4682	0.966876	8.67821e-05	0.00072525
GCCCGGCTAGCTCAGTCGGTAGAGCATGGGACTCT	tRF-35-PSQP4PW3FJIKE7	ALS	tRF	exclusive	5'-half	exclusive~GCCCGGCTAGCTCAGTCGGTAGAGCATGGGACTCT~5'-half~trna10_LysCTT_16_+_3241501_3241573@1.35.35, trna13_LysCTT_14_-_58706613_58706685@1.35.35, trna2_LysCTT_15_+_79152904_79152976@1.35.35	8.55015	0.75753	9.92236e-06	0.000178602
GCCCGTGTTCGGAAGATTTTC	na-21-PS9960IZD	Controls	not-itr	na	na	GCCCGTGTTCGGAAGATTTTC	24.8729	-1.17688	0.00519698	0.0125302
GCCTACGGCCATACCA	na-16-PXM1H1B	ALS	not-itr	na	na	GCCTACGGCCATACCA	54.7843	1.99916	1.47085e-10	1.51113e-09
GCCTGCTGGGGTGGAACCTGGTA	iso-23-PYNK720Y0B	Controls	isomiR	exclusive	wildtype+A(s)	exclusive~GCCTGCTGGGGTGGAACCTGGTA~wildtype+A(s)~hsa-492-361.1&WithFlank&14|+|100911145|100911213@42.63.22(+1A), hsa-3430.1&WithFlank&14|+|100911125|100911219@62.83.22(+1A)~[MIMAT0000722&hsa-miR-370-3p&offsets|0|0(+1A), m-361&14|+|100911186|100911207&offsets|0|0(+1A)], [MIMAT0000722&hsa-miR-370-3p&offsets|0|0(+1A), m-361&14|+|100911186|100911207&offsets|0|0(+1A)]	5.90262	-0.441624	0.00251551	0.00610057
GCCTGCTGGGGTGGAACCTGGTT	iso-23-PYNK720Y0E	Controls	isomiR	exclusive	wildtype+U(s)	exclusive~GCCTGCTGGGGTGGAACCTGGTT~wildtype+U(s)~hsa-492-361.1&WithFlank&14|+|100911145|100911213@42.63.22(+1U), hsa-3430.1&WithFlank&14|+|100911125|100911219@62.83.22(+1U)~[MIMAT0000722&hsa-miR-370-3p&offsets|0|0(+1U), m-361&14|+|100911186|100911207&offsets|0|0(+1U)], [MIMAT0000722&hsa-miR-370-3p&offsets|0|0(+1U), m-361&14|+|100911186|100911207&offsets|0|0(+1U)]	16.0693	-0.518205	0.000229711	0.000744075
GCCTGTACTGAGCTGCCCCGA	na-21-PYUYFYKSB	ALS	not-itr	na	na	GCCTGTACTGAGCTGCCCCGA	81.8382	0.654529	0.00395954	0.010042
GCCTGTACTGAGCTGCCCCGAG	na-22-PYUYFYKSH	ALS	not-itr	na	na	GCCTGTACTGAGCTGCCCCGAG	173.572	0.63824	0.00115691	0.00336841
GCCTGTACTGAGCTGCCCCGAGA	na-23-PYUYFYKSX	ALS	not-itr	na	na	GCCTGTACTGAGCTGCCCCGAGA	68.3408	1.06764	2.50155e-05	0.000114097
GCCTGTACTGAGCTGCCCCGAGT	na-23-PYUYFYKSZ	ALS	not-itr	na	na	GCCTGTACTGAGCTGCCCCGAGT	43.3768	0.919974	0.000608885	0.00190705
GCGACTGGTAACTGGGATGAAGT	na-23-QD9LE85UZ	Controls	not-itr	na	na	GCGACTGGTAACTGGGATGAAGT	12.3553	-1.12037	0.0252159	0.0464306
GCGAGAGTAGGACGTTGCCAGGTT	na-24-Q01POWX62E	Controls	not-itr	na	na	GCGAGAGTAGGACGTTGCCAGGTT	16.734	-1.217	0.00527378	0.0126775
GCGCCGCTGGTGTAGTGGTATCATGCAAG	tRF-29-Q1Q89P9L84FS	Controls	tRF	exclusive	5'-tRF	exclusive~GCGCCGCTGGTGTAGTGGTATCATGCAAG~5'-tRF~trna27_GlyCCC_2_-_70476123_70476193@1.29.29, trna34_GlyCCC_16_-_686736_686806@1.29.29	8.12087	-0.441115	0.0103668	0.0263676
GCGCCGCTGGTGTAGTGGTATCATGCAAGA	tRF-30-Q1Q89P9L8422	Controls	tRF	exclusive	5'-tRF	exclusive~GCGCCGCTGGTGTAGTGGTATCATGCAAGA~5'-tRF~trna27_GlyCCC_2_-_70476123_70476193@1.30.30, trna34_GlyCCC_16_-_686736_686806@1.30.30	6.24035	-0.406739	0.0217737	0.0450888
GCGCGGGTAAACGGCGGGAGTAACTATG	rRF-28-QHROEJR0UID0	ALS	rRF	na	na	GCGCGGGTAAACGGCGGGAGTAACTATG~clustered_U13369.1_+_-50_13364_Gonz45S_45S_50ntFlanks@11701.11728.28, hg38_21_+_8205938_8219352_RNA45SN2_45S_50ntFlanks@11673.11700.28, hg38_21_+_8388985_8402393_RNA45SN3_45S_50ntFlanks@11664.11691.28, hg38_21_+_8433172_8446622_RNA45SN1_45S_50ntFlanks@11709.11736.28, unplaced_AL353644.34_+_122223_135695_RNA45SN4_45S_50ntFlanks@11726.11753.28, unplaced_AL592188.60_+_10…	5.9156	0.672339	5.94687e-05	0.000413536
GCGGAAGGATCATTG	na-15-Q21EJY	Controls	not-itr	na	na	GCGGAAGGATCATTG	112.338	-0.947072	3.07742e-08	2.33046e-07
GCGGGCATAGCTTAGTGGTAAAGTT	na-25-QKJPNP9LDN	Controls	not-itr	na	na	GCGGGCATAGCTTAGTGGTAAAGTT	14.0915	-1.39711	0.00574632	0.0136708
GCGGGCGTAGCTCAGGGG	na-18-QKMP4PDY	Controls	not-itr	na	na	GCGGGCGTAGCTCAGGGG	9.78696	-1.1358	0.0187413	0.0366719
GCGGGCGTAGCTCAGGGGTAGA	na-22-QKMP4PRLL	Controls	not-itr	na	na	GCGGGCGTAGCTCAGGGGTAGA	8.48943	-1.22785	0.0200617	0.0388003
GCGGGCGTAGCTCAGGGGTAGAGC	na-24-QKMP4PRLH9	Controls	not-itr	na	na	GCGGGCGTAGCTCAGGGGTAGAGC	13.3167	-1.01927	0.0247876	0.0459041
GCGGGCGTAGCTCAGGGGTAGAGCGC	na-26-QKMP4PRL5HD	Controls	not-itr	na	na	GCGGGCGTAGCTCAGGGGTAGAGCGC	17.6506	-1.18529	0.00756467	0.0171133
GCGGGCGTAGCTCAGGGGTAGAGCGCA	na-27-QKMP4PRL5H2	Controls	not-itr	na	na	GCGGGCGTAGCTCAGGGGTAGAGCGCA	31.3168	-1.18311	0.00351179	0.0090056
GCGGGCGTAGCTCAGGGGTAGAGCGCAAC	na-29-QKMP4PRL5HFR	Controls	not-itr	na	na	GCGGGCGTAGCTCAGGGGTAGAGCGCAAC	8.34334	-1.32753	0.00920582	0.0203133
GCGGGCGTAGCTCAGGGGTAGAGCGCAACC	na-30-QKMP4PRL5H21	Controls	not-itr	na	na	GCGGGCGTAGCTCAGGGGTAGAGCGCAACC	8.86805	-1.29749	0.0170196	0.0338086
GCGGGTGATGCGAACTGGAGTCTGAGC	na-27-QKX4LD90WUM	Controls	not-itr	na	na	GCGGGTGATGCGAACTGGAGTCTGAGC	92.8146	-0.50173	0.0212822	0.0408183
GCGGGTGTAGTTCAATGGTAGA	na-22-QK9PYO9LL	Controls	not-itr	na	na	GCGGGTGTAGTTCAATGGTAGA	10.0643	-1.43767	0.00745361	0.0169095
GCGGTGGAGCATGTGG	na-16-Q36JI40	Controls	not-itr	na	na	GCGGTGGAGCATGTGG	6.07837	-1.15402	0.017181	0.0340037
GCGTAAGTGGGAGACGTTGAAGG	na-23-QL185D7UY	Controls	not-itr	na	na	GCGTAAGTGGGAGACGTTGAAGG	6.7816	-1.36521	0.0124834	0.0259815
GCTAAACCTAGCCCCAAACCC	rRF-21-QO0XPRB1D	Controls	rRF	na	na	GCTAAACCTAGCCCCAAACCC~hg38_MT_+_1621_3279_RNR2_16S_50ntFlanks@51.71.21	16.4211	-0.606616	0.00330358	0.0101579
GCTAAACCTAGCCCCAAACCCA	rRF-22-QO0XPRB12	Controls	rRF	na	na	GCTAAACCTAGCCCCAAACCCA~hg38_MT_+_1621_3279_RNR2_16S_50ntFlanks@51.72.22	9.13136	-0.654854	0.0016828	0.00580629
GCTAAACCTAGCCCCAAACCCACT	rRF-24-QO0XPRB1FW	Controls	rRF	na	na	GCTAAACCTAGCCCCAAACCCACT~hg38_MT_+_1621_3279_RNR2_16S_50ntFlanks@51.74.24	10.5187	-0.660714	0.000466231	0.00210736
GCTAAACCTAGCCCCAAACCCACTCCACC	rRF-29-QO0XPRB129FV	Controls	rRF	na	na	GCTAAACCTAGCCCCAAACCCACTCCACC~hg38_MT_+_1621_3279_RNR2_16S_50ntFlanks@51.79.29	10.4473	-0.539043	0.00191389	0.00640799
GCTAAACCTAGCCCCAAACCCACTCCACCT	rRF-30-QO0XPRB12927	Controls	rRF	na	na	GCTAAACCTAGCCCCAAACCCACTCCACCT~hg38_MT_+_1621_3279_RNR2_16S_50ntFlanks@51.80.30	5.82854	-0.507896	0.00389357	0.0114279
GCTAAACCTAGCCCCAAACCCACTCCACCTTA	rRF-32-QO0XPRB12927O	Controls	rRF	na	na	GCTAAACCTAGCCCCAAACCCACTCCACCTTA~hg38_MT_+_1621_3279_RNR2_16S_50ntFlanks@51.82.32	5.17649	-0.54127	0.00815978	0.0213192
GCTAAACCTAGCCCCAAACCCACTCCACCTTACT	rRF-34-QO0XPRB129272W	Controls	rRF	na	na	GCTAAACCTAGCCCCAAACCCACTCCACCTTACT~hg38_MT_+_1621_3279_RNR2_16S_50ntFlanks@51.84.34	11.61	-0.51917	0.0034726	0.0103948
GCTAAACCTAGCCCCAAACCCACTCCACCTTACTACC	rRF-37-QO0XPRB12927UXJ	Controls	rRF	na	na	GCTAAACCTAGCCCCAAACCCACTCCACCTTACTACC~hg38_MT_+_1621_3279_RNR2_16S_50ntFlanks@51.87.37	27.7712	-0.43582	0.00913219	0.022987
GCTAAACCTAGCCCCAAACCCACTCCACCTTACTACCAGA	rRF-40-QO0XPRB12927UXK2	Controls	rRF	na	na	GCTAAACCTAGCCCCAAACCCACTCCACCTTACTACCAGA~hg38_MT_+_1621_3279_RNR2_16S_50ntFlanks@51.90.40	15.2908	-0.443956	0.00895235	0.0227329
GCTAAACCTAGCCCCAAACCCACTCCACCTTACTACCAGACAA	rRF-43-QO0XPRB12927UXK2DF	Controls	rRF	na	na	GCTAAACCTAGCCCCAAACCCACTCCACCTTACTACCAGACAA~hg38_MT_+_1621_3279_RNR2_16S_50ntFlanks@51.93.43	10.6457	-0.451212	0.0173788	0.0392761
GCTAAACCTAGCCCCAAACCCACTCCACCTTACTACCAGACAAC	rRF-44-QO0XPRB12927UXK2FR	Controls	rRF	na	na	GCTAAACCTAGCCCCAAACCCACTCCACCTTACTACCAGACAAC~hg38_MT_+_1621_3279_RNR2_16S_50ntFlanks@51.94.44	17.9786	-0.433701	0.0178013	0.0396365
GCTATGGGATTTGTT	na-15-QQREZN	Controls	not-itr	na	na	GCTATGGGATTTGTT	22.2761	-1.37013	0.000185366	0.00065569
GCTCAGTGGAAAGGATGTGAATCTA	na-25-Q672D29UHX	Controls	not-itr	na	na	GCTCAGTGGAAAGGATGTGAATCTA	14.3008	-1.39009	0.00488375	0.0119719
GCTCGTAGTTGGATCTTGGGAG	rRF-22-QSVN6MZKH	Controls	rRF	na	na	GCTCGTAGTTGGATCTTGGGAG~clustered_U13369.1_+_-50_13364_Gonz45S_45S_50ntFlanks@4379.4400.22, hg38_21_+_8205938_8219352_RNA45SN2_45S_50ntFlanks@4366.4387.22, hg38_21_+_8388985_8402393_RNA45SN3_45S_50ntFlanks@4354.4375.22, hg38_21_+_8433172_8446622_RNA45SN1_45S_50ntFlanks@4377.4398.22, unplaced_AL353644.34_+_122223_135695_RNA45SN4_45S_50ntFlanks@4381.4402.22, unplaced_AL592188.60_+_105374_118830_RNA4…	8.26568	-0.549496	0.00166202	0.0057787
GCTGCGATCTATTGAAAGTCAGCCCTCGACACAAGGGTTTGT	rRF-42-QV57IUDMFRWD00RZN	Controls	rRF	na	na	GCTGCGATCTATTGAAAGTCAGCCCTCGACACAAGGGTTTGT~clustered_U13369.1_+_-50_13364_Gonz45S_45S_50ntFlanks@12977.13018.42, hg38_21_+_8205938_8219352_RNA45SN2_45S_50ntFlanks@12962.13003.42, hg38_21_+_8388985_8402393_RNA45SN3_45S_50ntFlanks@12954.12995.42, hg38_21_+_8433172_8446622_RNA45SN1_45S_50ntFlanks@12998.13039.42, unplaced_AL353644.34_+_122223_135695_RNA45SN4_45S_50ntFlanks@13016.13057.42, unplaced_AL…	128.499	-0.405883	0.00122696	0.00446042
GCTGTGATGGCCGAGTGG	iso-18-QW583004	Controls	isomiR	ambiguous	wildtype	ambiguous~GCTGTGATGGCCGAGTGG~wildtype~hsa-7223-20368.1&WithFlank&3|-|105256028|105256105@7.24.18~[m-7223&3|-|105256078|105256099&offsets|0|-4]	7.31675	-0.628133	2.13424e-07	1.39704e-06
GCTGTGATGGCCGAGTGG	tRF-18-QW583004	Controls	tRF	ambiguous	5'-tRF	ambiguous~GCTGTGATGGCCGAGTGG~5'-tRF~trna137_SerCGA_6_-_27640229_27640310@1.18.18, trna35_SerCGA_6_+_27177628_27177709@1.18.18, trna41_SerCGA_17_-_8042199_8042280@1.18.18	8.15525	-0.593061	1.89975e-05	0.000277839
GCTTCTGTAGTGTAGTGGTTATCACGTTCGCCTCACACGCG	tRF-41-Q99P9P9NH57S362V0	Controls	tRF	exclusive	5'-tRF	exclusive~GCTTCTGTAGTGTAGTGGTTATCACGTTCGCCTCACACGCG~5'-tRF~trna152_ValCAC_6_-_27248049_27248121@1.41.41	28.2156	-0.535764	0.00153579	0.00630484
GCTTCTGTAGTGTAGTGGTTATCACGTTCGCCTCACACGCGA	tRF-42-Q99P9P9NH57S362VL	Controls	tRF	exclusive	5'-tRF	exclusive~GCTTCTGTAGTGTAGTGGTTATCACGTTCGCCTCACACGCGA~5'-tRF~trna152_ValCAC_6_-_27248049_27248121@1.42.42	9.06666	-0.431866	0.00835151	0.022511
GGAGAGATGGCTGAG	na-15-6258N0	Controls	not-itr	na	na	GGAGAGATGGCTGAG	8.95492	-1.2401	0.014308	0.0290665
GGAGAGATGGCTGAGTGG	na-18-6258N004	Controls	not-itr	na	na	GGAGAGATGGCTGAGTGG	7.08706	-1.53755	0.00677106	0.0157043
GGAGCGGTAGCTCAGTTGGTTAGAGCGACG	na-30-6JRP4PZ3V0LH	Controls	not-itr	na	na	GGAGCGGTAGCTCAGTTGGTTAGAGCGACG	9.13882	-1.38528	0.0129978	0.0268444
GGAGGGGCAGAGAGCGAGACT	na-21-6K6PFJ5DE	ALS	not-itr	na	na	GGAGGGGCAGAGAGCGAGACT	18.1371	2.17356	2.41739e-08	1.87464e-07
GGAGGGGCAGAGAGCGAGACTTT	na-23-6K6PFJ5D0Q	ALS	not-itr	na	na	GGAGGGGCAGAGAGCGAGACTTT	58.556	0.750177	0.000117442	0.00044678
GGAGGTAGTAGGTTGTATAG	na-20-6KVLRYVP	ALS	not-itr	na	na	GGAGGTAGTAGGTTGTATAG	60.8114	0.838186	0.000509677	0.00162794
GGAGGTAGTAGGTTGTATAGT	na-21-6KVLRYVPE	ALS	not-itr	na	na	GGAGGTAGTAGGTTGTATAGT	54.4224	0.48933	0.0169202	0.0336527
GGAGGTAGTAGGTTGTGTGG	na-20-6KVLRY98	ALS	not-itr	na	na	GGAGGTAGTAGGTTGTGTGG	69.7021	1.78044	7.83365e-10	7.34632e-09
GGAGGTAGTAGGTTGTGTGGT	na-21-6KVLRY98E	ALS	not-itr	na	na	GGAGGTAGTAGGTTGTGTGGT	96.6501	1.68496	1.2834e-15	4.05906e-14
GGAGGTAGTAGGTTGTGTGGTT	na-22-6KVLRY98Q	ALS	not-itr	na	na	GGAGGTAGTAGGTTGTGTGGTT	108.375	1.20938	2.64681e-11	3.00655e-10
GGAGGTAGTAGGTTGTGTGGTTT	na-23-6KVLRY980Q	ALS	not-itr	na	na	GGAGGTAGTAGGTTGTGTGGTTT	33.4806	0.732163	0.00420664	0.0105855
GGAGTTTGGCTGGGGCG	na-17-63ZJ9KK	Controls	not-itr	na	na	GGAGTTTGGCTGGGGCG	31.8405	-0.801168	0.00281353	0.00745194
GGATATCATCATATACTGTAAGT	iso-23-6L8MHLNLZ	Controls	isomiR	exclusive	wildtype	exclusive~GGATATCATCATATACTGTAAGT~wildtype~hsa-170-318.1&WithFlank&17|-|28861542|28861610@7.29.23~[MIMAT0004600&hsa-miR-144-5p&offsets|0|+1, m-170&17|-|28861583|28861604&offsets|0|+1]	14.5439	-0.452962	0.0121267	0.023433
GGATTTCCCCTTGGGGTTGTAGGACCA	na-27-6N8RZK7W1D2	Controls	not-itr	na	na	GGATTTCCCCTTGGGGTTGTAGGACCA	72.4669	-0.942777	0.00926679	0.0203958
GGATTTCCCCTTGGGGTTGTAGGACCAC	na-28-6N8RZK7W1DD1	Controls	not-itr	na	na	GGATTTCCCCTTGGGGTTGTAGGACCAC	113.081	-0.904323	0.0113376	0.0238261
GGCAGCATTGTACAGGGCTATG	na-22-6PJYUP6XP	ALS	not-itr	na	na	GGCAGCATTGTACAGGGCTATG	29.4568	0.774453	0.00828595	0.0184348
GGCCGTTCTTAGTTGG	rRF-16-6SYZ1Y0	ALS	rRF	na	na	GGCCGTTCTTAGTTGG~clustered_U13369.1_+_-50_13364_Gonz45S_45S_50ntFlanks@5040.5055.16, hg38_21_+_8205938_8219352_RNA45SN2_45S_50ntFlanks@5027.5042.16, hg38_21_+_8388985_8402393_RNA45SN3_45S_50ntFlanks@5015.5030.16, hg38_21_+_8433172_8446622_RNA45SN1_45S_50ntFlanks@5038.5053.16, unplaced_AL353644.34_+_122223_135695_RNA45SN4_45S_50ntFlanks@5042.5057.16, unplaced_AL592188.60_+_105374_118830_RNA45SN5_4…	26.5377	0.61426	2.76869e-06	3.29328e-05
GGCTCGTTGGTCTAGGGGTATGATTCTCGC	tRF-30-6978WPRLXN4V	Controls	tRF	ambiguous	5'-tRF	ambiguous~GGCTCGTTGGTCTAGGGGTATGATTCTCGC~5'-tRF~trna11_ProAGG_16_+_3241989_3242060@1.30.30, trna12_ProAGG_6_+_26555498_26555569@1.30.30, trna14_ProTGG_5_-_180615854_180615925@1.30.30, trna22_ProAGG_14_-_21081560_21081631@1.30.30, trna23_ProAGG_14_-_21077495_21077566@1.30.30, trna28_ProTGG_16_-_3234133_3234204@1.30.30, trna29_ProAGG_16_-_3232635_3232706@1.30.30, trna2_ProAGG_7_+_128423504_12842357…	16.4532	-0.448255	0.000448858	0.00256177
GGCTCGTTGGTCTAGGGGTATGATTCTCGCT	tRF-31-6978WPRLXN4VE	Controls	tRF	ambiguous	5'-half	ambiguous~GGCTCGTTGGTCTAGGGGTATGATTCTCGCT~5'-half~trna11_ProAGG_16_+_3241989_3242060@1.31.31, trna12_ProAGG_6_+_26555498_26555569@1.31.31, trna14_ProTGG_5_-_180615854_180615925@1.31.31, trna22_ProAGG_14_-_21081560_21081631@1.31.31, trna23_ProAGG_14_-_21077495_21077566@1.31.31, trna28_ProTGG_16_-_3234133_3234204@1.31.31, trna29_ProAGG_16_-_3232635_3232706@1.31.31, trna2_ProAGG_7_+_128423504_128423…	11.8255	-0.508473	4.98547e-05	0.000486083
GGCTCTCGTCGCGGG	na-15-69WMQK	Controls	not-itr	na	na	GGCTCTCGTCGCGGG	9.91505	-1.43253	0.00677631	0.0157043
GGCTGGTCCGAAGGTAG	yRF-17-6YSSD3H	Controls	not-itr	na	5p-yRF	hg38_rmsk_HY1_UniqID999,hg38_rmsk_HY1_UniqID1163,Y_RNA.348-201_UniqID67,Y_RNA.630-201_UniqID1727,hg38_rmsk_HY1_UniqID172,hg38_rmsk_HY1_UniqID429,hg38_rmsk_HY1_UniqID793,hg38_rmsk_HY1_UniqID400,RNY1_UniqID1361,Y_RNA.450-201_UniqID1867	48.9866	-0.571348	0.000955501	0.00287006
GGCTGGTCCGAAGGTAGT	yRF-18-6YSSD3Z	Controls	not-itr	na	5p-yRF	hg38_rmsk_HY1_UniqID1163,Y_RNA.348-201_UniqID67,hg38_rmsk_HY1_UniqID172,hg38_rmsk_HY1_UniqID793,hg38_rmsk_HY1_UniqID400,RNY1_UniqID1361,Y_RNA.450-201_UniqID1867	46.2761	-0.663077	0.00067957	0.0020879
GGCTGGTCCGAAGGTAGTGAG	yRF-21-6YSSD31U0	Controls	not-itr	na	5p-yRF	hg38_rmsk_HY1_UniqID1163,Y_RNA.348-201_UniqID67,hg38_rmsk_HY1_UniqID172,hg38_rmsk_HY1_UniqID400,RNY1_UniqID1361	10.9685	-1.63783	0.000622124	0.00194098
GGCTGGTCCGAAGGTAGTGAGT	yRF-22-6YSSD31UN	Controls	not-itr	na	5p-yRF	hg38_rmsk_HY1_UniqID1163,Y_RNA.348-201_UniqID67,hg38_rmsk_HY1_UniqID172,hg38_rmsk_HY1_UniqID400,RNY1_UniqID1361	8.71735	-1.16253	0.0214965	0.0411153
GGCTGGTCCGAAGGTAGTGAGTT	yRF-23-6YSSD31U0E	Controls	not-itr	na	5p-yRF	hg38_rmsk_HY1_UniqID1163,Y_RNA.348-201_UniqID67,hg38_rmsk_HY1_UniqID172,hg38_rmsk_HY1_UniqID400,RNY1_UniqID1361	6.20067	-1.63039	0.00290064	0.00760676
GGCTGGTCCGAGTGCAGTGG	yRF-20-6YSS1V18	Controls	not-itr	na	5p-yRF	hg38_rmsk_HY3_UniqID667,hg38_rmsk_HY3_UniqID123,Y_RNA.269-201_UniqID1914,hg38_rmsk_HY3_UniqID1858,hg38_rmsk_HY3_UniqID1607,hg38_rmsk_HY3_UniqID1894,hg38_rmsk_HY3_UniqID125,hg38_rmsk_HY3_UniqID1251,hg38_rmsk_HY3_UniqID1353,Y_RNA.110-201_UniqID1305,hg38_rmsk_HY3_UniqID1514,hg38_rmsk_HY3_UniqID1580,Y_RNA.190-201_UniqID235,hg38_rmsk_HY3_UniqID1470,Y_RNA.333-201_UniqID58,Y_RNA.132-201_UniqID223,RNY3_U…	134.818	-1.42066	5.63006e-12	7.39432e-11
GGCTGGTCCGATGGTAG	yRF-17-6YSSI3H	Controls	not-itr	na	5p-yRF	hg38_rmsk_HY4_UniqID117,hg38_rmsk_HY4_UniqID1590,hg38_rmsk_HY4_UniqID1099,hg38_rmsk_HY4_UniqID771,hg38_rmsk_HY4_UniqID986,hg38_rmsk_HY4_UniqID1332,hg38_rmsk_HY4_UniqID70,Y_RNA.293-201_UniqID73,Y_RNA.249-201_UniqID216,hg38_rmsk_HY4_UniqID443,hg38_rmsk_HY4_UniqID784,hg38_rmsk_HY4_UniqID936,hg38_rmsk_HY4_UniqID1054,Y_RNA.40-201_UniqID1180,hg38_rmsk_HY4_UniqID1351,RNY4P20-201_UniqID1476,RNY4_UniqID13…	149.909	-0.878392	2.13324e-06	1.21587e-05
GGCTGGTCCGATGGTAGT	yRF-18-6YSSI3Z	Controls	not-itr	na	5p-yRF	hg38_rmsk_HY4_UniqID117,hg38_rmsk_HY4_UniqID1590,hg38_rmsk_HY4_UniqID1099,hg38_rmsk_HY4_UniqID986,hg38_rmsk_HY4_UniqID1332,hg38_rmsk_HY4_UniqID70,Y_RNA.293-201_UniqID73,Y_RNA.249-201_UniqID216,hg38_rmsk_HY4_UniqID784,hg38_rmsk_HY4_UniqID936,hg38_rmsk_HY4_UniqID1054,Y_RNA.40-201_UniqID1180,hg38_rmsk_HY4_UniqID1351,RNY4P20-201_UniqID1476,RNY4_UniqID13,RNY4P10-201_UniqID355,Y_RNA.311-201_UniqID369,R…	38.3135	-0.98679	0.00122143	0.0035371
GGCTGGTCCGATGGTAGTGGGTTATCAGAAC	yRF-31-6YSSI3187QJBD	ALS	not-itr	na	5p-yRF	hg38_rmsk_HY4_UniqID1099,hg38_rmsk_HY4_UniqID986,hg38_rmsk_HY4_UniqID70,Y_RNA.293-201_UniqID73,hg38_rmsk_HY4_UniqID1054,RNY4_UniqID13,RNY4P10-201_UniqID355,RNY4P7-201_UniqID746	54.9408	1.54318	5.56834e-05	0.000233046
GGCTGGTCCGATGGTAGTGGGTTATCAGAACT	yRF-32-6YSSI3187QJB3	ALS	not-itr	na	5p-yRF	hg38_rmsk_HY4_UniqID1099,hg38_rmsk_HY4_UniqID986,hg38_rmsk_HY4_UniqID70,Y_RNA.293-201_UniqID73,hg38_rmsk_HY4_UniqID1054,RNY4_UniqID13,RNY4P10-201_UniqID355,RNY4P7-201_UniqID746	97.2628	2.13437	1.08843e-08	9.04969e-08
GGCTTTGGTGACTCTAGATAACCTCGGGCCGATCGCAC	rRF-38-6Z94E7FL09R15SD1	Controls	rRF	na	na	GGCTTTGGTGACTCTAGATAACCTCGGGCCGATCGCAC~clustered_U13369.1_+_-50_13364_Gonz45S_45S_50ntFlanks@3988.4025.38, hg38_21_+_8205938_8219352_RNA45SN2_45S_50ntFlanks@3975.4012.38, hg38_21_+_8388985_8402393_RNA45SN3_45S_50ntFlanks@3963.4000.38, hg38_21_+_8433172_8446622_RNA45SN1_45S_50ntFlanks@3986.4023.38, unplaced_AL353644.34_+_122223_135695_RNA45SN4_45S_50ntFlanks@3990.4027.38, unplaced_AL592188.60_+_10…	5.53153	-0.516777	0.000285846	0.00137873
GGGAGCCAGGAAGTATTGATGT	iso-22-R0KKDLZEN	ALS	isomiR	exclusive	wildtype	exclusive~GGGAGCCAGGAAGTATTGATGT~wildtype~hsa-326-196.1&WithFlank&X|-|139924154|139924223@7.28.22~[MIMAT0004776&hsa-miR-505-5p&offsets|0|0, m-326&X|-|139924195|139924217&offsets|0|-1]	6.72794	0.408333	0.00405	0.0092479
GGGATTGTAGTTCAATTGGTTAGAGCACCG	na-30-RE9PYOZ3V02S	ALS	not-itr	na	na	GGGATTGTAGTTCAATTGGTTAGAGCACCG	63.6142	1.29014	0.000500221	0.00160091
GGGGATGTAGCTCACA	na-16-R29P45B	Controls	not-itr	na	na	GGGGATGTAGCTCACA	7.8876	-1.28729	0.00935528	0.0205028
GGGGATGTAGCTCACATGGT	na-20-R29P45I3	Controls	not-itr	na	na	GGGGATGTAGCTCACATGGT	7.78802	-1.30168	0.014776	0.0298668
GGGGATGTAGCTCAGTGG	iso-18-R29P4P04	Controls	isomiR	ambiguous	wildtype	ambiguous~GGGGATGTAGCTCAGTGG~wildtype~hsa-7214-7229.1&WithFlank&6|-|28658238|28658314@7.24.18, hsa-44242-44243.1&WithFlank&6|-|28673838|28673913@7.24.18~[m-7214&6|-|28658287|28658308&offsets|0|-4], [m-44242&6|-|28673886|28673907&offsets|0|-4]	5.28749	-0.523364	0.00156815	0.0039735
GGGGATGTAGCTCAGTGG	tRF-18-R29P4P04	Controls	tRF	exclusive	5'-tRF	exclusive~GGGGATGTAGCTCAGTGG~5'-tRF~trna10_AlaCGC_6_+_26553731_26553802@1.18.18, trna119_AlaCGC_6_-_28641613_28641684@1.18.18, trna120_AlaAGC_6_-_28626014_28626085@1.18.18, trna13_AlaCGC_2_+_157257281_157257352@1.18.18, trna13_AlaTGC_12_-_125406301_125406372@1.18.18, trna66_AlaTGC_6_+_28611222_28611293@1.18.18, trna8_AlaTGC_12_+_125424512_125424583@1.18.18, trna8_AlaTGC_5_+_180633868_180633939@1.…	5.02703	-0.532985	0.000691834	0.00351933
GGGTAATACGACGTACTTAGTGT	na-23-RLHHELNP0N	ALS	not-itr	na	na	GGGTAATACGACGTACTTAGTGT	50.8595	3.57216	4.76029e-16	1.66921e-14
GGTAAAATGGCTGAGTGAAGCATTG	tRF-25-ROD8N0X0JY	ALS	tRF	ambiguous	5'-tRF	ambiguous~GGTAAAATGGCTGAGTGAAGCATTG~5'-tRF~trnaMT_TyrGTA_MT_-_5826_5891@1.25.25	228.944	0.586974	0.000492716	0.00262035
GGTAAAATGGCTGAGTGAAGCATTGGACTGTA	tRF-32-ROD8N0X0JYOYO	Controls	tRF	ambiguous	5'-tRF	ambiguous~GGTAAAATGGCTGAGTGAAGCATTGGACTGTA~5'-tRF~trnaMT_TyrGTA_MT_-_5826_5891@1.32.32	7.43184	-0.413955	0.0141267	0.0324082
GGTAGTGGGTTATCAGAACT	yRF-20-RP93V6OI	Controls	not-itr	na	3p-yRF,i-yRF	hg38_rmsk_HY4_UniqID568,hg38_rmsk_HY4_UniqID839,hg38_rmsk_HY4_UniqID1661,hg38_rmsk_HY4_UniqID1096,hg38_rmsk_HY4_UniqID1215,hg38_rmsk_HY4_UniqID256,hg38_rmsk_HY4_UniqID1595,hg38_rmsk_HY4_UniqID1838,hg38_rmsk_HY4_UniqID416,hg38_rmsk_HY4_UniqID1544,hg38_rmsk_HY4_UniqID1464,hg38_rmsk_HY4_UniqID1134,hg38_rmsk_HY4_UniqID574,hg38_rmsk_HY4_UniqID1099,hg38_rmsk_HY4_UniqID1606,Y_RNA.609-201_UniqID351,hg38_…	13.1103	-1.59322	0.00103066	0.00305039
GGTCGGCCCACGGCCCTGGCGG	rRF-22-RSP6M1NJ4	Controls	rRF	na	na	GGTCGGCCCACGGCCCTGGCGG~clustered_U13369.1_+_-50_13364_Gonz45S_45S_50ntFlanks@5467.5488.22, hg38_21_+_8205938_8219352_RNA45SN2_45S_50ntFlanks@5452.5473.22, hg38_21_+_8388985_8402393_RNA45SN3_45S_50ntFlanks@5440.5461.22, hg38_21_+_8433172_8446622_RNA45SN1_45S_50ntFlanks@5463.5484.22, unplaced_AL353644.34_+_122223_135695_RNA45SN4_45S_50ntFlanks@5467.5488.22, unplaced_AL592188.60_+_105374_118830_RNA4…	22.4243	-1.18888	1.22426e-10	6.54274e-09
GGTTCCGGGGGGAGTATG	rRF-18-R9MK63D0	ALS	rRF	na	na	GGTTCCGGGGGGAGTATG~clustered_U13369.1_+_-50_13364_Gonz45S_45S_50ntFlanks@4864.4881.18, hg38_21_+_8205938_8219352_RNA45SN2_45S_50ntFlanks@4851.4868.18, hg38_21_+_8388985_8402393_RNA45SN3_45S_50ntFlanks@4839.4856.18, hg38_21_+_8433172_8446622_RNA45SN1_45S_50ntFlanks@4862.4879.18, unplaced_AL353644.34_+_122223_135695_RNA45SN4_45S_50ntFlanks@4866.4883.18, unplaced_AL592188.60_+_105374_118830_RNA45SN5…	5.52596	0.557733	0.000455561	0.00208916
GTAAACATCCTTGACTGGAAGCT	iso-23-SBJRZD9BDW	Controls	isomiR	exclusive	wildtype	exclusive~GTAAACATCCTTGACTGGAAGCT~wildtype~hsa-24-25.1&WithFlank&1|+|40754365|40754440@8.30.23~[MIMAT0000692&hsa-miR-30e-5p&offsets|+1|+2, m-24&1|+|40754371|40754394&offsets|+1|0]	54.9543	-0.46149	0.000495023	0.00146181
GTAAACGGCGGGAGTAACTATG	rRF-22-SBMH63BXP	ALS	rRF	na	na	GTAAACGGCGGGAGTAACTATG~clustered_U13369.1_+_-50_13364_Gonz45S_45S_50ntFlanks@11707.11728.22, hg38_21_+_8205938_8219352_RNA45SN2_45S_50ntFlanks@11679.11700.22, hg38_21_+_8388985_8402393_RNA45SN3_45S_50ntFlanks@11670.11691.22, hg38_21_+_8433172_8446622_RNA45SN1_45S_50ntFlanks@11715.11736.22, unplaced_AL353644.34_+_122223_135695_RNA45SN4_45S_50ntFlanks@11732.11753.22, unplaced_AL592188.60_+_105374_1…	17.559	0.574371	1.10412e-05	9.59733e-05
GTAAGTGGGAGACGTTGAAGG	na-21-S092OWX00	Controls	not-itr	na	na	GTAAGTGGGAGACGTTGAAGG	11.4264	-1.336	0.00634192	0.0148469
GTAATGGCGGGAACTCTGGACAGACTGCCT	na-30-SE68OIN2JDX7	Controls	not-itr	na	na	GTAATGGCGGGAACTCTGGACAGACTGCCT	134.345	-0.975145	0.0130668	0.0269179
GTAATGGCGGGAACTCTGGACAGACTGCCTA	na-31-SE68OIN2JDX7B	Controls	not-itr	na	na	GTAATGGCGGGAACTCTGGACAGACTGCCTA	21.3987	-0.988125	0.0162076	0.0325161
GTAGAATTCTCGCCTGCCACGCGGGAGGCCCGGGTT	tRF-36-S2I7L7P5QK11M3E	Controls	tRF	exclusive	i-tRF	exclusive~GTAGAATTCTCGCCTGCCACGCGGGAGGCCCGGGTT~i-tRF~trna128_GlyGCC_6_-_27870686_27870756@18.53.36, trna19_GlyGCC_16_+_70823410_70823480@18.53.36, trna19_GlyGCC_2_-_157257659_157257729@18.53.36, trna24_GlyGCC_16_-_70812942_70813012@18.53.36, trna25_GlyGCC_16_-_70812114_70812184@18.53.36, trna2_GlyGCC_21_-_18827107_18827177@18.53.36, trna35_GlyGCC_1_+_161413094_161413164@18.53.36, trna37_GlyGCC_1_…	37.7869	-1.07987	6.00019e-12	1.40404e-09
GTAGTGGGTTATCAGAAC	yRF-18-S3RNHPR	Controls	not-itr	na	i-yRF	hg38_rmsk_HY4_UniqID568,hg38_rmsk_HY4_UniqID839,hg38_rmsk_HY4_UniqID1661,hg38_rmsk_HY4_UniqID1096,hg38_rmsk_HY4_UniqID1215,hg38_rmsk_HY4_UniqID256,hg38_rmsk_HY4_UniqID1011,hg38_rmsk_HY4_UniqID1595,hg38_rmsk_HY4_UniqID1838,hg38_rmsk_HY4_UniqID416,hg38_rmsk_HY4_UniqID1544,hg38_rmsk_HY4_UniqID1464,hg38_rmsk_HY4_UniqID1134,hg38_rmsk_HY4_UniqID574,hg38_rmsk_HY4_UniqID1099,hg38_rmsk_HY4_UniqID1606,Y_RN…	29.5278	-1.69024	2.82744e-06	1.57808e-05
GTAGTGGGTTATCAGAACT	yRF-19-S3RNHP0W	Controls	not-itr	na	3p-yRF,i-yRF	hg38_rmsk_HY4_UniqID568,hg38_rmsk_HY4_UniqID839,hg38_rmsk_HY4_UniqID1661,hg38_rmsk_HY4_UniqID1096,hg38_rmsk_HY4_UniqID1215,hg38_rmsk_HY4_UniqID256,hg38_rmsk_HY4_UniqID1011,hg38_rmsk_HY4_UniqID1595,hg38_rmsk_HY4_UniqID1838,hg38_rmsk_HY4_UniqID416,hg38_rmsk_HY4_UniqID1544,hg38_rmsk_HY4_UniqID1464,hg38_rmsk_HY4_UniqID1134,hg38_rmsk_HY4_UniqID574,hg38_rmsk_HY4_UniqID1099,hg38_rmsk_HY4_UniqID1606,Y_RN…	107.049	-1.40367	2.52155e-09	2.25959e-08
GTAGTGGGTTATCAGAACTT	yRF-20-S3RNHPBZ	Controls	not-itr	na	i-yRF	hg38_rmsk_HY4_UniqID839,hg38_rmsk_HY4_UniqID1661,hg38_rmsk_HY4_UniqID1096,hg38_rmsk_HY4_UniqID1215,hg38_rmsk_HY4_UniqID256,hg38_rmsk_HY4_UniqID1011,hg38_rmsk_HY4_UniqID1595,hg38_rmsk_HY4_UniqID1838,hg38_rmsk_HY4_UniqID416,hg38_rmsk_HY4_UniqID1544,hg38_rmsk_HY4_UniqID1464,hg38_rmsk_HY4_UniqID1134,hg38_rmsk_HY4_UniqID574,hg38_rmsk_HY4_UniqID1099,hg38_rmsk_HY4_UniqID1606,Y_RNA.609-201_UniqID351,hg38…	9.73726	-1.77673	0.000353985	0.00117485
GTAGTGTTTCCTACTTTATGG	iso-21-S3794IY40	Controls	isomiR	exclusive	wildtype	exclusive~GTAGTGTTTCCTACTTTATGG~wildtype~hsa-144-69.1&WithFlank&17|-|58331240|58331311@46.66.21~[MIMAT0000434&hsa-miR-142-3p&offsets|+1|-1, m-69&17|-|58331246|58331266&offsets|0|0]	61.7469	-0.401168	0.005674	0.0121774
GTAGTGTTTCCTACTTTATGGA	iso-22-S3794IY4L	Controls	isomiR	exclusive	wildtype	exclusive~GTAGTGTTTCCTACTTTATGGA~wildtype~hsa-144-69.1&WithFlank&17|-|58331240|58331311@46.67.22~[MIMAT0000434&hsa-miR-142-3p&offsets|+1|0, m-69&17|-|58331246|58331266&offsets|0|+1]	89.6246	-0.632837	2.43965e-06	1.24438e-05
GTAGTGTTTCCTACTTTATGGAA	iso-23-S3794IY4D6	Controls	isomiR	exclusive	wildtype+A(s)	exclusive~GTAGTGTTTCCTACTTTATGGAA~wildtype+A(s)~hsa-144-69.1&WithFlank&17|-|58331240|58331311@46.67.22(+1A)~[MIMAT0000434&hsa-miR-142-3p&offsets|+1|0(+1A), m-69&17|-|58331246|58331266&offsets|0|+1(+1A)]	5.34783	-0.720499	6.29754e-05	0.000231696
GTCAACGGCCATACCA	na-16-SOM1H1B	ALS	not-itr	na	na	GTCAACGGCCATACCA	52.4944	2.99966	7.47262e-17	4.01778e-15
GTCAGTTTGTCAAATACCCC	iso-20-SPZW2E0R	Controls	isomiR	exclusive	wildtype	exclusive~GTCAGTTTGTCAAATACCCC~wildtype~hsa-480-120.1&WithFlank&X|+|66018889|66018964@50.69.20~[MIMAT0000280&hsa-miR-223-3p&offsets|+1|-1, m-120&X|+|66018937|66018958&offsets|+1|-1]	21.5917	-0.716749	5.19032e-09	4.88263e-08
GTCAGTTTGTCAAATACCCCAA	iso-22-SPZW2E0RF	Controls	isomiR	exclusive	wildtype	exclusive~GTCAGTTTGTCAAATACCCCAA~wildtype~hsa-480-120.1&WithFlank&X|+|66018889|66018964@50.71.22~[MIMAT0000280&hsa-miR-223-3p&offsets|+1|+1, m-120&X|+|66018937|66018958&offsets|+1|+1]	303.095	-0.776733	9.65049e-12	1.50108e-10
GTCAGTTTGTCAAATACCCCAAA	iso-23-SPZW2E0R6	Controls	isomiR	exclusive	wildtype+A(s)	exclusive~GTCAGTTTGTCAAATACCCCAAA~wildtype+A(s)~hsa-480-120.1&WithFlank&X|+|66018889|66018964@50.71.22(+1A)~[MIMAT0000280&hsa-miR-223-3p&offsets|+1|+1(+1A), m-120&X|+|66018937|66018958&offsets|+1|+1(+1A)]	17.7329	-0.776644	6.3063e-10	6.88e-09
GTCAGTTTGTCAAATACCCCAAT	iso-23-SPZW2E0R7	Controls	isomiR	exclusive	wildtype+U(s)	exclusive~GTCAGTTTGTCAAATACCCCAAT~wildtype+U(s)~hsa-480-120.1&WithFlank&X|+|66018889|66018964@50.71.22(+1U)~[MIMAT0000280&hsa-miR-223-3p&offsets|+1|+1(+1U), m-120&X|+|66018937|66018958&offsets|+1|+1(+1U)]	81.7638	-0.762229	2.62809e-10	3.08114e-09
GTCAGTTTGTCAAATACCCCAATT	iso-24-SPZW2E0REE	Controls	isomiR	exclusive	wildtype+U(s)	exclusive~GTCAGTTTGTCAAATACCCCAATT~wildtype+U(s)~hsa-480-120.1&WithFlank&X|+|66018889|66018964@50.71.22(+2U)~[MIMAT0000280&hsa-miR-223-3p&offsets|+1|+1(+2U), m-120&X|+|66018937|66018958&offsets|+1|+1(+2U)]	12.2218	-0.442557	1.16013e-05	5.02084e-05
GTCAGTTTGTCAAATACCCCAT	iso-22-SPZW2E0RI	Controls	isomiR	exclusive	wildtype+U(s)	exclusive~GTCAGTTTGTCAAATACCCCAT~wildtype+U(s)~hsa-480-120.1&WithFlank&X|+|66018889|66018964@50.70.21(+1U)~[MIMAT0000280&hsa-miR-223-3p&offsets|+1|0(+1U), m-120&X|+|66018937|66018958&offsets|+1|0(+1U)]	22.8261	-0.7503	7.95556e-10	8.50217e-09
GTCAGTTTGTCAAATACCCCATT	iso-23-SPZW2E0RDE	Controls	isomiR	exclusive	wildtype+U(s)	exclusive~GTCAGTTTGTCAAATACCCCATT~wildtype+U(s)~hsa-480-120.1&WithFlank&X|+|66018889|66018964@50.70.21(+2U)~[MIMAT0000280&hsa-miR-223-3p&offsets|+1|0(+2U), m-120&X|+|66018937|66018958&offsets|+1|0(+2U)]	17.9195	-0.546875	3.36083e-07	2.14628e-06
GTCCACGGCCATACCA	na-16-S6M1H1B	ALS	not-itr	na	na	GTCCACGGCCATACCA	23.6696	2.93008	1.4867e-11	1.78959e-10
GTCTACAGCCATACCA	na-16-SXJ1H1B	ALS	not-itr	na	na	GTCTACAGCCATACCA	22.6704	2.10701	7.43307e-08	5.32916e-07
GTCTACGGACATACCA	na-16-SXMDH1B	ALS	not-itr	na	na	GTCTACGGACATACCA	24.3921	1.18545	0.000324576	0.00108844
GTCTACGGCCACACCA	na-16-SXM101B	ALS	not-itr	na	na	GTCTACGGCCACACCA	31.6267	2.27485	5.35186e-09	4.61634e-08
GTCTACGGCCATACAA	na-16-SXM1HFB	ALS	not-itr	na	na	GTCTACGGCCATACAA	47.2509	0.997784	7.77912e-05	0.000311358
GTCTACGGCCATACCA	rRF-16-SXM1H1B	ALS	rRF	na	na	GTCTACGGCCATACCA~hg38_1_-_228634819_228635039_RNA5S12_5S_50ntFlanks@51.66.16	3150.48	0.688431	2.39959e-06	3.01282e-05
GTCTACGGCCATACCACCCTGAACGCGCCCGATCTCGTC	rRF-39-SXM1H107OHLR57HD	Controls	rRF	na	na	GTCTACGGCCATACCACCCTGAACGCGCCCGATCTCGTC~hg38_1_-_228634819_228635039_RNA5S12_5S_50ntFlanks@51.89.39	10.9914	-0.432064	0.00548831	0.0151263
GTCTACGGCCATACCG	na-16-SXM1H10	ALS	not-itr	na	na	GTCTACGGCCATACCG	44.6581	1.71187	3.50718e-08	2.61902e-07
GTCTACGGCCATGCCA	na-16-SXM1I1B	ALS	not-itr	na	na	GTCTACGGCCATGCCA	33.0712	1.71717	9.05236e-07	5.48927e-06
GTCTACGGCCGTACCA	na-16-SXM1S1B	ALS	not-itr	na	na	GTCTACGGCCGTACCA	41.8593	1.84691	2.55201e-08	1.96018e-07
GTCTGCCTCAGCGTCGGT	na-18-SY36QMDZ	Controls	not-itr	na	na	GTCTGCCTCAGCGTCGGT	23.2327	-0.904023	0.0220774	0.041853
GTCTGCGGCCATACCA	na-16-SYM1H1B	ALS	not-itr	na	na	GTCTGCGGCCATACCA	36.9415	2.0155	1.27762e-08	1.05143e-07
GTGAGGATATGAGATCGAGACGACA	na-25-705Q5EL2LF	ALS	not-itr	na	na	GTGAGGATATGAGATCGAGACGACA	33.9004	4.0166	5.79691e-18	3.74016e-16
GTGCATGGCCGTTCTTAGTTGG	rRF-22-7F9177VN4	ALS	rRF	na	na	GTGCATGGCCGTTCTTAGTTGG~clustered_U13369.1_+_-50_13364_Gonz45S_45S_50ntFlanks@5034.5055.22, hg38_21_+_8205938_8219352_RNA45SN2_45S_50ntFlanks@5021.5042.22, hg38_21_+_8388985_8402393_RNA45SN3_45S_50ntFlanks@5009.5030.22, hg38_21_+_8433172_8446622_RNA45SN1_45S_50ntFlanks@5032.5053.22, unplaced_AL353644.34_+_122223_135695_RNA45SN4_45S_50ntFlanks@5036.5057.22, unplaced_AL592188.60_+_105374_118830_RNA4…	7.62024	0.89179	5.77955e-09	1.74157e-07
GTGCCGAAGCTGTGGGATTG	na-20-71OJ985Y	Controls	not-itr	na	na	GTGCCGAAGCTGTGGGATTG	16.7607	-1.03494	0.00524764	0.0126335
GTGCCGAAGCTGTGGGATTGA	na-21-71OJ985YB	Controls	not-itr	na	na	GTGCCGAAGCTGTGGGATTGA	9.69527	-1.25741	0.0135242	0.0276483
GTGCCGAAGCTGTGGGATTGAT	na-22-71OJ985YI	Controls	not-itr	na	na	GTGCCGAAGCTGTGGGATTGAT	27.6774	-1.10099	0.000654296	0.0020218
GTGGTACGATCATACCTGG	na-19-73EEJ5H4	Controls	not-itr	na	na	GTGGTACGATCATACCTGG	13.0903	-1.31637	0.0092685	0.0203958
GTGTGAAAGTAGGTCATCGTCAGGCT	na-26-74B31MHWJJE	Controls	not-itr	na	na	GTGTGAAAGTAGGTCATCGTCAGGCT	63.4825	-0.675837	0.0263804	0.0481898
GTGTTATCGCAAGGCATTTACGTATGAGTGTCAGC	na-35-7NHVDJIXMQ548J	Controls	not-itr	na	na	GTGTTATCGCAAGGCATTTACGTATGAGTGTCAGC	13.3069	-1.08707	0.0268139	0.0487608
GTGTTCGGAAGATTTTC	na-17-7NMB5Z5	Controls	not-itr	na	na	GTGTTCGGAAGATTTTC	98.8593	-1.07376	0.00184763	0.00514719
GTTAAAAAGCTCGTAGTTGGATCTTGGGAG	rRF-30-7OBJWL78HZR0	Controls	rRF	na	na	GTTAAAAAGCTCGTAGTTGGATCTTGGGAG~clustered_U13369.1_+_-50_13364_Gonz45S_45S_50ntFlanks@4371.4400.30, hg38_21_+_8205938_8219352_RNA45SN2_45S_50ntFlanks@4358.4387.30, hg38_21_+_8388985_8402393_RNA45SN3_45S_50ntFlanks@4346.4375.30, hg38_21_+_8433172_8446622_RNA45SN1_45S_50ntFlanks@4369.4398.30, unplaced_AL353644.34_+_122223_135695_RNA45SN4_45S_50ntFlanks@4373.4402.30, unplaced_AL592188.60_+_105374_118…	5.9886	-0.636919	0.000619148	0.00256748
GTTCGATTCCGGAGAGG	rRF-17-7SIR624	ALS	rRF	na	na	GTTCGATTCCGGAGAGG~clustered_U13369.1_+_-50_13364_Gonz45S_45S_50ntFlanks@4127.4143.17, hg38_21_+_8205938_8219352_RNA45SN2_45S_50ntFlanks@4114.4130.17, hg38_21_+_8388985_8402393_RNA45SN3_45S_50ntFlanks@4102.4118.17, hg38_21_+_8433172_8446622_RNA45SN1_45S_50ntFlanks@4125.4141.17, unplaced_AL353644.34_+_122223_135695_RNA45SN4_45S_50ntFlanks@4129.4145.17, unplaced_AL592188.60_+_105374_118830_RNA45SN5_…	19.6168	0.48487	0.000441659	0.00205804
GTTCGGAAGATTTTC	na-15-7SO2Z9	Controls	not-itr	na	na	GTTCGGAAGATTTTC	141.216	-1.08939	0.00146552	0.00416912
GTTCTACAGTCCGACGA	na-17-77033DL	ALS	not-itr	na	na	GTTCTACAGTCCGACGA	198.917	1.17049	0.000127705	0.000479044
GTTCTACAGTCCGACGATC	na-19-77033DID	ALS	not-itr	na	na	GTTCTACAGTCCGACGATC	224.017	3.15352	5.08349e-14	1.01231e-12
GTTGAATTGTGGTCTGTGGACGT	na-23-7UIWR772DN	Controls	not-itr	na	na	GTTGAATTGTGGTCTGTGGACGT	10.5974	-1.28588	0.0241822	0.0450934
GTTTCCGTAGTGTAGTGGTCATCACGTTCGCCT	tRF-33-79MP9P9MH57SD3	ALS	tRF	exclusive	5'-half	exclusive~GTTTCCGTAGTGTAGTGGTCATCACGTTCGCCT~5'-half~trna15_ValAAC_5_-_180615416_180615488@1.33.33	6.01095	0.66974	0.000158432	0.00105923
GTTTCCGTAGTGTAGTGGTTATCACGTTCG	tRF-30-79MP9P9NH57S	ALS	tRF	ambiguous	5'-tRF	ambiguous~GTTTCCGTAGTGTAGTGGTTATCACGTTCG~5'-tRF~trna10_ValCAC_5_-_180649395_180649467@1.30.30, trna12_ValAAC_5_-_180645270_180645342@1.30.30, trna132_ValAAC_6_-_27721179_27721251@1.30.30, trna136_ValAAC_6_-_27648885_27648957@1.30.30, trna139_ValAAC_6_-_27618707_27618779@1.30.30, trna18_ValCAC_5_-_180529253_180529325@1.30.30, trna2_ValAAC_3_+_169490018_169490090@1.30.30, trna2_ValCAC_5_+_180524070…	14.0702	0.477884	0.00986706	0.0258057
GTTTCCGTAGTGTAGTGGTTATCACGTTCGCCTC	tRF-34-79MP9P9NH57S15	ALS	tRF	ambiguous	5'-half	ambiguous~GTTTCCGTAGTGTAGTGGTTATCACGTTCGCCTC~5'-half~trna10_ValCAC_5_-_180649395_180649467@1.34.34, trna18_ValCAC_5_-_180529253_180529325@1.34.34, trna2_ValCAC_5_+_180524070_180524142@1.34.34, trna6_ValCAC_5_+_180600650_180600722@1.34.34, trna85_ValCAC_1_-_161369490_161369562@1.34.34, trna90_ValCAC_1_-_149684088_149684161@1.34.34, trna98_ValCAC_1_-_149298555_149298627@1.34.34, trna9_ValCAC_6_+_26…	66.9441	0.685602	0.00472395	0.0153529
GTTTTCGGATTGCGG	na-15-7ZMEX8	Controls	not-itr	na	na	GTTTTCGGATTGCGG	8.40951	-1.31862	0.01524	0.0307276
TAAACGGCGGGAGTAACTATG	rRF-21-UD685LEQ0	ALS	rRF	na	na	TAAACGGCGGGAGTAACTATG~clustered_U13369.1_+_-50_13364_Gonz45S_45S_50ntFlanks@11708.11728.21, hg38_21_+_8205938_8219352_RNA45SN2_45S_50ntFlanks@11680.11700.21, hg38_21_+_8388985_8402393_RNA45SN3_45S_50ntFlanks@11671.11691.21, hg38_21_+_8433172_8446622_RNA45SN1_45S_50ntFlanks@11716.11736.21, unplaced_AL353644.34_+_122223_135695_RNA45SN4_45S_50ntFlanks@11733.11753.21, unplaced_AL592188.60_+_105374_11…	12.6908	0.513551	3.15996e-05	0.000246259
TAAAGTGCTTATAGTGCAGGTAG	iso-23-U0XZH3PK0H	Controls	isomiR	exclusive	wildtype	exclusive~TAAAGTGCTTATAGTGCAGGTAG~wildtype~hsa-96-341.1&WithFlank&13|+|91351066|91351136@7.29.23~[MIMAT0000075&hsa-miR-20a-5p&offsets|0|0, m-96&13|+|91351072|91351094&offsets|0|0]	208.602	-0.545553	5.33197e-07	3.22174e-06
TAACACTGTCTGGTAACGATGT	iso-22-UFNM9LEEN	Controls	isomiR	exclusive	wildtype	exclusive~TAACACTGTCTGGTAACGATGT~wildtype~hsa-154-142.1&WithFlank&1|+|1167872|1167944@45.66.22~[MIMAT0000682&hsa-miR-200a-3p&offsets|0|0, m-142&1|+|1167916|1167938&offsets|0|-1]	11.3367	-0.781594	0.00986042	0.0194607
TAACAGTCTACAGCCATGGTCG	iso-22-UFSXJ1I3K	ALS	isomiR	exclusive	wildtype	exclusive~TAACAGTCTACAGCCATGGTCG~wildtype~hsa-414-138.1&WithFlank&17|-|2049923|2049992@43.64.22~[MIMAT0000426&hsa-miR-132-3p&offsets|0|0, m-138&17|-|2049929|2049950&offsets|0|0]	21.6291	0.981829	8.29892e-10	8.80919e-09
TAACAGTCTACAGCCATGGTCGT	iso-23-UFSXJ1I3DN	ALS	isomiR	exclusive	wildtype+U(s)	exclusive~TAACAGTCTACAGCCATGGTCGT~wildtype+U(s)~hsa-414-138.1&WithFlank&17|-|2049923|2049992@43.64.22(+1U)~[MIMAT0000426&hsa-miR-132-3p&offsets|0|0(+1U), m-138&17|-|2049929|2049950&offsets|0|0(+1U)]	10.1796	0.559447	5.10189e-05	0.000190835
TAACTATGACTCTCTT	rRF-16-UIIDW7E	ALS	rRF	na	na	TAACTATGACTCTCTT~clustered_U13369.1_+_-50_13364_Gonz45S_45S_50ntFlanks@11721.11736.16, hg38_21_+_8205938_8219352_RNA45SN2_45S_50ntFlanks@11693.11708.16, hg38_21_+_8388985_8402393_RNA45SN3_45S_50ntFlanks@11684.11699.16, hg38_21_+_8433172_8446622_RNA45SN1_45S_50ntFlanks@11729.11744.16, unplaced_AL353644.34_+_122223_135695_RNA45SN4_45S_50ntFlanks@11746.11761.16, unplaced_AL592188.60_+_105374_118830_…	7.2313	0.479585	0.00057919	0.00247632
TAACTCCTTAAGCAATCTCGC	na-21-UI3XFOWSD	Controls	not-itr	na	na	TAACTCCTTAAGCAATCTCGC	169.867	-0.856351	0.0193896	0.0377723
TAACTCCTTAAGCGAATCTCGC	na-22-UI3XFUH9M	Controls	not-itr	na	na	TAACTCCTTAAGCGAATCTCGC	8711.67	-0.607317	0.0259507	0.0474587
TAAGGGGCAGAGAGCGAGACTTT	na-23-UK6PFJ5D0Q	ALS	not-itr	na	na	TAAGGGGCAGAGAGCGAGACTTT	8.98959	1.89321	6.1349e-07	3.85043e-06
TAAGGTAGTAGGTTGTGTGG	na-20-UKVLRY98	ALS	not-itr	na	na	TAAGGTAGTAGGTTGTGTGG	12.8853	3.28625	4.10557e-13	6.49244e-12
TAAGGTAGTAGGTTGTGTGGT	na-21-UKVLRY98E	ALS	not-itr	na	na	TAAGGTAGTAGGTTGTGTGGT	17.3949	3.05967	2.49114e-15	7.30583e-14
TAAGGTAGTAGGTTGTGTGGTT	na-22-UKVLRY98Q	ALS	not-itr	na	na	TAAGGTAGTAGGTTGTGTGGTT	19.4011	1.97124	2.30989e-10	2.29991e-09
TAAGGTAGTAGTTTGTGCTGTT	na-22-UKVL7YXYQ	ALS	not-itr	na	na	TAAGGTAGTAGTTTGTGCTGTT	46.5905	0.660499	0.00577352	0.0137009
TACAACCCCCCACTGCTAAATTTGACTGGCT	yRF-31-UOKR2Y4BZUNJE	Controls	not-itr	na	i-yRF	hg38_rmsk_HY4_UniqID935,hg38_rmsk_HY4_UniqID453,hg38_rmsk_HY4_UniqID70,hg38_rmsk_HY4_UniqID321,hg38_rmsk_HY4_UniqID784,RNY4_UniqID13	15.0464	-1.58324	3.86046e-05	0.000168751
TACAACCCCCCACTGCTAAATTTGACTGGCTA	na-32-UOKR2Y4BZUNJO	Controls	not-itr	na	na	TACAACCCCCCACTGCTAAATTTGACTGGCTA	31.5249	-1.30551	2.06111e-07	1.37949e-06
TACAACCCCCCACTGCTAAATTTGACTGGCTT	yRF-32-UOKR2Y4BZUNJQ	Controls	not-itr	na	3p-yRF,i-yRF	hg38_rmsk_HY4_UniqID935,hg38_rmsk_HY4_UniqID453,hg38_rmsk_HY4_UniqID70,hg38_rmsk_HY4_UniqID321,hg38_rmsk_HY4_UniqID784,RNY4_UniqID13	287.476	-1.29629	4.49392e-13	7.03756e-12
TACAACCCCCCACTGCTAAATTTGACTGGCTTA	na-33-UOKR2Y4BZUNJ0O	Controls	not-itr	na	na	TACAACCCCCCACTGCTAAATTTGACTGGCTTA	24.647	-1.54058	1.12288e-07	7.90919e-07
TACAACCCCCCACTGCTAAATTTGACTGGCTTT	yRF-33-UOKR2Y4BZUNJ0Q	Controls	not-itr	na	i-yRF	RNY4_UniqID13	129.529	-1.34266	1.12934e-11	1.40125e-10
TACAACCCCCCACTGCTAAATTTGACTGGCTTTA	na-34-UOKR2Y4BZUNJKO	Controls	not-itr	na	na	TACAACCCCCCACTGCTAAATTTGACTGGCTTTA	9.21164	-1.95778	8.12698e-05	0.000324163
TACAACCCCCCACTGCTAAATTTGACTGGCTTTT	yRF-34-UOKR2Y4BZUNJKQ	Controls	not-itr	na	i-yRF	RNY4_UniqID13	38.621	-1.49347	1.69385e-08	1.35256e-07
TACAACCCCCCACTGCTAAATTTGACTGGCTTTTT	yRF-35-UOKR2Y4BZUNJZZ	Controls	not-itr	na	3p-yRF	RNY4_UniqID13	6.07951	-1.97268	0.000422351	0.00137627
TACAGTACTGTGATAACTGAAT	iso-22-UPUYXLEUI	ALS	isomiR	exclusive	wildtype+U(s)	exclusive~TACAGTACTGTGATAACTGAAT~wildtype+U(s)~hsa-314-17.1&WithFlank&1|-|65058437|65058505@44.64.21(+1U), hsa-16.1&WithFlank&9|+|4850291|4850386@55.75.21(+1U), hsa-3561.1&WithFlank&9|+|4850302|4850381@44.64.21(+1U)~[MIMAT0000099&hsa-miR-101-3p&offsets|0|0(+1U), m-17&1|-|65058443|65058462&offsets|0|+1(+1U)], [MIMAT0000099_1&hsa-miR-101-3p&offsets|0|0(+1U), m-16&9|+|4850345|4850364&offsets|0|+1(+1…	22.913	0.435578	0.00498261	0.0109173
TACAGTAGTCTGCACATTGGTTA	iso-23-UPVMX5I80O	Controls	isomiR	exclusive	wildtype	exclusive~TACAGTAGTCTGCACATTGGTTA~wildtype~hsa-86-46.1&WithFlank&1|-|172144549|172144620@45.67.23, hsa-85-47.1&WithFlank&19|-|10817424|10817497@47.69.23, hsa-155-47.1&WithFlank&9|-|128244740|128244811@45.67.23~[MIMAT0000232&hsa-miR-199a-3p&offsets|-1|0, m-46&1|-|172144555|172144575&offsets|-1|+1], [MIMAT0000232_1&hsa-miR-199a-3p&offsets|-1|0, m-47&19|-|10817430|10817450&offsets|-1|+1], [MIMAT0004…	94.1713	-0.675908	1.40306e-06	7.57462e-06
TACAGTAGTCTGCACATTGGTTAA	iso-24-UPVMX5I8KF	Controls	isomiR	exclusive	wildtype+A(s)	exclusive~TACAGTAGTCTGCACATTGGTTAA~wildtype+A(s)~hsa-86-46.1&WithFlank&1|-|172144549|172144620@45.67.23(+1A), hsa-85-47.1&WithFlank&19|-|10817424|10817497@47.69.23(+1A), hsa-155-47.1&WithFlank&9|-|128244740|128244811@45.67.23(+1A)~[MIMAT0000232&hsa-miR-199a-3p&offsets|-1|0(+1A), m-46&1|-|172144555|172144575&offsets|-1|+1(+1A)], [MIMAT0000232_1&hsa-miR-199a-3p&offsets|-1|0(+1A), m-47&19|-|10817430…	6.2979	-0.421364	0.00838282	0.0170809
TACAGTAGTCTGCACATTGGTTAT	iso-24-UPVMX5I8KI	Controls	isomiR	exclusive	wildtype+U(s)	exclusive~TACAGTAGTCTGCACATTGGTTAT~wildtype+U(s)~hsa-86-46.1&WithFlank&1|-|172144549|172144620@45.67.23(+1U), hsa-85-47.1&WithFlank&19|-|10817424|10817497@47.69.23(+1U), hsa-155-47.1&WithFlank&9|-|128244740|128244811@45.67.23(+1U)~[MIMAT0000232&hsa-miR-199a-3p&offsets|-1|0(+1U), m-46&1|-|172144555|172144575&offsets|-1|+1(+1U)], [MIMAT0000232_1&hsa-miR-199a-3p&offsets|-1|0(+1U), m-47&19|-|10817430…	10.8339	-0.529396	0.000305506	0.000961825
TACAGTCCGACGATC	na-15-UP8ULM	ALS	not-itr	na	na	TACAGTCCGACGATC	90.4842	3.70038	3.11557e-12	4.25883e-11
TACCAGCACGTAAATATTGGCG	na-22-U6PHUEI8K	Controls	not-itr	na	na	TACCAGCACGTAAATATTGGCG	115.175	-0.562622	0.00469718	0.0115673
TACCCTGTAGAACCGAATTTG	iso-21-UR9PBSDZ0	ALS	isomiR	exclusive	wildtype	exclusive~TACCCTGTAGAACCGAATTTG~wildtype~hsa-8-308.1&WithFlank&2|+|176150323|176150395@7.27.21~[MIMAT0000254&hsa-miR-10b-5p&offsets|0|-2, m-8&2|+|176150329|176150350&offsets|0|-1]	10.1993	0.501926	0.00902345	0.0179896
TACCCTGTAGAACCGAATTTGT	iso-22-UR9PBSDZN	ALS	isomiR	exclusive	wildtype	exclusive~TACCCTGTAGAACCGAATTTGT~wildtype~hsa-8-308.1&WithFlank&2|+|176150323|176150395@7.28.22~[MIMAT0000254&hsa-miR-10b-5p&offsets|0|-1, m-8&2|+|176150329|176150350&offsets|0|0]	110.083	1.46912	1.30518e-15	2.88794e-14
TACCCTGTAGAACCGAATTTGTG	iso-23-UR9PBSDZ00	ALS	isomiR	exclusive	wildtype	exclusive~TACCCTGTAGAACCGAATTTGTG~wildtype~hsa-8-308.1&WithFlank&2|+|176150323|176150395@7.29.23~[MIMAT0000254&hsa-miR-10b-5p&offsets|0|0, m-8&2|+|176150329|176150350&offsets|0|+1]	20.5047	2.65325	8.41959e-30	5.29087e-28
TACCCTGTAGATCCGAATTTGT	iso-22-UR9PHSDZN	ALS	isomiR	exclusive	wildtype	exclusive~TACCCTGTAGATCCGAATTTGT~wildtype~hsa-18-468.1&WithFlank&17|-|48579859|48579932@7.28.22~[MIMAT0000253&hsa-miR-10a-5p&offsets|0|-1, m-18&17|-|48579905|48579926&offsets|0|0]	78.9972	0.497145	0.000115269	0.000408774
TACCCTGTAGATCCGAATTTGTG	iso-23-UR9PHSDZ00	ALS	isomiR	exclusive	wildtype	exclusive~TACCCTGTAGATCCGAATTTGTG~wildtype~hsa-18-468.1&WithFlank&17|-|48579859|48579932@7.29.23~[MIMAT0000253&hsa-miR-10a-5p&offsets|0|0, m-18&17|-|48579905|48579926&offsets|0|+1]	13.1929	0.406322	0.00267481	0.0064276
TACCTGGTTGATCCTGCCAGT	rRF-21-U7RYH7PPE	Controls	rRF	na	na	TACCTGGTTGATCCTGCCAGT~clustered_U13369.1_+_-50_13364_Gonz45S_45S_50ntFlanks@3707.3727.21, hg38_21_+_8205938_8219352_RNA45SN2_45S_50ntFlanks@3694.3714.21, hg38_21_+_8388985_8402393_RNA45SN3_45S_50ntFlanks@3682.3702.21, hg38_21_+_8433172_8446622_RNA45SN1_45S_50ntFlanks@3705.3725.21, unplaced_AL353644.34_+_122223_135695_RNA45SN4_45S_50ntFlanks@3709.3729.21, unplaced_AL592188.60_+_105374_118830_RNA45…	10.2877	-0.822688	1.54179e-05	0.000126707
TACCTGGTTGATCCTGCCAGTAGCATATGCTTGTC	rRF-35-U7RYH7PPVFVVZM	Controls	rRF	na	na	TACCTGGTTGATCCTGCCAGTAGCATATGCTTGTC~clustered_U13369.1_+_-50_13364_Gonz45S_45S_50ntFlanks@3707.3741.35, hg38_21_+_8205938_8219352_RNA45SN2_45S_50ntFlanks@3694.3728.35, hg38_21_+_8388985_8402393_RNA45SN3_45S_50ntFlanks@3682.3716.35, hg38_21_+_8433172_8446622_RNA45SN1_45S_50ntFlanks@3705.3739.35, unplaced_AL353644.34_+_122223_135695_RNA45SN4_45S_50ntFlanks@3709.3743.35, unplaced_AL592188.60_+_10537…	19.2652	-0.785157	6.35338e-07	9.57242e-06
TACCTGGTTGATCCTGCCAGTAGCATATGCTTGTCTC	rRF-37-U7RYH7PPVFVVZM5	Controls	rRF	na	na	TACCTGGTTGATCCTGCCAGTAGCATATGCTTGTCTC~clustered_U13369.1_+_-50_13364_Gonz45S_45S_50ntFlanks@3707.3743.37, hg38_21_+_8205938_8219352_RNA45SN2_45S_50ntFlanks@3694.3730.37, hg38_21_+_8388985_8402393_RNA45SN3_45S_50ntFlanks@3682.3718.37, hg38_21_+_8433172_8446622_RNA45SN1_45S_50ntFlanks@3705.3741.37, unplaced_AL353644.34_+_122223_135695_RNA45SN4_45S_50ntFlanks@3709.3745.37, unplaced_AL592188.60_+_105…	21.5734	-1.09558	6.13324e-11	3.96032e-09
TACCTGGTTGATCCTGCCAGTAGCATATGCTTGTCTCA	rRF-38-U7RYH7PPVFVVZM02	Controls	rRF	na	na	TACCTGGTTGATCCTGCCAGTAGCATATGCTTGTCTCA~clustered_U13369.1_+_-50_13364_Gonz45S_45S_50ntFlanks@3707.3744.38, hg38_21_+_8205938_8219352_RNA45SN2_45S_50ntFlanks@3694.3731.38, hg38_21_+_8388985_8402393_RNA45SN3_45S_50ntFlanks@3682.3719.38, hg38_21_+_8433172_8446622_RNA45SN1_45S_50ntFlanks@3705.3742.38, unplaced_AL353644.34_+_122223_135695_RNA45SN4_45S_50ntFlanks@3709.3746.38, unplaced_AL592188.60_+_10…	6.25732	-0.816305	3.52938e-06	3.79924e-05
TACGCCTGTCTGAGCGTCGCT	rRF-21-UVNMXJSVE	Controls	rRF	na	na	TACGCCTGTCTGAGCGTCGCT~clustered_U13369.1_+_-50_13364_Gonz45S_45S_50ntFlanks@6808.6828.21, hg38_21_+_8205938_8219352_RNA45SN2_45S_50ntFlanks@6769.6789.21, hg38_21_+_8388985_8402393_RNA45SN3_45S_50ntFlanks@6757.6777.21, hg38_21_+_8433172_8446622_RNA45SN1_45S_50ntFlanks@6786.6806.21, unplaced_AL353644.34_+_122223_135695_RNA45SN4_45S_50ntFlanks@6789.6809.21, unplaced_AL592188.60_+_105374_118830_RNA45…	43.3486	-0.606185	0.000240446	0.00126374
TACGCCTGTCTGAGCGTCGCTT	rRF-22-UVNMXJSVQ	Controls	rRF	na	na	TACGCCTGTCTGAGCGTCGCTT~clustered_U13369.1_+_-50_13364_Gonz45S_45S_50ntFlanks@6808.6829.22, hg38_21_+_8205938_8219352_RNA45SN2_45S_50ntFlanks@6769.6790.22, hg38_21_+_8388985_8402393_RNA45SN3_45S_50ntFlanks@6757.6778.22, hg38_21_+_8433172_8446622_RNA45SN1_45S_50ntFlanks@6786.6807.22, unplaced_AL353644.34_+_122223_135695_RNA45SN4_45S_50ntFlanks@6789.6810.22, unplaced_AL592188.60_+_105374_118830_RNA4…	12.1134	-0.71343	0.000654385	0.0026647
TACGCCTGTCTGAGCGTCGCTTT	na-23-UVNMXJSV0Q	Controls	not-itr	na	na	TACGCCTGTCTGAGCGTCGCTTT	10.1777	-1.21928	0.0111334	0.0236291
TAGAATTCTCGCCTGCCACG	tRF-20-VBY9PYKH	Controls	tRF	exclusive	i-tRF	exclusive~TAGAATTCTCGCCTGCCACG~i-tRF~trna128_GlyGCC_6_-_27870686_27870756@19.38.20, trna19_GlyGCC_16_+_70823410_70823480@19.38.20, trna19_GlyGCC_2_-_157257659_157257729@19.38.20, trna24_GlyGCC_16_-_70812942_70813012@19.38.20, trna25_GlyGCC_16_-_70812114_70812184@19.38.20, trna2_GlyGCC_21_-_18827107_18827177@19.38.20, trna35_GlyGCC_1_+_161413094_161413164@19.38.20, trna37_GlyGCC_1_+_161420467_1614…	10.9365	-0.510635	1.66546e-05	0.000259812
TAGCACCATCTGAAATCGG	iso-19-VFKMXBJ4	ALS	isomiR	exclusive	wildtype	exclusive~TAGCACCATCTGAAATCGG~wildtype~hsa-315-26.1&WithFlank&7|-|130876743|130876813@45.63.19~[MIMAT0000086&hsa-miR-29a-3p&offsets|0|-3, m-26&7|-|130876749|130876769&offsets|0|-2]	12.6797	0.590665	0.000699178	0.00198627
TAGCACCATCTGAAATCGGT	iso-20-VFKMXBW3	ALS	isomiR	exclusive	wildtype	exclusive~TAGCACCATCTGAAATCGGT~wildtype~hsa-315-26.1&WithFlank&7|-|130876743|130876813@45.64.20~[MIMAT0000086&hsa-miR-29a-3p&offsets|0|-2, m-26&7|-|130876749|130876769&offsets|0|-1]	83.2569	0.42794	0.00293693	0.00700139
TAGCACCATCTGAAATCGGTT	iso-21-VFKMXBW3E	ALS	isomiR	exclusive	wildtype	exclusive~TAGCACCATCTGAAATCGGTT~wildtype~hsa-315-26.1&WithFlank&7|-|130876743|130876813@45.65.21~[MIMAT0000086&hsa-miR-29a-3p&offsets|0|-1, m-26&7|-|130876749|130876769&offsets|0|0]	390.196	0.443743	0.00473182	0.0104996
TAGCACCATCTGAAATCGGTTA	iso-22-VFKMXBW3O	ALS	isomiR	exclusive	wildtype	exclusive~TAGCACCATCTGAAATCGGTTA~wildtype~hsa-315-26.1&WithFlank&7|-|130876743|130876813@45.66.22~[MIMAT0000086&hsa-miR-29a-3p&offsets|0|0, m-26&7|-|130876749|130876769&offsets|0|+1]	260.049	0.514359	0.00101532	0.00275964
TAGCACCATCTGAAATCGGTTT	iso-22-VFKMXBW3Q	ALS	isomiR	exclusive	wildtype+U(s)	exclusive~TAGCACCATCTGAAATCGGTTT~wildtype+U(s)~hsa-315-26.1&WithFlank&7|-|130876743|130876813@45.65.21(+1U)~[MIMAT0000086&hsa-miR-29a-3p&offsets|0|-1(+1U), m-26&7|-|130876749|130876769&offsets|0|0(+1U)]	18.2313	0.452138	0.0130159	0.0249975
TAGCACCATTTGAAATCAGT	iso-20-VFKNXB83	ALS	isomiR	exclusive	wildtype	exclusive~TAGCACCATTTGAAATCAGT~wildtype~hsa-239-81.1&WithFlank&1|-|207802444|207802519@48.67.20, hsa-372-82.1&WithFlank&7|-|130877461|130877536@48.67.20~[MIMAT0000100&hsa-miR-29b-3p&offsets|0|-3, m-81&1|-|207802450|207802472&offsets|0|-3], [MIMAT0000100_1&hsa-miR-29b-3p&offsets|0|-3, m-82&7|-|130877467|130877489&offsets|0|-3]	9.0795	1.42073	3.73058e-12	6.10494e-11
TAGCACCATTTGAAATCAGTG	iso-21-VFKNXB830	ALS	isomiR	exclusive	wildtype	exclusive~TAGCACCATTTGAAATCAGTG~wildtype~hsa-239-81.1&WithFlank&1|-|207802444|207802519@48.68.21, hsa-372-82.1&WithFlank&7|-|130877461|130877536@48.68.21~[MIMAT0000100&hsa-miR-29b-3p&offsets|0|-2, m-81&1|-|207802450|207802472&offsets|0|-2], [MIMAT0000100_1&hsa-miR-29b-3p&offsets|0|-2, m-82&7|-|130877467|130877489&offsets|0|-2]	15.1837	0.491529	0.00632414	0.0133002
TAGCACCATTTGAAATCAGTGTT	iso-23-VFKNXB830E	ALS	isomiR	exclusive	wildtype	exclusive~TAGCACCATTTGAAATCAGTGTT~wildtype~hsa-239-81.1&WithFlank&1|-|207802444|207802519@48.70.23, hsa-372-82.1&WithFlank&7|-|130877461|130877536@48.70.23~[MIMAT0000100&hsa-miR-29b-3p&offsets|0|0, m-81&1|-|207802450|207802472&offsets|0|0], [MIMAT0000100_1&hsa-miR-29b-3p&offsets|0|0, m-82&7|-|130877467|130877489&offsets|0|0]	69.134	1.90142	2.90884e-21	9.7596e-20
TAGCACCATTTGAAATCGG	iso-19-VFKNXBJ4	ALS	isomiR	exclusive	wildtype	exclusive~TAGCACCATTTGAAATCGG~wildtype~hsa-223-51.1&WithFlank&1|-|207801860|207801930@45.63.19~[MIMAT0000681&hsa-miR-29c-3p&offsets|0|-3, m-51&1|-|207801866|207801886&offsets|0|-2]	5.68785	0.498703	0.00684226	0.014181
TAGCACCATTTGAAATCGGTT	iso-21-VFKNXBW3E	ALS	isomiR	exclusive	wildtype	exclusive~TAGCACCATTTGAAATCGGTT~wildtype~hsa-223-51.1&WithFlank&1|-|207801860|207801930@45.65.21~[MIMAT0000681&hsa-miR-29c-3p&offsets|0|-1, m-51&1|-|207801866|207801886&offsets|0|0]	224.031	0.434148	0.00297204	0.00705298
TAGCACCATTTGAAATCGGTTA	iso-22-VFKNXBW3O	ALS	isomiR	exclusive	wildtype	exclusive~TAGCACCATTTGAAATCGGTTA~wildtype~hsa-223-51.1&WithFlank&1|-|207801860|207801930@45.66.22~[MIMAT0000681&hsa-miR-29c-3p&offsets|0|0, m-51&1|-|207801866|207801886&offsets|0|+1]	101.52	0.692962	3.91218e-06	1.93272e-05
TAGCAGCACATAATGGTTTG	iso-20-VFPFU47Y	Controls	isomiR	ambiguous	wildtype	ambiguous~TAGCAGCACATAATGGTTTG~wildtype~hsa-116-764.1&WithFlank&13|-|50049124|50049194@7.26.20~[MIMAT0000068&hsa-miR-15a-5p&offsets|0|-2, m-116&13|-|50049168|50049188&offsets|0|-1]	40.5618	-0.677868	1.00588e-05	4.41409e-05
TAGCAGCACATCATGGTT	iso-18-VFPF840E	Controls	isomiR	exclusive	wildtype	exclusive~TAGCAGCACATCATGGTT~wildtype~hsa-110-204.1&WithFlank&3|+|160404601|160404671@7.24.18~[MIMAT0000417&hsa-miR-15b-5p&offsets|0|-4, m-110&3|+|160404607|160404628&offsets|0|-4]	44.2296	-0.647215	4.02109e-05	0.000154832
TAGCAGCACATCATGGTTT	iso-19-VFPF842Q	Controls	isomiR	exclusive	wildtype	exclusive~TAGCAGCACATCATGGTTT~wildtype~hsa-110-204.1&WithFlank&3|+|160404601|160404671@7.25.19~[MIMAT0000417&hsa-miR-15b-5p&offsets|0|-3, m-110&3|+|160404607|160404628&offsets|0|-3]	57.3267	-0.572478	3.90242e-05	0.000150631
TAGCAGCACATCATGGTTTA	iso-20-VFPF847X	Controls	isomiR	exclusive	wildtype	exclusive~TAGCAGCACATCATGGTTTA~wildtype~hsa-110-204.1&WithFlank&3|+|160404601|160404671@7.26.20~[MIMAT0000417&hsa-miR-15b-5p&offsets|0|-2, m-110&3|+|160404607|160404628&offsets|0|-2]	38.9319	-0.43069	0.00112351	0.00300688
TAGCAGCACATCATGGTTTACA	iso-22-VFPF847X2	Controls	isomiR	exclusive	wildtype	exclusive~TAGCAGCACATCATGGTTTACA~wildtype~hsa-110-204.1&WithFlank&3|+|160404601|160404671@7.28.22~[MIMAT0000417&hsa-miR-15b-5p&offsets|0|0, m-110&3|+|160404607|160404628&offsets|0|0]	89.4902	-0.494579	5.16693e-05	0.000192809
TAGCAGCACGCAAATATTGGCG	na-22-VFPH2EI8K	ALS	not-itr	na	na	TAGCAGCACGCAAATATTGGCG	252.913	0.471422	0.000462517	0.00149208
TAGCAGCACGTAAACATTGGCG	na-22-VFPHUDI8K	ALS	not-itr	na	na	TAGCAGCACGTAAACATTGGCG	179.469	0.557743	0.000107719	0.00041271
TAGCAGCACGTAAAGATTGGCG	na-22-VFPHU0I8K	Controls	not-itr	na	na	TAGCAGCACGTAAAGATTGGCG	38.4896	-1.18019	8.36353e-05	0.000329838
TAGCAGCACGTAAATACTGGCG	na-22-VFPHUEE8K	ALS	not-itr	na	na	TAGCAGCACGTAAATACTGGCG	183.618	0.612356	5.30145e-05	0.000224442
TAGCAGCACGTAAATAGTGGCG	na-22-VFPHUE18K	Controls	not-itr	na	na	TAGCAGCACGTAAATAGTGGCG	50.8444	-1.07198	0.000232791	0.00080405
TAGCAGCACGTAAATATAGGCG	na-22-VFPHUEHKK	ALS	not-itr	na	na	TAGCAGCACGTAAATATAGGCG	297.133	0.422469	0.00434818	0.0108018
TAGCAGCACGTAAATATCGGCG	na-22-VFPHUEH8K	ALS	not-itr	na	na	TAGCAGCACGTAAATATCGGCG	344.02	0.441921	0.000913884	0.00275532
TAGCAGCACGTAAATATGGGCG	na-22-VFPHUEIKK	Controls	not-itr	na	na	TAGCAGCACGTAAATATGGGCG	45.7482	-1.33443	0.000157519	0.00057225
TAGCAGCACGTAAATATTG	iso-19-VFPHUEFP	Controls	isomiR	exclusive	wildtype	exclusive~TAGCAGCACGTAAATATTG~wildtype~hsa-62-415.1&WithFlank&13|-|50048979|50049054@7.25.19, hsa-61-252.1&WithFlank&3|+|160404748|160404822@7.25.19~[MIMAT0000069&hsa-miR-16-5p&offsets|0|-3, m-62&13|-|50049027|50049048&offsets|0|-3], [MIMAT0000069_1&hsa-miR-16-5p&offsets|0|-3, m-61&3|+|160404754|160404775&offsets|0|-3]	10.8399	-0.517814	0.00176641	0.00444005
TAGCAGCACGTAAATATTGGCA	iso-22-VFPHUEI82	ALS	isomiR	exclusive	wildtype+A(s)	exclusive~TAGCAGCACGTAAATATTGGCA~wildtype+A(s)~hsa-62-415.1&WithFlank&13|-|50048979|50049054@7.27.21(+1A), hsa-61-252.1&WithFlank&3|+|160404748|160404822@7.27.21(+1A)~[MIMAT0000069&hsa-miR-16-5p&offsets|0|-1(+1A), m-62&13|-|50049027|50049048&offsets|0|-1(+1A)], [MIMAT0000069_1&hsa-miR-16-5p&offsets|0|-1(+1A), m-61&3|+|160404754|160404775&offsets|0|-1(+1A)]	226.074	0.85911	2.16915e-09	2.18445e-08
TAGCAGCACGTAAATATTGGCC	iso-22-VFPHUEI8J	ALS	isomiR	exclusive	wildtype+C(s)	exclusive~TAGCAGCACGTAAATATTGGCC~wildtype+C(s)~hsa-62-415.1&WithFlank&13|-|50048979|50049054@7.27.21(+1C), hsa-61-252.1&WithFlank&3|+|160404748|160404822@7.27.21(+1C)~[MIMAT0000069&hsa-miR-16-5p&offsets|0|-1(+1C), m-62&13|-|50049027|50049048&offsets|0|-1(+1C)], [MIMAT0000069_1&hsa-miR-16-5p&offsets|0|-1(+1C), m-61&3|+|160404754|160404775&offsets|0|-1(+1C)]	51.2491	0.594854	0.000142284	0.000491272
TAGCAGCACGTAAATATTGGCGT	iso-23-VFPHUEI8DN	Controls	isomiR	exclusive	wildtype	exclusive~TAGCAGCACGTAAATATTGGCGT~wildtype~hsa-62-415.1&WithFlank&13|-|50048979|50049054@7.29.23, hsa-61-252.1&WithFlank&3|+|160404748|160404822@7.29.23~[MIMAT0000069&hsa-miR-16-5p&offsets|0|+1, m-62&13|-|50049027|50049048&offsets|0|+1], [MIMAT0000069_1&hsa-miR-16-5p&offsets|0|+1, m-61&3|+|160404754|160404775&offsets|0|+1]	429.495	-0.463101	5.27771e-06	2.51251e-05
TAGCAGCACGTAAATATTGGCGTT	iso-24-VFPHUEI8HE	Controls	isomiR	exclusive	wildtype	exclusive~TAGCAGCACGTAAATATTGGCGTT~wildtype~hsa-62-415.1&WithFlank&13|-|50048979|50049054@7.30.24~[MIMAT0000069&hsa-miR-16-5p&offsets|0|+2, m-62&13|-|50049027|50049048&offsets|0|+2]	24.4645	-0.472528	5.26075e-06	2.51205e-05
TAGCAGCACGTAAATATTGGCT	iso-22-VFPHUEI83	ALS	isomiR	exclusive	wildtype+U(s)	exclusive~TAGCAGCACGTAAATATTGGCT~wildtype+U(s)~hsa-62-415.1&WithFlank&13|-|50048979|50049054@7.27.21(+1U), hsa-61-252.1&WithFlank&3|+|160404748|160404822@7.27.21(+1U)~[MIMAT0000069&hsa-miR-16-5p&offsets|0|-1(+1U), m-62&13|-|50049027|50049048&offsets|0|-1(+1U)], [MIMAT0000069_1&hsa-miR-16-5p&offsets|0|-1(+1U), m-61&3|+|160404754|160404775&offsets|0|-1(+1U)]	59.0844	0.895059	8.83205e-08	6.27835e-07
TAGCAGCACGTAAATATTGGTG	iso-22-VFPHUEI8P	ALS	isomiR	na	snp|[COSN500331]	snp~TAGCAGCACGTAAATATTGGTG~[COSN500331]~[hsa-61-252.1&WithFlank&3|+|160404748|160404822]	321.561	0.98834	1.31849e-10	1.64392e-09
TAGCAGCACGTAAATATTTGCG	na-22-VFPHUEIYK	ALS	not-itr	na	na	TAGCAGCACGTAAATATTTGCG	56.5572	0.475631	0.0188894	0.0368869
TAGCAGCACGTAAGTATTGGCG	na-22-VFPHU3I8K	ALS	not-itr	na	na	TAGCAGCACGTAAGTATTGGCG	316.977	0.542346	0.0002909	0.000987376
TAGCAGCAGGTAAATATTGGCG	na-22-VFPKUEI8K	Controls	not-itr	na	na	TAGCAGCAGGTAAATATTGGCG	33.0641	-0.542622	0.0175842	0.034674
TAGCAGGACGTAAATATTGGCG	na-22-VF6HUEI8K	Controls	not-itr	na	na	TAGCAGGACGTAAATATTGGCG	32.0407	-0.481077	0.0242833	0.0451776
TAGCTTATCAGACTGATGTTGAC	iso-23-VIV6OYINDR	Controls	isomiR	exclusive	wildtype	exclusive~TAGCTTATCAGACTGATGTTGAC~wildtype~hsa-1-52.1&WithFlank&17|+|59841267|59841338@7.29.23~[MIMAT0000076&hsa-miR-21-5p&offsets|0|+1, m-1&17|+|59841273|59841294&offsets|0|+1]	1054.07	-0.580277	1.676e-05	6.9842e-05
TAGCTTATCAGACTGATGTTGACA	iso-24-VIV6OYINHU	Controls	isomiR	exclusive	wildtype+A(s)	exclusive~TAGCTTATCAGACTGATGTTGACA~wildtype+A(s)~hsa-1-52.1&WithFlank&17|+|59841267|59841338@7.29.23(+1A)~[MIMAT0000076&hsa-miR-21-5p&offsets|0|+1(+1A), m-1&17|+|59841273|59841294&offsets|0|+1(+1A)]	56.011	-0.728086	5.71795e-10	6.28175e-09
TAGCTTATCAGACTGATGTTGACT	iso-24-VIV6OYINHW	Controls	isomiR	exclusive	wildtype	exclusive~TAGCTTATCAGACTGATGTTGACT~wildtype~hsa-1-52.1&WithFlank&17|+|59841267|59841338@7.30.24~[MIMAT0000076&hsa-miR-21-5p&offsets|0|+2, m-1&17|+|59841273|59841294&offsets|0|+2]	87.8977	-0.709249	3.50573e-10	4.02007e-09
TAGCTTATCAGACTGATGTTGG	iso-22-VIV6OYIN4	ALS	isomiR	exclusive	wildtype+G(s)	exclusive~TAGCTTATCAGACTGATGTTGG~wildtype+G(s)~hsa-1-52.1&WithFlank&17|+|59841267|59841338@7.27.21(+1G)~[MIMAT0000076&hsa-miR-21-5p&offsets|0|-1(+1G), m-1&17|+|59841273|59841294&offsets|0|-1(+1G)]	14.2701	1.00938	5.59985e-13	1.02295e-11
TAGGAGCACGTAAATATTGGCG	na-22-V2PHUEI8K	Controls	not-itr	na	na	TAGGAGCACGTAAATATTGGCG	25.8345	-0.780355	0.00132632	0.00382027
TAGGATGGGGTGTGATAGGTGGCACGGAGAATTCCA	na-36-V29K9UV36562IRB	Controls	not-itr	na	na	TAGGATGGGGTGTGATAGGTGGCACGGAGAATTCCA	17.6963	-1.18914	0.00979057	0.0212546
TAGGATGGGTGTGATAGGTGGCACGGAGAATTCCA	na-35-V2937E14PH5BY6	Controls	not-itr	na	na	TAGGATGGGTGTGATAGGTGGCACGGAGAATTCCA	27.8087	-1.13213	0.00347279	0.00893399
TAGGGATTGGCAAGGA	na-16-VKI82KB	Controls	not-itr	na	na	TAGGGATTGGCAAGGA	9.67849	-1.36422	0.00912562	0.0201639
TAGGTAGTTTCCTGTTGTTGG	iso-21-V31Z3W9Y0	ALS	isomiR	exclusive	wildtype	exclusive~TAGGTAGTTTCCTGTTGTTGG~wildtype~hsa-146-1143.1&WithFlank&7|-|27169486|27169555@7.27.21~[MIMAT0001080&hsa-miR-196b-5p&offsets|0|-1, m-146&7|-|27169529|27169549&offsets|0|0]	41.5794	0.57012	5.82964e-08	4.31999e-07
TAGGTAGTTTCCTGTTGTTGGG	iso-22-V31Z3W9Y4	ALS	isomiR	exclusive	wildtype	exclusive~TAGGTAGTTTCCTGTTGTTGGG~wildtype~hsa-146-1143.1&WithFlank&7|-|27169486|27169555@7.28.22~[MIMAT0001080&hsa-miR-196b-5p&offsets|0|0, m-146&7|-|27169529|27169549&offsets|0|+1]	14.0587	0.605559	4.75372e-06	2.29083e-05
TAGGTTATCCGTGTTGCCTTCG	iso-22-V3VR7NPZK	ALS	isomiR	exclusive	wildtype	exclusive~TAGGTTATCCGTGTTGCCTTCG~wildtype~hsa-439-590.1&WithFlank&14|+|101059763|101059832@7.28.22~[MIMAT0000452&hsa-miR-154-5p&offsets|0|0, m-439&14|+|101059769|101059790&offsets|0|0]	6.27797	0.471649	0.00627375	0.0132296
TAGTAATACGACGTACTTAGTGT	na-23-VLHHELNP0N	ALS	not-itr	na	na	TAGTAATACGACGTACTTAGTGT	36.4283	2.23924	7.67261e-11	8.14205e-10
TAGTGCAATATTGCTTATAGGGT	iso-23-V42LZIVPDZ	Controls	isomiR	exclusive	wildtype	exclusive~TAGTGCAATATTGCTTATAGGGT~wildtype~hsa-519-272.1&WithFlank&17|-|59137781|59137855@47.69.23~[MIMAT0003885&hsa-miR-454-3p&offsets|0|0, m-272&17|-|59137787|59137809&offsets|0|0]	24.2381	-0.48835	9.49236e-06	4.22237e-05
TAGTGCAATATTGCTTATAGGGTT	iso-24-V42LZIVP2E	Controls	isomiR	exclusive	wildtype	exclusive~TAGTGCAATATTGCTTATAGGGTT~wildtype~hsa-519-272.1&WithFlank&17|-|59137781|59137855@47.70.24~[MIMAT0003885&hsa-miR-454-3p&offsets|0|+1, m-272&17|-|59137787|59137809&offsets|0|+1]	39.7788	-0.774249	2.50948e-11	3.68449e-10
TAGTGCAATATTGCTTATAGGGTTT	iso-25-V42LZIVPRZ	Controls	isomiR	exclusive	wildtype	exclusive~TAGTGCAATATTGCTTATAGGGTTT~wildtype~hsa-519-272.1&WithFlank&17|-|59137781|59137855@47.71.25~[MIMAT0003885&hsa-miR-454-3p&offsets|0|+2, m-272&17|-|59137787|59137809&offsets|0|+2]	15.2916	-0.918817	1.48436e-10	1.83616e-09
TAGTGCAATATTGCTTATAGGGTTTT	iso-26-V42LZIVPRZE	Controls	isomiR	exclusive	wildtype	exclusive~TAGTGCAATATTGCTTATAGGGTTTT~wildtype~hsa-519-272.1&WithFlank&17|-|59137781|59137855@47.72.26~[MIMAT0003885&hsa-miR-454-3p&offsets|0|+3, m-272&17|-|59137787|59137809&offsets|0|+3]	6.89667	-0.706344	3.01622e-07	1.942e-06
TAGTGGGTTATCAGAAC	yRF-17-V4RX821	Controls	not-itr	na	i-yRF	hg38_rmsk_HY4_UniqID568,hg38_rmsk_HY4_UniqID839,hg38_rmsk_HY4_UniqID1661,hg38_rmsk_HY4_UniqID1096,hg38_rmsk_HY4_UniqID1215,hg38_rmsk_HY4_UniqID319,hg38_rmsk_HY4_UniqID256,hg38_rmsk_HY4_UniqID1011,hg38_rmsk_HY4_UniqID1595,hg38_rmsk_HY4_UniqID1838,hg38_rmsk_HY4_UniqID416,hg38_rmsk_HY4_UniqID1544,hg38_rmsk_HY4_UniqID1464,hg38_rmsk_HY4_UniqID1134,hg38_rmsk_HY4_UniqID574,hg38_rmsk_HY4_UniqID748,hg38_r…	175.868	-1.46839	7.71638e-10	7.27866e-09
TAGTGGGTTATCAGAACA	yRF-18-V4RX82U	Controls	not-itr	na	i-yRF	hg38_rmsk_HY4_UniqID969,Y_RNA.612-201_UniqID1683	114.21	-1.5531	1.03397e-08	8.68642e-08
TAGTGGGTTATCAGAACT	yRF-18-V4RX82W	Controls	not-itr	na	3p-yRF,i-yRF	hg38_rmsk_HY4_UniqID568,hg38_rmsk_HY4_UniqID839,hg38_rmsk_HY4_UniqID1661,hg38_rmsk_HY4_UniqID1096,hg38_rmsk_HY4_UniqID1215,hg38_rmsk_HY4_UniqID319,hg38_rmsk_HY4_UniqID256,hg38_rmsk_HY4_UniqID1011,hg38_rmsk_HY4_UniqID1595,hg38_rmsk_HY4_UniqID1838,hg38_rmsk_HY4_UniqID416,hg38_rmsk_HY4_UniqID1544,hg38_rmsk_HY4_UniqID1464,hg38_rmsk_HY4_UniqID1134,hg38_rmsk_HY4_UniqID574,hg38_rmsk_HY4_UniqID748,hg38_r…	695.062	-1.30742	2.80372e-11	3.16251e-10
TAGTGGGTTATCAGAACTT	yRF-19-V4RX82EQ	Controls	not-itr	na	i-yRF	hg38_rmsk_HY4_UniqID839,hg38_rmsk_HY4_UniqID1661,hg38_rmsk_HY4_UniqID1096,hg38_rmsk_HY4_UniqID1215,hg38_rmsk_HY4_UniqID319,hg38_rmsk_HY4_UniqID256,hg38_rmsk_HY4_UniqID1011,hg38_rmsk_HY4_UniqID1595,hg38_rmsk_HY4_UniqID1838,hg38_rmsk_HY4_UniqID416,hg38_rmsk_HY4_UniqID1544,hg38_rmsk_HY4_UniqID1464,hg38_rmsk_HY4_UniqID1134,hg38_rmsk_HY4_UniqID574,hg38_rmsk_HY4_UniqID748,hg38_rmsk_HY4_UniqID1099,hg38_…	97.6588	-1.46746	7.13181e-09	6.08656e-08
TAGTGGGTTATCAGAACTTATT	yRF-22-V4RX82EXQ	Controls	not-itr	na	i-yRF	hg38_rmsk_HY4_UniqID839,hg38_rmsk_HY4_UniqID1661,hg38_rmsk_HY4_UniqID1096,hg38_rmsk_HY4_UniqID1215,hg38_rmsk_HY4_UniqID256,hg38_rmsk_HY4_UniqID1595,hg38_rmsk_HY4_UniqID1838,hg38_rmsk_HY4_UniqID416,hg38_rmsk_HY4_UniqID1544,hg38_rmsk_HY4_UniqID1464,hg38_rmsk_HY4_UniqID1134,hg38_rmsk_HY4_UniqID574,hg38_rmsk_HY4_UniqID1606,hg38_rmsk_HY4_UniqID106,Y_RNA.609-201_UniqID351,hg38_rmsk_HY4_UniqID329,hg38_r…	30.7911	-1.46919	1.80335e-05	8.3827e-05
TATACAACCCCCCACTGCTAAATTTGACTGGCTT	yRF-34-V5BRK5XXDZOYIQ	Controls	not-itr	na	3p-yRF,i-yRF	hg38_rmsk_HY4_UniqID453,hg38_rmsk_HY4_UniqID70,hg38_rmsk_HY4_UniqID321,hg38_rmsk_HY4_UniqID784,RNY4_UniqID13	97.12	-1.1474	7.43374e-08	5.32916e-07
TATACAACCCCCCACTGCTAAATTTGACTGGCTTT	yRF-35-V5BRK5XXDZOYQZ	Controls	not-itr	na	i-yRF	RNY4_UniqID13	32.7183	-1.29923	5.15533e-06	2.69112e-05
TATACCGAAGCTCTAGGTGCGGCA	na-24-V5L04XRVIU	Controls	not-itr	na	na	TATACCGAAGCTCTAGGTGCGGCA	16.1709	-1.2931	0.00312618	0.00812002
TATAGCACTTGTCCCGGCCTGT	na-22-VP2ZSR67N	ALS	not-itr	na	na	TATAGCACTTGTCCCGGCCTGT	55.6251	0.936492	8.15933e-05	0.000324163
TATATATATATATGTACGTAT	iso-21-VQHLVWELE	Controls	isomiR	ambiguous	wildtype	ambiguous~TATATATATATATGTACGTAT~wildtype~hsa-490-544.1&WithFlank&X|+|118386398|118386467@7.27.21~[MIMAT0022724&hsa-miR-1277-5p&offsets|+3|0, m-490&X|+|118386404|118386425&offsets|0|-1]	6.67204	-0.470314	0.00849128	0.0171905
TATATATATATATGTACGTATG	iso-22-VQHLVWELP	Controls	isomiR	ambiguous	wildtype	ambiguous~TATATATATATATGTACGTATG~wildtype~hsa-490-544.1&WithFlank&X|+|118386398|118386467@7.28.22~[MIMAT0022724&hsa-miR-1277-5p&offsets|+3|+1, m-490&X|+|118386404|118386425&offsets|0|0]	14.1534	-0.616119	0.000226339	0.000734666
TATCAGCACGTAAATATTGGCG	na-22-V6PHUEI8K	ALS	not-itr	na	na	TATCAGCACGTAAATATTGGCG	120.006	0.848797	1.09507e-06	6.54201e-06
TATCGCACTTGTCCCGGCCTGT	na-22-VS2ZSR67N	ALS	not-itr	na	na	TATCGCACTTGTCCCGGCCTGT	51.1239	0.454673	0.00593124	0.014028
TATGGCACTGGTAGAATTCACT	iso-22-V82YS2I63	ALS	isomiR	exclusive	wildtype	exclusive~TATGGCACTGGTAGAATTCACT~wildtype~hsa-41-534.1&WithFlank&7|-|129774921|129774993@6.27.22~[MIMAT0000261&hsa-miR-183-5p&offsets|0|0, m-41&7|-|129774966|129774987&offsets|-1|-1]	43.0798	0.4958	0.00183176	0.0045823
TATGTCCCACCCCCACTCCTGT	iso-22-VWK5K647N	Controls	isomiR	exclusive	wildtype	exclusive~TATGTCCCACCCCCACTCCTGT~wildtype~hsa-881-844.1&WithFlank&2|-|64340763|64340835@6.27.22~[MIMAT0030413&hsa-miR-4433b-5p&offsets|-1|0, m-881&2|-|64340809|64340829&offsets|-1|0]	16.8774	-0.446474	0.00137411	0.0035389
TATGTCTGCTGACCATCACCT	iso-21-VWNIO681E	Controls	isomiR	exclusive	wildtype	exclusive~TATGTCTGCTGACCATCACCT~wildtype~hsa-473-230.1&WithFlank&14|+|101040228|101040294@42.62.21~[MIMAT0004814&hsa-miR-654-3p&offsets|0|-1, m-230&14|+|101040269|101040288&offsets|0|+1]	8.39613	-0.409794	0.00214195	0.00526606
TATTGCACCTGTCCCGGCCTGT	na-22-VY27SR67N	ALS	not-itr	na	na	TATTGCACCTGTCCCGGCCTGT	53.2918	0.423335	0.00691371	0.0159768
TATTGCACTCGTCCCGGCCTGT	na-22-VY29SR67N	ALS	not-itr	na	na	TATTGCACTCGTCCCGGCCTGT	47.6091	0.464901	0.00806466	0.018017
TATTGCACTTGCCCCGGCCTGT	na-22-VY2ZPR67N	ALS	not-itr	na	na	TATTGCACTTGCCCCGGCCTGT	66.2547	0.414074	0.00299841	0.00781329
TATTGCACTTGTCCCG	na-16-VY2ZSR0	Controls	not-itr	na	na	TATTGCACTTGTCCCG	37.8072	-0.997053	0.000184421	0.000653783
TATTGCACTTGTCCCGACCTGT	iso-22-VY2ZSRO7N	ALS	isomiR	na	snp|[COSN20077949]	snp~TATTGCACTTGTCCCGACCTGT~[COSN20077949]~[hsa-409-9.1&WithFlank&13|+|91351318|91351388]	18.1235	0.773375	1.64148e-07	1.09734e-06
TATTGCACTTGTCCCGGCCT	iso-20-VY2ZSR67	Controls	isomiR	exclusive	wildtype	exclusive~TATTGCACTTGTCCCGGCCT~wildtype~hsa-409-9.1&WithFlank&13|+|91351318|91351388@44.63.20, hsa-1092-11.1&WithFlank&X|-|134169538|134169610@46.65.20~[MIMAT0000092&hsa-miR-92a-3p&offsets|0|-2, m-9&13|+|91351361|91351382&offsets|0|-2], [MIMAT0000092_1&hsa-miR-92a-3p&offsets|0|-2, m-11&X|-|134169544|134169565&offsets|0|-2]	59.7956	-0.507772	0.00452389	0.010124
TATTGCACTTGTCCCGGCCTGC	iso-22-VY2ZSR67M	ALS	isomiR	exclusive	wildtype+C(s)	exclusive~TATTGCACTTGTCCCGGCCTGC~wildtype+C(s)~hsa-409-9.1&WithFlank&13|+|91351318|91351388@44.64.21(+1C), hsa-1092-11.1&WithFlank&X|-|134169538|134169610@46.66.21(+1C)~[MIMAT0000092&hsa-miR-92a-3p&offsets|0|-1(+1C), m-9&13|+|91351361|91351382&offsets|0|-1(+1C)], [MIMAT0000092_1&hsa-miR-92a-3p&offsets|0|-1(+1C), m-11&X|-|134169544|134169565&offsets|0|-1(+1C)]	49.8009	1.07259	2.18382e-12	3.68901e-11
TATTGCACTTGTCCCGGCCTGTAAT	na-25-VY2ZSR67SE	Controls	not-itr	na	na	TATTGCACTTGTCCCGGCCTGTAAT	36.093	-1.1013	9.53868e-06	4.64831e-05
TATTGCACTTGTCCCGGCCTGTAG	na-24-VY2ZSR672H	Controls	not-itr	na	na	TATTGCACTTGTCCCGGCCTGTAG	9.03286	-1.40501	0.00540779	0.0129803
TATTGCACTTGTCCCGGCCTGTAT	na-24-VY2ZSR672I	Controls	not-itr	na	na	TATTGCACTTGTCCCGGCCTGTAT	181.93	-1.11639	3.72135e-09	3.28007e-08
TATTGCACTTGTCCCGGCCTGTATT	na-25-VY2ZSR67SN	Controls	not-itr	na	na	TATTGCACTTGTCCCGGCCTGTATT	20.8204	-1.44655	5.05231e-05	0.000215592
TATTGCACTTGTCCCGGCCTGTTA	iso-24-VY2ZSR672O	Controls	isomiR	exclusive	wildtype+A(s)	exclusive~TATTGCACTTGTCCCGGCCTGTTA~wildtype+A(s)~hsa-409-9.1&WithFlank&13|+|91351318|91351388@44.66.23(+1A)~[MIMAT0000092&hsa-miR-92a-3p&offsets|0|+1(+1A), m-9&13|+|91351361|91351382&offsets|0|+1(+1A)]	16.3041	-0.408588	0.000433928	0.00131096
TATTGCACTTGTCCCGGCCTGTTAT	na-25-VY2ZSR677Q	Controls	not-itr	na	na	TATTGCACTTGTCCCGGCCTGTTAT	23.2228	-1.18146	0.000486928	0.00156146
TATTGCACTTGTCCCGGCCTGTTTT	iso-25-VY2ZSR677Z	Controls	isomiR	exclusive	wildtype+U(s)	exclusive~TATTGCACTTGTCCCGGCCTGTTTT~wildtype+U(s)~hsa-409-9.1&WithFlank&13|+|91351318|91351388@44.66.23(+2U)~[MIMAT0000092&hsa-miR-92a-3p&offsets|0|+1(+2U), m-9&13|+|91351361|91351382&offsets|0|+1(+2U)]	17.2602	-0.414093	0.000191576	0.000631365
TCAAGAGCAATAACGAAAAATG	iso-22-80FOUHBBP	Controls	isomiR	exclusive	wildtype	exclusive~TCAAGAGCAATAACGAAAAATG~wildtype~hsa-249-159.1&WithFlank&7|+|130496120|130496189@7.28.22~[MIMAT0000765&hsa-miR-335-5p&offsets|0|-1, m-249&7|+|130496126|130496147&offsets|0|0]	49.4125	-0.505129	1.58416e-05	6.70814e-05
TCACAGTGAACCGGTCTCTTTA	iso-22-8F7B334ZO	ALS	isomiR	exclusive	wildtype+A(s)	exclusive~TCACAGTGAACCGGTCTCTTTA~wildtype+A(s)~hsa-337-108.1&WithFlank&2|+|135665405|135665472@42.62.21(+1A), hsa-1123-117.1&WithFlank&3|+|35744484|35744553@44.64.21(+1A)~[MIMAT0000424&hsa-miR-128-3p&offsets|0|0(+1A), m-108&2|+|135665446|135665466&offsets|0|0(+1A)], [MIMAT0000424_1&hsa-miR-128-3p&offsets|0|0(+1A), m-117&3|+|35744527|35744547&offsets|0|0(+1A)]	11.7366	0.68079	7.58641e-06	3.46461e-05
TCACAGTGTGAATCGGCGC	na-19-8F74DSIM	Controls	not-itr	na	na	TCACAGTGTGAATCGGCGC	8.47369	-1.22672	0.0254576	0.0467689
TCAGGTAGTAGGTTGTATAGTT	na-22-8KVLRYVPQ	Controls	not-itr	na	na	TCAGGTAGTAGGTTGTATAGTT	22.549	-0.819459	0.0110481	0.0234791
TCAGTGCACTACAGAACTTTGA	iso-22-83PI02EZL	ALS	isomiR	exclusive	wildtype+A(s)	exclusive~TCAGTGCACTACAGAACTTTGA~wildtype+A(s)~hsa-189-7.1&WithFlank&7|-|25949916|25949987@45.65.21(+1A)~[MIMAT0000243&hsa-miR-148a-3p&offsets|0|-1(+1A), m-7&7|-|25949922|25949943&offsets|0|-1(+1A)]	42.2405	0.552351	5.33161e-05	0.000198482
TCAGTGCACTACAGAACTTTGC	iso-22-83PI02EZM	ALS	isomiR	exclusive	wildtype+C(s)	exclusive~TCAGTGCACTACAGAACTTTGC~wildtype+C(s)~hsa-189-7.1&WithFlank&7|-|25949916|25949987@45.65.21(+1C)~[MIMAT0000243&hsa-miR-148a-3p&offsets|0|-1(+1C), m-7&7|-|25949922|25949943&offsets|0|-1(+1C)]	8.64879	1.41425	1.11546e-14	2.3681e-13
TCAGTGCATCACAGAACTTTGTA	iso-23-83PM02EZ0B	Controls	isomiR	exclusive	wildtype+A(s)	exclusive~TCAGTGCATCACAGAACTTTGTA~wildtype+A(s)~hsa-371-77.1&WithFlank&12|+|54337233|54337305@46.67.22(+1A)~[MIMAT0000759&hsa-miR-148b-3p&offsets|0|0(+1A), m-77&12|+|54337278|54337299&offsets|0|0(+1A)]	5.60165	-0.400001	0.000462269	0.00138065
TCAGTGCATCACAGAACTTTGTT	iso-23-83PM02EZ0E	Controls	isomiR	exclusive	wildtype+U(s)	exclusive~TCAGTGCATCACAGAACTTTGTT~wildtype+U(s)~hsa-371-77.1&WithFlank&12|+|54337233|54337305@46.67.22(+1U)~[MIMAT0000759&hsa-miR-148b-3p&offsets|0|0(+1U), m-77&12|+|54337278|54337299&offsets|0|0(+1U)]	99.5879	-0.410802	0.000345924	0.00106978
TCAGTGCATCACAGAACTTTGTTT	iso-24-83PM02EZ2Q	Controls	isomiR	exclusive	wildtype+U(s)	exclusive~TCAGTGCATCACAGAACTTTGTTT~wildtype+U(s)~hsa-371-77.1&WithFlank&12|+|54337233|54337305@46.67.22(+2U)~[MIMAT0000759&hsa-miR-148b-3p&offsets|0|0(+2U), m-77&12|+|54337278|54337299&offsets|0|0(+2U)]	18.5004	-0.703747	3.90858e-09	3.7671e-08
TCAGTGCATCACAGAACTTTGTTTT	iso-25-83PM02EZ7Z	Controls	isomiR	exclusive	wildtype+U(s)	exclusive~TCAGTGCATCACAGAACTTTGTTTT~wildtype+U(s)~hsa-371-77.1&WithFlank&12|+|54337233|54337305@46.67.22(+3U)~[MIMAT0000759&hsa-miR-148b-3p&offsets|0|0(+3U), m-77&12|+|54337278|54337299&offsets|0|0(+3U)]	5.44794	-0.423575	0.000403375	0.00122101
TCAGTGCATGACAGAACTTGGG	iso-22-83P402EY4	Controls	isomiR	exclusive	wildtype	exclusive~TCAGTGCATGACAGAACTTGGG~wildtype~hsa-634-97.1&WithFlank&17|-|48037168|48037238@45.66.22~[MIMAT0000438&hsa-miR-152-3p&offsets|0|+1, m-97&17|-|48037174|48037194&offsets|0|+1]	31.5855	-0.597033	1.38325e-08	1.2006e-07
TCAGTGCATGACAGAACTTGGGA	iso-23-83P402EYDX	Controls	isomiR	exclusive	wildtype+A(s)	exclusive~TCAGTGCATGACAGAACTTGGGA~wildtype+A(s)~hsa-634-97.1&WithFlank&17|-|48037168|48037238@45.66.22(+1A)~[MIMAT0000438&hsa-miR-152-3p&offsets|0|+1(+1A), m-97&17|-|48037174|48037194&offsets|0|+1(+1A)]	7.70071	-0.569204	8.11158e-07	4.60131e-06
TCATGTACTGAGCTGCCCCGAGA	na-23-84UYFYKSX	ALS	not-itr	na	na	TCATGTACTGAGCTGCCCCGAGA	14.0384	0.95272	0.0113158	0.0238261
TCCAGCATCAGTGATTTTGTTG	iso-22-8PJ67EZWP	ALS	isomiR	exclusive	wildtype	exclusive~TCCAGCATCAGTGATTTTGTTG~wildtype~hsa-354-118.1&WithFlank&17|-|81125881|81125950@43.64.22~[MIMAT0000763&hsa-miR-338-3p&offsets|0|0, m-118&17|-|81125887|81125908&offsets|0|0]	17.6291	1.77607	2.07126e-20	6.77905e-19
TCCAGCATCAGTGATTTTGTTGA	iso-23-8PJ67EZW0L	ALS	isomiR	exclusive	wildtype	exclusive~TCCAGCATCAGTGATTTTGTTGA~wildtype~hsa-354-118.1&WithFlank&17|-|81125881|81125950@43.65.23~[MIMAT0000763&hsa-miR-338-3p&offsets|0|+1, m-118&17|-|81125887|81125908&offsets|0|+1]	12.5928	0.581743	0.000494509	0.00146181
TCCAGTACTGAGCTGCCCCGA	na-21-8PUYFYKSB	ALS	not-itr	na	na	TCCAGTACTGAGCTGCCCCGA	94.629	1.52134	1.68373e-08	1.35117e-07
TCCAGTACTGAGCTGCCCCGAG	na-22-8PUYFYKSH	ALS	not-itr	na	na	TCCAGTACTGAGCTGCCCCGAG	203.925	1.40588	2.50601e-11	2.86681e-10
TCCAGTACTGAGCTGCCCCGAGA	na-23-8PUYFYKSX	ALS	not-itr	na	na	TCCAGTACTGAGCTGCCCCGAGA	83.9456	1.91495	2.92409e-10	2.87595e-09
TCCAGTACTGAGCTGCCCCGAGT	na-23-8PUYFYKSZ	ALS	not-itr	na	na	TCCAGTACTGAGCTGCCCCGAGT	48.4598	1.92426	3.5292e-10	3.45006e-09
TCCCACATGGTCTAGCGGTTAGG	tRF-23-86J8WPMNY	Controls	tRF	exclusive	5'-tRF	exclusive~TCCCACATGGTCTAGCGGTTAGG~5'-tRF~trna11_GluTTC_15_-_26327381_26327452@1.23.23, trna3_GluTTC_13_-_45492062_45492133@1.23.23	25.2415	-0.432355	0.000489614	0.00262035
TCCCACATGGTCTAGCGGTTAGGAT	tRF-25-86J8WPMN1E	Controls	tRF	exclusive	5'-tRF	exclusive~TCCCACATGGTCTAGCGGTTAGGAT~5'-tRF~trna11_GluTTC_15_-_26327381_26327452@1.25.25, trna3_GluTTC_13_-_45492062_45492133@1.25.25	7.47322	-0.593517	2.56113e-05	0.000332947
TCCCACTGCTTCACTTGACTAG	yRF-22-86NI8IXIH	Controls	not-itr	na	i-yRF,3p-yRF	hg38_rmsk_HY3_UniqID1876,hg38_rmsk_HY3_UniqID932,hg38_rmsk_HY3_UniqID985,hg38_rmsk_HY3_UniqID126,hg38_rmsk_HY3_UniqID179,hg38_rmsk_HY3_UniqID520,hg38_rmsk_HY3_UniqID513,hg38_rmsk_HY3_UniqID743,hg38_rmsk_HY3_UniqID1591,hg38_rmsk_HY3_UniqID1111,hg38_rmsk_HY3_UniqID1238,Y_RNA.159-201_UniqID469,hg38_rmsk_HY3_UniqID273,hg38_rmsk_HY3_UniqID829,hg38_rmsk_HY3_UniqID511,Y_RNA.439-201_UniqID564,Y_RNA.633-2…	12.1792	-1.52382	0.000356089	0.00117941
TCCCACTGCTTCACTTGACTAGCCT	yRF-25-86NI8IXIF7	Controls	not-itr	na	i-yRF,3p-yRF	hg38_rmsk_HY3_UniqID1876,hg38_rmsk_HY3_UniqID126,hg38_rmsk_HY3_UniqID179,hg38_rmsk_HY3_UniqID520,hg38_rmsk_HY3_UniqID513,hg38_rmsk_HY3_UniqID743,hg38_rmsk_HY3_UniqID273,hg38_rmsk_HY3_UniqID511,Y_RNA.439-201_UniqID564,hg38_rmsk_HY3_UniqID191,hg38_rmsk_HY3_UniqID237,hg38_rmsk_HY3_UniqID1830,hg38_rmsk_HY3_UniqID675,hg38_rmsk_HY3_UniqID869,hg38_rmsk_HY3_UniqID1027,hg38_rmsk_HY3_UniqID1342,hg38_rmsk_H…	29.3075	-1.49591	5.4379e-07	3.4263e-06
TCCCACTGCTTCACTTGACTAGCCTA	yRF-26-86NI8IXIF7B	Controls	not-itr	na	i-yRF	hg38_rmsk_HY3_UniqID743,Y_RNA.111-201_UniqID1500,Y_RNA.185-201_UniqID1614,Y_RNA.663-201_UniqID204,Y_RNA.181-201_UniqID835,Y_RNA.66-201_UniqID201,Y_RNA.7-201_UniqID1114,RNY3P2-201_UniqID1157,Y_RNA.657-201_UniqID1216,Y_RNA.33-201_UniqID1344,Y_RNA.359-201_UniqID1360,Y_RNA.47-201_UniqID705,RNY3P8-201_UniqID952	26.8289	-1.31075	1.48744e-05	7.01535e-05
TCCCACTGCTTCACTTGACTAGCCTT	yRF-26-86NI8IXIF7E	Controls	not-itr	na	3p-yRF,i-yRF	hg38_rmsk_HY3_UniqID1876,hg38_rmsk_HY3_UniqID126,hg38_rmsk_HY3_UniqID179,hg38_rmsk_HY3_UniqID520,hg38_rmsk_HY3_UniqID511,Y_RNA.439-201_UniqID564,hg38_rmsk_HY3_UniqID191,hg38_rmsk_HY3_UniqID1830,hg38_rmsk_HY3_UniqID675,hg38_rmsk_HY3_UniqID869,hg38_rmsk_HY3_UniqID359,Y_RNA.355-201_UniqID735,Y_RNA.409-201_UniqID1073,Y_RNA.571-201_UniqID1856,hg38_rmsk_HY3_UniqID72,hg38_rmsk_HY3_UniqID261,hg38_rmsk_HY…	38.3499	-1.43134	1.00675e-07	7.15366e-07
TCCCCCACTGCTAAATTTGACTGGCTT	yRF-27-8R2Y4BZUNJQ	Controls	not-itr	na	i-yRF,3p-yRF	RNY4P18-201_UniqID1639,hg38_rmsk_HY4_UniqID1392,RNY4P25-201_UniqID1372	36.9132	-0.513454	0.0192775	0.0375992
TCCCCCAGGTGTGATTCTGATTT	iso-23-8RJ37EWU0Q	Controls	isomiR	exclusive	wildtype	exclusive~TCCCCCAGGTGTGATTCTGATTT~wildtype~hsa-89-124.1&WithFlank&X|-|85903636|85903708@46.68.23~[MIMAT0004682&hsa-miR-361-3p&offsets|0|0, m-124&X|-|85903642|85903663&offsets|0|+1]	17.4554	-0.435193	8.06268e-07	4.60131e-06
TCCCCCAGGTGTGATTCTGATTTG	iso-24-8RJ37EWUKP	Controls	isomiR	exclusive	wildtype	exclusive~TCCCCCAGGTGTGATTCTGATTTG~wildtype~hsa-89-124.1&WithFlank&X|-|85903636|85903708@46.69.24~[MIMAT0004682&hsa-miR-361-3p&offsets|0|+1, m-124&X|-|85903642|85903663&offsets|0|+2]	37.3808	-0.435798	6.82711e-07	3.94316e-06
TCCCCGGCACCTCCACCAAA	na-20-8R6546KB	Controls	not-itr	na	na	TCCCCGGCACCTCCACCAAA	6.05307	-1.33771	0.00831201	0.0184673
TCCCCGGCACCTCCACCAT	na-19-8R65461I	Controls	not-itr	na	na	TCCCCGGCACCTCCACCAT	28.7063	-0.865266	0.00270541	0.00720761
TCCCCGGCACCTCCACCATT	na-20-8R6546KN	Controls	not-itr	na	na	TCCCCGGCACCTCCACCATT	47.452	-0.79205	0.000232265	0.000803955
TCCCCGGCATCTCCACC	tRF-17-8R6Q46J	Controls	tRF	exclusive	3'-tRF	exclusive~TCCCCGGCATCTCCACC~3'-tRF~trna10_AlaCGC_6_+_26553731_26553802@58.74.17, trna119_AlaCGC_6_-_28641613_28641684@58.74.17, trna13_AlaCGC_2_+_157257281_157257352@58.74.17, trna13_AlaTGC_12_-_125406301_125406372@58.74.17, trna66_AlaTGC_6_+_28611222_28611293@58.74.17, trna8_AlaTGC_12_+_125424512_125424583@58.74.17, trna8_AlaTGC_5_+_180633868_180633939@58.74.17	5.66411	-0.431955	0.0017916	0.00710566
TCCCCGGCATCTCCACCA	tRF-18-8R6Q46D2	Controls	tRF	exclusive	3'-tRF	exclusive~TCCCCGGCATCTCCACCA~3'-tRF~trna10_AlaCGC_6_+_26553731_26553802@58.75.18, trna119_AlaCGC_6_-_28641613_28641684@58.75.18, trna13_AlaCGC_2_+_157257281_157257352@58.75.18, trna13_AlaTGC_12_-_125406301_125406372@58.75.18, trna66_AlaTGC_6_+_28611222_28611293@58.75.18, trna8_AlaTGC_12_+_125424512_125424583@58.75.18, trna8_AlaTGC_5_+_180633868_180633939@58.75.18	72.644	-0.579445	5.56943e-11	6.51624e-09
TCCCCGGCATCTCCACCAA	na-19-8R6Q461F	Controls	not-itr	na	na	TCCCCGGCATCTCCACCAA	13.5842	-1.03193	0.0103022	0.0220977
TCCCCGGCATCTCCACCAAA	na-20-8R6Q46KB	Controls	not-itr	na	na	TCCCCGGCATCTCCACCAAA	15.5915	-0.985284	0.00155682	0.00439782
TCCCCGGCATCTCCACCAAT	na-20-8R6Q46KE	Controls	not-itr	na	na	TCCCCGGCATCTCCACCAAT	11.6582	-1.00346	0.0132272	0.0271099
TCCCCGGCATCTCCACCAT	na-19-8R6Q461I	Controls	not-itr	na	na	TCCCCGGCATCTCCACCAT	60.5933	-0.856645	0.00016627	0.000601329
TCCCCGGCATCTCCACCATT	na-20-8R6Q46KN	Controls	not-itr	na	na	TCCCCGGCATCTCCACCATT	102.012	-0.824293	5.63658e-06	2.90473e-05
TCCCCGGCATCTCCACCATTT	na-21-8R6Q46KNE	Controls	not-itr	na	na	TCCCCGGCATCTCCACCATTT	6.96779	-1.26108	0.0140084	0.0284937
TCCCCTTGGGGTTGTAGGACCA	na-22-8RZK7W1D2	Controls	not-itr	na	na	TCCCCTTGGGGTTGTAGGACCA	11.4367	-1.38931	0.00266954	0.00714874
TCCCCTTGGGGTTGTAGGACCAC	na-23-8RZK7W1DD1	Controls	not-itr	na	na	TCCCCTTGGGGTTGTAGGACCAC	32.9256	-1.42505	0.00069173	0.00212122
TCCCGGACGAGCCCCCA	tRF-17-8SOUPR2	Controls	tRF	ambiguous	3'-tRF	ambiguous~TCCCGGACGAGCCCCCA~3'-tRF~trna11_ProAGG_16_+_3241989_3242060@59.75.17, trna12_ProAGG_6_+_26555498_26555569@59.75.17, trna12_ProTGG_11_-_75946869_75946940@59.75.17, trna14_ProTGG_5_-_180615854_180615925@59.75.17, trna22_ProAGG_14_-_21081560_21081631@59.75.17, trna23_ProAGG_14_-_21077495_21077566@59.75.17, trna28_ProTGG_16_-_3234133_3234204@59.75.17, trna29_ProAGG_16_-_3232635_3232706@59.7…	12.4547	-0.770153	1.38036e-10	1.07668e-08
TCCCGGGTTTCGGCACCATT	na-20-8SRZMFKN	Controls	not-itr	na	na	TCCCGGGTTTCGGCACCATT	32.4575	-1.16285	0.000438532	0.00142324
TCCCGTACTGAGCTGCCCCGA	na-21-8SUYFYKSB	ALS	not-itr	na	na	TCCCGTACTGAGCTGCCCCGA	56.3987	0.780863	0.000445637	0.00144051
TCCCGTACTGAGCTGCCCCGAG	na-22-8SUYFYKSH	ALS	not-itr	na	na	TCCCGTACTGAGCTGCCCCGAG	118.716	0.74905	6.88246e-06	3.48006e-05
TCCCGTACTGAGCTGCCCCGAGA	na-23-8SUYFYKSX	ALS	not-itr	na	na	TCCCGTACTGAGCTGCCCCGAGA	46.9808	1.18534	1.14183e-06	6.79624e-06
TCCCGTACTGAGCTGCCCCGAGT	na-23-8SUYFYKSZ	ALS	not-itr	na	na	TCCCGTACTGAGCTGCCCCGAGT	27.5806	1.05833	1.28231e-05	6.11941e-05
TCCCTCGGGAGGGCGCGCGGG	rRF-21-87M2RHL80	Controls	rRF	na	na	TCCCTCGGGAGGGCGCGCGGG~clustered_U13369.1_+_-50_13364_Gonz45S_45S_50ntFlanks@8794.8814.21, hg38_21_+_8205938_8219352_RNA45SN2_45S_50ntFlanks@8773.8793.21, hg38_21_+_8388985_8402393_RNA45SN3_45S_50ntFlanks@8760.8780.21, hg38_21_+_8433172_8446622_RNA45SN1_45S_50ntFlanks@8797.8817.21, unplaced_AL353644.34_+_122223_135695_RNA45SN4_45S_50ntFlanks@8804.8824.21, unplaced_AL592188.60_+_105374_118830_RNA45…	65.2395	-1.02979	3.21996e-12	2.91084e-10
TCCCTGAGACCCTAACTTGT	iso-20-875D3ONW	ALS	isomiR	exclusive	wildtype	exclusive~TCCCTGAGACCCTAACTTGT~wildtype~hsa-67-485.1&WithFlank&11|-|122099763|122099836@7.26.20, hsa-68-225.1&WithFlank&21|+|16590247|16590319@7.26.20~[MIMAT0000423&hsa-miR-125b-5p&offsets|0|-2, m-67&11|-|122099809|122099830&offsets|0|-2], [MIMAT0000423_1&hsa-miR-125b-5p&offsets|0|-2, m-68&21|+|16590253|16590274&offsets|0|-2]	48.0653	0.800436	1.67752e-05	6.9842e-05
TCCCTGAGACCCTAACTTGTG	iso-21-875D3ONW0	ALS	isomiR	exclusive	wildtype	exclusive~TCCCTGAGACCCTAACTTGTG~wildtype~hsa-67-485.1&WithFlank&11|-|122099763|122099836@7.27.21, hsa-68-225.1&WithFlank&21|+|16590247|16590319@7.27.21~[MIMAT0000423&hsa-miR-125b-5p&offsets|0|-1, m-67&11|-|122099809|122099830&offsets|0|-1], [MIMAT0000423_1&hsa-miR-125b-5p&offsets|0|-1, m-68&21|+|16590253|16590274&offsets|0|-1]	122.073	1.59679	7.62502e-18	2.06533e-16
TCCCTGAGACCCTAACTTGTGA	iso-22-875D3ONWL	ALS	isomiR	exclusive	wildtype	exclusive~TCCCTGAGACCCTAACTTGTGA~wildtype~hsa-67-485.1&WithFlank&11|-|122099763|122099836@7.28.22, hsa-68-225.1&WithFlank&21|+|16590247|16590319@7.28.22~[MIMAT0000423&hsa-miR-125b-5p&offsets|0|0, m-67&11|-|122099809|122099830&offsets|0|0], [MIMAT0000423_1&hsa-miR-125b-5p&offsets|0|0, m-68&21|+|16590253|16590274&offsets|0|0]	320.389	1.26943	6.51591e-12	1.05531e-10
TCCCTGAGACCCTAACTTGTGT	iso-22-875D3ONWN	ALS	isomiR	exclusive	wildtype+U(s)	exclusive~TCCCTGAGACCCTAACTTGTGT~wildtype+U(s)~hsa-67-485.1&WithFlank&11|-|122099763|122099836@7.27.21(+1U), hsa-68-225.1&WithFlank&21|+|16590247|16590319@7.27.21(+1U)~[MIMAT0000423&hsa-miR-125b-5p&offsets|0|-1(+1U), m-67&11|-|122099809|122099830&offsets|0|-1(+1U)], [MIMAT0000423_1&hsa-miR-125b-5p&offsets|0|-1(+1U), m-68&21|+|16590253|16590274&offsets|0|-1(+1U)]	29.4871	1.04591	2.04553e-08	1.69966e-07
TCCCTGAGACCCTTTA	na-16-875D3ZB	Controls	not-itr	na	na	TCCCTGAGACCCTTTA	9.09898	-1.46049	0.000602717	0.0018914
TCCCTGAGACCCTTTAACCTGA	iso-22-875D3ZB7L	ALS	isomiR	exclusive	wildtype+A(s)	exclusive~TCCCTGAGACCCTTTAACCTGA~wildtype+A(s)~hsa-63-333.1&WithFlank&19|+|51693262|51693332@7.27.21(+1A)~[MIMAT0000443&hsa-miR-125a-5p&offsets|0|-3(+1A), m-63&19|+|51693268|51693289&offsets|0|-1(+1A)]	5.84948	0.879633	9.05912e-08	6.41075e-07
TCCCTGAGACCCTTTAACCTGTGA	iso-24-875D3ZB72L	Controls	isomiR	exclusive	wildtype	exclusive~TCCCTGAGACCCTTTAACCTGTGA~wildtype~hsa-63-333.1&WithFlank&19|+|51693262|51693332@7.30.24~[MIMAT0000443&hsa-miR-125a-5p&offsets|0|0, m-63&19|+|51693268|51693289&offsets|0|+2]	212.945	-0.475144	8.11427e-07	4.60131e-06
TCCCTGAGACCCTTTAACCTGTGT	iso-24-875D3ZB72N	Controls	isomiR	exclusive	wildtype+U(s)	exclusive~TCCCTGAGACCCTTTAACCTGTGT~wildtype+U(s)~hsa-63-333.1&WithFlank&19|+|51693262|51693332@7.29.23(+1U)~[MIMAT0000443&hsa-miR-125a-5p&offsets|0|-1(+1U), m-63&19|+|51693268|51693289&offsets|0|+1(+1U)]	92.4256	-0.56526	3.49526e-11	4.94689e-10
TCCCTGGTGGTCTAGTGGTTAGG	tRF-23-87R8WP9NY	Controls	tRF	ambiguous	5'-tRF	ambiguous~TCCCTGGTGGTCTAGTGGTTAGG~5'-tRF~trna116_GluCTC_1_-_145399233_145399304@1.23.23, trna59_GluCTC_1_+_249168447_249168518@1.23.23, trna71_GluCTC_1_-_161439189_161439260@1.23.23, trna74_GluCTC_1_-_161431809_161431880@1.23.23, trna77_GluCTC_1_-_161424398_161424469@1.23.23, trna77_GluCTC_6_+_28949976_28950047@1.23.23, trna80_GluCTC_1_-_161417018_161417089@1.23.23, trna87_GluCTC_6_-_126101393_12…	11.5844	-0.541169	0.000137502	0.00100548
TCCCTGGTGGTCTAGTGGTTAGGATTCGG	tRF-29-87R8WP9N1EJ4	Controls	tRF	ambiguous	5'-tRF	ambiguous~TCCCTGGTGGTCTAGTGGTTAGGATTCGG~5'-tRF~trna116_GluCTC_1_-_145399233_145399304@1.29.29, trna59_GluCTC_1_+_249168447_249168518@1.29.29, trna71_GluCTC_1_-_161439189_161439260@1.29.29, trna74_GluCTC_1_-_161431809_161431880@1.29.29, trna77_GluCTC_1_-_161424398_161424469@1.29.29, trna77_GluCTC_6_+_28949976_28950047@1.29.29, trna80_GluCTC_1_-_161417018_161417089@1.29.29, trna87_GluCTC_6_-_126101…	185.776	-0.777309	0.00127326	0.00562157
TCCCTGTCCTCCAGGAGCTC	iso-20-87S7KKF9	Controls	isomiR	ambiguous	wildtype	ambiguous~TCCCTGTCCTCCAGGAGCTC~wildtype~hsa-163-235.1&WithFlank&7|-|1022951|1023018@7.26.20~[MIMAT0000764&hsa-miR-339-5p&offsets|0|-3, m-163&7|-|1022990|1023012&offsets|0|-3]	8.56634	-0.555009	8.8891e-05	0.000320293
TCCCTGTCCTCCAGGAGCTCA	iso-21-87S7KKF9B	Controls	isomiR	ambiguous	wildtype	ambiguous~TCCCTGTCCTCCAGGAGCTCA~wildtype~hsa-163-235.1&WithFlank&7|-|1022951|1023018@7.27.21~[MIMAT0000764&hsa-miR-339-5p&offsets|0|-2, m-163&7|-|1022990|1023012&offsets|0|-2]	41.6952	-0.462948	0.000133774	0.000464953
TCCCTGTCCTCCAGGAGCTCACG	iso-23-87S7KKF98	Controls	isomiR	exclusive	wildtype	exclusive~TCCCTGTCCTCCAGGAGCTCACG~wildtype~hsa-163-235.1&WithFlank&7|-|1022951|1023018@7.29.23~[MIMAT0000764&hsa-miR-339-5p&offsets|0|0, m-163&7|-|1022990|1023012&offsets|0|0]	132.063	-0.557782	9.47983e-11	1.23081e-09
TCCCTGTGGTCTAGTGGTTAGGATTCGG	na-28-877343RX6ND4	Controls	not-itr	na	na	TCCCTGTGGTCTAGTGGTTAGGATTCGG	149.341	-1.24525	0.00118997	0.00345815
TCCCTGTGGTCTAGTGGTTAGGATTCGGCG	na-30-877343RX6NMH	Controls	not-itr	na	na	TCCCTGTGGTCTAGTGGTTAGGATTCGGCG	100.633	-0.788387	0.000376495	0.00123936
TCCCTGTTCGGGCGCCATT	na-19-877S6V1E	Controls	not-itr	na	na	TCCCTGTTCGGGCGCCATT	21.1723	-1.46068	0.000540386	0.00171922
TCCTATACTGAGCTGCCCCGA	na-21-8XUYFYKSB	ALS	not-itr	na	na	TCCTATACTGAGCTGCCCCGA	14.1481	1.00533	0.00583525	0.0138212
TCCTATACTGAGCTGCCCCGAG	na-22-8XUYFYKSH	ALS	not-itr	na	na	TCCTATACTGAGCTGCCCCGAG	33.268	0.738093	0.00373175	0.00950919
TCCTCAGTAGCTCAGTGGTAGAGCGGTCGGCT	na-32-891P4P9L5HS83	Controls	not-itr	na	na	TCCTCAGTAGCTCAGTGGTAGAGCGGTCGGCT	9.99749	-1.21298	0.0264981	0.0483501
TCCTCCCGGGGCTACGCCTGTCTGAGCGTCGCTT	rRF-34-893KQ5PYWUQMIQ	Controls	rRF	na	na	TCCTCCCGGGGCTACGCCTGTCTGAGCGTCGCTT~clustered_U13369.1_+_-50_13364_Gonz45S_45S_50ntFlanks@6796.6829.34, hg38_21_+_8205938_8219352_RNA45SN2_45S_50ntFlanks@6757.6790.34, hg38_21_+_8388985_8402393_RNA45SN3_45S_50ntFlanks@6745.6778.34, hg38_21_+_8433172_8446622_RNA45SN1_45S_50ntFlanks@6774.6807.34, unplaced_AL353644.34_+_122223_135695_RNA45SN4_45S_50ntFlanks@6777.6810.34, unplaced_AL592188.60_+_105374…	19.7283	-0.430791	0.00781048	0.0206453
TCCTCCCTCGGGAGGGCGCGCGGG	rRF-24-893S6KQH1Y	Controls	rRF	na	na	TCCTCCCTCGGGAGGGCGCGCGGG~clustered_U13369.1_+_-50_13364_Gonz45S_45S_50ntFlanks@8791.8814.24, hg38_21_+_8205938_8219352_RNA45SN2_45S_50ntFlanks@8770.8793.24, hg38_21_+_8388985_8402393_RNA45SN3_45S_50ntFlanks@8757.8780.24, hg38_21_+_8433172_8446622_RNA45SN1_45S_50ntFlanks@8794.8817.24, unplaced_AL353644.34_+_122223_135695_RNA45SN4_45S_50ntFlanks@8801.8824.24, unplaced_AL592188.60_+_105374_118830_RN…	13.9116	-1.0072	5.4093e-12	4.075e-10
TCCTCGTTAGTATAGTGGTGAGTATCCCCGCC	tRF-32-897PVP941QKSJ	Controls	tRF	exclusive	5'-half	exclusive~TCCTCGTTAGTATAGTGGTGAGTATCCCCGCC~5'-half~trna10_AspGTC_12_-_125424193_125424264@1.32.32, trna12_AspGTC_12_-_125411891_125411962@1.32.32, trna38_AspGTC_17_-_8125556_8125627@1.32.32, trna45_AspGTC_6_+_27447453_27447524@1.32.32, trna48_AspGTC_6_+_27471523_27471594@1.32.32, trna4_AspGTC_12_+_96429799_96429870@1.32.32, trna69_AspGTC_1_-_161440205_161440276@1.32.32, trna72_AspGTC_1_-_16143282…	8.05786	-0.408318	0.0165992	0.0356938
TCCTGAACTGAGCTGCCCCGA	na-21-8YBYFYKSB	ALS	not-itr	na	na	TCCTGAACTGAGCTGCCCCGA	66.1523	1.91404	3.90481e-10	3.79425e-09
TCCTGAACTGAGCTGCCCCGAG	na-22-8YBYFYKSH	ALS	not-itr	na	na	TCCTGAACTGAGCTGCCCCGAG	140.791	1.69993	6.93038e-14	1.3308e-12
TCCTGAACTGAGCTGCCCCGAGA	na-23-8YBYFYKSX	ALS	not-itr	na	na	TCCTGAACTGAGCTGCCCCGAGA	59.7119	2.29207	2.28292e-12	3.17444e-11
TCCTGAACTGAGCTGCCCCGAGT	na-23-8YBYFYKSZ	ALS	not-itr	na	na	TCCTGAACTGAGCTGCCCCGAGT	35.0457	2.56095	3.09535e-13	5.04323e-12
TCCTGACGGCCATAG	na-15-8YEJJP	ALS	not-itr	na	na	TCCTGACGGCCATAG	23.6395	6.64399	2.34663e-42	3.78511e-39
TCCTGAGTAGCTCAGCGGCAGAGCGGG	na-27-8Y1P4PMF5H4	Controls	not-itr	na	na	TCCTGAGTAGCTCAGCGGCAGAGCGGG	27.0251	-1.12916	0.00651318	0.0151817
TCCTGCACTGAGCTGCCCCGA	na-21-8Y2YFYKSB	ALS	not-itr	na	na	TCCTGCACTGAGCTGCCCCGA	33.0585	0.898732	0.000630686	0.00195634
TCCTGCACTGAGCTGCCCCGAG	na-22-8Y2YFYKSH	ALS	not-itr	na	na	TCCTGCACTGAGCTGCCCCGAG	70.682	0.845851	3.20268e-05	0.000142705
TCCTGCACTGAGCTGCCCCGAGA	na-23-8Y2YFYKSX	ALS	not-itr	na	na	TCCTGCACTGAGCTGCCCCGAGA	26.5817	1.298	3.3493e-05	0.000148418
TCCTGCACTGAGCTGCCCCGAGT	na-23-8Y2YFYKSZ	ALS	not-itr	na	na	TCCTGCACTGAGCTGCCCCGAGT	15.0995	1.49696	4.96149e-06	2.61532e-05
TCCTGTACAGAGCTGCCCCGA	na-21-8YUPFYKSB	ALS	not-itr	na	na	TCCTGTACAGAGCTGCCCCGA	25.228	1.32646	0.000322366	0.00108328
TCCTGTACAGAGCTGCCCCGAG	na-22-8YUPFYKSH	ALS	not-itr	na	na	TCCTGTACAGAGCTGCCCCGAG	57.5392	1.1511	7.73024e-06	3.81311e-05
TCCTGTACAGAGCTGCCCCGAGA	na-23-8YUPFYKSX	ALS	not-itr	na	na	TCCTGTACAGAGCTGCCCCGAGA	21.9939	1.92039	1.34226e-06	7.90171e-06
TCCTGTACCGAGCTGCCCCGA	na-21-8YUSFYKSB	ALS	not-itr	na	na	TCCTGTACCGAGCTGCCCCGA	40.9093	1.03368	6.10455e-05	0.000251832
TCCTGTACCGAGCTGCCCCGAG	na-22-8YUSFYKSH	ALS	not-itr	na	na	TCCTGTACCGAGCTGCCCCGAG	84.6977	0.871548	4.07981e-06	2.17905e-05
TCCTGTACCGAGCTGCCCCGAGA	na-23-8YUSFYKSX	ALS	not-itr	na	na	TCCTGTACCGAGCTGCCCCGAGA	34.2774	1.42149	2.35919e-07	1.55958e-06
TCCTGTACCGAGCTGCCCCGAGT	na-23-8YUSFYKSZ	ALS	not-itr	na	na	TCCTGTACCGAGCTGCCCCGAGT	19.4382	1.64749	4.4535e-08	3.29518e-07
TCCTGTACTAAGCTGCCCCGAG	na-22-8YUXFYKSH	ALS	not-itr	na	na	TCCTGTACTAAGCTGCCCCGAG	22.6162	0.894466	0.00222883	0.00613499
TCCTGTACTGAACTGCCCCGAG	na-22-8YUYBYKSH	ALS	not-itr	na	na	TCCTGTACTGAACTGCCCCGAG	19.4038	0.791775	0.0102869	0.0220943
TCCTGTACTGAGCCGCCCCGA	na-21-8YUYFSKSB	ALS	not-itr	na	na	TCCTGTACTGAGCCGCCCCGA	47.3133	0.980178	6.76688e-05	0.000275631
TCCTGTACTGAGCCGCCCCGAG	na-22-8YUYFSKSH	ALS	not-itr	na	na	TCCTGTACTGAGCCGCCCCGAG	99.5531	0.88493	7.32188e-07	4.55992e-06
TCCTGTACTGAGCCGCCCCGAGA	na-23-8YUYFSKSX	ALS	not-itr	na	na	TCCTGTACTGAGCCGCCCCGAGA	38.574	1.30098	2.42792e-06	1.37412e-05
TCCTGTACTGAGCCGCCCCGAGT	na-23-8YUYFSKSZ	ALS	not-itr	na	na	TCCTGTACTGAGCCGCCCCGAGT	22.6666	1.45378	1.89158e-07	1.28198e-06
TCCTGTACTGAGCTACCCCGA	na-21-8YUYFXKSB	ALS	not-itr	na	na	TCCTGTACTGAGCTACCCCGA	13.2234	1.13942	0.00374737	0.00953393
TCCTGTACTGAGCTACCCCGAG	na-22-8YUYFXKSH	ALS	not-itr	na	na	TCCTGTACTGAGCTACCCCGAG	31.1885	0.691687	0.00694959	0.0160086
TCCTGTACTGAGCTGCCCCAA	iso-21-8YUYFYK6B	ALS	isomiR	exclusive	wildtype+A(s)	exclusive~TCCTGTACTGAGCTGCCCCAA~wildtype+A(s)~hsa-107-536.1&WithFlank&8|-|41660439|41660511@7.25.19(+2A), hsa-106-561.1&WithFlank&8|+|41660438|41660510@7.25.19(+2A), hsa-106-2784.1&WithFlank&8|+|41660438|41660514@7.25.19(+2A)~[MIMAT0002177&hsa-miR-486-5p&offsets|0|-3(+2A), m-107&8|-|41660484|41660505&offsets|0|-3(+2A)], [MIMAT0002177_1&hsa-miR-486-5p&offsets|0|-3(+2A), TJU_CMC_MD2.ID03138.5p-miR&…	30.9932	1.52999	1.39999e-14	2.85634e-13
TCCTGTACTGAGCTGCCCCAAG	na-22-8YUYFYK6H	ALS	not-itr	na	na	TCCTGTACTGAGCTGCCCCAAG	30.0424	0.874231	0.00105135	0.00310591
TCCTGTACTGAGCTGCCCCGAAT	na-23-8YUYFYKS7	Controls	not-itr	na	na	TCCTGTACTGAGCTGCCCCGAAT	27.6838	-0.743527	0.000345767	0.00115232
TCCTGTACTGAGCTGCCCCGAC	iso-22-8YUYFYKS1	ALS	isomiR	exclusive	wildtype+C(s)	exclusive~TCCTGTACTGAGCTGCCCCGAC~wildtype+C(s)~hsa-107-536.1&WithFlank&8|-|41660439|41660511@7.27.21(+1C), hsa-106-561.1&WithFlank&8|+|41660438|41660510@7.27.21(+1C), hsa-106-2784.1&WithFlank&8|+|41660438|41660514@7.27.21(+1C)~[MIMAT0002177&hsa-miR-486-5p&offsets|0|-1(+1C), m-107&8|-|41660484|41660505&offsets|0|-1(+1C)], [MIMAT0002177_1&hsa-miR-486-5p&offsets|0|-1(+1C), TJU_CMC_MD2.ID03138.5p-miR…	30.9002	0.504469	4.61982e-05	0.000174465
TCCTGTACTGAGCTGCCCCGACT	na-23-8YUYFYKSW	Controls	not-itr	na	na	TCCTGTACTGAGCTGCCCCGACT	13.0763	-0.748013	0.0216283	0.0412369
TCCTGTACTGAGCTGCCCCGAGC	iso-23-8YUYFYKS9	ALS	isomiR	exclusive	wildtype	exclusive~TCCTGTACTGAGCTGCCCCGAGC~wildtype~hsa-106-561.1&WithFlank&8|+|41660438|41660510@7.29.23, hsa-106-2784.1&WithFlank&8|+|41660438|41660514@7.29.23~[MIMAT0002177_1&hsa-miR-486-5p&offsets|0|+1, TJU_CMC_MD2.ID03138.5p-miR&offsets|0|-1, m-106&8|+|41660444|41660465&offsets|0|+1], [MIMAT0002177_1&hsa-miR-486-5p&offsets|0|+1, TJU_CMC_MD2.ID03138.5p-miR&offsets|0|-1, m-106&8|+|41660444|41660465&off…	35.2338	1.48359	6.57714e-20	2.06654e-18
TCCTGTACTGAGCTGCCCCGAGG	iso-23-8YUYFYKSY	ALS	isomiR	exclusive	wildtype	exclusive~TCCTGTACTGAGCTGCCCCGAGG~wildtype~hsa-107-536.1&WithFlank&8|-|41660439|41660511@7.29.23~[MIMAT0002177&hsa-miR-486-5p&offsets|0|+1, m-107&8|-|41660484|41660505&offsets|0|+1]	125.524	1.1147	4.74402e-11	6.59544e-10
TCCTGTACTGAGCTGCCCCGAGTA	na-24-8YUYFYKSFB	Controls	not-itr	na	na	TCCTGTACTGAGCTGCCCCGAGTA	9.50468	-1.05222	0.00640477	0.0149723
TCCTGTACTGAGCTGCCCCGAT	iso-22-8YUYFYKSI	ALS	isomiR	exclusive	wildtype+U(s)	exclusive~TCCTGTACTGAGCTGCCCCGAT~wildtype+U(s)~hsa-107-536.1&WithFlank&8|-|41660439|41660511@7.27.21(+1U), hsa-106-561.1&WithFlank&8|+|41660438|41660510@7.27.21(+1U), hsa-106-2784.1&WithFlank&8|+|41660438|41660514@7.27.21(+1U)~[MIMAT0002177&hsa-miR-486-5p&offsets|0|-1(+1U), m-107&8|-|41660484|41660505&offsets|0|-1(+1U)], [MIMAT0002177_1&hsa-miR-486-5p&offsets|0|-1(+1U), TJU_CMC_MD2.ID03138.5p-miR…	101.37	0.422565	0.000309034	0.000969415
TCCTGTACTGAGCTGCCCCGG	iso-21-8YUYFYKS0	ALS	isomiR	exclusive	wildtype+G(s)	exclusive~TCCTGTACTGAGCTGCCCCGG~wildtype+G(s)~hsa-107-536.1&WithFlank&8|-|41660439|41660511@7.26.20(+1G), hsa-106-561.1&WithFlank&8|+|41660438|41660510@7.26.20(+1G), hsa-106-2784.1&WithFlank&8|+|41660438|41660514@7.26.20(+1G)~[MIMAT0002177&hsa-miR-486-5p&offsets|0|-2(+1G), m-107&8|-|41660484|41660505&offsets|0|-2(+1G)], [MIMAT0002177_1&hsa-miR-486-5p&offsets|0|-2(+1G), TJU_CMC_MD2.ID03138.5p-miR&…	53.9821	1.33606	7.37419e-11	9.98694e-10
TCCTGTACTGAGCTGCCCCGGG	iso-22-8YUYFYKS4	ALS	isomiR	exclusive	wildtype+G(s)	exclusive~TCCTGTACTGAGCTGCCCCGGG~wildtype+G(s)~hsa-107-536.1&WithFlank&8|-|41660439|41660511@7.26.20(+2G), hsa-106-561.1&WithFlank&8|+|41660438|41660510@7.26.20(+2G), hsa-106-2784.1&WithFlank&8|+|41660438|41660514@7.26.20(+2G)~[MIMAT0002177&hsa-miR-486-5p&offsets|0|-2(+2G), m-107&8|-|41660484|41660505&offsets|0|-2(+2G)], [MIMAT0002177_1&hsa-miR-486-5p&offsets|0|-2(+2G), TJU_CMC_MD2.ID03138.5p-miR…	164.638	1.31566	1.67388e-11	2.50444e-10
TCCTGTACTGAGCTGCCCCGGGA	na-23-8YUYFYKSDX	ALS	not-itr	na	na	TCCTGTACTGAGCTGCCCCGGGA	38.5754	1.09787	7.30747e-05	0.000295412
TCCTGTACTGAGCTGCCCCGGGT	na-23-8YUYFYKSDZ	ALS	not-itr	na	na	TCCTGTACTGAGCTGCCCCGGGT	23.0238	1.01916	0.000168635	0.000607163
TCCTGTACTGAGCTGCCCTGAG	na-22-8YUYFYKYH	ALS	not-itr	na	na	TCCTGTACTGAGCTGCCCTGAG	52.2926	0.801849	0.000109417	0.000418223
TCCTGTACTGAGCTGCCCTGAGA	na-23-8YUYFYKYX	ALS	not-itr	na	na	TCCTGTACTGAGCTGCCCTGAGA	20.8381	1.29088	9.76111e-05	0.000380306
TCCTGTACTGAGCTGCCCTGAGT	na-23-8YUYFYKYZ	ALS	not-itr	na	na	TCCTGTACTGAGCTGCCCTGAGT	11.7463	1.51805	1.51907e-05	7.14363e-05
TCCTGTACTGAGCTGCCTCGA	iso-21-8YUYFY3SB	ALS	isomiR	na	snp|[COSN23017215]	snp~TCCTGTACTGAGCTGCCTCGA~[COSN23017215]~[hsa-107-536.1&WithFlank&8|-|41660439|41660511]	25.947	1.41431	5.90508e-13	1.06631e-11
TCCTGTACTGAGCTGCCTCGAG	iso-22-8YUYFY3SH	ALS	isomiR	na	snp|[COSN23017215]	snp~TCCTGTACTGAGCTGCCTCGAG~[COSN23017215]~[hsa-107-536.1&WithFlank&8|-|41660439|41660511]	52.0563	1.27795	1.81998e-11	2.69735e-10
TCCTGTACTGAGCTGCCTCGAGA	na-23-8YUYFY3SX	ALS	not-itr	na	na	TCCTGTACTGAGCTGCCTCGAGA	10.6151	1.58867	0.00017757	0.000632274
TCCTGTACTGAGCTGCTCCGA	na-21-8YUYFY4SB	ALS	not-itr	na	na	TCCTGTACTGAGCTGCTCCGA	13.7509	1.07907	0.00509107	0.0123673
TCCTGTACTGAGCTGCTCCGAG	na-22-8YUYFY4SH	ALS	not-itr	na	na	TCCTGTACTGAGCTGCTCCGAG	33.315	0.663905	0.00968885	0.0210692
TCCTGTACTGAGCTGCTCCGAGA	na-23-8YUYFY4SX	ALS	not-itr	na	na	TCCTGTACTGAGCTGCTCCGAGA	11.8293	1.49182	0.000202049	0.000706952
TCCTGTACTGAGCTGTCCCGAG	na-22-8YUYFY8SH	ALS	not-itr	na	na	TCCTGTACTGAGCTGTCCCGAG	27.0708	0.550148	0.0242228	0.0451171
TCCTGTACTGAGTTGCCCCGAGA	na-23-8YUY1YKSX	ALS	not-itr	na	na	TCCTGTACTGAGTTGCCCCGAGA	10.1891	1.14671	0.00432125	0.0107731
TCCTGTACTGGGCTGCCCCGA	na-21-8YUY6YKSB	ALS	not-itr	na	na	TCCTGTACTGGGCTGCCCCGA	57.8445	0.746334	0.00113445	0.00331499
TCCTGTACTGGGCTGCCCCGAG	na-22-8YUY6YKSH	ALS	not-itr	na	na	TCCTGTACTGGGCTGCCCCGAG	121.538	0.629097	0.000105051	0.000404409
TCCTGTACTGGGCTGCCCCGAGA	na-23-8YUY6YKSX	ALS	not-itr	na	na	TCCTGTACTGGGCTGCCCCGAGA	46.6475	1.14424	3.34585e-06	1.84193e-05
TCCTGTACTGGGCTGCCCCGAGT	na-23-8YUY6YKSZ	ALS	not-itr	na	na	TCCTGTACTGGGCTGCCCCGAGT	27.9194	1.03139	2.99406e-05	0.000134524
TCCTGTATTGAGCTGCCCCGAG	na-22-8YVYFYKSH	ALS	not-itr	na	na	TCCTGTATTGAGCTGCCCCGAG	24.755	0.816598	0.00506919	0.0123327
TCCTGTGCTGAGCTGCCCCGA	na-21-8YXYFYKSB	ALS	not-itr	na	na	TCCTGTGCTGAGCTGCCCCGA	33.5253	0.948414	0.000837001	0.00255214
TCCTGTGCTGAGCTGCCCCGAG	na-22-8YXYFYKSH	ALS	not-itr	na	na	TCCTGTGCTGAGCTGCCCCGAG	71.0602	0.768954	0.000142526	0.00052462
TCCTGTGCTGAGCTGCCCCGAGA	na-23-8YXYFYKSX	ALS	not-itr	na	na	TCCTGTGCTGAGCTGCCCCGAGA	28.469	1.39791	2.99982e-06	1.66852e-05
TCCTGTGCTGAGCTGCCCCGAGT	na-23-8YXYFYKSZ	ALS	not-itr	na	na	TCCTGTGCTGAGCTGCCCCGAGT	15.6594	1.61437	5.13686e-07	3.24931e-06
TCCTTCATTCCACCGGAGTCT	iso-21-8ZJ92S5ME	Controls	isomiR	exclusive	wildtype	exclusive~TCCTTCATTCCACCGGAGTCT~wildtype~hsa-351-932.1&WithFlank&1|+|209432160|209432232@7.27.21~[MIMAT0000266&hsa-miR-205-5p&offsets|0|-1, m-351&1|+|209432166|209432187&offsets|0|-1]	9.83099	-0.572841	0.0188602	0.0342287
TCGAACCGTGAGTAATAATGCG	na-22-WB341OU4K	ALS	not-itr	na	na	TCGAACCGTGAGTAATAATGCG	79.8626	0.84512	0.00128665	0.00371264
TCGACCGGACCTCGACCGGCTCG	iso-23-WDMD4U3J0K	Controls	isomiR	exclusive	wildtype	exclusive~TCGACCGGACCTCGACCGGCTCG~wildtype~hsa-112-66.1&WithFlank&10|-|103394294|103394367@7.29.23~[MIMAT0022727&hsa-miR-1307-5p&offsets|0|+2, m-112&10|-|103394341|103394361&offsets|0|+2]	9.91935	-0.769235	1.2502e-06	6.81965e-06
TCGACGCTAGCGGATCCT	na-18-WDQPMED3	Controls	not-itr	na	na	TCGACGCTAGCGGATCCT	33.4617	-0.682426	0.0071426	0.0162956
TCGAGGAGCTCACAGTCTAGTA	iso-22-W05I2PWPO	Controls	isomiR	ambiguous	wildtype	ambiguous~TCGAGGAGCTCACAGTCTAGTA~wildtype~hsa-75-30.1&WithFlank&8|-|140732581|140732649@7.28.22~[MIMAT0004697&hsa-miR-151a-5p&offsets|0|+1, m-75&8|-|140732623|140732643&offsets|0|+1]	34.4136	-0.490396	9.68237e-07	5.39397e-06
TCGATTCCCGGCCAATGCACCA	tRF-22-WE8SPOX52	Controls	tRF	exclusive	3'-tRF	exclusive~TCGATTCCCGGCCAATGCACCA~3'-tRF~trna128_GlyGCC_6_-_27870686_27870756@53.74.22, trna19_GlyGCC_16_+_70823410_70823480@53.74.22, trna19_GlyGCC_2_-_157257659_157257729@53.74.22, trna24_GlyGCC_16_-_70812942_70813012@53.74.22, trna5_GlyGCC_17_+_8029064_8029134@53.74.22, trna68_GlyGCC_1_-_161493637_161493707@53.74.22	5.37171	-0.403749	0.00144618	0.00604298
TCGCAGCACGTAAATATTGGCG	na-22-WFPHUEI8K	ALS	not-itr	na	na	TCGCAGCACGTAAATATTGGCG	22.4357	0.669606	0.0130916	0.0269347
TCGCGCGTTCGAATCGCGTCATCCGCTCCA	na-30-WHM9OMQMHS46	Controls	not-itr	na	na	TCGCGCGTTCGAATCGCGTCATCCGCTCCA	27.939	-1.07782	0.0205203	0.0394979
TCGGAAGAAGGGGTGCCTGG	na-20-W2F0R438	Controls	not-itr	na	na	TCGGAAGAAGGGGTGCCTGG	63.0523	-1.12682	0.00193679	0.00537701
TCGGATCCGTCTGAGCTTGGCT	iso-22-W28WN0N83	ALS	isomiR	exclusive	wildtype	exclusive~TCGGATCCGTCTGAGCTTGGCT~wildtype~hsa-164-80.1&WithFlank&14|+|100882995|100883062@41.62.22~[MIMAT0000446&hsa-miR-127-3p&offsets|0|0, m-80&14|+|100883035|100883056&offsets|0|0]	82.8359	2.89945	9.14714e-28	4.95522e-26
TCGGATCCGTCTGAGCTTGGCTT	iso-23-W28WN0N8DQ	ALS	isomiR	exclusive	wildtype+U(s)	exclusive~TCGGATCCGTCTGAGCTTGGCTT~wildtype+U(s)~hsa-164-80.1&WithFlank&14|+|100882995|100883062@41.62.22(+1U)~[MIMAT0000446&hsa-miR-127-3p&offsets|0|0(+1U), m-80&14|+|100883035|100883056&offsets|0|0(+1U)]	18.0707	2.21646	6.22856e-19	1.84624e-17
TCGGATCCGTCTGAGCTTGGCTTT	iso-24-W28WN0N8HQ	ALS	isomiR	exclusive	wildtype+U(s)	exclusive~TCGGATCCGTCTGAGCTTGGCTTT~wildtype+U(s)~hsa-164-80.1&WithFlank&14|+|100882995|100883062@41.62.22(+2U)~[MIMAT0000446&hsa-miR-127-3p&offsets|0|0(+2U), m-80&14|+|100883035|100883056&offsets|0|0(+2U)]	33.2855	2.3368	4.05804e-22	1.59379e-20
TCGGATCCGTCTGAGCTTGGCTTTT	iso-25-W28WN0N8NZ	ALS	isomiR	exclusive	wildtype+U(s)	exclusive~TCGGATCCGTCTGAGCTTGGCTTTT~wildtype+U(s)~hsa-164-80.1&WithFlank&14|+|100882995|100883062@41.62.22(+3U)~[MIMAT0000446&hsa-miR-127-3p&offsets|0|0(+3U), m-80&14|+|100883035|100883056&offsets|0|0(+3U)]	16.2912	2.21558	3.69809e-18	1.01925e-16
TCGGCTGTTAACCGAAAGGTTGGTGGT	iso-27-WJ9X0UD394N	ALS	isomiR	ambiguous	wildtype+U(s)	ambiguous~TCGGCTGTTAACCGAAAGGTTGGTGGT~wildtype+U(s)~hsa-2649-3011.1&WithFlank&17|-|38751767|38751860@35.60.26(+1U)~[No mature intersections]	13.2767	0.457403	0.000131549	0.000459253
TCGGCTGTTAACCGAAAGGTTGGTGGT	tRF-27-WJ9X0UD394N	ALS	tRF	exclusive	i-tRF	exclusive~TCGGCTGTTAACCGAAAGGTTGGTGGT~i-tRF~trna103_AsnGTT_1_-_149230570_149230643@29.55.27, trna107_AsnGTT_1_-_148760356_148760429@29.55.27, trna108_AsnGTT_1_-_148598314_148598387@29.55.27, trna1_AsnGTT_19_+_1383562_1383635@29.55.27, trna26_AsnGTT_1_+_148248115_148248188@29.55.27, trna31_AsnGTT_17_-_36908034_36908107@29.55.27, trna47_AsnGTT_1_+_161510031_161510104@29.55.27, trna4_AsnGTT_10_-_225…	14.2594	0.554117	2.319e-05	0.000319204
TCGTAACGTGAGTAATAATGCG	na-22-WLE41OU4K	Controls	not-itr	na	na	TCGTAACGTGAGTAATAATGCG	49.1873	-0.59369	0.00354898	0.00908653
TCGTACAGTGAGTAATAATGCG	na-22-WLJ41OU4K	Controls	not-itr	na	na	TCGTACAGTGAGTAATAATGCG	67.1045	-0.660904	0.000634231	0.00196356
TCGTACCGGGAGTAATAATGCG	na-22-WL3K1OU4K	ALS	not-itr	na	na	TCGTACCGGGAGTAATAATGCG	21.0796	1.48716	0.000481435	0.00154692
TCGTACCGTGAGGAATAATGCG	na-22-WL341BU4K	Controls	not-itr	na	na	TCGTACCGTGAGGAATAATGCG	5.98404	-1.72424	0.000880265	0.00266892
TCGTACCGTGAGTAATAATGA	iso-21-WL341OU4B	ALS	isomiR	exclusive	wildtype+A(s)	exclusive~TCGTACCGTGAGTAATAATGA~wildtype+A(s)~hsa-114-40.1&WithFlank&9|+|136670610|136670680@44.63.20(+1A)~[MIMAT0000445&hsa-miR-126-3p&offsets|0|-2(+1A), m-40&9|+|136670653|136670674&offsets|0|-2(+1A)]	11.1688	0.806992	6.39404e-09	5.84013e-08
TCGTACCGTGAGTAATAATGCA	iso-22-WL341OU42	ALS	isomiR	exclusive	wildtype+A(s)	exclusive~TCGTACCGTGAGTAATAATGCA~wildtype+A(s)~hsa-114-40.1&WithFlank&9|+|136670610|136670680@44.64.21(+1A)~[MIMAT0000445&hsa-miR-126-3p&offsets|0|-1(+1A), m-40&9|+|136670653|136670674&offsets|0|-1(+1A)]	38.2738	1.2312	2.28171e-18	6.40102e-17
TCGTACCGTGAGTAATAATGCG	iso-22-WL341OU4K	Controls	isomiR	exclusive	wildtype	exclusive~TCGTACCGTGAGTAATAATGCG~wildtype~hsa-114-40.1&WithFlank&9|+|136670610|136670680@44.65.22~[MIMAT0000445&hsa-miR-126-3p&offsets|0|0, m-40&9|+|136670653|136670674&offsets|0|0]	5180.41	-0.47514	6.8687e-10	7.44188e-09
TCGTACCGTGAGTAATAATGCT	iso-22-WL341OU43	ALS	isomiR	exclusive	wildtype+U(s)	exclusive~TCGTACCGTGAGTAATAATGCT~wildtype+U(s)~hsa-114-40.1&WithFlank&9|+|136670610|136670680@44.64.21(+1U)~[MIMAT0000445&hsa-miR-126-3p&offsets|0|-1(+1U), m-40&9|+|136670653|136670674&offsets|0|-1(+1U)]	12.2936	0.648692	4.8593e-06	2.33454e-05
TCGTAGTTGGATCTTGGGAG	rRF-20-WL78HZR0	Controls	rRF	na	na	TCGTAGTTGGATCTTGGGAG~clustered_U13369.1_+_-50_13364_Gonz45S_45S_50ntFlanks@4381.4400.20, hg38_21_+_8205938_8219352_RNA45SN2_45S_50ntFlanks@4368.4387.20, hg38_21_+_8388985_8402393_RNA45SN3_45S_50ntFlanks@4356.4375.20, hg38_21_+_8433172_8446622_RNA45SN1_45S_50ntFlanks@4379.4398.20, unplaced_AL353644.34_+_122223_135695_RNA45SN4_45S_50ntFlanks@4383.4402.20, unplaced_AL592188.60_+_105374_118830_RNA45S…	5.28121	-0.564163	0.00334977	0.0101617
TCGTTTCCCGGCCAATGCACCA	na-22-WN8SPOX52	Controls	not-itr	na	na	TCGTTTCCCGGCCAATGCACCA	12.7459	-1.58216	0.00338093	0.0087255
TCGTTTCCCGGGCGGCGCACCA	na-22-WN8S68L52	Controls	not-itr	na	na	TCGTTTCCCGGGCGGCGCACCA	15.6742	-1.23124	0.0203772	0.0392693
TCTACAGTCCGACGA	na-15-W51ROU	ALS	not-itr	na	na	TCTACAGTCCGACGA	112.133	1.40736	0.00014167	0.000524115
TCTACAGTCCGACGATC	na-17-W51ROU5	ALS	not-itr	na	na	TCTACAGTCCGACGATC	142	3.23103	6.20245e-11	6.71446e-10
TCTATTGAAAGTCAGCCCTCGACACAAGGGTTTGT	rRF-35-WQXBSPK9O5DKZW	ALS	rRF	na	na	TCTATTGAAAGTCAGCCCTCGACACAAGGGTTTGT~clustered_U13369.1_+_-50_13364_Gonz45S_45S_50ntFlanks@12984.13018.35, hg38_21_+_8205938_8219352_RNA45SN2_45S_50ntFlanks@12969.13003.35, hg38_21_+_8388985_8402393_RNA45SN3_45S_50ntFlanks@12961.12995.35, hg38_21_+_8433172_8446622_RNA45SN1_45S_50ntFlanks@13005.13039.35, unplaced_AL353644.34_+_122223_135695_RNA45SN4_45S_50ntFlanks@13023.13057.35, unplaced_AL592188.…	6.26382	0.46946	0.000981863	0.00372943
TCTCACACAGAAATCGCACCCG	iso-22-W62PBMP1K	Controls	isomiR	exclusive	wildtype	exclusive~TCTCACACAGAAATCGCACCCG~wildtype~hsa-281-128.1&WithFlank&14|+|100109667|100109743@49.70.22~[MIMAT0000753&hsa-miR-342-3p&offsets|0|-1, m-128&14|+|100109715|100109737&offsets|0|-1]	80.787	-0.548439	0.000373977	0.0011475
TCTCACACAGAAATCGCACCCGCC	iso-24-W62PBMP11V	ALS	isomiR	exclusive	wildtype+C(s)	exclusive~TCTCACACAGAAATCGCACCCGCC~wildtype+C(s)~hsa-281-128.1&WithFlank&14|+|100109667|100109743@49.70.22(+2C)~[MIMAT0000753&hsa-miR-342-3p&offsets|0|-1(+2C), m-128&14|+|100109715|100109737&offsets|0|-1(+2C)]	7.87263	1.40744	2.13207e-16	5.23356e-15
TCTCACACAGAAATCGCACCCGT	iso-23-W62PBMP1DN	Controls	isomiR	exclusive	wildtype	exclusive~TCTCACACAGAAATCGCACCCGT~wildtype~hsa-281-128.1&WithFlank&14|+|100109667|100109743@49.71.23~[MIMAT0000753&hsa-miR-342-3p&offsets|0|0, m-128&14|+|100109715|100109737&offsets|0|0]	144.73	-0.469624	3.524e-05	0.000137375
TCTCCACTCCCACTGCTTCACTTGACTAGCCT	yRF-32-WRER2YN6NU4J3	Controls	not-itr	na	i-yRF,3p-yRF	hg38_rmsk_HY3_UniqID179,hg38_rmsk_HY3_UniqID511,Y_RNA.439-201_UniqID564,hg38_rmsk_HY3_UniqID869,hg38_rmsk_HY3_UniqID64,hg38_rmsk_HY3_UniqID261,hg38_rmsk_HY3_UniqID1384,hg38_rmsk_HY3_UniqID1779,hg38_rmsk_HY3_UniqID1872,hg38_rmsk_HY3_UniqID370,hg38_rmsk_HY3_UniqID1038,hg38_rmsk_HY3_UniqID1155,hg38_rmsk_HY3_UniqID1282,hg38_rmsk_HY3_UniqID1400,hg38_rmsk_HY3_UniqID1676,Y_RNA.444-201_UniqID878,Y_RNA.15…	16.8707	-1.46111	0.000100423	0.000389381
TCTCCACTCCCACTGCTTCACTTGACTAGCCTA	yRF-33-WRER2YN6NU4JDO	Controls	not-itr	na	i-yRF	Y_RNA.7-201_UniqID1114,Y_RNA.657-201_UniqID1216,Y_RNA.33-201_UniqID1344	20.8746	-1.32102	2.28834e-05	0.000105762
TCTCCACTCCCACTGCTTCACTTGACTAGCCTT	yRF-33-WRER2YN6NU4JDQ	Controls	not-itr	na	3p-yRF,i-yRF	hg38_rmsk_HY3_UniqID179,hg38_rmsk_HY3_UniqID511,Y_RNA.439-201_UniqID564,hg38_rmsk_HY3_UniqID869,hg38_rmsk_HY3_UniqID261,hg38_rmsk_HY3_UniqID1779,hg38_rmsk_HY3_UniqID370,hg38_rmsk_HY3_UniqID1038,hg38_rmsk_HY3_UniqID1155,hg38_rmsk_HY3_UniqID1282,hg38_rmsk_HY3_UniqID1400,hg38_rmsk_HY3_UniqID1676,Y_RNA.444-201_UniqID878,Y_RNA.158-201_UniqID1013,hg38_rmsk_HY3_UniqID1319,hg38_rmsk_HY3_UniqID1470,hg38_r…	23.6874	-1.32746	2.50404e-05	0.000114097
TCTCCCAACCCTTGTACCAG	iso-20-WR21NW0P	Controls	isomiR	exclusive	wildtype	exclusive~TCTCCCAACCCTTGTACCAG~wildtype~hsa-94-498.1&WithFlank&19|-|49500792|49500859@7.26.20~[MIMAT0000451&hsa-miR-150-5p&offsets|0|-2, m-94&19|-|49500832|49500853&offsets|0|-2]	11.7556	-1.01621	3.06174e-07	1.96326e-06
TCTCCCAACCCTTGTACCAGT	iso-21-WR21NW0PE	Controls	isomiR	exclusive	wildtype	exclusive~TCTCCCAACCCTTGTACCAGT~wildtype~hsa-94-498.1&WithFlank&19|-|49500792|49500859@7.27.21~[MIMAT0000451&hsa-miR-150-5p&offsets|0|-1, m-94&19|-|49500832|49500853&offsets|0|-1]	60.3269	-0.905988	1.31441e-06	7.14511e-06
TCTCCCAACCCTTGTACCAGTG	iso-22-WR21NW0PP	Controls	isomiR	exclusive	wildtype	exclusive~TCTCCCAACCCTTGTACCAGTG~wildtype~hsa-94-498.1&WithFlank&19|-|49500792|49500859@7.28.22~[MIMAT0000451&hsa-miR-150-5p&offsets|0|0, m-94&19|-|49500832|49500853&offsets|0|0]	367.93	-0.96136	5.31541e-09	4.97055e-08
TCTCCCAACCCTTGTACCAGTGA	iso-23-WR21NW0P0L	Controls	isomiR	exclusive	wildtype+A(s)	exclusive~TCTCCCAACCCTTGTACCAGTGA~wildtype+A(s)~hsa-94-498.1&WithFlank&19|-|49500792|49500859@7.28.22(+1A)~[MIMAT0000451&hsa-miR-150-5p&offsets|0|0(+1A), m-94&19|-|49500832|49500853&offsets|0|0(+1A)]	9.48501	-0.544255	0.00716595	0.0148323
TCTTAGCTGAGTGTCCCGCGGGGCCCGAAGCGTTTA	rRF-36-WXQU7M3HR1L0MZB	Controls	rRF	na	na	TCTTAGCTGAGTGTCCCGCGGGGCCCGAAGCGTTTA~clustered_U13369.1_+_-50_13364_Gonz45S_45S_50ntFlanks@4473.4508.36, hg38_21_+_8205938_8219352_RNA45SN2_45S_50ntFlanks@4460.4495.36, hg38_21_+_8388985_8402393_RNA45SN3_45S_50ntFlanks@4448.4483.36, hg38_21_+_8433172_8446622_RNA45SN1_45S_50ntFlanks@4471.4506.36, unplaced_AL353644.34_+_122223_135695_RNA45SN4_45S_50ntFlanks@4475.4510.36, unplaced_AL592188.60_+_1053…	9.32808	-0.933977	6.17857e-06	6.07111e-05
TCTTCGGTAGTATAGTGG	na-18-W9RPVP04	Controls	not-itr	na	na	TCTTCGGTAGTATAGTGG	11.607	-1.27306	0.00455445	0.0112329
TCTTGGAGTAGGTCATTGGGT	iso-21-WY5LR6ZKE	ALS	isomiR	exclusive	wildtype	exclusive~TCTTGGAGTAGGTCATTGGGT~wildtype~hsa-327-1223.1&WithFlank&14|+|100884490|100884570@7.27.21~[MIMAT0002814&hsa-miR-432-5p&offsets|0|-2, m-327&14|+|100884496|100884518&offsets|0|-2]	51.2953	0.795644	5.11835e-08	3.84734e-07
TCTTGGAGTAGGTCATTGGGTG	iso-22-WY5LR6ZKP	ALS	isomiR	exclusive	wildtype	exclusive~TCTTGGAGTAGGTCATTGGGTG~wildtype~hsa-327-1223.1&WithFlank&14|+|100884490|100884570@7.28.22~[MIMAT0002814&hsa-miR-432-5p&offsets|0|-1, m-327&14|+|100884496|100884518&offsets|0|-1]	56.0722	0.552413	4.2452e-05	0.000162739
TCTTGGAGTAGGTCATTGGGTGA	iso-23-WY5LR6ZK0L	ALS	isomiR	exclusive	wildtype+A(s)	exclusive~TCTTGGAGTAGGTCATTGGGTGA~wildtype+A(s)~hsa-327-1223.1&WithFlank&14|+|100884490|100884570@7.28.22(+1A)~[MIMAT0002814&hsa-miR-432-5p&offsets|0|-1(+1A), m-327&14|+|100884496|100884518&offsets|0|-1(+1A)]	15.0909	0.567144	7.34466e-05	0.000268336
TCTTGGAGTAGGTCATTGGGTGG	iso-23-WY5LR6ZK04	ALS	isomiR	exclusive	wildtype	exclusive~TCTTGGAGTAGGTCATTGGGTGG~wildtype~hsa-327-1223.1&WithFlank&14|+|100884490|100884570@7.29.23~[MIMAT0002814&hsa-miR-432-5p&offsets|0|0, m-327&14|+|100884496|100884518&offsets|0|0]	319.782	0.656318	1.71686e-06	9.02071e-06
TCTTGGAGTAGGTCATTGGGTGGT	iso-24-WY5LR6ZKJZ	ALS	isomiR	exclusive	wildtype+U(s)	exclusive~TCTTGGAGTAGGTCATTGGGTGGT~wildtype+U(s)~hsa-327-1223.1&WithFlank&14|+|100884490|100884570@7.29.23(+1U)~[MIMAT0002814&hsa-miR-432-5p&offsets|0|0(+1U), m-327&14|+|100884496|100884518&offsets|0|0(+1U)]	19.2602	0.604855	0.000136847	0.000474584
TCTTGGAGTAGGTCATTGGGTGT	iso-23-WY5LR6ZK0N	ALS	isomiR	exclusive	wildtype+U(s)	exclusive~TCTTGGAGTAGGTCATTGGGTGT~wildtype+U(s)~hsa-327-1223.1&WithFlank&14|+|100884490|100884570@7.28.22(+1U)~[MIMAT0002814&hsa-miR-432-5p&offsets|0|-1(+1U), m-327&14|+|100884496|100884518&offsets|0|-1(+1U)]	214.96	0.521942	0.000212685	0.000693211
TCTTGGAGTAGGTCATTGGGTGTT	iso-24-WY5LR6ZKKE	ALS	isomiR	exclusive	wildtype+U(s)	exclusive~TCTTGGAGTAGGTCATTGGGTGTT~wildtype+U(s)~hsa-327-1223.1&WithFlank&14|+|100884490|100884570@7.28.22(+2U)~[MIMAT0002814&hsa-miR-432-5p&offsets|0|-1(+2U), m-327&14|+|100884496|100884518&offsets|0|-1(+2U)]	19.5404	0.661441	9.55058e-06	4.22237e-05
TCTTGTACTGAGCTGCCCCGAG	na-22-WYUYFYKSH	ALS	not-itr	na	na	TCTTGTACTGAGCTGCCCCGAG	18.751	0.915426	0.00499544	0.0121901
TCTTTGGTTATCTAGCTGTAT	iso-21-WZRXWPNLE	ALS	isomiR	exclusive	wildtype	exclusive~TCTTTGGTTATCTAGCTGTAT~wildtype~hsa-104-578.1&WithFlank&1|-|156420348|156420420@7.27.21, hsa-105-523.1&WithFlank&15|+|89368026|89368098@7.27.21, hsa-104-578.2&WithFlank&5|-|88666860|88666930@7.27.21~[MIMAT0000441&hsa-miR-9-5p&offsets|0|-2, m-104&1|-|156420392|156420414&offsets|0|-2], [MIMAT0000441_1&hsa-miR-9-5p&offsets|0|-2, m-105&15|+|89368032|89368054&offsets|0|-2], [MIMAT0000441_2&hs…	89.4533	5.15199	1.03754e-57	3.25995e-55
TCTTTGGTTATCTAGCTGTATG	iso-22-WZRXWPNLP	ALS	isomiR	exclusive	wildtype	exclusive~TCTTTGGTTATCTAGCTGTATG~wildtype~hsa-104-578.1&WithFlank&1|-|156420348|156420420@7.28.22, hsa-105-523.1&WithFlank&15|+|89368026|89368098@7.28.22, hsa-104-578.2&WithFlank&5|-|88666860|88666930@7.28.22~[MIMAT0000441&hsa-miR-9-5p&offsets|0|-1, m-104&1|-|156420392|156420414&offsets|0|-1], [MIMAT0000441_1&hsa-miR-9-5p&offsets|0|-1, m-105&15|+|89368032|89368054&offsets|0|-1], [MIMAT0000441_2&h…	80.0625	5.07416	1.21092e-59	4.75587e-57
TCTTTGGTTATCTAGCTGTATGA	iso-23-WZRXWPNL0L	ALS	isomiR	exclusive	wildtype	exclusive~TCTTTGGTTATCTAGCTGTATGA~wildtype~hsa-104-578.1&WithFlank&1|-|156420348|156420420@7.29.23, hsa-105-523.1&WithFlank&15|+|89368026|89368098@7.29.23, hsa-104-578.2&WithFlank&5|-|88666860|88666930@7.29.23~[MIMAT0000441&hsa-miR-9-5p&offsets|0|0, m-104&1|-|156420392|156420414&offsets|0|0], [MIMAT0000441_1&hsa-miR-9-5p&offsets|0|0, m-105&15|+|89368032|89368054&offsets|0|0], [MIMAT0000441_2&hsa-…	86.4096	4.30736	6.86879e-51	1.34886e-48
TGAAACATACACGGGAAACCTCT	iso-23-XBJ5EKB103	Controls	isomiR	exclusive	wildtype	exclusive~TGAAACATACACGGGAAACCTCT~wildtype~hsa-1315-529.1&WithFlank&14|+|101029642|101029709@40.62.23~[MIMAT0002816&hsa-miR-494-3p&offsets|0|+1, m-529&14|+|101029681|101029703&offsets|0|0]	10.1148	-0.472153	0.000737973	0.00208143
TGAACGCGCCCGATCTCGTCTGATCTCGGA	rRF-30-XDQ1LMWMXMW2	Controls	rRF	na	na	TGAACGCGCCCGATCTCGTCTGATCTCGGA~hg38_1_-_228634819_228635039_RNA5S12_5S_50ntFlanks@70.99.30	8.93198	-0.724711	5.34595e-06	5.36971e-05
TGAAGGGCAGAGAGCGAGACTTT	na-23-X06PFJ5D0Q	ALS	not-itr	na	na	TGAAGGGCAGAGAGCGAGACTTT	9.5942	1.36758	0.000166995	0.000602601
TGAAGTAGTAGGTTGTATAGT	na-21-X0VLRYVPE	ALS	not-itr	na	na	TGAAGTAGTAGGTTGTATAGT	8.6246	1.33415	0.000349267	0.00116158
TGAAGTAGTAGGTTGTGTGGT	na-21-X0VLRY98E	ALS	not-itr	na	na	TGAAGTAGTAGGTTGTGTGGT	17.1062	2.89125	1.47967e-13	2.59425e-12
TGAAGTAGTAGGTTGTGTGGTT	na-22-X0VLRY98Q	ALS	not-itr	na	na	TGAAGTAGTAGGTTGTGTGGTT	17.3448	1.84573	1.68719e-09	1.53754e-08
TGAAGTAGTAGTTTGTGCTGTT	na-22-X0VL7YXYQ	ALS	not-itr	na	na	TGAAGTAGTAGTTTGTGCTGTT	43.7394	0.674041	0.00702985	0.0161229
TGAATCTGACAACAGAGGCTTACGACCCCTTATTTACCCCA	tRF-41-XENDBP1IUUK7VZ0RB	ALS	tRF	exclusive	3'-half	exclusive~TGAATCTGACAACAGAGGCTTACGACCCCTTATTTACCCCA~3'-half~trnaMT_HisGTG_MT_+_12138_12206@32.72.41	170.048	0.431864	0.00503737	0.015929
TGAGAACTGAATTCCATAGGCTGT	iso-24-X2EUIRHKHN	Controls	isomiR	exclusive	wildtype	exclusive~TGAGAACTGAATTCCATAGGCTGT~wildtype~hsa-70-169.1&WithFlank&10|+|102436514|102436584@7.30.24~[MIMAT0002809&hsa-miR-146b-5p&offsets|0|+1, m-70&10|+|102436520|102436543&offsets|0|0]	146.545	-0.40157	0.00023344	0.000753047
TGAGAACTGAATTCCATAGGCTGTT	iso-25-X2EUIRHKNN	Controls	isomiR	exclusive	wildtype+U(s)	exclusive~TGAGAACTGAATTCCATAGGCTGTT~wildtype+U(s)~hsa-70-169.1&WithFlank&10|+|102436514|102436584@7.30.24(+1U)~[MIMAT0002809&hsa-miR-146b-5p&offsets|0|+1(+1U), m-70&10|+|102436520|102436543&offsets|0|0(+1U)]	18.4748	-0.439143	0.000916346	0.00251236
TGAGAACTGAATTCCATAGGTT	iso-22-X2EUIRHKQ	ALS	isomiR	exclusive	wildtype+U(s)	exclusive~TGAGAACTGAATTCCATAGGTT~wildtype+U(s)~hsa-70-169.1&WithFlank&10|+|102436514|102436584@7.26.20(+2U)~[MIMAT0002809&hsa-miR-146b-5p&offsets|0|-3(+2U), m-70&10|+|102436520|102436543&offsets|0|-4(+2U)]	8.07647	0.636646	4.92674e-06	2.35973e-05
TGAGAACTGAATTCCATGGG	iso-20-X2EUIRIK	Controls	isomiR	exclusive	wildtype	exclusive~TGAGAACTGAATTCCATGGG~wildtype~hsa-129-709.1&WithFlank&5|+|160485366|160485433@7.26.20~[MIMAT0000449&hsa-miR-146a-5p&offsets|0|-2, m-129&5|+|160485372|160485393&offsets|0|-2]	7.10984	-0.600769	5.24502e-07	3.18144e-06
TGAGAACTGAATTCCATGGGT	iso-21-X2EUIRIKE	Controls	isomiR	exclusive	wildtype	exclusive~TGAGAACTGAATTCCATGGGT~wildtype~hsa-129-709.1&WithFlank&5|+|160485366|160485433@7.27.21~[MIMAT0000449&hsa-miR-146a-5p&offsets|0|-1, m-129&5|+|160485372|160485393&offsets|0|-1]	189.856	-0.486759	5.36293e-07	3.22803e-06
TGAGAACTGAATTCCATGGGTC	iso-22-X2EUIRIK5	ALS	isomiR	exclusive	wildtype+C(s)	exclusive~TGAGAACTGAATTCCATGGGTC~wildtype+C(s)~hsa-129-709.1&WithFlank&5|+|160485366|160485433@7.27.21(+1C)~[MIMAT0000449&hsa-miR-146a-5p&offsets|0|-1(+1C), m-129&5|+|160485372|160485393&offsets|0|-1(+1C)]	12.3589	1.01732	1.36374e-11	2.06003e-10
TGAGAACTGAATTCCATGGGTT	iso-22-X2EUIRIKQ	Controls	isomiR	exclusive	wildtype	exclusive~TGAGAACTGAATTCCATGGGTT~wildtype~hsa-129-709.1&WithFlank&5|+|160485366|160485433@7.28.22~[MIMAT0000449&hsa-miR-146a-5p&offsets|0|0, m-129&5|+|160485372|160485393&offsets|0|0]	2120.43	-0.523539	5.80277e-07	3.41429e-06
TGAGAACTGAATTCCATGGGTTA	iso-23-X2EUIRIK0O	Controls	isomiR	exclusive	wildtype+A(s)	exclusive~TGAGAACTGAATTCCATGGGTTA~wildtype+A(s)~hsa-129-709.1&WithFlank&5|+|160485366|160485433@7.28.22(+1A)~[MIMAT0000449&hsa-miR-146a-5p&offsets|0|0(+1A), m-129&5|+|160485372|160485393&offsets|0|0(+1A)]	64.955	-0.574588	5.08776e-08	3.84734e-07
TGAGAACTGAATTCCATGGGTTAT	na-24-X2EUIRIKKI	Controls	not-itr	na	na	TGAGAACTGAATTCCATGGGTTAT	40.2442	-1.34196	1.28679e-05	6.12269e-05
TGAGAACTGAATTCCATGGGTTG	iso-23-X2EUIRIK0P	Controls	isomiR	exclusive	wildtype	exclusive~TGAGAACTGAATTCCATGGGTTG~wildtype~hsa-129-709.1&WithFlank&5|+|160485366|160485433@7.29.23~[MIMAT0000449&hsa-miR-146a-5p&offsets|0|+1, m-129&5|+|160485372|160485393&offsets|0|+1]	642.671	-0.535596	9.80494e-06	4.31472e-05
TGAGAACTGAATTCCATGGGTTGA	iso-24-X2EUIRIKKL	Controls	isomiR	exclusive	wildtype+A(s)	exclusive~TGAGAACTGAATTCCATGGGTTGA~wildtype+A(s)~hsa-129-709.1&WithFlank&5|+|160485366|160485433@7.29.23(+1A)~[MIMAT0000449&hsa-miR-146a-5p&offsets|0|+1(+1A), m-129&5|+|160485372|160485393&offsets|0|+1(+1A)]	46.9007	-0.55582	1.15666e-06	6.35688e-06
TGAGAACTGAATTCCATGGGTTGT	iso-24-X2EUIRIKKN	Controls	isomiR	exclusive	wildtype	exclusive~TGAGAACTGAATTCCATGGGTTGT~wildtype~hsa-129-709.1&WithFlank&5|+|160485366|160485433@7.30.24~[MIMAT0000449&hsa-miR-146a-5p&offsets|0|+2, m-129&5|+|160485372|160485393&offsets|0|+2]	278.125	-0.645286	7.30306e-08	5.33633e-07
TGAGAACTGAATTCCATGGGTTT	iso-23-X2EUIRIK0Q	Controls	isomiR	exclusive	wildtype+U(s)	exclusive~TGAGAACTGAATTCCATGGGTTT~wildtype+U(s)~hsa-129-709.1&WithFlank&5|+|160485366|160485433@7.28.22(+1U)~[MIMAT0000449&hsa-miR-146a-5p&offsets|0|0(+1U), m-129&5|+|160485372|160485393&offsets|0|0(+1U)]	322.543	-0.686234	3.59115e-10	4.08819e-09
TGAGAACTGAATTCCATGGGTTTA	na-24-X2EUIRIKKO	Controls	not-itr	na	na	TGAGAACTGAATTCCATGGGTTTA	26.5964	-1.27066	5.33097e-05	0.000225101
TGAGAACTGAATTCCATGGGTTTT	iso-24-X2EUIRIKKQ	Controls	isomiR	exclusive	wildtype+U(s)	exclusive~TGAGAACTGAATTCCATGGGTTTT~wildtype+U(s)~hsa-129-709.1&WithFlank&5|+|160485366|160485433@7.28.22(+2U)~[MIMAT0000449&hsa-miR-146a-5p&offsets|0|0(+2U), m-129&5|+|160485372|160485393&offsets|0|0(+2U)]	138.448	-0.487841	9.77406e-07	5.42581e-06
TGAGAGGCAGAGAGCGAGACTTT	na-23-X26PFJ5D0Q	ALS	not-itr	na	na	TGAGAGGCAGAGAGCGAGACTTT	13.5401	1.31054	0.000122945	0.000464425
TGAGATAGTAGGTTGTGTGGT	na-21-X2VLRY98E	ALS	not-itr	na	na	TGAGATAGTAGGTTGTGTGGT	16.0274	3.06219	1.5479e-14	3.374e-13
TGAGATAGTAGGTTGTGTGGTT	na-22-X2VLRY98Q	ALS	not-itr	na	na	TGAGATAGTAGGTTGTGTGGTT	17.5929	2.07472	4.56991e-11	5.04881e-10
TGAGATAGTAGTTTGTGCTGTT	na-22-X2VL7YXYQ	ALS	not-itr	na	na	TGAGATAGTAGTTTGTGCTGTT	44.1445	0.650768	0.00887428	0.0196894
TGAGATGAAGCACTGTAGCT	iso-20-X2X02YVI	ALS	isomiR	exclusive	wildtype	exclusive~TGAGATGAAGCACTGTAGCT~wildtype~hsa-211-3.1&WithFlank&5|+|149428938|149429003@41.60.20~[MIMAT0000435&hsa-miR-143-3p&offsets|0|-1, m-3&5|+|149428978|149428997&offsets|0|0]	148.122	0.989073	5.5024e-10	6.08751e-09
TGAGATGAAGCACTGTAGCTC	iso-21-X2X02YVID	ALS	isomiR	exclusive	wildtype	exclusive~TGAGATGAAGCACTGTAGCTC~wildtype~hsa-211-3.1&WithFlank&5|+|149428938|149429003@41.61.21~[MIMAT0000435&hsa-miR-143-3p&offsets|0|0, m-3&5|+|149428978|149428997&offsets|0|+1]	266.186	0.627285	6.8485e-06	3.15513e-05
TGAGATGAAGCACTGTAGCTCA	iso-22-X2X02YVI2	ALS	isomiR	exclusive	wildtype	exclusive~TGAGATGAAGCACTGTAGCTCA~wildtype~hsa-211-3.1&WithFlank&5|+|149428938|149429003@41.62.22~[MIMAT0000435&hsa-miR-143-3p&offsets|0|+1, m-3&5|+|149428978|149428997&offsets|0|+2]	29.2068	0.777639	4.42728e-06	2.14669e-05
TGAGATGAAGCACTGTAGCTCT	iso-22-X2X02YVI3	ALS	isomiR	exclusive	wildtype+U(s)	exclusive~TGAGATGAAGCACTGTAGCTCT~wildtype+U(s)~hsa-211-3.1&WithFlank&5|+|149428938|149429003@41.61.21(+1U)~[MIMAT0000435&hsa-miR-143-3p&offsets|0|0(+1U), m-3&5|+|149428978|149428997&offsets|0|+1(+1U)]	198.815	0.889086	8.76022e-08	6.25559e-07
TGAGATGAAGCACTGTAGCTCTT	iso-23-X2X02YVIDQ	ALS	isomiR	exclusive	wildtype+U(s)	exclusive~TGAGATGAAGCACTGTAGCTCTT~wildtype+U(s)~hsa-211-3.1&WithFlank&5|+|149428938|149429003@41.61.21(+2U)~[MIMAT0000435&hsa-miR-143-3p&offsets|0|0(+2U), m-3&5|+|149428978|149428997&offsets|0|+1(+2U)]	12.4984	0.888341	1.41807e-05	6.05376e-05
TGAGCGCCTCGACGACAGAGCCG	iso-23-XJP9OUJ0DK	Controls	isomiR	exclusive	wildtype	exclusive~TGAGCGCCTCGACGACAGAGCCG~wildtype~hsa-163-235.1&WithFlank&7|-|1022951|1023018@42.64.23~[MIMAT0004702&hsa-miR-339-3p&offsets|0|0, m-235&7|-|1022957|1022977&offsets|0|+2]	20.5368	-0.474071	4.79489e-05	0.000180642
TGAGGAAGTAGATTGTATAGT	na-21-XKDL5YVPE	ALS	not-itr	na	na	TGAGGAAGTAGATTGTATAGT	24.3535	2.50397	7.62031e-11	8.14011e-10
TGAGGAAGTAGATTGTATAGTT	na-22-XKDL5YVPQ	ALS	not-itr	na	na	TGAGGAAGTAGATTGTATAGTT	89.9591	1.60749	3.53592e-09	3.15107e-08
TGAGGAAGTAGGTTGTATAG	na-20-XKDLRYVP	ALS	not-itr	na	na	TGAGGAAGTAGGTTGTATAG	41.8068	2.8097	5.28798e-12	7.04919e-11
TGAGGAAGTAGGTTGTATAGT	na-21-XKDLRYVPE	ALS	not-itr	na	na	TGAGGAAGTAGGTTGTATAGT	30.6081	2.34993	1.22516e-11	1.50854e-10
TGAGGAAGTAGGTTGTATAGTT	na-22-XKDLRYVPQ	ALS	not-itr	na	na	TGAGGAAGTAGGTTGTATAGTT	118.786	1.70425	1.83008e-11	2.17053e-10
TGAGGAAGTAGGTTGTGTGG	na-20-XKDLRY98	ALS	not-itr	na	na	TGAGGAAGTAGGTTGTGTGG	47.4047	4.37707	2.18368e-22	5.87046e-20
TGAGGAAGTAGGTTGTGTGGT	na-21-XKDLRY98E	ALS	not-itr	na	na	TGAGGAAGTAGGTTGTGTGGT	63.7016	4.036	8.54306e-26	4.59332e-23
TGAGGAAGTAGGTTGTGTGGTT	na-22-XKDLRY98Q	ALS	not-itr	na	na	TGAGGAAGTAGGTTGTGTGGTT	68.2999	3.31071	5.62886e-26	4.53967e-23
TGAGGAAGTAGGTTGTGTGGTTT	na-23-XKDLRY980Q	ALS	not-itr	na	na	TGAGGAAGTAGGTTGTGTGGTTT	19.2056	3.86539	1.03084e-17	5.93836e-16
TGAGGAAGTAGTTTGTGCTGTT	na-22-XKDL7YXYQ	ALS	not-itr	na	na	TGAGGAAGTAGTTTGTGCTGTT	137.929	2.01234	7.55524e-15	1.8189e-13
TGAGGAGCAGAGAGCGAGACTTT	na-23-XKFPFJ5D0Q	ALS	not-itr	na	na	TGAGGAGCAGAGAGCGAGACTTT	12.0671	1.60475	1.47851e-05	6.99366e-05
TGAGGCAGTAGATTGTATAGT	na-21-XKJL5YVPE	ALS	not-itr	na	na	TGAGGCAGTAGATTGTATAGT	16.1563	1.21461	0.000407803	0.00133425
TGAGGCAGTAGGTTGTATAG	na-20-XKJLRYVP	ALS	not-itr	na	na	TGAGGCAGTAGGTTGTATAG	32.1931	1.8296	2.00831e-07	1.3554e-06
TGAGGCAGTAGGTTGTATAGT	na-21-XKJLRYVPE	ALS	not-itr	na	na	TGAGGCAGTAGGTTGTATAGT	22.6202	1.14101	5.62506e-05	0.00023445
TGAGGCAGTAGGTTGTATAGTT	na-22-XKJLRYVPQ	ALS	not-itr	na	na	TGAGGCAGTAGGTTGTATAGTT	86.1839	0.668189	0.00139707	0.00400975
TGAGGCAGTAGGTTGTGTGG	na-20-XKJLRY98	ALS	not-itr	na	na	TGAGGCAGTAGGTTGTGTGG	31.4776	2.60113	2.33914e-12	3.22481e-11
TGAGGCAGTAGGTTGTGTGGT	na-21-XKJLRY98E	ALS	not-itr	na	na	TGAGGCAGTAGGTTGTGTGGT	43.9525	2.59694	4.69246e-16	1.66921e-14
TGAGGCAGTAGGTTGTGTGGTT	na-22-XKJLRY98Q	ALS	not-itr	na	na	TGAGGCAGTAGGTTGTGTGGTT	43.9454	1.71497	1.72542e-12	2.42008e-11
TGAGGCAGTAGGTTGTGTGGTTT	na-23-XKJLRY980Q	ALS	not-itr	na	na	TGAGGCAGTAGGTTGTGTGGTTT	11.5823	2.053	1.59276e-07	1.09792e-06
TGAGGCAGTAGTTTGTGCTGTT	na-22-XKJL7YXYQ	ALS	not-itr	na	na	TGAGGCAGTAGTTTGTGCTGTT	103.775	0.867911	0.000143006	0.00052462
TGAGGGGCAGAGAGAGAGACTTT	na-23-XK6PF25D0Q	ALS	not-itr	na	na	TGAGGGGCAGAGAGAGAGACTTT	15.852	1.06328	0.000952793	0.00286727
TGAGGGGCAGAGAGCAAGACTTT	na-23-XK6PFJDD0Q	ALS	not-itr	na	na	TGAGGGGCAGAGAGCAAGACTTT	11.3781	2.23977	7.38089e-08	5.32916e-07
TGAGGGGCAGAGAGCGAGAC	iso-20-XK6PFJ5D	ALS	isomiR	exclusive	wildtype	exclusive~TGAGGGGCAGAGAGCGAGAC~wildtype~hsa-141-100.1&WithFlank&17|+|30117089|30117159@7.26.20~[MIMAT0004748&hsa-miR-423-5p&offsets|0|-3, m-141&17|+|30117095|30117117&offsets|0|-3]	15.3963	0.443431	0.00116937	0.00310843
TGAGGGGCAGAGAGCGAGACA	iso-21-XK6PFJ5DB	ALS	isomiR	exclusive	wildtype+A(s)	exclusive~TGAGGGGCAGAGAGCGAGACA~wildtype+A(s)~hsa-141-100.1&WithFlank&17|+|30117089|30117159@7.26.20(+1A)~[MIMAT0004748&hsa-miR-423-5p&offsets|0|-3(+1A), m-141&17|+|30117095|30117117&offsets|0|-3(+1A)]	17.6066	1.05675	1.29511e-15	2.88794e-14
TGAGGGGCAGAGAGCGAGACCTT	na-23-XK6PFJ5DDQ	ALS	not-itr	na	na	TGAGGGGCAGAGAGCGAGACCTT	42.9635	1.54243	1.16938e-08	9.67288e-08
TGAGGGGCAGAGAGCGAGACT	iso-21-XK6PFJ5DE	ALS	isomiR	exclusive	wildtype	exclusive~TGAGGGGCAGAGAGCGAGACT~wildtype~hsa-141-100.1&WithFlank&17|+|30117089|30117159@7.27.21~[MIMAT0004748&hsa-miR-423-5p&offsets|0|-2, m-141&17|+|30117095|30117117&offsets|0|-2]	1453.69	0.867436	6.82839e-09	6.16517e-08
TGAGGGGCAGAGAGCGAGACTAT	na-23-XK6PFJ5D0I	ALS	not-itr	na	na	TGAGGGGCAGAGAGCGAGACTAT	14.9283	1.43741	2.79705e-05	0.000126377
TGAGGGGCAGAGAGCGAGACTCT	na-23-XK6PFJ5D03	ALS	not-itr	na	na	TGAGGGGCAGAGAGCGAGACTCT	27.5806	2.12572	2.0236e-10	2.04004e-09
TGAGGGGCAGAGAGCGAGACTTA	iso-23-XK6PFJ5D0O	ALS	isomiR	exclusive	wildtype+A(s)	exclusive~TGAGGGGCAGAGAGCGAGACTTA~wildtype+A(s)~hsa-141-100.1&WithFlank&17|+|30117089|30117159@7.28.22(+1A)~[MIMAT0004748&hsa-miR-423-5p&offsets|0|-1(+1A), m-141&17|+|30117095|30117117&offsets|0|-1(+1A)]	64.8243	0.788606	2.9007e-11	4.18074e-10
TGAGGGGCAGAGAGCGAGACTTC	iso-23-XK6PFJ5D05	ALS	isomiR	exclusive	wildtype+C(s)	exclusive~TGAGGGGCAGAGAGCGAGACTTC~wildtype+C(s)~hsa-141-100.1&WithFlank&17|+|30117089|30117159@7.28.22(+1C)~[MIMAT0004748&hsa-miR-423-5p&offsets|0|-1(+1C), m-141&17|+|30117095|30117117&offsets|0|-1(+1C)]	31.6959	2.53624	1.01485e-41	1.4494e-39
TGAGGGGCAGAGAGCGAGACTTG	iso-23-XK6PFJ5D0P	ALS	isomiR	exclusive	wildtype+G(s)	exclusive~TGAGGGGCAGAGAGCGAGACTTG~wildtype+G(s)~hsa-141-100.1&WithFlank&17|+|30117089|30117159@7.28.22(+1G)~[MIMAT0004748&hsa-miR-423-5p&offsets|0|-1(+1G), m-141&17|+|30117095|30117117&offsets|0|-1(+1G)]	10.3787	0.56128	0.00017258	0.000576857
TGAGGGGCAGAGAGCGAGGCT	na-21-XK6PFJ5JE	ALS	not-itr	na	na	TGAGGGGCAGAGAGCGAGGCT	18.9163	2.521	2.37616e-10	2.35138e-09
TGAGGGGCAGAGAGCGAGGCTTT	na-23-XK6PFJ5J0Q	ALS	not-itr	na	na	TGAGGGGCAGAGAGCGAGGCTTT	54.2651	1.10547	1.20629e-06	7.15348e-06
TGAGGGGCAGAGAGCGGGACT	na-21-XK6PFJRDE	ALS	not-itr	na	na	TGAGGGGCAGAGAGCGGGACT	17.8327	2.86014	3.78646e-11	4.24136e-10
TGAGGGGCAGAGAGCGGGACTTT	na-23-XK6PFJRD0Q	ALS	not-itr	na	na	TGAGGGGCAGAGAGCGGGACTTT	52.5219	1.19088	1.14897e-07	8.05778e-07
TGAGGGGCAGAGAGTGAGACTTT	na-23-XK6PF35D0Q	ALS	not-itr	na	na	TGAGGGGCAGAGAGTGAGACTTT	16.2234	1.90622	3.00708e-07	1.97191e-06
TGAGGGGCAGAGGGCGAGACT	na-21-XK6P1J5DE	ALS	not-itr	na	na	TGAGGGGCAGAGGGCGAGACT	18.2303	2.57594	6.07632e-10	5.79947e-09
TGAGGGGCAGAGGGCGAGACTTT	na-23-XK6P1J5D0Q	ALS	not-itr	na	na	TGAGGGGCAGAGGGCGAGACTTT	54.9756	1.08303	4.11779e-07	2.62529e-06
TGAGGGGCAGGGAGCGAGACTTT	na-23-XK6P6J5D0Q	ALS	not-itr	na	na	TGAGGGGCAGGGAGCGAGACTTT	44.1231	1.2557	9.31632e-08	6.64921e-07
TGAGGGGCGGAGAGCGAGACT	na-21-XK68FJ5DE	ALS	not-itr	na	na	TGAGGGGCGGAGAGCGAGACT	16.5419	3.12986	7.54271e-13	1.10538e-11
TGAGGGGCGGAGAGCGAGACTTT	na-23-XK68FJ5D0Q	ALS	not-itr	na	na	TGAGGGGCGGAGAGCGAGACTTT	48.4578	1.31738	1.28648e-08	1.05335e-07
TGAGGTAATAGGTTGTGTGGT	na-21-XKULRY98E	ALS	not-itr	na	na	TGAGGTAATAGGTTGTGTGGT	12.364	4.24399	7.41035e-23	2.39058e-20
TGAGGTAATAGGTTGTGTGGTT	na-22-XKULRY98Q	ALS	not-itr	na	na	TGAGGTAATAGGTTGTGTGGTT	11.5655	2.56779	9.46512e-11	9.91379e-10
TGAGGTAATAGTTTGTGCTGTT	na-22-XKUL7YXYQ	ALS	not-itr	na	na	TGAGGTAATAGTTTGTGCTGTT	32.583	0.814095	0.0028778	0.00758478
TGAGGTAGAAGATTGTATAGT	na-21-XKVB5YVPE	ALS	not-itr	na	na	TGAGGTAGAAGATTGTATAGT	9.9229	1.43319	0.000327896	0.00109502
TGAGGTAGAAGGTTGTATAG	na-20-XKVBRYVP	ALS	not-itr	na	na	TGAGGTAGAAGGTTGTATAG	15.4827	1.99381	1.08416e-05	5.25149e-05
TGAGGTAGAAGGTTGTATAGT	na-21-XKVBRYVPE	ALS	not-itr	na	na	TGAGGTAGAAGGTTGTATAGT	11.8818	1.38203	0.000137605	0.000512332
TGAGGTAGAAGGTTGTATAGTT	na-22-XKVBRYVPQ	ALS	not-itr	na	na	TGAGGTAGAAGGTTGTATAGTT	48.3826	0.544892	0.0235062	0.0440366
TGAGGTAGAAGGTTGTGTGGT	na-21-XKVBRY98E	ALS	not-itr	na	na	TGAGGTAGAAGGTTGTGTGGT	20.0723	2.8912	2.34709e-14	4.98138e-13
TGAGGTAGAAGGTTGTGTGGTT	na-22-XKVBRY98Q	ALS	not-itr	na	na	TGAGGTAGAAGGTTGTGTGGTT	20.866	1.9614	3.86989e-09	3.39247e-08
TGAGGTAGAAGTTTGTGCTGTT	na-22-XKVB7YXYQ	ALS	not-itr	na	na	TGAGGTAGAAGTTTGTGCTGTT	54.3696	0.99069	8.14223e-05	0.000324163
TGAGGTAGCAGATTGTATAGT	na-21-XKVF5YVPE	ALS	not-itr	na	na	TGAGGTAGCAGATTGTATAGT	17.7225	1.40192	4.06939e-05	0.000176449
TGAGGTAGCAGATTGTATAGTT	na-22-XKVF5YVPQ	ALS	not-itr	na	na	TGAGGTAGCAGATTGTATAGTT	72.1879	0.636696	0.0082245	0.0183234
TGAGGTAGCAGGTTGTATAG	na-20-XKVFRYVP	ALS	not-itr	na	na	TGAGGTAGCAGGTTGTATAG	35.2382	1.8847	5.23076e-08	3.83732e-07
TGAGGTAGCAGGTTGTATAGT	na-21-XKVFRYVPE	ALS	not-itr	na	na	TGAGGTAGCAGGTTGTATAGT	24.868	1.26974	5.11624e-06	2.67938e-05
TGAGGTAGCAGGTTGTATAGTT	na-22-XKVFRYVPQ	ALS	not-itr	na	na	TGAGGTAGCAGGTTGTATAGTT	93.8874	0.710579	0.000626125	0.00194969
TGAGGTAGCAGGTTGTGTGG	na-20-XKVFRY98	ALS	not-itr	na	na	TGAGGTAGCAGGTTGTGTGG	35.1214	2.6034	6.39234e-12	8.26488e-11
TGAGGTAGCAGGTTGTGTGGT	na-21-XKVFRY98E	ALS	not-itr	na	na	TGAGGTAGCAGGTTGTGTGGT	49.3129	2.71447	9.08154e-18	5.42538e-16
TGAGGTAGCAGGTTGTGTGGTT	na-22-XKVFRY98Q	ALS	not-itr	na	na	TGAGGTAGCAGGTTGTGTGGTT	49.2411	1.76664	3.17714e-15	8.5412e-14
TGAGGTAGCAGGTTGTGTGGTTT	na-23-XKVFRY980Q	ALS	not-itr	na	na	TGAGGTAGCAGGTTGTGTGGTTT	13.6223	1.66251	1.82709e-06	1.05631e-05
TGAGGTAGCAGTTTGTGCTGTT	na-22-XKVF7YXYQ	ALS	not-itr	na	na	TGAGGTAGCAGTTTGTGCTGTT	118.363	1.00284	7.40334e-06	3.72012e-05
TGAGGTAGGAGGTTGTATAG	iso-20-XKV2RYVP	ALS	isomiR	exclusive	wildtype	exclusive~TGAGGTAGGAGGTTGTATAG~wildtype~hsa-50-260.1&WithFlank&19|+|51692787|51692865@7.26.20~[MIMAT0000066&hsa-let-7e-5p&offsets|0|-2, m-50&19|+|51692793|51692814&offsets|0|-2]	27.6252	0.676121	3.31066e-10	3.85263e-09
TGAGGTAGTAAATTGTATAGTT	iso-22-XKVLDYVPQ	ALS	isomiR	na	snp|[COSN22445737]	snp~TGAGGTAGTAAATTGTATAGTT~[COSN22445737]~[hsa-19-453.1&WithFlank&X|-|53557190|53557273]	20.1354	1.57362	4.50322e-20	1.44379e-18
TGAGGTAGTAAGTTGTGTGGT	na-21-XKVL1Y98E	ALS	not-itr	na	na	TGAGGTAGTAAGTTGTGTGGT	14.2567	3.07384	5.55722e-13	8.43753e-12
TGAGGTAGTAAGTTGTGTGGTT	na-22-XKVL1Y98Q	ALS	not-itr	na	na	TGAGGTAGTAAGTTGTGTGGTT	13.9851	2.48177	4.92896e-12	6.62535e-11
TGAGGTAGTAATTTGTGCTGTT	na-22-XKVLIYXYQ	ALS	not-itr	na	na	TGAGGTAGTAATTTGTGCTGTT	27.0934	0.841363	0.0040824	0.010305
TGAGGTAGTAGACTGTATAGT	na-21-XKVLOYVPE	ALS	not-itr	na	na	TGAGGTAGTAGACTGTATAGT	24.664	1.39246	1.09469e-05	5.28662e-05
TGAGGTAGTAGACTGTATAGTT	na-22-XKVLOYVPQ	ALS	not-itr	na	na	TGAGGTAGTAGACTGTATAGTT	96.8646	0.696894	0.00253921	0.00684907
TGAGGTAGTAGATCGTATAGT	na-21-XKVL5SVPE	ALS	not-itr	na	na	TGAGGTAGTAGATCGTATAGT	20.3015	1.48535	8.00054e-06	3.91057e-05
TGAGGTAGTAGATCGTATAGTT	na-22-XKVL5SVPQ	ALS	not-itr	na	na	TGAGGTAGTAGATCGTATAGTT	78.9079	0.806076	0.00111307	0.0032584
TGAGGTAGTAGATTG	na-15-XKVL5Y	Controls	not-itr	na	na	TGAGGTAGTAGATTG	10.6535	-1.01662	0.0144325	0.0292457
TGAGGTAGTAGATTGCATAGT	na-21-XKVL5YJPE	ALS	not-itr	na	na	TGAGGTAGTAGATTGCATAGT	15.1931	1.64672	7.25613e-06	3.65754e-05
TGAGGTAGTAGATTGCATAGTT	na-22-XKVL5YJPQ	ALS	not-itr	na	na	TGAGGTAGTAGATTGCATAGTT	61.7789	0.638527	0.0098478	0.0213215
TGAGGTAGTAGATTGTACAGT	na-21-XKVL5YUPE	ALS	not-itr	na	na	TGAGGTAGTAGATTGTACAGT	18.1394	1.35879	3.96164e-05	0.000172241
TGAGGTAGTAGATTGTACAGTT	na-22-XKVL5YUPQ	ALS	not-itr	na	na	TGAGGTAGTAGATTGTACAGTT	66.4858	0.631026	0.00931953	0.0204801
TGAGGTAGTAGATTGTAT	iso-18-XKVL5Y0I	ALS	isomiR	exclusive	wildtype	exclusive~TGAGGTAGTAGATTGTAT~wildtype~hsa-20-275.1&WithFlank&9|+|94176347|94176436@7.24.18, hsa-19-453.1&WithFlank&X|-|53557190|53557273@7.24.18~[MIMAT0000067&hsa-let-7f-5p&offsets|0|-4, m-20&9|+|94176353|94176374&offsets|0|-4], [MIMAT0000067_1&hsa-let-7f-5p&offsets|0|-4, m-19&X|-|53557246|53557267&offsets|0|-4]	9.46686	0.498801	0.000231898	0.000749612
TGAGGTAGTAGATTGTATAGA	iso-21-XKVL5YVPB	ALS	isomiR	exclusive	wildtype+A(s)	exclusive~TGAGGTAGTAGATTGTATAGA~wildtype+A(s)~hsa-20-275.1&WithFlank&9|+|94176347|94176436@7.26.20(+1A), hsa-19-453.1&WithFlank&X|-|53557190|53557273@7.26.20(+1A)~[MIMAT0000067&hsa-let-7f-5p&offsets|0|-2(+1A), m-20&9|+|94176353|94176374&offsets|0|-2(+1A)], [MIMAT0000067_1&hsa-let-7f-5p&offsets|0|-2(+1A), m-19&X|-|53557246|53557267&offsets|0|-2(+1A)]	11.5663	1.31226	1.11405e-19	3.36573e-18
TGAGGTAGTAGATTGTATAGC	iso-21-XKVL5YVPD	ALS	isomiR	exclusive	wildtype+C(s)	exclusive~TGAGGTAGTAGATTGTATAGC~wildtype+C(s)~hsa-20-275.1&WithFlank&9|+|94176347|94176436@7.26.20(+1C), hsa-19-453.1&WithFlank&X|-|53557190|53557273@7.26.20(+1C)~[MIMAT0000067&hsa-let-7f-5p&offsets|0|-2(+1C), m-20&9|+|94176353|94176374&offsets|0|-2(+1C)], [MIMAT0000067_1&hsa-let-7f-5p&offsets|0|-2(+1C), m-19&X|-|53557246|53557267&offsets|0|-2(+1C)]	20.729	2.16314	5.49677e-31	3.92519e-29
TGAGGTAGTAGATTGTATAGCT	na-22-XKVL5YVP3	ALS	not-itr	na	na	TGAGGTAGTAGATTGTATAGCT	95.9032	0.618511	0.00790629	0.0177857
TGAGGTAGTAGATTGTATAGTA	iso-22-XKVL5YVPO	ALS	isomiR	exclusive	wildtype+A(s)	exclusive~TGAGGTAGTAGATTGTATAGTA~wildtype+A(s)~hsa-20-275.1&WithFlank&9|+|94176347|94176436@7.27.21(+1A), hsa-19-453.1&WithFlank&X|-|53557190|53557273@7.27.21(+1A)~[MIMAT0000067&hsa-let-7f-5p&offsets|0|-1(+1A), m-20&9|+|94176353|94176374&offsets|0|-1(+1A)], [MIMAT0000067_1&hsa-let-7f-5p&offsets|0|-1(+1A), m-19&X|-|53557246|53557267&offsets|0|-1(+1A)]	46.9612	1.44044	2.9198e-21	9.7596e-20
TGAGGTAGTAGATTGTATAGTC	iso-22-XKVL5YVP5	ALS	isomiR	exclusive	wildtype+C(s)	exclusive~TGAGGTAGTAGATTGTATAGTC~wildtype+C(s)~hsa-20-275.1&WithFlank&9|+|94176347|94176436@7.27.21(+1C), hsa-19-453.1&WithFlank&X|-|53557190|53557273@7.27.21(+1C)~[MIMAT0000067&hsa-let-7f-5p&offsets|0|-1(+1C), m-20&9|+|94176353|94176374&offsets|0|-1(+1C)], [MIMAT0000067_1&hsa-let-7f-5p&offsets|0|-1(+1C), m-19&X|-|53557246|53557267&offsets|0|-1(+1C)]	65.4976	1.92231	3.49645e-26	1.71654e-24
TGAGGTAGTAGATTGTATAGTTAT	na-24-XKVL5YVPKI	Controls	not-itr	na	na	TGAGGTAGTAGATTGTATAGTTAT	16.9857	-0.995938	0.00952741	0.0208235
TGAGGTAGTAGATTGTATAGTTC	iso-23-XKVL5YVP05	ALS	isomiR	exclusive	wildtype+C(s)	exclusive~TGAGGTAGTAGATTGTATAGTTC~wildtype+C(s)~hsa-20-275.1&WithFlank&9|+|94176347|94176436@7.28.22(+1C), hsa-19-453.1&WithFlank&X|-|53557190|53557273@7.28.22(+1C)~[MIMAT0000067&hsa-let-7f-5p&offsets|0|0(+1C), m-20&9|+|94176353|94176374&offsets|0|0(+1C)], [MIMAT0000067_1&hsa-let-7f-5p&offsets|0|0(+1C), m-19&X|-|53557246|53557267&offsets|0|0(+1C)]	13.0478	0.801968	2.41949e-08	1.96944e-07
TGAGGTAGTAGATTGTATGGT	na-21-XKVL5YV8E	ALS	not-itr	na	na	TGAGGTAGTAGATTGTATGGT	19.2363	1.05617	0.000992935	0.00296463
TGAGGTAGTAGATTGTGCTGTT	na-22-XKVL5YXYQ	ALS	not-itr	na	na	TGAGGTAGTAGATTGTGCTGTT	33.336	0.942611	0.000876855	0.00266483
TGAGGTAGTAGATTGTGTAGT	na-21-XKVL5Y9PE	ALS	not-itr	na	na	TGAGGTAGTAGATTGTGTAGT	20.1935	0.954851	0.00325928	0.00842502
TGAGGTAGTAGATTGTGTGGT	na-21-XKVL5Y98E	ALS	not-itr	na	na	TGAGGTAGTAGATTGTGTGGT	11.0577	3.69196	2.83255e-16	1.24911e-14
TGAGGTAGTAGATTGTGTGGTT	na-22-XKVL5Y98Q	ALS	not-itr	na	na	TGAGGTAGTAGATTGTGTGGTT	11.3362	2.49152	1.82513e-10	1.85153e-09
TGAGGTAGTAGCTTGTGCTGT	na-21-XKVLQYXYE	ALS	not-itr	na	na	TGAGGTAGTAGCTTGTGCTGT	9.9991	1.84705	4.45013e-06	2.3612e-05
TGAGGTAGTAGCTTGTGCTGTT	na-22-XKVLQYXYQ	ALS	not-itr	na	na	TGAGGTAGTAGCTTGTGCTGTT	150.672	1.04541	1.21807e-06	7.1969e-06
TGAGGTAGTAGGATGTGTGGT	na-21-XKVL6498E	ALS	not-itr	na	na	TGAGGTAGTAGGATGTGTGGT	12.1677	2.83908	2.01504e-11	2.35526e-10
TGAGGTAGTAGGATGTGTGGTT	na-22-XKVL6498Q	ALS	not-itr	na	na	TGAGGTAGTAGGATGTGTGGTT	12.7127	1.86045	4.92779e-07	3.12934e-06
TGAGGTAGTAGGCTGTATAG	na-20-XKVL6YVP	ALS	not-itr	na	na	TGAGGTAGTAGGCTGTATAG	57.9947	1.72275	1.07964e-09	1.00084e-08
TGAGGTAGTAGGCTGTATAGT	na-21-XKVL6YVPE	ALS	not-itr	na	na	TGAGGTAGTAGGCTGTATAGT	41.1826	1.08561	3.66964e-06	1.99297e-05
TGAGGTAGTAGGCTGTATAGTT	na-22-XKVL6YVPQ	ALS	not-itr	na	na	TGAGGTAGTAGGCTGTATAGTT	146.824	0.652753	0.000701834	0.00214812
TGAGGTAGTAGGCTGTGTGG	na-20-XKVL6Y98	ALS	not-itr	na	na	TGAGGTAGTAGGCTGTGTGG	58.2683	2.3942	5.59712e-13	8.43753e-12
TGAGGTAGTAGGCTGTGTGGT	na-21-XKVL6Y98E	ALS	not-itr	na	na	TGAGGTAGTAGGCTGTGTGGT	79.7092	2.39983	1.32879e-18	1.07167e-16
TGAGGTAGTAGGCTGTGTGGTT	na-22-XKVL6Y98Q	ALS	not-itr	na	na	TGAGGTAGTAGGCTGTGTGGTT	79.5336	1.61908	8.05075e-17	4.18899e-15
TGAGGTAGTAGGCTGTGTGGTTT	na-23-XKVL6Y980Q	ALS	not-itr	na	na	TGAGGTAGTAGGCTGTGTGGTTT	22.9232	1.34395	3.15953e-06	1.74531e-05
TGAGGTAGTAGGTAGTGTGGTT	na-22-XKVLRP98Q	ALS	not-itr	na	na	TGAGGTAGTAGGTAGTGTGGTT	9.63021	1.88214	1.9947e-06	1.145e-05
TGAGGTAGTAGGTCGTATAG	na-20-XKVLRSVP	ALS	not-itr	na	na	TGAGGTAGTAGGTCGTATAG	43.3067	2.01395	1.3136e-09	1.21076e-08
TGAGGTAGTAGGTCGTATAGT	na-21-XKVLRSVPE	ALS	not-itr	na	na	TGAGGTAGTAGGTCGTATAGT	32.184	1.18764	5.29255e-06	2.74448e-05
TGAGGTAGTAGGTCGTATAGTT	na-22-XKVLRSVPQ	ALS	not-itr	na	na	TGAGGTAGTAGGTCGTATAGTT	114.978	0.770392	0.00023026	0.000800452
TGAGGTAGTAGGTCGTGTGG	na-20-XKVLRS98	ALS	not-itr	na	na	TGAGGTAGTAGGTCGTGTGG	43.1495	2.7118	7.51146e-14	1.40884e-12
TGAGGTAGTAGGTCGTGTGGT	na-21-XKVLRS98E	ALS	not-itr	na	na	TGAGGTAGTAGGTCGTGTGGT	61.1902	2.57015	4.03526e-18	2.95858e-16
TGAGGTAGTAGGTCGTGTGGTT	na-22-XKVLRS98Q	ALS	not-itr	na	na	TGAGGTAGTAGGTCGTGTGGTT	60.4031	1.75906	1.01578e-15	3.27691e-14
TGAGGTAGTAGGTCGTGTGGTTT	na-23-XKVLRS980Q	ALS	not-itr	na	na	TGAGGTAGTAGGTCGTGTGGTTT	17.2759	1.68413	1.06294e-06	6.37372e-06
TGAGGTAGTAGGTTATATAGTT	na-22-XKVLRXVPQ	ALS	not-itr	na	na	TGAGGTAGTAGGTTATATAGTT	36.4817	0.528465	0.023209	0.0436384
TGAGGTAGTAGGTTATGTGGT	na-21-XKVLRX98E	ALS	not-itr	na	na	TGAGGTAGTAGGTTATGTGGT	15.6815	3.71849	7.54752e-19	6.76342e-17
TGAGGTAGTAGGTTATGTGGTT	na-22-XKVLRX98Q	ALS	not-itr	na	na	TGAGGTAGTAGGTTATGTGGTT	17.6754	2.21871	7.12388e-12	9.11969e-11
TGAGGTAGTAGGTTG	na-15-XKVLRY	Controls	not-itr	na	na	TGAGGTAGTAGGTTG	64.1827	-0.69751	0.000154889	0.000563964
TGAGGTAGTAGGTTGAGTGGT	na-21-XKVLRY18E	ALS	not-itr	na	na	TGAGGTAGTAGGTTGAGTGGT	13.1586	3.2879	1.21023e-13	2.16901e-12
TGAGGTAGTAGGTTGAGTGGTT	na-22-XKVLRY18Q	ALS	not-itr	na	na	TGAGGTAGTAGGTTGAGTGGTT	13.2845	2.03416	1.07349e-07	7.59446e-07
TGAGGTAGTAGGTTGCATAG	na-20-XKVLRYJP	ALS	not-itr	na	na	TGAGGTAGTAGGTTGCATAG	32.1063	1.79795	3.86277e-07	2.48233e-06
TGAGGTAGTAGGTTGCATAGT	na-21-XKVLRYJPE	ALS	not-itr	na	na	TGAGGTAGTAGGTTGCATAGT	22.2308	1.39952	2.04914e-06	1.17208e-05
TGAGGTAGTAGGTTGCATAGTT	na-22-XKVLRYJPQ	ALS	not-itr	na	na	TGAGGTAGTAGGTTGCATAGTT	83.4578	0.688862	0.00119202	0.00345815
TGAGGTAGTAGGTTGCGTGG	na-20-XKVLRYM8	ALS	not-itr	na	na	TGAGGTAGTAGGTTGCGTGG	52.9225	2.50679	8.72459e-14	1.59918e-12
TGAGGTAGTAGGTTGCGTGGT	na-21-XKVLRYM8E	ALS	not-itr	na	na	TGAGGTAGTAGGTTGCGTGGT	73.6342	2.27266	5.1247e-18	3.59397e-16
TGAGGTAGTAGGTTGCGTGGTT	na-22-XKVLRYM8Q	ALS	not-itr	na	na	TGAGGTAGTAGGTTGCGTGGTT	73.9156	1.61705	1.05056e-16	5.2955e-15
TGAGGTAGTAGGTTGCGTGGTTT	na-23-XKVLRYM80Q	ALS	not-itr	na	na	TGAGGTAGTAGGTTGCGTGGTTT	21.5025	1.37154	3.71126e-06	2.00881e-05
TGAGGTAGTAGGTTGT	na-16-XKVLRYE	Controls	not-itr	na	na	TGAGGTAGTAGGTTGT	7.20456	-1.31661	0.00696718	0.0160086
TGAGGTAGTAGGTTGTA	na-17-XKVLRYO	Controls	not-itr	na	na	TGAGGTAGTAGGTTGTA	13.8429	-1.37375	0.000589695	0.00185777
TGAGGTAGTAGGTTGTACAG	na-20-XKVLRYUP	ALS	not-itr	na	na	TGAGGTAGTAGGTTGTACAG	27.3858	2.28182	1.0665e-08	8.91329e-08
TGAGGTAGTAGGTTGTACAGT	na-21-XKVLRYUPE	ALS	not-itr	na	na	TGAGGTAGTAGGTTGTACAGT	23.816	1.16944	6.33398e-05	0.000258651
TGAGGTAGTAGGTTGTACAGTT	na-22-XKVLRYUPQ	ALS	not-itr	na	na	TGAGGTAGTAGGTTGTACAGTT	84.6388	0.767292	0.000236278	0.00081435
TGAGGTAGTAGGTTGTATAA	iso-20-XKVLRYVO	ALS	isomiR	exclusive	wildtype+A(s)	exclusive~TGAGGTAGTAGGTTGTATAA~wildtype+A(s)~hsa-6-426.1&WithFlank&11|-|122146517|122146595@7.25.19(+1A), hsa-5-180.1&WithFlank&22|+|46112746|46112827@7.25.19(+1A), hsa-4-181.1&WithFlank&9|+|94175956|94176040@7.25.19(+1A)~[MIMAT0000062&hsa-let-7a-5p&offsets|0|-3(+1A), m-6&11|-|122146568|122146589&offsets|0|-3(+1A)], [MIMAT0000062_1&hsa-let-7a-5p&offsets|0|-3(+1A), m-5&22|+|46112752|46112773&offse…	15.6861	1.86551	3.40129e-24	1.52669e-22
TGAGGTAGTAGGTTGTATAG	iso-20-XKVLRYVP	ALS	isomiR	exclusive	wildtype	exclusive~TGAGGTAGTAGGTTGTATAG~wildtype~hsa-6-426.1&WithFlank&11|-|122146517|122146595@7.26.20, hsa-5-180.1&WithFlank&22|+|46112746|46112827@7.26.20, hsa-4-181.1&WithFlank&9|+|94175956|94176040@7.26.20~[MIMAT0000062&hsa-let-7a-5p&offsets|0|-2, m-6&11|-|122146568|122146589&offsets|0|-2], [MIMAT0000062_1&hsa-let-7a-5p&offsets|0|-2, m-5&22|+|46112752|46112773&offsets|0|-2], [MIMAT0000062_2&hsa-let-7…	4811.58	0.542895	0.000127	0.00044436
TGAGGTAGTAGGTTGTATAGA	iso-21-XKVLRYVPB	ALS	isomiR	exclusive	wildtype+A(s)	exclusive~TGAGGTAGTAGGTTGTATAGA~wildtype+A(s)~hsa-6-426.1&WithFlank&11|-|122146517|122146595@7.26.20(+1A), hsa-5-180.1&WithFlank&22|+|46112746|46112827@7.26.20(+1A), hsa-4-181.1&WithFlank&9|+|94175956|94176040@7.26.20(+1A)~[MIMAT0000062&hsa-let-7a-5p&offsets|0|-2(+1A), m-6&11|-|122146568|122146589&offsets|0|-2(+1A)], [MIMAT0000062_1&hsa-let-7a-5p&offsets|0|-2(+1A), m-5&22|+|46112752|46112773&offs…	30.9191	0.804623	1.12285e-13	2.15121e-12
TGAGGTAGTAGGTTGTATAGC	iso-21-XKVLRYVPD	ALS	isomiR	exclusive	wildtype+C(s)	exclusive~TGAGGTAGTAGGTTGTATAGC~wildtype+C(s)~hsa-6-426.1&WithFlank&11|-|122146517|122146595@7.26.20(+1C), hsa-5-180.1&WithFlank&22|+|46112746|46112827@7.26.20(+1C), hsa-4-181.1&WithFlank&9|+|94175956|94176040@7.26.20(+1C)~[MIMAT0000062&hsa-let-7a-5p&offsets|0|-2(+1C), m-6&11|-|122146568|122146589&offsets|0|-2(+1C)], [MIMAT0000062_1&hsa-let-7a-5p&offsets|0|-2(+1C), m-5&22|+|46112752|46112773&offs…	29.4531	2.05513	1.33521e-32	1.10401e-30
TGAGGTAGTAGGTTGTATAGCT	na-22-XKVLRYVP3	ALS	not-itr	na	na	TGAGGTAGTAGGTTGTATAGCT	123.191	0.740347	0.000174616	0.000624514
TGAGGTAGTAGGTTGTATAGTA	iso-22-XKVLRYVPO	ALS	isomiR	exclusive	wildtype+A(s)	exclusive~TGAGGTAGTAGGTTGTATAGTA~wildtype+A(s)~hsa-6-426.1&WithFlank&11|-|122146517|122146595@7.27.21(+1A), hsa-5-180.1&WithFlank&22|+|46112746|46112827@7.27.21(+1A), hsa-4-181.1&WithFlank&9|+|94175956|94176040@7.27.21(+1A)~[MIMAT0000062&hsa-let-7a-5p&offsets|0|-1(+1A), m-6&11|-|122146568|122146589&offsets|0|-1(+1A)], [MIMAT0000062_1&hsa-let-7a-5p&offsets|0|-1(+1A), m-5&22|+|46112752|46112773&off…	71.1152	1.18156	1.06329e-17	2.83124e-16
TGAGGTAGTAGGTTGTATAGTC	iso-22-XKVLRYVP5	ALS	isomiR	exclusive	wildtype+C(s)	exclusive~TGAGGTAGTAGGTTGTATAGTC~wildtype+C(s)~hsa-6-426.1&WithFlank&11|-|122146517|122146595@7.27.21(+1C), hsa-5-180.1&WithFlank&22|+|46112746|46112827@7.27.21(+1C), hsa-4-181.1&WithFlank&9|+|94175956|94176040@7.27.21(+1C)~[MIMAT0000062&hsa-let-7a-5p&offsets|0|-1(+1C), m-6&11|-|122146568|122146589&offsets|0|-1(+1C)], [MIMAT0000062_1&hsa-let-7a-5p&offsets|0|-1(+1C), m-5&22|+|46112752|46112773&off…	89.9347	2.01306	5.06635e-29	3.06125e-27
TGAGGTAGTAGGTTGTATAGTTC	iso-23-XKVLRYVP05	ALS	isomiR	exclusive	wildtype+C(s)	exclusive~TGAGGTAGTAGGTTGTATAGTTC~wildtype+C(s)~hsa-6-426.1&WithFlank&11|-|122146517|122146595@7.28.22(+1C), hsa-5-180.1&WithFlank&22|+|46112746|46112827@7.28.22(+1C), hsa-4-181.1&WithFlank&9|+|94175956|94176040@7.28.22(+1C)~[MIMAT0000062&hsa-let-7a-5p&offsets|0|0(+1C), m-6&11|-|122146568|122146589&offsets|0|0(+1C)], [MIMAT0000062_1&hsa-let-7a-5p&offsets|0|0(+1C), m-5&22|+|46112752|46112773&offse…	5.06101	0.901338	2.57095e-09	2.5563e-08
TGAGGTAGTAGGTTGTATATTT	iso-22-XKVLRYVQQ	ALS	isomiR	exclusive	wildtype+U(s)	exclusive~TGAGGTAGTAGGTTGTATATTT~wildtype+U(s)~hsa-6-426.1&WithFlank&11|-|122146517|122146595@7.25.19(+3U), hsa-5-180.1&WithFlank&22|+|46112746|46112827@7.25.19(+3U), hsa-4-181.1&WithFlank&9|+|94175956|94176040@7.25.19(+3U)~[MIMAT0000062&hsa-let-7a-5p&offsets|0|-3(+3U), m-6&11|-|122146568|122146589&offsets|0|-3(+3U)], [MIMAT0000062_1&hsa-let-7a-5p&offsets|0|-3(+3U), m-5&22|+|46112752|46112773&off…	10.5625	2.01355	7.61266e-24	3.32208e-22
TGAGGTAGTAGGTTGTATGG	iso-20-XKVLRYV8	ALS	isomiR	exclusive	wildtype	exclusive~TGAGGTAGTAGGTTGTATGG~wildtype~hsa-37-324.1&WithFlank&21|+|16539832|16539910@7.26.20~[MIMAT0000064&hsa-let-7c-5p&offsets|0|-2, m-37&21|+|16539838|16539859&offsets|0|-2]	149.681	1.89428	2.10821e-24	9.74116e-23
TGAGGTAGTAGGTTGTATGGT	iso-21-XKVLRYV8E	ALS	isomiR	exclusive	wildtype	exclusive~TGAGGTAGTAGGTTGTATGGT~wildtype~hsa-37-324.1&WithFlank&21|+|16539832|16539910@7.27.21~[MIMAT0000064&hsa-let-7c-5p&offsets|0|-1, m-37&21|+|16539838|16539859&offsets|0|-1]	288.24	2.20092	5.77509e-39	6.97897e-37
TGAGGTAGTAGGTTGTATGGTA	iso-22-XKVLRYV8O	ALS	isomiR	exclusive	wildtype+A(s)	exclusive~TGAGGTAGTAGGTTGTATGGTA~wildtype+A(s)~hsa-37-324.1&WithFlank&21|+|16539832|16539910@7.27.21(+1A)~[MIMAT0000064&hsa-let-7c-5p&offsets|0|-1(+1A), m-37&21|+|16539838|16539859&offsets|0|-1(+1A)]	20.5353	1.63882	2.14328e-15	4.67652e-14
TGAGGTAGTAGGTTGTATGGTT	iso-22-XKVLRYV8Q	ALS	isomiR	exclusive	wildtype	exclusive~TGAGGTAGTAGGTTGTATGGTT~wildtype~hsa-37-324.1&WithFlank&21|+|16539832|16539910@7.28.22~[MIMAT0000064&hsa-let-7c-5p&offsets|0|0, m-37&21|+|16539838|16539859&offsets|0|0]	669.012	1.51865	7.40108e-19	2.15317e-17
TGAGGTAGTAGGTTGTATGGTTA	iso-23-XKVLRYV80O	ALS	isomiR	exclusive	wildtype+A(s)	exclusive~TGAGGTAGTAGGTTGTATGGTTA~wildtype+A(s)~hsa-37-324.1&WithFlank&21|+|16539832|16539910@7.28.22(+1A)~[MIMAT0000064&hsa-let-7c-5p&offsets|0|0(+1A), m-37&21|+|16539838|16539859&offsets|0|0(+1A)]	31.5542	1.16799	8.85843e-10	9.33999e-09
TGAGGTAGTAGGTTGTATGGTTT	iso-23-XKVLRYV80Q	ALS	isomiR	exclusive	wildtype	exclusive~TGAGGTAGTAGGTTGTATGGTTT~wildtype~hsa-37-324.1&WithFlank&21|+|16539832|16539910@7.29.23~[MIMAT0000064&hsa-let-7c-5p&offsets|0|+1, m-37&21|+|16539838|16539859&offsets|0|+1]	82.4092	1.07211	8.03507e-12	1.27506e-10
TGAGGTAGTAGGTTGTATGGTTTT	iso-24-XKVLRYV8KQ	ALS	isomiR	exclusive	wildtype+U(s)	exclusive~TGAGGTAGTAGGTTGTATGGTTTT~wildtype+U(s)~hsa-37-324.1&WithFlank&21|+|16539832|16539910@7.29.23(+1U)~[MIMAT0000064&hsa-let-7c-5p&offsets|0|+1(+1U), m-37&21|+|16539838|16539859&offsets|0|+1(+1U)]	6.11838	0.922938	1.58427e-09	1.62672e-08
TGAGGTAGTAGGTTGTGAGG	na-20-XKVLRYXK	ALS	not-itr	na	na	TGAGGTAGTAGGTTGTGAGG	20.2451	1.85917	3.85193e-07	2.48233e-06
TGAGGTAGTAGGTTGTGAGGT	na-21-XKVLRYXKE	ALS	not-itr	na	na	TGAGGTAGTAGGTTGTGAGGT	34.0862	1.78542	2.1509e-09	1.9491e-08
TGAGGTAGTAGGTTGTGAGGTT	na-22-XKVLRYXKQ	ALS	not-itr	na	na	TGAGGTAGTAGGTTGTGAGGTT	41.1174	1.04378	9.71344e-07	5.84618e-06
TGAGGTAGTAGGTTGTGCGG	na-20-XKVLRYX8	ALS	not-itr	na	na	TGAGGTAGTAGGTTGTGCGG	51.1376	2.4582	6.49843e-13	9.65084e-12
TGAGGTAGTAGGTTGTGCGGT	na-21-XKVLRYX8E	ALS	not-itr	na	na	TGAGGTAGTAGGTTGTGCGGT	61.5736	2.36302	6.46845e-18	4.01293e-16
TGAGGTAGTAGGTTGTGCGGTT	na-22-XKVLRYX8Q	ALS	not-itr	na	na	TGAGGTAGTAGGTTGTGCGGTT	61.3622	1.57923	1.39684e-13	2.47594e-12
TGAGGTAGTAGGTTGTGCGGTTT	na-23-XKVLRYX80Q	ALS	not-itr	na	na	TGAGGTAGTAGGTTGTGCGGTTT	17.4083	1.47977	4.37534e-06	2.32918e-05
TGAGGTAGTAGGTTGTGGGGTT	na-22-XKVLRY9KQ	ALS	not-itr	na	na	TGAGGTAGTAGGTTGTGGGGTT	9.77821	1.00336	0.00601957	0.0141953
TGAGGTAGTAGGTTGTGTAG	iso-20-XKVLRY9P	ALS	isomiR	na	snp|[COSN1263052]	snp~TGAGGTAGTAGGTTGTGTAG~[COSN1263052]~[hsa-5-180.1&WithFlank&22|+|46112746|46112827]	83.1904	2.39162	3.12339e-31	2.36378e-29
TGAGGTAGTAGGTTGTGTAGT	iso-21-XKVLRY9PE	ALS	isomiR	na	snp|[COSN1263052]	snp~TGAGGTAGTAGGTTGTGTAGT~[COSN1263052]~[hsa-5-180.1&WithFlank&22|+|46112746|46112827]	73.1868	2.18129	2.46348e-41	3.22511e-39
TGAGGTAGTAGGTTGTGTAGTT	iso-22-XKVLRY9PQ	ALS	isomiR	na	snp|[COSN1263052]	snp~TGAGGTAGTAGGTTGTGTAGTT~[COSN1263052]~[hsa-5-180.1&WithFlank&22|+|46112746|46112827]	157.328	1.77729	1.47275e-28	8.2632e-27
TGAGGTAGTAGGTTGTGTAGTTT	iso-23-XKVLRY9P0Q	ALS	isomiR	na	snp|[COSN1263052]	snp~TGAGGTAGTAGGTTGTGTAGTTT~[COSN1263052]~[hsa-5-180.1&WithFlank&22|+|46112746|46112827]	13.701	1.66398	4.78309e-22	1.83274e-20
TGAGGTAGTAGGTTGTGTG	iso-19-XKVLRYK0	ALS	isomiR	exclusive	wildtype	exclusive~TGAGGTAGTAGGTTGTGTG~wildtype~hsa-14-171.1&WithFlank&22|+|46113685|46113772@7.25.19~[MIMAT0000063&hsa-let-7b-5p&offsets|0|-3, m-14&22|+|46113691|46113712&offsets|0|-3]	191.833	0.535666	5.72405e-06	2.69236e-05
TGAGGTAGTAGGTTGTGTGA	iso-20-XKVLRY9U	ALS	isomiR	exclusive	wildtype+A(s)	exclusive~TGAGGTAGTAGGTTGTGTGA~wildtype+A(s)~hsa-14-171.1&WithFlank&22|+|46113685|46113772@7.25.19(+1A)~[MIMAT0000063&hsa-let-7b-5p&offsets|0|-3(+1A), m-14&22|+|46113691|46113712&offsets|0|-3(+1A)]	59.1032	1.18262	1.20411e-16	3.00263e-15
TGAGGTAGTAGGTTGTGTGAT	na-21-XKVLRY9UE	ALS	not-itr	na	na	TGAGGTAGTAGGTTGTGTGAT	17.733	3.11613	4.10544e-15	1.06808e-13
TGAGGTAGTAGGTTGTGTGATT	na-22-XKVLRY9UQ	ALS	not-itr	na	na	TGAGGTAGTAGGTTGTGTGATT	14.608	2.40501	4.43434e-12	6.01058e-11
TGAGGTAGTAGGTTGTGTGG	iso-20-XKVLRY98	ALS	isomiR	exclusive	wildtype	exclusive~TGAGGTAGTAGGTTGTGTGG~wildtype~hsa-14-171.1&WithFlank&22|+|46113685|46113772@7.26.20~[MIMAT0000063&hsa-let-7b-5p&offsets|0|-2, m-14&22|+|46113691|46113712&offsets|0|-2]	4491.62	0.863366	8.26105e-09	7.41606e-08
TGAGGTAGTAGGTTGTGTGGA	iso-21-XKVLRY98B	ALS	isomiR	exclusive	wildtype+A(s)	exclusive~TGAGGTAGTAGGTTGTGTGGA~wildtype+A(s)~hsa-14-171.1&WithFlank&22|+|46113685|46113772@7.26.20(+1A)~[MIMAT0000063&hsa-let-7b-5p&offsets|0|-2(+1A), m-14&22|+|46113691|46113712&offsets|0|-2(+1A)]	42.6333	1.28467	5.09234e-23	2.10528e-21
TGAGGTAGTAGGTTGTGTGGAA	iso-22-XKVLRY98F	ALS	isomiR	exclusive	wildtype+A(s)	exclusive~TGAGGTAGTAGGTTGTGTGGAA~wildtype+A(s)~hsa-14-171.1&WithFlank&22|+|46113685|46113772@7.26.20(+2A)~[MIMAT0000063&hsa-let-7b-5p&offsets|0|-2(+2A), m-14&22|+|46113691|46113712&offsets|0|-2(+2A)]	12.6206	0.832865	5.43053e-09	5.01845e-08
TGAGGTAGTAGGTTGTGTGGAT	na-22-XKVLRY98I	ALS	not-itr	na	na	TGAGGTAGTAGGTTGTGTGGAT	15.5731	1.61363	2.03944e-07	1.37067e-06
TGAGGTAGTAGGTTGTGTGGC	iso-21-XKVLRY98D	ALS	isomiR	exclusive	wildtype+C(s)	exclusive~TGAGGTAGTAGGTTGTGTGGC~wildtype+C(s)~hsa-14-171.1&WithFlank&22|+|46113685|46113772@7.26.20(+1C)~[MIMAT0000063&hsa-let-7b-5p&offsets|0|-2(+1C), m-14&22|+|46113691|46113712&offsets|0|-2(+1C)]	66.3675	2.89257	1.27756e-44	2.00705e-42
TGAGGTAGTAGGTTGTGTGGCT	na-22-XKVLRY983	ALS	not-itr	na	na	TGAGGTAGTAGGTTGTGTGGCT	65.6577	1.57194	5.19014e-14	1.02094e-12
TGAGGTAGTAGGTTGTGTGGCTT	na-23-XKVLRY98DQ	ALS	not-itr	na	na	TGAGGTAGTAGGTTGTGTGGCTT	19.1849	1.46485	5.7018e-06	2.91968e-05
TGAGGTAGTAGGTTGTGTGGT	iso-21-XKVLRY98E	ALS	isomiR	exclusive	wildtype	exclusive~TGAGGTAGTAGGTTGTGTGGT~wildtype~hsa-14-171.1&WithFlank&22|+|46113685|46113772@7.27.21~[MIMAT0000063&hsa-let-7b-5p&offsets|0|-1, m-14&22|+|46113691|46113712&offsets|0|-1]	6021.01	0.979673	5.4072e-16	1.26787e-14
TGAGGTAGTAGGTTGTGTGGTA	iso-22-XKVLRY98O	ALS	isomiR	exclusive	wildtype+A(s)	exclusive~TGAGGTAGTAGGTTGTGTGGTA~wildtype+A(s)~hsa-14-171.1&WithFlank&22|+|46113685|46113772@7.27.21(+1A)~[MIMAT0000063&hsa-let-7b-5p&offsets|0|-1(+1A), m-14&22|+|46113691|46113712&offsets|0|-1(+1A)]	140.075	0.936465	7.01309e-17	1.77703e-15
TGAGGTAGTAGGTTGTGTGGTAA	iso-23-XKVLRY980F	ALS	isomiR	exclusive	wildtype+A(s)	exclusive~TGAGGTAGTAGGTTGTGTGGTAA~wildtype+A(s)~hsa-14-171.1&WithFlank&22|+|46113685|46113772@7.27.21(+2A)~[MIMAT0000063&hsa-let-7b-5p&offsets|0|-1(+2A), m-14&22|+|46113691|46113712&offsets|0|-1(+2A)]	51.8635	0.630174	8.81225e-09	7.8215e-08
TGAGGTAGTAGGTTGTGTGGTC	iso-22-XKVLRY985	ALS	isomiR	exclusive	wildtype+C(s)	exclusive~TGAGGTAGTAGGTTGTGTGGTC~wildtype+C(s)~hsa-14-171.1&WithFlank&22|+|46113685|46113772@7.27.21(+1C)~[MIMAT0000063&hsa-let-7b-5p&offsets|0|-1(+1C), m-14&22|+|46113691|46113712&offsets|0|-1(+1C)]	59.3017	2.71092	1.3662e-50	2.38478e-48
TGAGGTAGTAGGTTGTGTGGTCT	na-23-XKVLRY9803	ALS	not-itr	na	na	TGAGGTAGTAGGTTGTGTGGTCT	18.7513	1.568	8.72968e-07	5.3337e-06
TGAGGTAGTAGGTTGTGTGGTG	iso-22-XKVLRY98P	ALS	isomiR	exclusive	wildtype+G(s)	exclusive~TGAGGTAGTAGGTTGTGTGGTG~wildtype+G(s)~hsa-14-171.1&WithFlank&22|+|46113685|46113772@7.27.21(+1G)~[MIMAT0000063&hsa-let-7b-5p&offsets|0|-1(+1G), m-14&22|+|46113691|46113712&offsets|0|-1(+1G)]	11.6196	0.869248	1.09732e-07	7.49518e-07
TGAGGTAGTAGGTTGTGTGGTT	iso-22-XKVLRY98Q	ALS	isomiR	exclusive	wildtype	exclusive~TGAGGTAGTAGGTTGTGTGGTT~wildtype~hsa-14-171.1&WithFlank&22|+|46113685|46113772@7.28.22~[MIMAT0000063&hsa-let-7b-5p&offsets|0|0, m-14&22|+|46113691|46113712&offsets|0|0]	6714.16	0.645292	2.67941e-13	5.01113e-12
TGAGGTAGTAGGTTGTGTGGTTA	iso-23-XKVLRY980O	ALS	isomiR	exclusive	wildtype+A(s)	exclusive~TGAGGTAGTAGGTTGTGTGGTTA~wildtype+A(s)~hsa-14-171.1&WithFlank&22|+|46113685|46113772@7.28.22(+1A)~[MIMAT0000063&hsa-let-7b-5p&offsets|0|0(+1A), m-14&22|+|46113691|46113712&offsets|0|0(+1A)]	369.762	0.503497	1.55619e-08	1.33594e-07
TGAGGTAGTAGGTTGTGTGGTTAA	iso-24-XKVLRY98KF	ALS	isomiR	exclusive	wildtype+A(s)	exclusive~TGAGGTAGTAGGTTGTGTGGTTAA~wildtype+A(s)~hsa-14-171.1&WithFlank&22|+|46113685|46113772@7.28.22(+2A)~[MIMAT0000063&hsa-let-7b-5p&offsets|0|0(+2A), m-14&22|+|46113691|46113712&offsets|0|0(+2A)]	76.4427	0.662138	8.47395e-11	1.1148e-09
TGAGGTAGTAGGTTGTGTGGTTC	iso-23-XKVLRY9805	ALS	isomiR	exclusive	wildtype+C(s)	exclusive~TGAGGTAGTAGGTTGTGTGGTTC~wildtype+C(s)~hsa-14-171.1&WithFlank&22|+|46113685|46113772@7.28.22(+1C)~[MIMAT0000063&hsa-let-7b-5p&offsets|0|0(+1C), m-14&22|+|46113691|46113712&offsets|0|0(+1C)]	30.3643	1.17003	2.37008e-21	8.2742e-20
TGAGGTAGTAGGTTGTGTGGTTG	iso-23-XKVLRY980P	ALS	isomiR	exclusive	wildtype+G(s)	exclusive~TGAGGTAGTAGGTTGTGTGGTTG~wildtype+G(s)~hsa-14-171.1&WithFlank&22|+|46113685|46113772@7.28.22(+1G)~[MIMAT0000063&hsa-let-7b-5p&offsets|0|0(+1G), m-14&22|+|46113691|46113712&offsets|0|0(+1G)]	67.9357	0.524523	4.16248e-07	2.59494e-06
TGAGGTAGTAGGTTGTGTGGTTTA	iso-24-XKVLRY98KO	ALS	isomiR	exclusive	wildtype+A(s)	exclusive~TGAGGTAGTAGGTTGTGTGGTTTA~wildtype+A(s)~hsa-14-171.1&WithFlank&22|+|46113685|46113772@7.29.23(+1A)~[MIMAT0000063&hsa-let-7b-5p&offsets|0|+1(+1A), m-14&22|+|46113691|46113712&offsets|0|+1(+1A)]	40.4966	0.51095	2.72132e-06	1.3791e-05
TGAGGTAGTAGGTTGTGTGGTTTAA	iso-25-XKVLRY98ZO	ALS	isomiR	exclusive	wildtype+A(s)	exclusive~TGAGGTAGTAGGTTGTGTGGTTTAA~wildtype+A(s)~hsa-14-171.1&WithFlank&22|+|46113685|46113772@7.29.23(+2A)~[MIMAT0000063&hsa-let-7b-5p&offsets|0|+1(+2A), m-14&22|+|46113691|46113712&offsets|0|+1(+2A)]	6.49819	0.448533	0.000160772	0.000545632
TGAGGTAGTAGGTTGTGTGGTTTAT	na-25-XKVLRY98ZQ	Controls	not-itr	na	na	TGAGGTAGTAGGTTGTGTGGTTTAT	48.0293	-0.533249	0.00792914	0.0177857
TGAGGTAGTAGGTTGTGTGGTTTC	iso-24-XKVLRY98K5	ALS	isomiR	exclusive	wildtype	exclusive~TGAGGTAGTAGGTTGTGTGGTTTC~wildtype~hsa-14-171.1&WithFlank&22|+|46113685|46113772@7.30.24~[MIMAT0000063&hsa-let-7b-5p&offsets|0|+2, m-14&22|+|46113691|46113712&offsets|0|+2]	7.61835	0.760809	1.13392e-09	1.18759e-08
TGAGGTAGTAGGTTGTGTGGTTTG	iso-24-XKVLRY98KP	ALS	isomiR	exclusive	wildtype+G(s)	exclusive~TGAGGTAGTAGGTTGTGTGGTTTG~wildtype+G(s)~hsa-14-171.1&WithFlank&22|+|46113685|46113772@7.29.23(+1G)~[MIMAT0000063&hsa-let-7b-5p&offsets|0|+1(+1G), m-14&22|+|46113691|46113712&offsets|0|+1(+1G)]	6.38309	0.531099	8.2472e-06	3.71242e-05
TGAGGTAGTAGGTTGTGTGT	iso-20-XKVLRY9W	ALS	isomiR	exclusive	wildtype+U(s)	exclusive~TGAGGTAGTAGGTTGTGTGT~wildtype+U(s)~hsa-14-171.1&WithFlank&22|+|46113685|46113772@7.25.19(+1U)~[MIMAT0000063&hsa-let-7b-5p&offsets|0|-3(+1U), m-14&22|+|46113691|46113712&offsets|0|-3(+1U)]	26.4089	0.995686	6.51559e-16	1.50529e-14
TGAGGTAGTAGGTTGTGTTGTT	na-22-XKVLRY9YQ	ALS	not-itr	na	na	TGAGGTAGTAGGTTGTGTTGTT	10.0905	2.65697	6.42589e-10	6.09704e-09
TGAGGTAGTAGTATGTGCTGTT	na-22-XKVLS4XYQ	ALS	not-itr	na	na	TGAGGTAGTAGTATGTGCTGTT	33.2861	1.0218	0.000291377	0.000987376
TGAGGTAGTAGTCTGTGCTGT	na-21-XKVLSYXYE	ALS	not-itr	na	na	TGAGGTAGTAGTCTGTGCTGT	9.90498	1.95103	2.2026e-06	1.25098e-05
TGAGGTAGTAGTCTGTGCTGTT	na-22-XKVLSYXYQ	ALS	not-itr	na	na	TGAGGTAGTAGTCTGTGCTGTT	150.738	1.07401	8.95376e-07	5.44997e-06
TGAGGTAGTAGTTAGTGCTGTT	na-22-XKVL7PXYQ	ALS	not-itr	na	na	TGAGGTAGTAGTTAGTGCTGTT	26.7479	1.12579	0.00027888	0.000953036
TGAGGTAGTAGTTCGTGCTGTT	na-22-XKVL7SXYQ	ALS	not-itr	na	na	TGAGGTAGTAGTTCGTGCTGTT	125.468	1.10422	1.36455e-06	8.00369e-06
TGAGGTAGTAGTTTATGCTGTT	na-22-XKVL7XXYQ	ALS	not-itr	na	na	TGAGGTAGTAGTTTATGCTGTT	38.6721	0.819287	0.00274114	0.00728411
TGAGGTAGTAGTTTG	na-15-XKVL7Y	Controls	not-itr	na	na	TGAGGTAGTAGTTTG	78.2534	-0.935076	8.89287e-05	0.000349007
TGAGGTAGTAGTTTGAGCTGTT	na-22-XKVL7YFYQ	ALS	not-itr	na	na	TGAGGTAGTAGTTTGAGCTGTT	35.555	0.797195	0.00236705	0.00646032
TGAGGTAGTAGTTTGCGCTGT	na-21-XKVL7YLYE	ALS	not-itr	na	na	TGAGGTAGTAGTTTGCGCTGT	10.1441	1.75627	2.73676e-06	1.5348e-05
TGAGGTAGTAGTTTGCGCTGTT	na-22-XKVL7YLYQ	ALS	not-itr	na	na	TGAGGTAGTAGTTTGCGCTGTT	151.237	0.975975	3.90633e-06	2.1003e-05
TGAGGTAGTAGTTTGTACTGTT	na-22-XKVL7YUYQ	ALS	not-itr	na	na	TGAGGTAGTAGTTTGTACTGTT	41.4575	0.646066	0.0109534	0.0233086
TGAGGTAGTAGTTTGTATAGTT	na-22-XKVL7YVPQ	ALS	not-itr	na	na	TGAGGTAGTAGTTTGTATAGTT	29.8077	0.811617	0.00423792	0.0106311
TGAGGTAGTAGTTTGTGATGTT	na-22-XKVL7YX4Q	ALS	not-itr	na	na	TGAGGTAGTAGTTTGTGATGTT	89.0163	0.547444	0.0113591	0.0238261
TGAGGTAGTAGTTTGTGCAGTT	na-22-XKVL7YXPQ	ALS	not-itr	na	na	TGAGGTAGTAGTTTGTGCAGTT	38.7253	1.01928	0.000200625	0.000705028
TGAGGTAGTAGTTTGTGCCGT	na-21-XKVL7YXSE	ALS	not-itr	na	na	TGAGGTAGTAGTTTGTGCCGT	11.6719	1.48459	3.17834e-05	0.000142013
TGAGGTAGTAGTTTGTGCCGTT	na-22-XKVL7YXSQ	ALS	not-itr	na	na	TGAGGTAGTAGTTTGTGCCGTT	147.993	0.949123	7.85142e-06	3.86108e-05
TGAGGTAGTAGTTTGTGCTATT	na-22-XKVL7YXXQ	ALS	not-itr	na	na	TGAGGTAGTAGTTTGTGCTATT	38.1146	0.876571	0.00109215	0.00320882
TGAGGTAGTAGTTTGTGCTGA	iso-21-XKVL7YXYB	ALS	isomiR	exclusive	wildtype+A(s)	exclusive~TGAGGTAGTAGTTTGTGCTGA~wildtype+A(s)~hsa-49-177.1&WithFlank&12|+|62603685|62603772@7.26.20(+1A)~[MIMAT0000415&hsa-let-7i-5p&offsets|0|-2(+1A), m-49&12|+|62603691|62603712&offsets|0|-2(+1A)]	7.85537	0.67069	5.40542e-09	5.01845e-08
TGAGGTAGTAGTTTGTGCTGAT	na-22-XKVL7YXYI	ALS	not-itr	na	na	TGAGGTAGTAGTTTGTGCTGAT	29.2015	0.680641	0.0126147	0.026221
TGAGGTAGTAGTTTGTGCTGC	iso-21-XKVL7YXYD	ALS	isomiR	exclusive	wildtype+C(s)	exclusive~TGAGGTAGTAGTTTGTGCTGC~wildtype+C(s)~hsa-49-177.1&WithFlank&12|+|62603685|62603772@7.26.20(+1C)~[MIMAT0000415&hsa-let-7i-5p&offsets|0|-2(+1C), m-49&12|+|62603691|62603712&offsets|0|-2(+1C)]	10.724	2.00359	3.15973e-31	2.36378e-29
TGAGGTAGTAGTTTGTGCTGCT	na-22-XKVL7YXY3	ALS	not-itr	na	na	TGAGGTAGTAGTTTGTGCTGCT	150.299	0.901462	2.16459e-05	0.00010033
TGAGGTAGTAGTTTGTGCTGTA	iso-22-XKVL7YXYO	ALS	isomiR	exclusive	wildtype+A(s)	exclusive~TGAGGTAGTAGTTTGTGCTGTA~wildtype+A(s)~hsa-49-177.1&WithFlank&12|+|62603685|62603772@7.27.21(+1A)~[MIMAT0000415&hsa-let-7i-5p&offsets|0|-1(+1A), m-49&12|+|62603691|62603712&offsets|0|-1(+1A)]	63.1281	1.44833	3.08205e-26	1.5619e-24
TGAGGTAGTAGTTTGTGCTGTAA	iso-23-XKVL7YXY0F	ALS	isomiR	exclusive	wildtype+A(s)	exclusive~TGAGGTAGTAGTTTGTGCTGTAA~wildtype+A(s)~hsa-49-177.1&WithFlank&12|+|62603685|62603772@7.27.21(+2A)~[MIMAT0000415&hsa-let-7i-5p&offsets|0|-1(+2A), m-49&12|+|62603691|62603712&offsets|0|-1(+2A)]	13.1736	0.452084	3.46528e-05	0.000135759
TGAGGTAGTAGTTTGTGCTGTC	iso-22-XKVL7YXY5	ALS	isomiR	exclusive	wildtype+C(s)	exclusive~TGAGGTAGTAGTTTGTGCTGTC~wildtype+C(s)~hsa-49-177.1&WithFlank&12|+|62603685|62603772@7.27.21(+1C)~[MIMAT0000415&hsa-let-7i-5p&offsets|0|-1(+1C), m-49&12|+|62603691|62603712&offsets|0|-1(+1C)]	104.663	2.24548	1.2158e-34	1.12354e-32
TGAGGTAGTAGTTTGTGCTGTG	iso-22-XKVL7YXYP	ALS	isomiR	exclusive	wildtype+G(s)	exclusive~TGAGGTAGTAGTTTGTGCTGTG~wildtype+G(s)~hsa-49-177.1&WithFlank&12|+|62603685|62603772@7.27.21(+1G)~[MIMAT0000415&hsa-let-7i-5p&offsets|0|-1(+1G), m-49&12|+|62603691|62603712&offsets|0|-1(+1G)]	16.7439	0.754966	2.0471e-05	8.41883e-05
TGAGGTAGTAGTTTGTGCTGTTAT	na-24-XKVL7YXYKI	Controls	not-itr	na	na	TGAGGTAGTAGTTTGTGCTGTTAT	88.0489	-0.888432	5.71501e-05	0.000236975
TGAGGTAGTAGTTTGTGCTGTTC	iso-23-XKVL7YXY05	ALS	isomiR	exclusive	wildtype+C(s)	exclusive~TGAGGTAGTAGTTTGTGCTGTTC~wildtype+C(s)~hsa-49-177.1&WithFlank&12|+|62603685|62603772@7.28.22(+1C)~[MIMAT0000415&hsa-let-7i-5p&offsets|0|0(+1C), m-49&12|+|62603691|62603712&offsets|0|0(+1C)]	11.3856	0.69105	9.22162e-08	6.49649e-07
TGAGGTAGTAGTTTGTGCTGTTTA	na-24-XKVL7YXYKO	Controls	not-itr	na	na	TGAGGTAGTAGTTTGTGCTGTTTA	11.225	-0.952407	0.0174137	0.0343797
TGAGGTAGTAGTTTGTGCTTTT	iso-22-XKVL7YXZQ	ALS	isomiR	exclusive	wildtype+U(s)	exclusive~TGAGGTAGTAGTTTGTGCTTTT~wildtype+U(s)~hsa-49-177.1&WithFlank&12|+|62603685|62603772@7.25.19(+3U)~[MIMAT0000415&hsa-let-7i-5p&offsets|0|-3(+3U), m-49&12|+|62603691|62603712&offsets|0|-3(+3U)]	8.00845	1.72004	3.84949e-23	1.63447e-21
TGAGGTAGTAGTTTGTGGTGTT	na-22-XKVL7Y94Q	ALS	not-itr	na	na	TGAGGTAGTAGTTTGTGGTGTT	56.2643	0.74718	0.00265973	0.00713835
TGAGGTAGTAGTTTGTGTTGTT	na-22-XKVL7Y9YQ	ALS	not-itr	na	na	TGAGGTAGTAGTTTGTGTTGTT	40.4468	0.963514	0.000284317	0.000967518
TGAGGTAGTGGATTGTATAGT	na-21-XKV45YVPE	ALS	not-itr	na	na	TGAGGTAGTGGATTGTATAGT	20.2514	1.27467	5.20219e-05	0.000221402
TGAGGTAGTGGATTGTATAGTT	na-22-XKV45YVPQ	ALS	not-itr	na	na	TGAGGTAGTGGATTGTATAGTT	80.9307	0.600491	0.00903924	0.0200004
TGAGGTAGTGGGTTGTATAG	na-20-XKV4RYVP	ALS	not-itr	na	na	TGAGGTAGTGGGTTGTATAG	38.4152	1.6741	1.76196e-07	1.19917e-06
TGAGGTAGTGGGTTGTATAGT	na-21-XKV4RYVPE	ALS	not-itr	na	na	TGAGGTAGTGGGTTGTATAGT	27.4263	1.12447	4.28563e-05	0.000184832
TGAGGTAGTGGGTTGTATAGTT	na-22-XKV4RYVPQ	ALS	not-itr	na	na	TGAGGTAGTGGGTTGTATAGTT	101.329	0.622577	0.0019584	0.00542765
TGAGGTAGTGGGTTGTGTGG	na-20-XKV4RY98	ALS	not-itr	na	na	TGAGGTAGTGGGTTGTGTGG	37.5063	2.52091	8.71674e-12	1.08993e-10
TGAGGTAGTGGGTTGTGTGGT	na-21-XKV4RY98E	ALS	not-itr	na	na	TGAGGTAGTGGGTTGTGTGGT	52.7176	2.41165	8.40015e-16	2.8228e-14
TGAGGTAGTGGGTTGTGTGGTT	na-22-XKV4RY98Q	ALS	not-itr	na	na	TGAGGTAGTGGGTTGTGTGGTT	54.5699	1.61026	2.94929e-13	4.90434e-12
TGAGGTAGTGGGTTGTGTGGTTT	na-23-XKV4RY980Q	ALS	not-itr	na	na	TGAGGTAGTGGGTTGTGTGGTTT	14.6243	1.4218	4.99675e-05	0.000213787
TGAGGTAGTGGTTTGTGCTGTT	na-22-XKV47YXYQ	ALS	not-itr	na	na	TGAGGTAGTGGTTTGTGCTGTT	108.727	0.992483	1.70842e-05	7.97426e-05
TGAGGTGGTAGATTGTATAGT	na-21-XK9L5YVPE	ALS	not-itr	na	na	TGAGGTGGTAGATTGTATAGT	21.027	1.17726	0.000173337	0.000621315
TGAGGTGGTAGATTGTATAGTT	na-22-XK9L5YVPQ	ALS	not-itr	na	na	TGAGGTGGTAGATTGTATAGTT	84.8281	0.574295	0.0158532	0.0318844
TGAGGTGGTAGGTTGTATAG	na-20-XK9LRYVP	ALS	not-itr	na	na	TGAGGTGGTAGGTTGTATAG	40.1404	1.73153	1.37656e-07	9.57066e-07
TGAGGTGGTAGGTTGTATAGT	na-21-XK9LRYVPE	ALS	not-itr	na	na	TGAGGTGGTAGGTTGTATAGT	28.694	1.11479	2.31256e-05	0.000106273
TGAGGTGGTAGGTTGTATAGTT	na-22-XK9LRYVPQ	ALS	not-itr	na	na	TGAGGTGGTAGGTTGTATAGTT	105.05	0.667607	0.00115341	0.00336429
TGAGGTGGTAGGTTGTGTGG	na-20-XK9LRY98	ALS	not-itr	na	na	TGAGGTGGTAGGTTGTGTGG	40.3102	2.57817	5.36112e-13	8.2357e-12
TGAGGTGGTAGGTTGTGTGGT	na-21-XK9LRY98E	ALS	not-itr	na	na	TGAGGTGGTAGGTTGTGTGGT	55.5984	2.458	6.88916e-16	2.3643e-14
TGAGGTGGTAGGTTGTGTGGTT	na-22-XK9LRY98Q	ALS	not-itr	na	na	TGAGGTGGTAGGTTGTGTGGTT	56.1083	1.69522	1.46482e-14	3.23665e-13
TGAGGTGGTAGGTTGTGTGGTTT	na-23-XK9LRY980Q	ALS	not-itr	na	na	TGAGGTGGTAGGTTGTGTGGTTT	15.3534	1.41479	3.40105e-05	0.000149888
TGAGGTGGTAGTTTGTGCTGTT	na-22-XK9L7YXYQ	ALS	not-itr	na	na	TGAGGTGGTAGTTTGTGCTGTT	132.158	0.950268	5.3086e-06	2.74448e-05
TGATAATACGACGTACTTAGTGT	na-23-XLHHELNP0N	ALS	not-itr	na	na	TGATAATACGACGTACTTAGTGT	20.7551	2.28147	2.23589e-09	2.0148e-08
TGCCTCAGCGTCGGT	na-15-X7JHW3	Controls	not-itr	na	na	TGCCTCAGCGTCGGT	13.8651	-1.04617	0.0246961	0.0458926
TGCGAGAGTAGGACGTTGCCAGGTT	na-25-XU5L6HZ11N	Controls	not-itr	na	na	TGCGAGAGTAGGACGTTGCCAGGTT	23.6039	-1.12966	0.00545128	0.0130652
TGCGGAAGGATCATTG	na-16-X8D28N0	Controls	not-itr	na	na	TGCGGAAGGATCATTG	81.2921	-0.845943	9.32801e-07	5.63524e-06
TGGAAATACGACGTACTTAGTGT	na-23-9BHHELNP0N	ALS	not-itr	na	na	TGGAAATACGACGTACTTAGTGT	93.0109	4.18135	4.14138e-23	1.67001e-20
TGGAACGTAAAGAAGTATGTAT	na-22-9BMOF0VWI	ALS	not-itr	na	na	TGGAACGTAAAGAAGTATGTAT	94.919	5.22913	1.73098e-19	2.53824e-17
TGGAAGACTAGTGATTTTGTTGT	iso-23-9BOX7EZW0N	ALS	isomiR	exclusive	wildtype	exclusive~TGGAAGACTAGTGATTTTGTTGT~wildtype~hsa-400-1068.1&WithFlank&15|+|88611850|88611921@7.29.23, hsa-402.1&WithFlank&19|+|4770664|4770785@37.59.23, hsa-401-237.1&WithFlank&9|-|83969765|83969840@7.29.23, hsa-3211.1&WithFlank&19|+|4770664|4770785@37.59.23~[MIMAT0000252&hsa-miR-7-5p&offsets|0|-1, m-400&15|+|88611856|88611879&offsets|0|-1], [MIMAT0000252_1&hsa-miR-7-5p&offsets|0|-1, m-402&19|+|477…	43.3529	0.476522	0.000137614	0.000476192
TGGAATGTAAAGAAGTACGTAT	na-22-9B9OF0UWI	ALS	not-itr	na	na	TGGAATGTAAAGAAGTACGTAT	94.2859	4.94068	3.2685e-17	1.81796e-15
TGGAATGTAAAGAAGTATGT	iso-20-9B9OF0VW	ALS	isomiR	exclusive	wildtype	exclusive~TGGAATGTAAAGAAGTATGT~wildtype~hsa-307.1&WithFlank&18|-|21829009|21829094@59.78.20, hsa-1151-310.1&WithFlank&20|+|62554306|62554378@46.65.20, hsa-4079.1&WithFlank&18|-|21828998|21829081@46.65.20, hsa-1151.1&WithFlank&20|+|62554306|62554382@46.65.20~[MIMAT0000416&hsa-miR-1-3p&offsets|0|-2, m-307&18|-|21829015|21829036&offsets|0|-2], [MIMAT0000416_1&hsa-miR-1-3p&offsets|0|-2, m-310&20|+|62…	854.023	3.54977	2.27182e-30	1.55175e-28
TGGAATGTAAAGAAGTATGTA	iso-21-9B9OF0VWB	ALS	isomiR	exclusive	wildtype	exclusive~TGGAATGTAAAGAAGTATGTA~wildtype~hsa-307.1&WithFlank&18|-|21829009|21829094@59.79.21, hsa-1151-310.1&WithFlank&20|+|62554306|62554378@46.66.21, hsa-4079.1&WithFlank&18|-|21828998|21829081@46.66.21, hsa-1151.1&WithFlank&20|+|62554306|62554382@46.66.21~[MIMAT0000416&hsa-miR-1-3p&offsets|0|-1, m-307&18|-|21829015|21829036&offsets|0|-1], [MIMAT0000416_1&hsa-miR-1-3p&offsets|0|-1, m-310&20|+|6…	665.523	4.76039	1.29548e-52	3.39199e-50
TGGAATGTAAAGAAGTATGTAA	iso-22-9B9OF0VWF	ALS	isomiR	exclusive	wildtype+A(s)	exclusive~TGGAATGTAAAGAAGTATGTAA~wildtype+A(s)~hsa-307.1&WithFlank&18|-|21829009|21829094@59.79.21(+1A), hsa-1151-310.1&WithFlank&20|+|62554306|62554378@46.66.21(+1A), hsa-4079.1&WithFlank&18|-|21828998|21829081@46.66.21(+1A), hsa-1151.1&WithFlank&20|+|62554306|62554382@46.66.21(+1A)~[MIMAT0000416&hsa-miR-1-3p&offsets|0|-1(+1A), m-307&18|-|21829015|21829036&offsets|0|-1(+1A)], [MIMAT0000416_1&hsa…	275.408	4.0765	2.38552e-33	2.08203e-31
TGGAATGTAAAGAAGTATGTAC	iso-22-9B9OF0VW1	ALS	isomiR	exclusive	wildtype+C(s)	exclusive~TGGAATGTAAAGAAGTATGTAC~wildtype+C(s)~hsa-307.1&WithFlank&18|-|21829009|21829094@59.79.21(+1C), hsa-1151-310.1&WithFlank&20|+|62554306|62554378@46.66.21(+1C), hsa-4079.1&WithFlank&18|-|21828998|21829081@46.66.21(+1C), hsa-1151.1&WithFlank&20|+|62554306|62554382@46.66.21(+1C)~[MIMAT0000416&hsa-miR-1-3p&offsets|0|-1(+1C), m-307&18|-|21829015|21829036&offsets|0|-1(+1C)], [MIMAT0000416_1&hsa…	1345.06	4.36224	2.28288e-36	2.2415e-34
TGGAATGTAAAGAAGTATGTACC	iso-23-9B9OF0VWV	ALS	isomiR	exclusive	wildtype+C(s)	exclusive~TGGAATGTAAAGAAGTATGTACC~wildtype+C(s)~hsa-307.1&WithFlank&18|-|21829009|21829094@59.79.21(+2C), hsa-1151-310.1&WithFlank&20|+|62554306|62554378@46.66.21(+2C), hsa-4079.1&WithFlank&18|-|21828998|21829081@46.66.21(+2C), hsa-1151.1&WithFlank&20|+|62554306|62554382@46.66.21(+2C)~[MIMAT0000416&hsa-miR-1-3p&offsets|0|-1(+2C), m-307&18|-|21829015|21829036&offsets|0|-1(+2C)], [MIMAT0000416_1&hs…	75.7424	7.02731	6.63597e-51	1.34886e-48
TGGAATGTAAAGAAGTATGTAT	iso-22-9B9OF0VWI	ALS	isomiR	exclusive	wildtype	exclusive~TGGAATGTAAAGAAGTATGTAT~wildtype~hsa-307.1&WithFlank&18|-|21829009|21829094@59.80.22, hsa-1151-310.1&WithFlank&20|+|62554306|62554378@46.67.22, hsa-4079.1&WithFlank&18|-|21828998|21829081@46.67.22, hsa-1151.1&WithFlank&20|+|62554306|62554382@46.67.22~[MIMAT0000416&hsa-miR-1-3p&offsets|0|0, m-307&18|-|21829015|21829036&offsets|0|0], [MIMAT0000416_1&hsa-miR-1-3p&offsets|0|0, m-310&20|+|625…	5196.54	3.70495	3.4809e-37	3.64567e-35
TGGAATGTAAAGAAGTATGTATA	iso-23-9B9OF0VWDB	ALS	isomiR	exclusive	wildtype+A(s)	exclusive~TGGAATGTAAAGAAGTATGTATA~wildtype+A(s)~hsa-307.1&WithFlank&18|-|21829009|21829094@59.80.22(+1A), hsa-1151-310.1&WithFlank&20|+|62554306|62554378@46.67.22(+1A), hsa-4079.1&WithFlank&18|-|21828998|21829081@46.67.22(+1A), hsa-1151.1&WithFlank&20|+|62554306|62554382@46.67.22(+1A)~[MIMAT0000416&hsa-miR-1-3p&offsets|0|0(+1A), m-307&18|-|21829015|21829036&offsets|0|0(+1A)], [MIMAT0000416_1&hsa-…	65.0178	5.62463	1.50818e-60	1.18468e-57
TGGAATGTAAAGAAGTATGTATT	iso-23-9B9OF0VWDE	ALS	isomiR	exclusive	wildtype	exclusive~TGGAATGTAAAGAAGTATGTATT~wildtype~hsa-307.1&WithFlank&18|-|21829009|21829094@59.81.23, hsa-4079.1&WithFlank&18|-|21828998|21829081@46.68.23~[MIMAT0000416&hsa-miR-1-3p&offsets|0|+1, m-307&18|-|21829015|21829036&offsets|0|+1], [MIMAT0000416&hsa-miR-1-3p&offsets|0|+1, m-307&18|-|21829015|21829036&offsets|0|+1]	323.502	6.74247	6.33005e-95	9.94452e-92
TGGAATGTAAAGAAGTATGTGT	na-22-9B9OF0VWN	ALS	not-itr	na	na	TGGAATGTAAAGAAGTATGTGT	78.7569	5.12841	8.32716e-19	7.06932e-17
TGGAATGTAAAGAGGTATGTAT	na-22-9B9OFKVWI	ALS	not-itr	na	na	TGGAATGTAAAGAGGTATGTAT	157.583	4.70873	1.41013e-18	1.08311e-16
TGGAATGTAAAGGAGTATGTAT	na-22-9B9O10VWI	ALS	not-itr	na	na	TGGAATGTAAAGGAGTATGTAT	109.942	5.36105	1.35271e-19	2.18192e-17
TGGAATGTAAGGAAGTATGTAT	na-22-9B9O60VWI	ALS	not-itr	na	na	TGGAATGTAAGGAAGTATGTAT	173.202	5.01273	2.47446e-19	2.85093e-17
TGGAATGTAAGGAAGTGTGT	iso-20-9B9O609W	ALS	isomiR	exclusive	wildtype	exclusive~TGGAATGTAAGGAAGTGTGT~wildtype~hsa-817.1&WithFlank&6|+|52144343|52144428@59.78.20~[MIMAT0000462&hsa-miR-206&offsets|0|-2, m-817&6|+|52144401|52144422&offsets|0|-2]	36.526	0.988123	0.000162152	0.000549012
TGGAATGTAAGGAAGTGTGTGG	iso-22-9B9O609W4	ALS	isomiR	exclusive	wildtype	exclusive~TGGAATGTAAGGAAGTGTGTGG~wildtype~hsa-817.1&WithFlank&6|+|52144343|52144428@59.80.22~[MIMAT0000462&hsa-miR-206&offsets|0|0, m-817&6|+|52144401|52144422&offsets|0|0]	894.676	1.32721	1.63122e-07	1.09515e-06
TGGAATGTAGAGAAGTATGTAT	na-22-9B9PF0VWI	ALS	not-itr	na	na	TGGAATGTAGAGAAGTATGTAT	108.937	5.02521	3.42113e-19	3.67885e-17
TGGAGAGAAAGGCAGTTCCTGA	iso-22-90FB6PY7L	Controls	isomiR	exclusive	wildtype	exclusive~TGGAGAGAAAGGCAGTTCCTGA~wildtype~hsa-145-306.1&WithFlank&22|+|20033147|20033214@7.28.22~[MIMAT0000455&hsa-miR-185-5p&offsets|0|0, m-145&22|+|20033153|20033174&offsets|0|0]	272.9	-0.491444	8.48117e-07	4.7756e-06
TGGAGAGAAAGGCAGTTCCTGAA	iso-23-90FB6PY7D6	Controls	isomiR	exclusive	wildtype+A(s)	exclusive~TGGAGAGAAAGGCAGTTCCTGAA~wildtype+A(s)~hsa-145-306.1&WithFlank&22|+|20033147|20033214@7.28.22(+1A)~[MIMAT0000455&hsa-miR-185-5p&offsets|0|0(+1A), m-145&22|+|20033153|20033174&offsets|0|0(+1A)]	7.06345	-0.567187	6.11729e-06	2.86874e-05
TGGAGAGAAAGGCAGTTCCTGAAT	na-24-90FB6PY7H7	Controls	not-itr	na	na	TGGAGAGAAAGGCAGTTCCTGAAT	12.3978	-1.95107	7.65788e-05	0.000307268
TGGAGAGAAAGGCAGTTCCTGAT	iso-23-90FB6PY7D7	Controls	isomiR	exclusive	wildtype	exclusive~TGGAGAGAAAGGCAGTTCCTGAT~wildtype~hsa-145-306.1&WithFlank&22|+|20033147|20033214@7.29.23~[MIMAT0000455&hsa-miR-185-5p&offsets|0|+1, m-145&22|+|20033153|20033174&offsets|0|+1]	10.3123	-0.668172	5.05736e-07	3.0795e-06
TGGAGAGTGACAATGGTGTTT	na-21-901U247NE	ALS	not-itr	na	na	TGGAGAGTGACAATGGTGTTT	33.3489	2.09808	7.60161e-06	3.78026e-05
TGGAGCGTGACAATGGTGTTT	na-21-90MU247NE	ALS	not-itr	na	na	TGGAGCGTGACAATGGTGTTT	32.8683	0.94083	0.0165938	0.0332082
TGGAGTGCGACAATGGTGTTT	na-21-90XU247NE	ALS	not-itr	na	na	TGGAGTGCGACAATGGTGTTT	34.7041	0.949181	0.0114502	0.0239858
TGGAGTGTAAAGAAGTATGTAT	na-22-909OF0VWI	ALS	not-itr	na	na	TGGAGTGTAAAGAAGTATGTAT	170.743	4.97436	4.82046e-19	4.57377e-17
TGGAGTGTGACAACGGTGTTT	na-21-909U2H7NE	ALS	not-itr	na	na	TGGAGTGTGACAACGGTGTTT	22.6364	0.956531	0.0254406	0.0467689
TGGAGTGTGACAATGG	na-16-909U240	Controls	not-itr	na	na	TGGAGTGTGACAATGG	16.9364	-0.866251	0.0127839	0.0265043
TGGAGTGTGACAATGGCGTTT	na-21-909U24QNE	ALS	not-itr	na	na	TGGAGTGTGACAATGGCGTTT	33.1892	0.939282	0.0143607	0.0291368
TGGAGTGTGACAATGGTGCTT	na-21-909U247IE	ALS	not-itr	na	na	TGGAGTGTGACAATGGTGCTT	38.2425	1.00624	0.00514347	0.0124384
TGGAGTGTGACAATGGTGTCT	na-21-909U247ME	ALS	not-itr	na	na	TGGAGTGTGACAATGGTGTCT	29.7616	1.07146	0.00969207	0.0210692
TGGAGTGTGACAATGGTGTT	iso-20-909U247N	ALS	isomiR	ambiguous	wildtype	ambiguous~TGGAGTGTGACAATGGTGTT~wildtype~hsa-834-875.1&WithFlank&18|+|58451082|58451150@7.26.20~[MIMAT0000421&hsa-miR-122-5p&offsets|0|-2, m-834&18|+|58451088|58451108&offsets|0|-1]	539.736	0.786228	8.07929e-06	3.6578e-05
TGGAGTGTGACAATGGTGTTA	iso-21-909U247NB	ALS	isomiR	ambiguous	wildtype+A(s)	ambiguous~TGGAGTGTGACAATGGTGTTA~wildtype+A(s)~hsa-834-875.1&WithFlank&18|+|58451082|58451150@7.26.20(+1A)~[MIMAT0000421&hsa-miR-122-5p&offsets|0|-2(+1A), m-834&18|+|58451088|58451108&offsets|0|-1(+1A)]	55.6577	0.443622	0.0143051	0.0269141
TGGAGTGTGACAATGGTGTTC	iso-21-909U247ND	ALS	isomiR	ambiguous	wildtype+C(s)	ambiguous~TGGAGTGTGACAATGGTGTTC~wildtype+C(s)~hsa-834-875.1&WithFlank&18|+|58451082|58451150@7.26.20(+1C)~[MIMAT0000421&hsa-miR-122-5p&offsets|0|-2(+1C), m-834&18|+|58451088|58451108&offsets|0|-1(+1C)]	26.389	1.62357	3.06141e-11	4.37226e-10
TGGAGTGTGACAATGGTGTTTA	iso-22-909U247NO	ALS	isomiR	exclusive	wildtype+A(s)	exclusive~TGGAGTGTGACAATGGTGTTTA~wildtype+A(s)~hsa-834-875.1&WithFlank&18|+|58451082|58451150@7.27.21(+1A)~[MIMAT0000421&hsa-miR-122-5p&offsets|0|-1(+1A), m-834&18|+|58451088|58451108&offsets|0|0(+1A)]	23.8767	0.548182	0.00350041	0.00814687
TGGAGTGTGACAATGGTGTTTGG	iso-23-909U247N04	ALS	isomiR	exclusive	wildtype+G(s)	exclusive~TGGAGTGTGACAATGGTGTTTGG~wildtype+G(s)~hsa-834-875.1&WithFlank&18|+|58451082|58451150@7.28.22(+1G)~[MIMAT0000421&hsa-miR-122-5p&offsets|0|0(+1G), m-834&18|+|58451088|58451108&offsets|0|+1(+1G)]	15.4953	1.14808	4.1896e-07	2.60152e-06
TGGAGTGTGACGATGGTGTTT	na-21-909UL47NE	ALS	not-itr	na	na	TGGAGTGTGACGATGGTGTTT	32.3258	0.959388	0.0129209	0.0267541
TGGCAATACGACGTACTTAGTGT	na-23-9FHHELNP0N	ALS	not-itr	na	na	TGGCAATACGACGTACTTAGTGT	43.1209	3.33185	2.94272e-16	1.24911e-14
TGGCAGTGTCTTAGCTGGTTG	iso-21-9F7MYJ9N0	ALS	isomiR	exclusive	wildtype	exclusive~TGGCAGTGTCTTAGCTGGTTG~wildtype~hsa-119-538.1&WithFlank&1|-|9151687|9151762@7.27.21~[MIMAT0000255&hsa-miR-34a-5p&offsets|0|-1, m-119&1|-|9151735|9151756&offsets|0|-1]	7.78957	0.848142	3.49274e-07	2.21254e-06
TGGCAGTGTCTTAGCTGGTTGT	iso-22-9F7MYJ9NN	ALS	isomiR	exclusive	wildtype	exclusive~TGGCAGTGTCTTAGCTGGTTGT~wildtype~hsa-119-538.1&WithFlank&1|-|9151687|9151762@7.28.22~[MIMAT0000255&hsa-miR-34a-5p&offsets|0|0, m-119&1|-|9151735|9151756&offsets|0|0]	30.0047	1.79487	5.79241e-22	2.11625e-20
TGGCAGTGTCTTAGCTGGTTGTT	iso-23-9F7MYJ9N0E	ALS	isomiR	exclusive	wildtype	exclusive~TGGCAGTGTCTTAGCTGGTTGTT~wildtype~hsa-119-538.1&WithFlank&1|-|9151687|9151762@7.29.23~[MIMAT0000255&hsa-miR-34a-5p&offsets|0|+1, m-119&1|-|9151735|9151756&offsets|0|+1]	34.4697	2.96107	1.98551e-37	2.22803e-35
TGGCCGTTCTTAGTTGG	rRF-17-9177VN4	ALS	rRF	na	na	TGGCCGTTCTTAGTTGG~clustered_U13369.1_+_-50_13364_Gonz45S_45S_50ntFlanks@5039.5055.17, hg38_21_+_8205938_8219352_RNA45SN2_45S_50ntFlanks@5026.5042.17, hg38_21_+_8388985_8402393_RNA45SN3_45S_50ntFlanks@5014.5030.17, hg38_21_+_8433172_8446622_RNA45SN1_45S_50ntFlanks@5037.5053.17, unplaced_AL353644.34_+_122223_135695_RNA45SN4_45S_50ntFlanks@5041.5057.17, unplaced_AL592188.60_+_105374_118830_RNA45SN5_…	21.1223	0.46277	0.00031783	0.00149645
TGGCTCAGTTCAGCAGGAACA	iso-21-9IJNJF6DB	Controls	isomiR	exclusive	wildtype	exclusive~TGGCTCAGTTCAGCAGGAACA~wildtype~hsa-226-36.1&WithFlank&19|-|13836282|13836354@45.65.21, hsa-283-35.1&WithFlank&9|+|95086020|95086092@45.65.21, hsa-2703.1&WithFlank&9|+|95085999|95086094@66.86.21~[MIMAT0000080&hsa-miR-24-3p&offsets|0|-1, m-36&19|-|13836288|13836310&offsets|0|-2], [MIMAT0000080_1&hsa-miR-24-3p&offsets|0|-1, m-35&9|+|95086064|95086086&offsets|0|-2], [MIMAT0000080_1&hsa-miR-…	107.868	-0.435227	7.01183e-08	5.14747e-07
TGGCTCAGTTCAGCAGGAACAG	iso-22-9IJNJF6DH	Controls	isomiR	exclusive	wildtype	exclusive~TGGCTCAGTTCAGCAGGAACAG~wildtype~hsa-226-36.1&WithFlank&19|-|13836282|13836354@45.66.22, hsa-283-35.1&WithFlank&9|+|95086020|95086092@45.66.22, hsa-2703.1&WithFlank&9|+|95085999|95086094@66.87.22~[MIMAT0000080&hsa-miR-24-3p&offsets|0|0, m-36&19|-|13836288|13836310&offsets|0|-1], [MIMAT0000080_1&hsa-miR-24-3p&offsets|0|0, m-35&9|+|95086064|95086086&offsets|0|-1], [MIMAT0000080_1&hsa-miR-2…	298.599	-0.560553	2.10589e-12	3.59603e-11
TGGCTCAGTTCAGCAGGAACAGA	iso-23-9IJNJF6DX	Controls	isomiR	exclusive	wildtype+A(s)	exclusive~TGGCTCAGTTCAGCAGGAACAGA~wildtype+A(s)~hsa-226-36.1&WithFlank&19|-|13836282|13836354@45.66.22(+1A), hsa-283-35.1&WithFlank&9|+|95086020|95086092@45.66.22(+1A), hsa-2703.1&WithFlank&9|+|95085999|95086094@66.87.22(+1A)~[MIMAT0000080&hsa-miR-24-3p&offsets|0|0(+1A), m-36&19|-|13836288|13836310&offsets|0|-1(+1A)], [MIMAT0000080_1&hsa-miR-24-3p&offsets|0|0(+1A), m-35&9|+|95086064|95086086&offs…	68.8575	-0.484573	1.77072e-09	1.80637e-08
TGGCTCAGTTCAGCAGGAACAGT	iso-23-9IJNJF6DZ	Controls	isomiR	exclusive	wildtype+U(s)	exclusive~TGGCTCAGTTCAGCAGGAACAGT~wildtype+U(s)~hsa-226-36.1&WithFlank&19|-|13836282|13836354@45.66.22(+1U), hsa-283-35.1&WithFlank&9|+|95086020|95086092@45.66.22(+1U), hsa-2703.1&WithFlank&9|+|95085999|95086094@66.87.22(+1U)~[MIMAT0000080&hsa-miR-24-3p&offsets|0|0(+1U), m-36&19|-|13836288|13836310&offsets|0|-1(+1U)], [MIMAT0000080_1&hsa-miR-24-3p&offsets|0|0(+1U), m-35&9|+|95086064|95086086&offs…	221.213	-0.484392	4.8675e-08	3.73017e-07
TGGCTCAGTTCAGCAGGAACAGTA	na-24-9IJNJF6DFB	Controls	not-itr	na	na	TGGCTCAGTTCAGCAGGAACAGTA	5.32286	-2.27506	6.27208e-05	0.000256773
TGGCTCAGTTCAGCAGGAACAGTT	iso-24-9IJNJF6DFE	Controls	isomiR	exclusive	wildtype+U(s)	exclusive~TGGCTCAGTTCAGCAGGAACAGTT~wildtype+U(s)~hsa-226-36.1&WithFlank&19|-|13836282|13836354@45.66.22(+2U), hsa-283-35.1&WithFlank&9|+|95086020|95086092@45.66.22(+2U), hsa-2703.1&WithFlank&9|+|95085999|95086094@66.87.22(+2U)~[MIMAT0000080&hsa-miR-24-3p&offsets|0|0(+2U), m-36&19|-|13836288|13836310&offsets|0|-1(+2U)], [MIMAT0000080_1&hsa-miR-24-3p&offsets|0|0(+2U), m-35&9|+|95086064|95086086&off…	15.1131	-0.565261	2.47156e-08	2.00145e-07
TGGGATGAGGGATTGAAGTGG	iso-21-92XK5YD40	ALS	isomiR	exclusive	wildtype	exclusive~TGGGATGAGGGATTGAAGTGG~wildtype~hsa-701-1593.1&WithFlank&1|+|161227189|161227264@7.27.21~[MIMAT0021117&hsa-miR-5187-5p&offsets|0|-1, m-701&1|+|161227195|161227216&offsets|0|-1]	5.04606	0.716003	2.0807e-07	1.36769e-06
TGGGATGTAAAGAAGTATGTAT	na-22-929OF0VWI	ALS	not-itr	na	na	TGGGATGTAAAGAAGTATGTAT	127.924	5.20193	4.72371e-19	4.57377e-17
TGGGCTAAGGGAGATGATTGGGT	iso-23-9JUK5E5YDZ	ALS	isomiR	exclusive	wildtype	exclusive~TGGGCTAAGGGAGATGATTGGGT~wildtype~hsa-679-374.1&WithFlank&X|+|154768590|154768662@7.29.23~[MIMAT0022271&hsa-miR-664b-5p&offsets|0|-1, m-679&X|+|154768596|154768618&offsets|0|0]	9.28201	0.70408	4.93454e-09	4.66997e-08
TGGGGGGCAGAGAGCGAGACTTT	na-23-9K6PFJ5D0Q	ALS	not-itr	na	na	TGGGGGGCAGAGAGCGAGACTTT	40.3701	1.49284	2.95461e-08	2.24801e-07
TGGGGTAGTAGATTGTATAGT	na-21-9KVL5YVPE	ALS	not-itr	na	na	TGGGGTAGTAGATTGTATAGT	29.9125	1.29223	2.31251e-05	0.000106273
TGGGGTAGTAGATTGTATAGTT	na-22-9KVL5YVPQ	ALS	not-itr	na	na	TGGGGTAGTAGATTGTATAGTT	116.088	0.612973	0.00762176	0.0172184
TGGGGTAGTAGGTTGTATAG	na-20-9KVLRYVP	ALS	not-itr	na	na	TGGGGTAGTAGGTTGTATAG	56.4114	1.70057	9.14511e-09	7.76372e-08
TGGGGTAGTAGGTTGTATAGT	na-21-9KVLRYVPE	ALS	not-itr	na	na	TGGGGTAGTAGGTTGTATAGT	41.337	1.12642	3.04781e-06	1.68939e-05
TGGGGTAGTAGGTTGTATAGTT	na-22-9KVLRYVPQ	ALS	not-itr	na	na	TGGGGTAGTAGGTTGTATAGTT	147.105	0.720118	0.000231191	0.000801959
TGGGGTAGTAGGTTGTGTGG	na-20-9KVLRY98	ALS	not-itr	na	na	TGGGGTAGTAGGTTGTGTGG	56.1566	2.40369	7.60677e-13	1.10538e-11
TGGGGTAGTAGGTTGTGTGGT	na-21-9KVLRY98E	ALS	not-itr	na	na	TGGGGTAGTAGGTTGTGTGGT	78.2234	2.38967	1.93504e-19	2.60102e-17
TGGGGTAGTAGGTTGTGTGGTT	na-22-9KVLRY98Q	ALS	not-itr	na	na	TGGGGTAGTAGGTTGTGTGGTT	76.5499	1.73214	2.88937e-16	1.24911e-14
TGGGGTAGTAGGTTGTGTGGTTT	na-23-9KVLRY980Q	ALS	not-itr	na	na	TGGGGTAGTAGGTTGTGTGGTTT	22.5619	1.34873	6.69499e-06	3.39592e-05
TGGGGTAGTAGTTTGTGCTGT	na-21-9KVL7YXYE	ALS	not-itr	na	na	TGGGGTAGTAGTTTGTGCTGT	12.5085	1.48314	3.39589e-05	0.000149888
TGGGGTAGTAGTTTGTGCTGTT	na-22-9KVL7YXYQ	ALS	not-itr	na	na	TGGGGTAGTAGTTTGTGCTGTT	175.989	0.988296	3.45657e-06	1.89641e-05
TGGGGTGTGACAATGGTGTTT	na-21-9K9U247NE	ALS	not-itr	na	na	TGGGGTGTGACAATGGTGTTT	35.33	1.1436	0.00453378	0.0112218
TGGGTCTTTGCGGGCGAGA	iso-19-93NYMJHX	ALS	isomiR	exclusive	wildtype	exclusive~TGGGTCTTTGCGGGCGAGA~wildtype~hsa-123-300.1&WithFlank&17|+|31560010|31560077@7.25.19~[MIMAT0004614&hsa-miR-193a-5p&offsets|0|-3, m-123&17|+|31560016|31560037&offsets|0|-3]	7.1742	0.43878	0.00461953	0.0103086
TGGGTTTACGTTGGGAGAACTTT	iso-23-93YHZKFD0Q	Controls	isomiR	exclusive	wildtype	exclusive~TGGGTTTACGTTGGGAGAACTTT~wildtype~hsa-150-411.1&WithFlank&15|-|70079382|70079453@7.29.23~[MIMAT0004810&hsa-miR-629-5p&offsets|0|+2, m-150&15|-|70079427|70079447&offsets|0|+2]	7.46915	-0.443957	0.00105095	0.00285153
TGGTAACACGACGTACTTAGTGT	na-23-9L0HELNP0N	ALS	not-itr	na	na	TGGTAACACGACGTACTTAGTGT	31.9226	3.48695	8.7255e-15	2.06974e-13
TGGTAATAAGACGTACTTAGTGT	na-23-9LH0ELNP0N	ALS	not-itr	na	na	TGGTAATAAGACGTACTTAGTGT	27.0487	2.81269	4.20519e-11	4.67791e-10
TGGTAATACAACGTACTTAGTGT	na-23-9LHFELNP0N	ALS	not-itr	na	na	TGGTAATACAACGTACTTAGTGT	48.8541	1.72909	1.00058e-09	9.32914e-09
TGGTAATACGACATACTTAGTGT	na-23-9LHH0LNP0N	ALS	not-itr	na	na	TGGTAATACGACATACTTAGTGT	45.5415	1.79822	4.09969e-10	3.95976e-09
TGGTAATACGACGCACTTAGTGT	na-23-9LHHEFNP0N	ALS	not-itr	na	na	TGGTAATACGACGCACTTAGTGT	34.3466	3.22594	8.3047e-13	1.19603e-11
TGGTAATACGACGTACCTAGTGT	na-23-9LHHEL3P0N	ALS	not-itr	na	na	TGGTAATACGACGTACCTAGTGT	50.8707	3.0593	1.27483e-14	2.85903e-13
TGGTAATACGACGTACTAAGTGT	na-23-9LHHEL400N	ALS	not-itr	na	na	TGGTAATACGACGTACTAAGTGT	19.5541	2.82881	4.27935e-10	4.10868e-09
TGGTAATACGACGTACTCAGTGT	na-23-9LHHEL4P0N	ALS	not-itr	na	na	TGGTAATACGACGTACTCAGTGT	41.2808	3.19745	2.36353e-13	4.01302e-12
TGGTAATACGACGTACTTAATGT	na-23-9LHHELNO0N	ALS	not-itr	na	na	TGGTAATACGACGTACTTAATGT	23.4416	2.00188	2.55049e-08	1.96018e-07
TGGTAATACGACGTACTTAGCGT	na-23-9LHHELNPDN	ALS	not-itr	na	na	TGGTAATACGACGTACTTAGCGT	59.7357	2.97825	3.0365e-15	8.30148e-14
TGGTAATACGACGTACTTAGTAT	na-23-9LHHELNP0I	ALS	not-itr	na	na	TGGTAATACGACGTACTTAGTAT	27.7329	2.15545	1.34733e-09	1.2348e-08
TGGTAATACGACGTACTTAGTGC	na-23-9LHHELNP0M	ALS	not-itr	na	na	TGGTAATACGACGTACTTAGTGC	43.6503	3.2493	1.21781e-14	2.80618e-13
TGGTAATACGACGTACTTAGTGT	na-23-9LHHELNP0N	ALS	not-itr	na	na	TGGTAATACGACGTACTTAGTGT	3091.23	0.776441	3.2954e-08	2.47232e-07
TGGTAATACGACGTACTTGGTGT	na-23-9LHHELN80N	ALS	not-itr	na	na	TGGTAATACGACGTACTTGGTGT	38.2116	3.00138	2.4937e-13	4.18994e-12
TGGTAATACGACGTACTTTGTGT	na-23-9LHHELNY0N	ALS	not-itr	na	na	TGGTAATACGACGTACTTTGTGT	10.8807	1.53683	0.000293732	0.000991191
TGGTAATACGACGTGCTTAGTGT	na-23-9LHHE4NP0N	ALS	not-itr	na	na	TGGTAATACGACGTGCTTAGTGT	43.1888	2.83781	1.64885e-13	2.85978e-12
TGGTAATACGATGTACTTAGTGT	na-23-9LHHILNP0N	ALS	not-itr	na	na	TGGTAATACGATGTACTTAGTGT	22.2666	3.20794	6.52164e-13	9.65084e-12
TGGTAATACGGCGTACTTAGTGT	na-23-9LHHQLNP0N	ALS	not-itr	na	na	TGGTAATACGGCGTACTTAGTGT	75.2184	2.7927	2.31187e-15	6.90563e-14
TGGTAATACGTCGTACTTAGTGT	na-23-9LHHWLNP0N	ALS	not-itr	na	na	TGGTAATACGTCGTACTTAGTGT	14.1819	2.24098	8.23753e-07	5.05214e-06
TGGTAATATGACGTACTTAGTGT	na-23-9LH4ELNP0N	ALS	not-itr	na	na	TGGTAATATGACGTACTTAGTGT	23.1803	3.01274	7.92674e-12	1.00676e-10
TGGTAATGCGACGTACTTAGTGT	na-23-9LIHELNP0N	ALS	not-itr	na	na	TGGTAATGCGACGTACTTAGTGT	36.8146	3.1174	7.91589e-14	1.46762e-12
TGGTAGACTATGGAACGTAG	iso-20-9LOX9BMP	ALS	isomiR	exclusive	wildtype	exclusive~TGGTAGACTATGGAACGTAG~wildtype~hsa-101-645.1&WithFlank&14|+|101022065|101022135@7.26.20~[MIMAT0000733&hsa-miR-379-5p&offsets|0|-1, m-101&14|+|101022071|101022091&offsets|0|-1]	9.79706	0.46451	0.00472787	0.0104996
TGGTAGTACGACGTACTTAGTGT	na-23-9LSHELNP0N	ALS	not-itr	na	na	TGGTAGTACGACGTACTTAGTGT	51.3511	2.93468	6.55788e-14	1.27444e-12
TGGTGATACGACGTACTTAGTGT	na-23-94HHELNP0N	ALS	not-itr	na	na	TGGTGATACGACGTACTTAGTGT	42.3779	3.19973	1.27619e-14	2.85903e-13
TGTAAACACCCCCGACTGGAAGCT	iso-24-9O01KUN2EW	ALS	isomiR	na	snp|[COSN24411650]	snp~TGTAAACACCCCCGACTGGAAGCT~[COSN24411650]~[hsa-21-254.1&WithFlank&8|-|134804873|134804946]	26.89	1.74707	8.14555e-30	5.29087e-28
TGTAAACATCCCCGACTGGAAA	iso-22-9O0MKUN2F	ALS	isomiR	exclusive	wildtype+A(s)	exclusive~TGTAAACATCCCCGACTGGAAA~wildtype+A(s)~hsa-21-254.1&WithFlank&8|-|134804873|134804946@7.27.21(+1A)~[MIMAT0000245&hsa-miR-30d-5p&offsets|0|-1(+1A), m-21&8|-|134804919|134804940&offsets|0|-1(+1A)]	26.1446	0.440937	0.00171292	0.00431942
TGTAAACATCCCCGACTGGAAGCC	iso-24-9O0MKUN2EV	ALS	isomiR	exclusive	wildtype+C(s)	exclusive~TGTAAACATCCCCGACTGGAAGCC~wildtype+C(s)~hsa-21-254.1&WithFlank&8|-|134804873|134804946@7.29.23(+1C)~[MIMAT0000245&hsa-miR-30d-5p&offsets|0|+1(+1C), m-21&8|-|134804919|134804940&offsets|0|+1(+1C)]	20.6822	1.39851	4.97815e-25	2.3699e-23
TGTAAACATCCCCGACTGGAAGTT	iso-24-9O0MKUN2FE	ALS	isomiR	exclusive	wildtype+U(s)	exclusive~TGTAAACATCCCCGACTGGAAGTT~wildtype+U(s)~hsa-21-254.1&WithFlank&8|-|134804873|134804946@7.28.22(+2U)~[MIMAT0000245&hsa-miR-30d-5p&offsets|0|0(+2U), m-21&8|-|134804919|134804940&offsets|0|0(+2U)]	8.65833	0.953192	3.77824e-16	9.13171e-15
TGTAAACATCCCCGACTGGAGG	iso-22-9O0MKUN24	ALS	isomiR	exclusive	wildtype+G(s)	exclusive~TGTAAACATCCCCGACTGGAGG~wildtype+G(s)~hsa-21-254.1&WithFlank&8|-|134804873|134804946@7.26.20(+2G)~[MIMAT0000245&hsa-miR-30d-5p&offsets|0|-2(+2G), m-21&8|-|134804919|134804940&offsets|0|-2(+2G)]	8.50732	1.38477	2.8052e-17	7.34495e-16
TGTAAACATCCCTGACTGGAAGCT	iso-24-9O0M3UN2EW	ALS	isomiR	na	snp|[COSN19694047]	snp~TGTAAACATCCCTGACTGGAAGCT~[COSN19694047]~[hsa-21-254.1&WithFlank&8|-|134804873|134804946]	25.3017	1.21981	5.07479e-22	1.89821e-20
TGTAAACATCCTACACTCTCAGC	iso-23-9O0M4F499	ALS	isomiR	exclusive	wildtype	exclusive~TGTAAACATCCTACACTCTCAGC~wildtype~hsa-57-456.1&WithFlank&1|+|40757294|40757366@7.29.23, hsa-56-206.1&WithFlank&6|-|71376958|71377031@7.29.23~[MIMAT0000244&hsa-miR-30c-5p&offsets|0|0, m-57&1|+|40757300|40757323&offsets|0|-1], [MIMAT0000244_1&hsa-miR-30c-5p&offsets|0|0, m-56&6|-|71377002|71377025&offsets|0|-1]	39.4529	0.60161	0.000166757	0.000559778
TGTAAACATCCTCGACTGG	iso-19-9O0M4UH4	ALS	isomiR	exclusive	wildtype	exclusive~TGTAAACATCCTCGACTGG~wildtype~hsa-15-38.1&WithFlank&6|-|71403548|71403622@7.25.19~[MIMAT0000087&hsa-miR-30a-5p&offsets|0|-3, m-15&6|-|71403595|71403616&offsets|0|-3]	17.2736	0.97946	5.46259e-06	2.59267e-05
TGTAAACATCCTCGACTGGA	iso-20-9O0M4UN2	ALS	isomiR	exclusive	wildtype	exclusive~TGTAAACATCCTCGACTGGA~wildtype~hsa-15-38.1&WithFlank&6|-|71403548|71403622@7.26.20~[MIMAT0000087&hsa-miR-30a-5p&offsets|0|-2, m-15&6|-|71403595|71403616&offsets|0|-2]	23.2414	1.04825	1.86886e-06	9.7541e-06
TGTAAACATCCTCGACTGGAA	iso-21-9O0M4UN2B	ALS	isomiR	exclusive	wildtype	exclusive~TGTAAACATCCTCGACTGGAA~wildtype~hsa-15-38.1&WithFlank&6|-|71403548|71403622@7.27.21~[MIMAT0000087&hsa-miR-30a-5p&offsets|0|-1, m-15&6|-|71403595|71403616&offsets|0|-1]	49.7311	1.24773	6.20084e-08	4.57349e-07
TGTAAACATCCTCGACTGGAAG	iso-22-9O0M4UN2H	ALS	isomiR	exclusive	wildtype	exclusive~TGTAAACATCCTCGACTGGAAG~wildtype~hsa-15-38.1&WithFlank&6|-|71403548|71403622@7.28.22~[MIMAT0000087&hsa-miR-30a-5p&offsets|0|0, m-15&6|-|71403595|71403616&offsets|0|0]	64.4146	0.880309	3.5606e-06	1.77016e-05
TGTAAACATCCTCGACTGGAAGC	iso-23-9O0M4UN29	ALS	isomiR	exclusive	wildtype	exclusive~TGTAAACATCCTCGACTGGAAGC~wildtype~hsa-15-38.1&WithFlank&6|-|71403548|71403622@7.29.23~[MIMAT0000087&hsa-miR-30a-5p&offsets|0|+1, m-15&6|-|71403595|71403616&offsets|0|+1]	74.809	1.01999	4.8833e-07	2.98508e-06
TGTAAACATCCTCGACTGGAAGCT	iso-24-9O0M4UN2EW	ALS	isomiR	exclusive	wildtype	exclusive~TGTAAACATCCTCGACTGGAAGCT~wildtype~hsa-15-38.1&WithFlank&6|-|71403548|71403622@7.30.24~[MIMAT0000087&hsa-miR-30a-5p&offsets|0|+2, m-15&6|-|71403595|71403616&offsets|0|+2]	171.801	0.687858	6.68922e-06	3.09993e-05
TGTAAACATCCTCGACTGGAAGCTT	iso-25-9O0M4UN2FZ	ALS	isomiR	exclusive	wildtype+U(s)	exclusive~TGTAAACATCCTCGACTGGAAGCTT~wildtype+U(s)~hsa-15-38.1&WithFlank&6|-|71403548|71403622@7.30.24(+1U)~[MIMAT0000087&hsa-miR-30a-5p&offsets|0|+2(+1U), m-15&6|-|71403595|71403616&offsets|0|+2(+1U)]	5.46661	0.490992	0.00381192	0.00875514
TGTAAACATCCTTGACTGGAAGCT	iso-24-9O0MNUN2EW	Controls	isomiR	exclusive	wildtype	exclusive~TGTAAACATCCTTGACTGGAAGCT~wildtype~hsa-24-25.1&WithFlank&1|+|40754365|40754440@7.30.24~[MIMAT0000692&hsa-miR-30e-5p&offsets|0|+2, m-24&1|+|40754371|40754394&offsets|0|0]	713.86	-0.47628	4.42609e-06	2.14669e-05
TGTAAACATCCTTGACTGGAAGCTT	iso-25-9O0MNUN2FZ	Controls	isomiR	exclusive	wildtype+U(s)	exclusive~TGTAAACATCCTTGACTGGAAGCTT~wildtype+U(s)~hsa-24-25.1&WithFlank&1|+|40754365|40754440@7.30.24(+1U)~[MIMAT0000692&hsa-miR-30e-5p&offsets|0|+2(+1U), m-24&1|+|40754371|40754394&offsets|0|0(+1U)]	22.9373	-0.494174	8.65947e-06	3.87579e-05
TGTAAACATCCTTGACTGGAAGCTTT	iso-26-9O0MNUN2FZE	Controls	isomiR	exclusive	wildtype+U(s)	exclusive~TGTAAACATCCTTGACTGGAAGCTTT~wildtype+U(s)~hsa-24-25.1&WithFlank&1|+|40754365|40754440@7.30.24(+2U)~[MIMAT0000692&hsa-miR-30e-5p&offsets|0|+2(+2U), m-24&1|+|40754371|40754394&offsets|0|0(+2U)]	14.7423	-0.471266	2.05667e-05	8.43216e-05
TGTAACAGCAACTCCATGTGG	iso-21-9OJFERI40	Controls	isomiR	exclusive	wildtype	exclusive~TGTAACAGCAACTCCATGTGG~wildtype~hsa-131.1&WithFlank&1|-|220118151|220118233@7.27.21, hsa-126-471.1&WithFlank&11|-|64891362|64891431@7.27.21, hsa-3420.1&WithFlank&1|-|220118164|220118247@21.41.21~[MIMAT0000460&hsa-miR-194-5p&offsets|0|-1, m-131&1|-|220118206|220118227&offsets|0|-1], [MIMAT0000460_1&hsa-miR-194-5p&offsets|0|-1, m-126&11|-|64891404|64891425&offsets|0|-1], [MIMAT0000460&hsa-…	31.2131	-0.51401	0.00105431	0.00285185
TGTAGTGTCTCCTACTTTATGG	iso-22-9P9735ZQ4	ALS	isomiR	na	snp|[COSN23018312]	snp~TGTAGTGTCTCCTACTTTATGG~[COSN23018312]~[hsa-144-69.1&WithFlank&17|-|58331240|58331311]	20.5357	0.409858	0.0138611	0.0263948
TGTAGTGTTTCCTACTTTATG	iso-21-9P9Z35ZQ0	Controls	isomiR	exclusive	wildtype	exclusive~TGTAGTGTTTCCTACTTTATG~wildtype~hsa-144-69.1&WithFlank&17|-|58331240|58331311@45.65.21~[MIMAT0000434&hsa-miR-142-3p&offsets|0|-2, m-69&17|-|58331246|58331266&offsets|-1|-1]	11.8492	-0.807525	1.96617e-07	1.29784e-06
TGTAGTGTTTCCTACTTTATGG	iso-22-9P9Z35ZQ4	Controls	isomiR	exclusive	wildtype	exclusive~TGTAGTGTTTCCTACTTTATGG~wildtype~hsa-144-69.1&WithFlank&17|-|58331240|58331311@45.66.22~[MIMAT0000434&hsa-miR-142-3p&offsets|0|-1, m-69&17|-|58331246|58331266&offsets|-1|0]	1998.3	-0.688194	3.69804e-07	2.31459e-06
TGTAGTGTTTCCTACTTTATGGA	iso-23-9P9Z35ZQDX	Controls	isomiR	exclusive	wildtype	exclusive~TGTAGTGTTTCCTACTTTATGGA~wildtype~hsa-144-69.1&WithFlank&17|-|58331240|58331311@45.67.23~[MIMAT0000434&hsa-miR-142-3p&offsets|0|0, m-69&17|-|58331246|58331266&offsets|-1|+1]	126.294	-0.680956	1.28012e-07	8.70591e-07
TGTAGTGTTTCCTACTTTATGGAA	iso-24-9P9Z35ZQI6	Controls	isomiR	exclusive	wildtype+A(s)	exclusive~TGTAGTGTTTCCTACTTTATGGAA~wildtype+A(s)~hsa-144-69.1&WithFlank&17|-|58331240|58331311@45.67.23(+1A)~[MIMAT0000434&hsa-miR-142-3p&offsets|0|0(+1A), m-69&17|-|58331246|58331266&offsets|-1|+1(+1A)]	5.6527	-0.724261	3.14515e-06	1.57861e-05
TGTAGTGTTTCCTACTTTATGGT	iso-23-9P9Z35ZQDZ	Controls	isomiR	exclusive	wildtype+U(s)	exclusive~TGTAGTGTTTCCTACTTTATGGT~wildtype+U(s)~hsa-144-69.1&WithFlank&17|-|58331240|58331311@45.66.22(+1U)~[MIMAT0000434&hsa-miR-142-3p&offsets|0|-1(+1U), m-69&17|-|58331246|58331266&offsets|-1|0(+1U)]	13.0731	-0.569702	2.18312e-05	8.81667e-05
TGTCAGTTTGCCAAATACCCC	iso-21-967YKBURD	ALS	isomiR	na	snp|[COSM3973787]	snp~TGTCAGTTTGCCAAATACCCC~[COSM3973787]~[hsa-480-120.1&WithFlank&X|+|66018889|66018964]	6.70263	0.77724	3.39747e-06	1.69982e-05
TGTCAGTTTGCCAAATACCCCA	iso-22-967YKBUR2	ALS	isomiR	na	snp|[COSM3973787]	snp~TGTCAGTTTGCCAAATACCCCA~[COSM3973787]~[hsa-480-120.1&WithFlank&X|+|66018889|66018964]	13.9689	0.886285	4.56568e-08	3.51602e-07
TGTCAGTTTGCCAAATACCCCAA	iso-23-967YKBURDF	ALS	isomiR	na	snp|[COSM3973787]	snp~TGTCAGTTTGCCAAATACCCCAA~[COSM3973787]~[hsa-480-120.1&WithFlank&X|+|66018889|66018964]	22.868	0.645658	1.55541e-05	6.60417e-05
TGTCAGTTTGTCAAA	na-15-967Y8B	Controls	not-itr	na	na	TGTCAGTTTGTCAAA	8.06025	-1.59641	0.00313294	0.00812449
TGTCAGTTTGTCAAATACACC	na-21-967Y8BU5D	Controls	not-itr	na	na	TGTCAGTTTGTCAAATACACC	11.0839	-1.1664	0.0137908	0.0281043
TGTCAGTTTGTCAAATACACCA	na-22-967Y8BU52	Controls	not-itr	na	na	TGTCAGTTTGTCAAATACACCA	19.4136	-0.856281	0.0103591	0.0221902
TGTCAGTTTGTCAAATACACCAA	na-23-967Y8BU5DF	Controls	not-itr	na	na	TGTCAGTTTGTCAAATACACCAA	30.8335	-1.08146	0.00013269	0.000495438
TGTCAGTTTGTCAAATACACCAAT	na-24-967Y8BU5F7	Controls	not-itr	na	na	TGTCAGTTTGTCAAATACACCAAT	9.18259	-1.0643	0.02592	0.0474562
TGTCAGTTTGTCAAATACACCAT	na-23-967Y8BU5DI	Controls	not-itr	na	na	TGTCAGTTTGTCAAATACACCAT	6.83009	-1.32223	0.0160653	0.0322706
TGTCAGTTTGTCAAATACACCATT	na-24-967Y8BU51E	Controls	not-itr	na	na	TGTCAGTTTGTCAAATACACCATT	7.47137	-1.12357	0.0179325	0.0353177
TGTCAGTTTGTCAAATACC	iso-19-967Y8B2V	Controls	isomiR	exclusive	wildtype	exclusive~TGTCAGTTTGTCAAATACC~wildtype~hsa-480-120.1&WithFlank&X|+|66018889|66018964@49.67.19~[MIMAT0000280&hsa-miR-223-3p&offsets|0|-3, m-120&X|+|66018937|66018958&offsets|0|-3]	23.7263	-0.921465	6.67608e-09	6.0625e-08
TGTCAGTTTGTCAAATACCC	iso-20-967Y8BUR	Controls	isomiR	exclusive	wildtype	exclusive~TGTCAGTTTGTCAAATACCC~wildtype~hsa-480-120.1&WithFlank&X|+|66018889|66018964@49.68.20~[MIMAT0000280&hsa-miR-223-3p&offsets|0|-2, m-120&X|+|66018937|66018958&offsets|0|-2]	69.4949	-0.634531	2.18525e-06	1.12191e-05
TGTCAGTTTGTCAAATACCCA	iso-21-967Y8BURB	ALS	isomiR	exclusive	wildtype+A(s)	exclusive~TGTCAGTTTGTCAAATACCCA~wildtype+A(s)~hsa-480-120.1&WithFlank&X|+|66018889|66018964@49.68.20(+1A)~[MIMAT0000280&hsa-miR-223-3p&offsets|0|-2(+1A), m-120&X|+|66018937|66018958&offsets|0|-2(+1A)]	9.58509	0.624543	1.99919e-05	8.24338e-05
TGTCAGTTTGTCAAATACCCAA	iso-22-967Y8BURF	ALS	isomiR	exclusive	wildtype+A(s)	exclusive~TGTCAGTTTGTCAAATACCCAA~wildtype+A(s)~hsa-480-120.1&WithFlank&X|+|66018889|66018964@49.68.20(+2A)~[MIMAT0000280&hsa-miR-223-3p&offsets|0|-2(+2A), m-120&X|+|66018937|66018958&offsets|0|-2(+2A)]	13.9905	0.637873	1.62912e-05	6.83188e-05
TGTCAGTTTGTCAAATACCCC	iso-21-967Y8BURD	Controls	isomiR	exclusive	wildtype	exclusive~TGTCAGTTTGTCAAATACCCC~wildtype~hsa-480-120.1&WithFlank&X|+|66018889|66018964@49.69.21~[MIMAT0000280&hsa-miR-223-3p&offsets|0|-1, m-120&X|+|66018937|66018958&offsets|0|-1]	593.499	-0.617662	2.2381e-07	1.45894e-06
TGTCAGTTTGTCAAATACCCCA	iso-22-967Y8BUR2	Controls	isomiR	exclusive	wildtype	exclusive~TGTCAGTTTGTCAAATACCCCA~wildtype~hsa-480-120.1&WithFlank&X|+|66018889|66018964@49.70.22~[MIMAT0000280&hsa-miR-223-3p&offsets|0|0, m-120&X|+|66018937|66018958&offsets|0|0]	1108.67	-0.441868	3.12839e-05	0.000123485
TGTCAGTTTGTCAAATACCCCAA	iso-23-967Y8BURDF	Controls	isomiR	exclusive	wildtype	exclusive~TGTCAGTTTGTCAAATACCCCAA~wildtype~hsa-480-120.1&WithFlank&X|+|66018889|66018964@49.71.23~[MIMAT0000280&hsa-miR-223-3p&offsets|0|+1, m-120&X|+|66018937|66018958&offsets|0|+1]	2034.99	-0.71128	2.09038e-10	2.54573e-09
TGTCAGTTTGTCAAATACCCCAAA	iso-24-967Y8BURF6	Controls	isomiR	exclusive	wildtype+A(s)	exclusive~TGTCAGTTTGTCAAATACCCCAAA~wildtype+A(s)~hsa-480-120.1&WithFlank&X|+|66018889|66018964@49.71.23(+1A)~[MIMAT0000280&hsa-miR-223-3p&offsets|0|+1(+1A), m-120&X|+|66018937|66018958&offsets|0|+1(+1A)]	109.531	-0.725385	9.97311e-11	1.28424e-09
TGTCAGTTTGTCAAATACCCCAAAA	iso-25-967Y8BUR2B	Controls	isomiR	exclusive	wildtype+A(s)	exclusive~TGTCAGTTTGTCAAATACCCCAAAA~wildtype+A(s)~hsa-480-120.1&WithFlank&X|+|66018889|66018964@49.71.23(+2A)~[MIMAT0000280&hsa-miR-223-3p&offsets|0|+1(+2A), m-120&X|+|66018937|66018958&offsets|0|+1(+2A)]	5.46545	-0.70114	4.5047e-09	4.31517e-08
TGTCAGTTTGTCAAATACCCCAAGT	iso-25-967Y8BUR23	Controls	isomiR	exclusive	wildtype	exclusive~TGTCAGTTTGTCAAATACCCCAAGT~wildtype~hsa-480-120.1&WithFlank&X|+|66018889|66018964@49.73.25~[MIMAT0000280&hsa-miR-223-3p&offsets|0|+3, m-120&X|+|66018937|66018958&offsets|0|+3]	5.48478	-0.426451	0.000103896	0.000370115
TGTCAGTTTGTCAAATACCCCAAT	iso-24-967Y8BURF7	Controls	isomiR	exclusive	wildtype+U(s)	exclusive~TGTCAGTTTGTCAAATACCCCAAT~wildtype+U(s)~hsa-480-120.1&WithFlank&X|+|66018889|66018964@49.71.23(+1U)~[MIMAT0000280&hsa-miR-223-3p&offsets|0|+1(+1U), m-120&X|+|66018937|66018958&offsets|0|+1(+1U)]	779.521	-0.735493	6.15299e-11	8.47925e-10
TGTCAGTTTGTCAAATACCCCAATA	na-25-967Y8BUR2L	Controls	not-itr	na	na	TGTCAGTTTGTCAAATACCCCAATA	6.99658	-1.79769	0.000143108	0.00052462
TGTCAGTTTGTCAAATACCCCAATT	iso-25-967Y8BUR2N	Controls	isomiR	exclusive	wildtype+U(s)	exclusive~TGTCAGTTTGTCAAATACCCCAATT~wildtype+U(s)~hsa-480-120.1&WithFlank&X|+|66018889|66018964@49.71.23(+2U)~[MIMAT0000280&hsa-miR-223-3p&offsets|0|+1(+2U), m-120&X|+|66018937|66018958&offsets|0|+1(+2U)]	101.883	-0.611599	1.3206e-09	1.37395e-08
TGTCAGTTTGTCAAATACCCCAGA	na-24-967Y8BURFX	Controls	not-itr	na	na	TGTCAGTTTGTCAAATACCCCAGA	22.1908	-0.957967	0.00289462	0.00760676
TGTCAGTTTGTCAAATACCCCAGT	na-24-967Y8BURFZ	Controls	not-itr	na	na	TGTCAGTTTGTCAAATACCCCAGT	30.5846	-1.37389	1.17052e-05	5.60253e-05
TGTCAGTTTGTCAAATACCCCAT	iso-23-967Y8BURDI	Controls	isomiR	exclusive	wildtype+U(s)	exclusive~TGTCAGTTTGTCAAATACCCCAT~wildtype+U(s)~hsa-480-120.1&WithFlank&X|+|66018889|66018964@49.70.22(+1U)~[MIMAT0000280&hsa-miR-223-3p&offsets|0|0(+1U), m-120&X|+|66018937|66018958&offsets|0|0(+1U)]	614.039	-0.801214	2.08156e-12	3.59356e-11
TGTCAGTTTGTCAAATACCCCATA	na-24-967Y8BUR1B	Controls	not-itr	na	na	TGTCAGTTTGTCAAATACCCCATA	90.9817	-1.24977	1.02406e-08	8.64825e-08
TGTCAGTTTGTCAAATACCCCATC	na-24-967Y8BUR1D	Controls	not-itr	na	na	TGTCAGTTTGTCAAATACCCCATC	16.5311	-0.938744	0.0102255	0.0219917
TGTCAGTTTGTCAAATACCCCATG	na-24-967Y8BUR10	Controls	not-itr	na	na	TGTCAGTTTGTCAAATACCCCATG	14.5106	-1.33641	0.000187019	0.000660091
TGTCAGTTTGTCAAATACCCCATT	iso-24-967Y8BUR1E	Controls	isomiR	exclusive	wildtype+U(s)	exclusive~TGTCAGTTTGTCAAATACCCCATT~wildtype+U(s)~hsa-480-120.1&WithFlank&X|+|66018889|66018964@49.70.22(+2U)~[MIMAT0000280&hsa-miR-223-3p&offsets|0|0(+2U), m-120&X|+|66018937|66018958&offsets|0|0(+2U)]	640.151	-0.592899	5.68842e-09	5.22603e-08
TGTCAGTTTGTCAAATACCCCATTT	iso-25-967Y8BURJZ	Controls	isomiR	exclusive	wildtype+U(s)	exclusive~TGTCAGTTTGTCAAATACCCCATTT~wildtype+U(s)~hsa-480-120.1&WithFlank&X|+|66018889|66018964@49.70.22(+3U)~[MIMAT0000280&hsa-miR-223-3p&offsets|0|0(+3U), m-120&X|+|66018937|66018958&offsets|0|0(+3U)]	17.7605	-0.667834	2.27529e-10	2.68758e-09
TGTCAGTTTGTCAAATACCCCG	iso-22-967Y8BURK	ALS	isomiR	exclusive	wildtype+G(s)	exclusive~TGTCAGTTTGTCAAATACCCCG~wildtype+G(s)~hsa-480-120.1&WithFlank&X|+|66018889|66018964@49.69.21(+1G)~[MIMAT0000280&hsa-miR-223-3p&offsets|0|-1(+1G), m-120&X|+|66018937|66018958&offsets|0|-1(+1G)]	12.1797	0.479506	0.00109235	0.00294355
TGTCAGTTTGTCAAATACCCCT	iso-22-967Y8BUR3	Controls	isomiR	exclusive	wildtype+U(s)	exclusive~TGTCAGTTTGTCAAATACCCCT~wildtype+U(s)~hsa-480-120.1&WithFlank&X|+|66018889|66018964@49.69.21(+1U)~[MIMAT0000280&hsa-miR-223-3p&offsets|0|-1(+1U), m-120&X|+|66018937|66018958&offsets|0|-1(+1U)]	43.1243	-0.643421	3.34313e-09	3.25055e-08
TGTCAGTTTGTCAAATACCCCTA	na-23-967Y8BURDO	Controls	not-itr	na	na	TGTCAGTTTGTCAAATACCCCTA	7.9606	-1.66147	0.000375173	0.00123753
TGTCAGTTTGTCAAATACCCCTT	iso-23-967Y8BURDQ	Controls	isomiR	exclusive	wildtype+U(s)	exclusive~TGTCAGTTTGTCAAATACCCCTT~wildtype+U(s)~hsa-480-120.1&WithFlank&X|+|66018889|66018964@49.69.21(+2U)~[MIMAT0000280&hsa-miR-223-3p&offsets|0|-1(+2U), m-120&X|+|66018937|66018958&offsets|0|-1(+2U)]	15.4231	-0.562637	1.08471e-07	7.44141e-07
TGTCCCACCCCCACTCCTGTT	iso-21-9R2RKI3WE	Controls	isomiR	exclusive	wildtype	exclusive~TGTCCCACCCCCACTCCTGTT~wildtype~hsa-881-844.1&WithFlank&2|-|64340763|64340835@8.28.21~[MIMAT0030413&hsa-miR-4433b-5p&offsets|+1|+1, m-881&2|-|64340809|64340829&offsets|+1|+1]	22.4187	-0.476824	5.85936e-05	0.000216589
TGTCCCACCCCCACTCCTGTTA	iso-22-9R2RKI3WO	Controls	isomiR	exclusive	wildtype+A(s)	exclusive~TGTCCCACCCCCACTCCTGTTA~wildtype+A(s)~hsa-881-844.1&WithFlank&2|-|64340763|64340835@8.28.21(+1A)~[MIMAT0030413&hsa-miR-4433b-5p&offsets|+1|+1(+1A), m-881&2|-|64340809|64340829&offsets|+1|+1(+1A)]	6.3882	-0.478827	0.000473533	0.00140928
TGTCCCCGCGAGGGGCCCGGGGCGGG	rRF-26-9R3H1KK8680	Controls	rRF	na	na	TGTCCCCGCGAGGGGCCCGGGGCGGG~clustered_U13369.1_+_-50_13364_Gonz45S_45S_50ntFlanks@11956.11981.26, hg38_21_+_8205938_8219352_RNA45SN2_45S_50ntFlanks@11928.11953.26, hg38_21_+_8388985_8402393_RNA45SN3_45S_50ntFlanks@11919.11944.26, hg38_21_+_8433172_8446622_RNA45SN1_45S_50ntFlanks@11964.11989.26, unplaced_AL353644.34_+_122223_135695_RNA45SN4_45S_50ntFlanks@11981.12006.26, unplaced_AL592188.60_+_1053…	15.8754	-1.38797	2.94244e-13	5.54835e-11
TGTCCTCTGTTCCTCAGTTTT	na-21-9RWW891ZE	Controls	not-itr	na	na	TGTCCTCTGTTCCTCAGTTTT	10.0492	-1.23105	0.00660265	0.0153681
TGTCTGAGCGTCGCT	na-15-975HWI	Controls	not-itr	na	na	TGTCTGAGCGTCGCT	41.0273	-0.711557	0.00425297	0.0106522
TGTGACTGGTTGACCAGAGGGA	iso-22-9UN3X1FKL	ALS	isomiR	exclusive	wildtype+A(s)	exclusive~TGTGACTGGTTGACCAGAGGGA~wildtype+A(s)~hsa-132-681.1&WithFlank&14|+|101054688|101054759@7.27.21(+1A)~[MIMAT0000447&hsa-miR-134-5p&offsets|0|-1(+1A), m-132&14|+|101054694|101054715&offsets|0|-1(+1A)]	8.38194	0.412578	0.00623176	0.0131587
TGTGACTGGTTGACCAGAGGGT	iso-22-9UN3X1FKN	ALS	isomiR	exclusive	wildtype+U(s)	exclusive~TGTGACTGGTTGACCAGAGGGT~wildtype+U(s)~hsa-132-681.1&WithFlank&14|+|101054688|101054759@7.27.21(+1U)~[MIMAT0000447&hsa-miR-134-5p&offsets|0|-1(+1U), m-132&14|+|101054694|101054715&offsets|0|-1(+1U)]	18.2425	0.466562	0.00281751	0.00672692
TGTGCAAATCCATGCAAAACTG	iso-22-9VBMJVBDP	Controls	isomiR	exclusive	wildtype	exclusive~TGTGCAAATCCATGCAAAACTG~wildtype~hsa-363-122.1&WithFlank&13|+|91351201|91351273@45.66.22, hsa-1803-121.1&WithFlank&X|-|134169677|134169754@50.71.22~[MIMAT0000074&hsa-miR-19b-3p&offsets|0|-1, m-122&13|+|91351245|91351267&offsets|0|-1], [MIMAT0000074_1&hsa-miR-19b-3p&offsets|0|-1, m-121&X|-|134169683|134169705&offsets|0|-1]	42.0987	-0.528415	0.00105469	0.00285185
TGTGCAAATCCATGCAAAACTGA	iso-23-9VBMJVBD0L	Controls	isomiR	exclusive	wildtype	exclusive~TGTGCAAATCCATGCAAAACTGA~wildtype~hsa-363-122.1&WithFlank&13|+|91351201|91351273@45.67.23, hsa-1803-121.1&WithFlank&X|-|134169677|134169754@50.72.23~[MIMAT0000074&hsa-miR-19b-3p&offsets|0|0, m-122&13|+|91351245|91351267&offsets|0|0], [MIMAT0000074_1&hsa-miR-19b-3p&offsets|0|0, m-121&X|-|134169683|134169705&offsets|0|0]	44.9683	-0.564937	0.000200046	0.000654732
TGTGCAAATCTATGCAAAACTG	iso-22-9VBMVVBDP	Controls	isomiR	exclusive	wildtype	exclusive~TGTGCAAATCTATGCAAAACTG~wildtype~hsa-1070-201.1&WithFlank&13|+|91350898|91350967@42.63.22, hsa-2985.1&WithFlank&13|+|91350878|91350978@62.83.22~[MIMAT0000073&hsa-miR-19a-3p&offsets|0|-1, m-201&13|+|91350939|91350961&offsets|0|-1], [MIMAT0000073&hsa-miR-19a-3p&offsets|0|-1, m-201&13|+|91350939|91350961&offsets|0|-1]	9.40357	-0.433931	0.0104386	0.020576
TGTGCAAATCTATGCAAAACTGA	iso-23-9VBMVVBD0L	Controls	isomiR	exclusive	wildtype	exclusive~TGTGCAAATCTATGCAAAACTGA~wildtype~hsa-1070-201.1&WithFlank&13|+|91350898|91350967@42.64.23, hsa-2985.1&WithFlank&13|+|91350878|91350978@62.84.23~[MIMAT0000073&hsa-miR-19a-3p&offsets|0|0, m-201&13|+|91350939|91350961&offsets|0|0], [MIMAT0000073&hsa-miR-19a-3p&offsets|0|0, m-201&13|+|91350939|91350961&offsets|0|0]	11.942	-0.430284	0.00793355	0.0163136
TGTGGTAGTAGATTGTATAGTT	na-22-98VL5YVPQ	ALS	not-itr	na	na	TGTGGTAGTAGATTGTATAGTT	12.612	0.805882	0.0233928	0.0438752
TGTGGTAGTAGGTTGTATAGTT	na-22-98VLRYVPQ	ALS	not-itr	na	na	TGTGGTAGTAGGTTGTATAGTT	16.3009	0.919836	0.00571104	0.0136069
TGTGGTAGTAGTTTGTGCTGTT	na-22-98VL7YXYQ	ALS	not-itr	na	na	TGTGGTAGTAGTTTGTGCTGTT	18.2031	1.195	0.000613809	0.00191875
TGTTCGGAAGATTTTC	na-16-9960IZD	Controls	not-itr	na	na	TGTTCGGAAGATTTTC	117.394	-0.913234	0.00764455	0.0172457
TGTTGCACTTGTCCCGGCCTGT	na-22-9Y2ZSR67N	ALS	not-itr	na	na	TGTTGCACTTGTCCCGGCCTGT	34.7688	0.464216	0.0137995	0.0281043
TTAAAGTTGCTGCAGTTAAAAAGCTCGTAGTTGGATCTTGGGA	rRF-43-YB7VXPYBDIMPZ2WYDX	Controls	rRF	na	na	TTAAAGTTGCTGCAGTTAAAAAGCTCGTAGTTGGATCTTGGGA~clustered_U13369.1_+_-50_13364_Gonz45S_45S_50ntFlanks@4357.4399.43, hg38_21_+_8205938_8219352_RNA45SN2_45S_50ntFlanks@4344.4386.43, hg38_21_+_8388985_8402393_RNA45SN3_45S_50ntFlanks@4332.4374.43, hg38_21_+_8433172_8446622_RNA45SN1_45S_50ntFlanks@4355.4397.43, unplaced_AL353644.34_+_122223_135695_RNA45SN4_45S_50ntFlanks@4359.4401.43, unplaced_AL592188.60…	5.51096	-0.454498	0.0128619	0.0304377
TTAAAGTTGCTGCAGTTAAAAAGCTCGTAGTTGGATCTTGGGAG	rRF-44-YB7VXPYBDIMPZ2WYIS	Controls	rRF	na	na	TTAAAGTTGCTGCAGTTAAAAAGCTCGTAGTTGGATCTTGGGAG~clustered_U13369.1_+_-50_13364_Gonz45S_45S_50ntFlanks@4357.4400.44, hg38_21_+_8205938_8219352_RNA45SN2_45S_50ntFlanks@4344.4387.44, hg38_21_+_8388985_8402393_RNA45SN3_45S_50ntFlanks@4332.4375.44, hg38_21_+_8433172_8446622_RNA45SN1_45S_50ntFlanks@4355.4398.44, unplaced_AL353644.34_+_122223_135695_RNA45SN4_45S_50ntFlanks@4359.4402.44, unplaced_AL592188.6…	5.90346	-0.681725	0.000472932	0.00211649
TTAACTTGACCGCTCTGACCA	tRF-21-YDZDL9X1B	ALS	tRF	exclusive	3'-tRF	exclusive~TTAACTTGACCGCTCTGACCA~3'-tRF~trnaMT_ValTAC_MT_+_1602_1670@52.72.21	11.4029	0.401481	0.0127632	0.0300031
TTAAGTGACGATAGCCTAGGAGATAC	na-26-Y0XHHJ4KFLD	ALS	not-itr	na	na	TTAAGTGACGATAGCCTAGGAGATAC	42.6548	0.579866	0.021894	0.041645
TTAATCCAGCCAGTCC	na-16-YEKJJMD	Controls	not-itr	na	na	TTAATCCAGCCAGTCC	25.1137	-0.774038	0.0170861	0.0338991
TTATAATACAACCTGATAAGT	iso-21-YLHF0YH0E	Controls	isomiR	exclusive	wildtype	exclusive~TTATAATACAACCTGATAAGT~wildtype~hsa-184-74.1&WithFlank&X|-|74287289|74287352@7.27.21~[MIMAT0000727&hsa-miR-374a-5p&offsets|0|-1, m-184&X|-|74287325|74287346&offsets|0|-1]	13.789	-0.429088	0.00610804	0.0129323
TTATAATACAACCTGATAAGTG	iso-22-YLHF0YH0P	Controls	isomiR	exclusive	wildtype	exclusive~TTATAATACAACCTGATAAGTG~wildtype~hsa-184-74.1&WithFlank&X|-|74287289|74287352@7.28.22~[MIMAT0000727&hsa-miR-374a-5p&offsets|0|0, m-184&X|-|74287325|74287346&offsets|0|0]	21.5168	-0.664225	8.59165e-06	3.85643e-05
TTATCAGAATCTCCAGGGGTA	iso-21-YMFE46R3B	Controls	isomiR	exclusive	wildtype	exclusive~TTATCAGAATCTCCAGGGGTA~wildtype~hsa-89-124.1&WithFlank&X|-|85903636|85903708@7.27.21~[MIMAT0000703&hsa-miR-361-5p&offsets|0|-1, m-89&X|-|85903681|85903702&offsets|0|-1]	25.2937	-0.415482	9.1558e-07	5.11878e-06
TTATCAGAATCTCCAGGGGTAC	iso-22-YMFE46R31	Controls	isomiR	exclusive	wildtype	exclusive~TTATCAGAATCTCCAGGGGTAC~wildtype~hsa-89-124.1&WithFlank&X|-|85903636|85903708@7.28.22~[MIMAT0000703&hsa-miR-361-5p&offsets|0|0, m-89&X|-|85903681|85903702&offsets|0|0]	90.4278	-0.436059	3.87386e-05	0.000149897
TTATCAGAATCTCCAGGGGTACT	iso-23-YMFE46R3W	Controls	isomiR	exclusive	wildtype	exclusive~TTATCAGAATCTCCAGGGGTACT~wildtype~hsa-89-124.1&WithFlank&X|-|85903636|85903708@7.29.23~[MIMAT0000703&hsa-miR-361-5p&offsets|0|+1, m-89&X|-|85903681|85903702&offsets|0|+1]	14.5096	-0.629714	2.36683e-09	2.36834e-08
TTATCAGAATCTCCAGGGGTAT	iso-22-YMFE46R3I	Controls	isomiR	exclusive	wildtype+U(s)	exclusive~TTATCAGAATCTCCAGGGGTAT~wildtype+U(s)~hsa-89-124.1&WithFlank&X|-|85903636|85903708@7.27.21(+1U)~[MIMAT0000703&hsa-miR-361-5p&offsets|0|-1(+1U), m-89&X|-|85903681|85903702&offsets|0|-1(+1U)]	10.1749	-0.481473	1.92043e-05	7.93948e-05
TTATGGTTTGCCTGGGACTGAAA	iso-23-Y47Y38OY6	Controls	isomiR	exclusive	wildtype+A(s)	exclusive~TTATGGTTTGCCTGGGACTGAAA~wildtype+A(s)~hsa-167-792.1&WithFlank&5|-|149062328|149062400@7.27.21(+2A)~[MIMAT0003249&hsa-miR-584-5p&offsets|0|-1(+2A), m-167&5|-|149062374|149062394&offsets|0|0(+2A)]	12.6095	-0.421725	9.35818e-06	4.17662e-05
TTATGGTTTGCCTGGGACTGAAT	na-23-Y47Y38OY7	Controls	not-itr	na	na	TTATGGTTTGCCTGGGACTGAAT	24.4788	-1.35407	5.65751e-06	2.90623e-05
TTCAAGTAATCCAGGATAG	iso-19-YOSEKKFH	ALS	isomiR	exclusive	wildtype	exclusive~TTCAAGTAATCCAGGATAG~wildtype~hsa-33-406.1&WithFlank&12|-|57824614|57824685@7.25.19, hsa-34-546.1&WithFlank&3|+|37969407|37969479@7.25.19~[MIMAT0000082&hsa-miR-26a-5p&offsets|0|-3, m-33&12|-|57824658|57824679&offsets|0|-3], [MIMAT0000082_1&hsa-miR-26a-5p&offsets|0|-3, m-34&3|+|37969413|37969434&offsets|0|-3]	15.8265	0.827895	9.55624e-06	4.22237e-05
TTCAAGTAATCCAGGATAGG	iso-20-YOSEKKHK	ALS	isomiR	exclusive	wildtype	exclusive~TTCAAGTAATCCAGGATAGG~wildtype~hsa-33-406.1&WithFlank&12|-|57824614|57824685@7.26.20, hsa-34-546.1&WithFlank&3|+|37969407|37969479@7.26.20~[MIMAT0000082&hsa-miR-26a-5p&offsets|0|-2, m-33&12|-|57824658|57824679&offsets|0|-2], [MIMAT0000082_1&hsa-miR-26a-5p&offsets|0|-2, m-34&3|+|37969413|37969434&offsets|0|-2]	526.419	0.662835	3.64393e-07	2.28985e-06
TTCAAGTAATCCAGGATAGGA	iso-21-YOSEKKHKB	ALS	isomiR	exclusive	wildtype+A(s)	exclusive~TTCAAGTAATCCAGGATAGGA~wildtype+A(s)~hsa-33-406.1&WithFlank&12|-|57824614|57824685@7.26.20(+1A), hsa-34-546.1&WithFlank&3|+|37969407|37969479@7.26.20(+1A)~[MIMAT0000082&hsa-miR-26a-5p&offsets|0|-2(+1A), m-33&12|-|57824658|57824679&offsets|0|-2(+1A)], [MIMAT0000082_1&hsa-miR-26a-5p&offsets|0|-2(+1A), m-34&3|+|37969413|37969434&offsets|0|-2(+1A)]	8.30344	1.02866	1.06982e-06	5.9179e-06
TTCAAGTAATCCAGGATAGGCA	iso-22-YOSEKKHK2	ALS	isomiR	exclusive	wildtype+A(s)	exclusive~TTCAAGTAATCCAGGATAGGCA~wildtype+A(s)~hsa-33-406.1&WithFlank&12|-|57824614|57824685@7.27.21(+1A), hsa-34-546.1&WithFlank&3|+|37969407|37969479@7.27.21(+1A)~[MIMAT0000082&hsa-miR-26a-5p&offsets|0|-1(+1A), m-33&12|-|57824658|57824679&offsets|0|-1(+1A)], [MIMAT0000082_1&hsa-miR-26a-5p&offsets|0|-1(+1A), m-34&3|+|37969413|37969434&offsets|0|-1(+1A)]	18.0096	0.887272	4.36055e-08	3.40817e-07
TTCAAGTAATCCAGGATAGGCC	iso-22-YOSEKKHKJ	ALS	isomiR	exclusive	wildtype+C(s)	exclusive~TTCAAGTAATCCAGGATAGGCC~wildtype+C(s)~hsa-33-406.1&WithFlank&12|-|57824614|57824685@7.27.21(+1C), hsa-34-546.1&WithFlank&3|+|37969407|37969479@7.27.21(+1C)~[MIMAT0000082&hsa-miR-26a-5p&offsets|0|-1(+1C), m-33&12|-|57824658|57824679&offsets|0|-1(+1C)], [MIMAT0000082_1&hsa-miR-26a-5p&offsets|0|-1(+1C), m-34&3|+|37969413|37969434&offsets|0|-1(+1C)]	16.607	1.10395	4.71017e-14	9.2496e-13
TTCAAGTAATCCAGGATAGGCT	iso-22-YOSEKKHK3	Controls	isomiR	exclusive	wildtype	exclusive~TTCAAGTAATCCAGGATAGGCT~wildtype~hsa-33-406.1&WithFlank&12|-|57824614|57824685@7.28.22, hsa-34-546.1&WithFlank&3|+|37969407|37969479@7.28.22~[MIMAT0000082&hsa-miR-26a-5p&offsets|0|0, m-33&12|-|57824658|57824679&offsets|0|0], [MIMAT0000082_1&hsa-miR-26a-5p&offsets|0|0, m-34&3|+|37969413|37969434&offsets|0|0]	2039.96	-0.469058	2.35721e-06	1.20625e-05
TTCAAGTAATCCAGGATAGGCTAG	na-24-YOSEKKHKHH	Controls	not-itr	na	na	TTCAAGTAATCCAGGATAGGCTAG	7.90227	-1.55177	0.00293405	0.00765797
TTCAAGTAATCCAGGATAGGCTAT	na-24-YOSEKKHKHI	Controls	not-itr	na	na	TTCAAGTAATCCAGGATAGGCTAT	63.9813	-1.2097	4.89873e-06	2.5907e-05
TTCAAGTAATCCAGGATAGGCTATT	na-25-YOSEKKHK4N	Controls	not-itr	na	na	TTCAAGTAATCCAGGATAGGCTATT	6.21168	-2.02995	0.000367411	0.00121441
TTCAAGTAATCCAGGATAGGCTCT	na-24-YOSEKKHKH3	Controls	not-itr	na	na	TTCAAGTAATCCAGGATAGGCTCT	9.3422	-1.48693	0.00138525	0.00398289
TTCAAGTAATCCAGGATAGGCTT	iso-23-YOSEKKHKDQ	Controls	isomiR	exclusive	wildtype+U(s)	exclusive~TTCAAGTAATCCAGGATAGGCTT~wildtype+U(s)~hsa-33-406.1&WithFlank&12|-|57824614|57824685@7.28.22(+1U), hsa-34-546.1&WithFlank&3|+|37969407|37969479@7.28.22(+1U)~[MIMAT0000082&hsa-miR-26a-5p&offsets|0|0(+1U), m-33&12|-|57824658|57824679&offsets|0|0(+1U)], [MIMAT0000082_1&hsa-miR-26a-5p&offsets|0|0(+1U), m-34&3|+|37969413|37969434&offsets|0|0(+1U)]	208.662	-0.556028	4.44354e-08	3.45585e-07
TTCAAGTAATCCAGGATAGGCTTA	na-24-YOSEKKHKHO	Controls	not-itr	na	na	TTCAAGTAATCCAGGATAGGCTTA	13.6409	-1.55969	0.000282751	0.000964223
TTCAAGTAATCCAGGATAGGCTTT	iso-24-YOSEKKHKHQ	Controls	isomiR	exclusive	wildtype+U(s)	exclusive~TTCAAGTAATCCAGGATAGGCTTT~wildtype+U(s)~hsa-33-406.1&WithFlank&12|-|57824614|57824685@7.28.22(+2U), hsa-34-546.1&WithFlank&3|+|37969407|37969479@7.28.22(+2U)~[MIMAT0000082&hsa-miR-26a-5p&offsets|0|0(+2U), m-33&12|-|57824658|57824679&offsets|0|0(+2U)], [MIMAT0000082_1&hsa-miR-26a-5p&offsets|0|0(+2U), m-34&3|+|37969413|37969434&offsets|0|0(+2U)]	214.758	-0.60031	1.74599e-08	1.46682e-07
TTCAAGTAATCCAGGATAGGCTTTT	iso-25-YOSEKKHKNZ	Controls	isomiR	exclusive	wildtype+U(s)	exclusive~TTCAAGTAATCCAGGATAGGCTTTT~wildtype+U(s)~hsa-33-406.1&WithFlank&12|-|57824614|57824685@7.28.22(+3U), hsa-34-546.1&WithFlank&3|+|37969407|37969479@7.28.22(+3U)~[MIMAT0000082&hsa-miR-26a-5p&offsets|0|0(+3U), m-33&12|-|57824658|57824679&offsets|0|0(+3U)], [MIMAT0000082_1&hsa-miR-26a-5p&offsets|0|0(+3U), m-34&3|+|37969413|37969434&offsets|0|0(+3U)]	43.7559	-0.605455	1.04121e-07	7.17432e-07
TTCAAGTAATCCAGGATAGGTT	iso-22-YOSEKKHKQ	ALS	isomiR	exclusive	wildtype+U(s)	exclusive~TTCAAGTAATCCAGGATAGGTT~wildtype+U(s)~hsa-33-406.1&WithFlank&12|-|57824614|57824685@7.26.20(+2U), hsa-34-546.1&WithFlank&3|+|37969407|37969479@7.26.20(+2U)~[MIMAT0000082&hsa-miR-26a-5p&offsets|0|-2(+2U), m-33&12|-|57824658|57824679&offsets|0|-2(+2U)], [MIMAT0000082_1&hsa-miR-26a-5p&offsets|0|-2(+2U), m-34&3|+|37969413|37969434&offsets|0|-2(+2U)]	23.0519	1.04381	3.79242e-13	7.00928e-12
TTCAAGTAATTCAGGATAGGTA	iso-22-YOSE8KHKO	ALS	isomiR	exclusive	wildtype+A(s)	exclusive~TTCAAGTAATTCAGGATAGGTA~wildtype+A(s)~hsa-53-218.1&WithFlank&2|+|218402651|218402718@7.27.21(+1A)~[MIMAT0000083&hsa-miR-26b-5p&offsets|0|0(+1A), m-53&2|+|218402657|218402678&offsets|0|-1(+1A)]	13.1773	0.695558	4.58537e-07	2.81391e-06
TTCAAGTAATTCAGGATAGGTC	iso-22-YOSE8KHK5	ALS	isomiR	exclusive	wildtype+C(s)	exclusive~TTCAAGTAATTCAGGATAGGTC~wildtype+C(s)~hsa-53-218.1&WithFlank&2|+|218402651|218402718@7.27.21(+1C)~[MIMAT0000083&hsa-miR-26b-5p&offsets|0|0(+1C), m-53&2|+|218402657|218402678&offsets|0|-1(+1C)]	10.6335	1.08051	2.85612e-11	4.15459e-10
TTCAAGTAATTCAGGATAGGTT	iso-22-YOSE8KHKQ	Controls	isomiR	exclusive	wildtype	exclusive~TTCAAGTAATTCAGGATAGGTT~wildtype~hsa-53-218.1&WithFlank&2|+|218402651|218402718@7.28.22~[MIMAT0000083&hsa-miR-26b-5p&offsets|0|+1, m-53&2|+|218402657|218402678&offsets|0|0]	1728.62	-0.52051	4.2362e-07	2.62011e-06
TTCAAGTAATTCAGGATAGGTTA	iso-23-YOSE8KHK0O	Controls	isomiR	exclusive	wildtype+A(s)	exclusive~TTCAAGTAATTCAGGATAGGTTA~wildtype+A(s)~hsa-53-218.1&WithFlank&2|+|218402651|218402718@7.28.22(+1A)~[MIMAT0000083&hsa-miR-26b-5p&offsets|0|+1(+1A), m-53&2|+|218402657|218402678&offsets|0|0(+1A)]	45.4137	-0.564945	3.93811e-06	1.93337e-05
TTCAAGTAATTCAGGATAGGTTGT	iso-24-YOSE8KHKKN	Controls	isomiR	exclusive	wildtype	exclusive~TTCAAGTAATTCAGGATAGGTTGT~wildtype~hsa-53-218.1&WithFlank&2|+|218402651|218402718@7.30.24~[MIMAT0000083&hsa-miR-26b-5p&offsets|0|+3, m-53&2|+|218402657|218402678&offsets|0|+2]	24.5071	-0.401258	0.00132446	0.00344491
TTCAAGTAATTCAGGATAGGTTT	iso-23-YOSE8KHK0Q	Controls	isomiR	exclusive	wildtype+U(s)	exclusive~TTCAAGTAATTCAGGATAGGTTT~wildtype+U(s)~hsa-53-218.1&WithFlank&2|+|218402651|218402718@7.28.22(+1U)~[MIMAT0000083&hsa-miR-26b-5p&offsets|0|+1(+1U), m-53&2|+|218402657|218402678&offsets|0|0(+1U)]	202.983	-0.642652	4.48917e-08	3.47413e-07
TTCACAGTGGCTAAGTTCTGA	iso-21-Y51840YYB	ALS	isomiR	exclusive	wildtype+A(s)	exclusive~TTCACAGTGGCTAAGTTCTGA~wildtype+A(s)~hsa-240-39.1&WithFlank&9|+|95085457|95085531@49.68.20(+1A), hsa-2872.1&WithFlank&9|+|95085434|95085547@72.91.20(+1A)~[MIMAT0000419&hsa-miR-27b-3p&offsets|0|-1(+1A), m-39&9|+|95085505|95085525&offsets|0|-1(+1A)], [MIMAT0000419&hsa-miR-27b-3p&offsets|0|-1(+1A), m-39&9|+|95085505|95085525&offsets|0|-1(+1A)]	29.4776	0.579507	5.64263e-05	0.00020907
TTCACAGTGGCTAAGTTCTGT	iso-21-Y51840YYE	ALS	isomiR	exclusive	wildtype+U(s)	exclusive~TTCACAGTGGCTAAGTTCTGT~wildtype+U(s)~hsa-240-39.1&WithFlank&9|+|95085457|95085531@49.68.20(+1U), hsa-2872.1&WithFlank&9|+|95085434|95085547@72.91.20(+1U)~[MIMAT0000419&hsa-miR-27b-3p&offsets|0|-1(+1U), m-39&9|+|95085505|95085525&offsets|0|-1(+1U)], [MIMAT0000419&hsa-miR-27b-3p&offsets|0|-1(+1U), m-39&9|+|95085505|95085525&offsets|0|-1(+1U)]	10.2184	0.944199	7.53614e-08	5.48115e-07
TTCCCCTTGGGGTTGTAGGACCA	na-23-YRN8RYV2D2	Controls	not-itr	na	na	TTCCCCTTGGGGTTGTAGGACCA	11.2618	-1.15166	0.00898969	0.0199181
TTCCCCTTGGGGTTGTAGGACCAC	na-24-YRN8RYV211	Controls	not-itr	na	na	TTCCCCTTGGGGTTGTAGGACCAC	26.4347	-1.28534	0.00175657	0.00491902
TTCCGGGGGGAGTATG	rRF-16-YSRK1Q0	ALS	rRF	na	na	TTCCGGGGGGAGTATG~clustered_U13369.1_+_-50_13364_Gonz45S_45S_50ntFlanks@4866.4881.16, hg38_21_+_8205938_8219352_RNA45SN2_45S_50ntFlanks@4853.4868.16, hg38_21_+_8388985_8402393_RNA45SN3_45S_50ntFlanks@4841.4856.16, hg38_21_+_8433172_8446622_RNA45SN1_45S_50ntFlanks@4864.4879.16, unplaced_AL353644.34_+_122223_135695_RNA45SN4_45S_50ntFlanks@4868.4883.16, unplaced_AL592188.60_+_105374_118830_RNA45SN5_4…	5.20573	0.545595	0.000108421	0.000671319
TTCGGAAGAAGGGGTGCCTGG	na-21-Y8DBR3PY0	Controls	not-itr	na	na	TTCGGAAGAAGGGGTGCCTGG	16.1064	-1.1726	0.0112203	0.023689
TTCGGGAAGTCCAGGTGCTGTTAACT	na-26-Y8O3KKXYYDE	Controls	not-itr	na	na	TTCGGGAAGTCCAGGTGCTGTTAACT	12.9998	-1.46143	0.00577596	0.0137009
TTCTACAGTCCGACGA	na-16-YXJMLHB	ALS	not-itr	na	na	TTCTACAGTCCGACGA	79.7075	0.989075	0.00596504	0.0140873
TTCTACAGTCCGACGATC	na-18-YXJMLHDD	ALS	not-itr	na	na	TTCTACAGTCCGACGATC	156.301	3.59945	4.09228e-14	8.3555e-13
TTCTCACTACTGCACTTGACTAGTC	yRF-25-Y9E5X5ZDVM	Controls	not-itr	na	i-yRF	hg38_rmsk_HY1_UniqID585,hg38_rmsk_HY1_UniqID205,hg38_rmsk_HY1_UniqID1545,hg38_rmsk_HY1_UniqID527,hg38_rmsk_HY1_UniqID1742,hg38_rmsk_HY1_UniqID1491,hg38_rmsk_HY1_UniqID347,Y_RNA.683-201_UniqID1583,hg38_rmsk_HY1_UniqID1267,Y_RNA.574-201_UniqID136,Y_RNA.580-201_UniqID677,Y_RNA.586-201_UniqID1706,hg38_rmsk_HY1_UniqID1266,hg38_rmsk_HY1_UniqID1521,Y_RNA.459-201_UniqID1035,Y_RNA.14-201_UniqID1776,Y_RNA.…	14.2816	-1.32214	0.00270788	0.00720761
TTCTCACTACTGCACTTGACTAGTCT	yRF-26-Y9E5X5ZDVME	Controls	not-itr	na	i-yRF,3p-yRF	hg38_rmsk_HY1_UniqID585,hg38_rmsk_HY1_UniqID205,hg38_rmsk_HY1_UniqID1545,hg38_rmsk_HY1_UniqID527,hg38_rmsk_HY1_UniqID1742,hg38_rmsk_HY1_UniqID1491,hg38_rmsk_HY1_UniqID347,Y_RNA.683-201_UniqID1583,hg38_rmsk_HY1_UniqID1267,Y_RNA.574-201_UniqID136,Y_RNA.580-201_UniqID677,Y_RNA.586-201_UniqID1706,hg38_rmsk_HY1_UniqID1266,hg38_rmsk_HY1_UniqID1521,Y_RNA.459-201_UniqID1035,Y_RNA.14-201_UniqID1776,Y_RNA.…	16.7058	-1.21005	0.00247681	0.00670318
TTCTCACTACTGCACTTGACTAGTCTT	yRF-27-Y9E5X5ZDVMQ	Controls	not-itr	na	i-yRF	hg38_rmsk_HY1_UniqID585,hg38_rmsk_HY1_UniqID1545,hg38_rmsk_HY1_UniqID527,hg38_rmsk_HY1_UniqID1742,hg38_rmsk_HY1_UniqID1491,hg38_rmsk_HY1_UniqID347,Y_RNA.683-201_UniqID1583,Y_RNA.574-201_UniqID136,Y_RNA.580-201_UniqID677,Y_RNA.586-201_UniqID1706,hg38_rmsk_HY1_UniqID1266,hg38_rmsk_HY1_UniqID1521,Y_RNA.459-201_UniqID1035,Y_RNA.14-201_UniqID1776,Y_RNA.573-201_UniqID1834,Y_RNA.478-201_UniqID153,hg38_r…	20.6132	-1.10479	0.0070369	0.0161229
TTCTCCACTCCCACTGCTTCACTTGACTAGCCT	yRF-33-Y929KIQ9EYEPD3	Controls	not-itr	na	i-yRF,3p-yRF	hg38_rmsk_HY3_UniqID179,hg38_rmsk_HY3_UniqID511,Y_RNA.439-201_UniqID564,hg38_rmsk_HY3_UniqID869,hg38_rmsk_HY3_UniqID64,hg38_rmsk_HY3_UniqID1384,hg38_rmsk_HY3_UniqID1779,hg38_rmsk_HY3_UniqID1872,hg38_rmsk_HY3_UniqID370,hg38_rmsk_HY3_UniqID1038,hg38_rmsk_HY3_UniqID1155,hg38_rmsk_HY3_UniqID1282,hg38_rmsk_HY3_UniqID1400,hg38_rmsk_HY3_UniqID1676,Y_RNA.158-201_UniqID1013,hg38_rmsk_HY3_UniqID1319,hg38_r…	22.4385	-1.40597	5.76884e-05	0.000238593
TTCTCCACTCCCACTGCTTCACTTGACTAGCCTA	yRF-34-Y929KIQ9EYEP1O	Controls	not-itr	na	i-yRF	Y_RNA.7-201_UniqID1114,Y_RNA.657-201_UniqID1216,Y_RNA.33-201_UniqID1344	26.227	-1.20163	3.70164e-05	0.000162691
TTCTCCACTCCCACTGCTTCACTTGACTAGCCTT	yRF-34-Y929KIQ9EYEP1Q	Controls	not-itr	na	3p-yRF,i-yRF	hg38_rmsk_HY3_UniqID179,hg38_rmsk_HY3_UniqID511,Y_RNA.439-201_UniqID564,hg38_rmsk_HY3_UniqID869,hg38_rmsk_HY3_UniqID1779,hg38_rmsk_HY3_UniqID370,hg38_rmsk_HY3_UniqID1038,hg38_rmsk_HY3_UniqID1155,hg38_rmsk_HY3_UniqID1282,hg38_rmsk_HY3_UniqID1400,hg38_rmsk_HY3_UniqID1676,Y_RNA.158-201_UniqID1013,hg38_rmsk_HY3_UniqID1319,hg38_rmsk_HY3_UniqID1470,hg38_rmsk_HY3_UniqID1701,Y_RNA.103-201_UniqID16,Y_RNA.…	29.7079	-1.34008	1.35991e-05	6.45158e-05
TTCTGTACTGAGCTGCCCCGAG	na-22-YYUYFYKSH	ALS	not-itr	na	na	TTCTGTACTGAGCTGCCCCGAG	24.2899	0.895934	0.00267247	0.00714874
TTGACCGCTCTGACCA	tRF-16-ZDL9X1B	ALS	tRF	exclusive	3'-tRF	exclusive~TTGACCGCTCTGACCA~3'-tRF~trnaMT_ValTAC_MT_+_1602_1670@57.72.16	15.7725	0.727705	0.00020266	0.00131729
TTGAGAACTGAATTCCATGGGTT	iso-23-Z0BYD9J80E	Controls	isomiR	exclusive	wildtype	exclusive~TTGAGAACTGAATTCCATGGGTT~wildtype~hsa-129-709.1&WithFlank&5|+|160485366|160485433@6.28.23~[MIMAT0000449&hsa-miR-146a-5p&offsets|-1|0, m-129&5|+|160485372|160485393&offsets|-1|0]	5.81229	-0.415886	0.00346741	0.00808206
TTGAGGATATGAGATCGAGACAACA	na-25-Z05Q5EL22F	ALS	not-itr	na	na	TTGAGGATATGAGATCGAGACAACA	18.0337	3.66139	2.92823e-15	8.1435e-14
TTGAGGATATGAGATCGAGACGACA	na-25-Z05Q5EL2LF	ALS	not-itr	na	na	TTGAGGATATGAGATCGAGACGACA	1435.51	1.18105	8.03361e-12	1.01236e-10
TTGAGGATATGAGATCGAGACGACG	na-25-Z05Q5EL2LH	ALS	not-itr	na	na	TTGAGGATATGAGATCGAGACGACG	28.5544	3.84905	3.83551e-15	1.01421e-13
TTGAGGATATGAGATCGAGACGGCA	na-25-Z05Q5EL2MF	ALS	not-itr	na	na	TTGAGGATATGAGATCGAGACGGCA	28.2439	3.4827	7.36477e-14	1.39757e-12
TTGAGGATATGAGATCGAGGCGACA	na-25-Z05Q5ELKLF	ALS	not-itr	na	na	TTGAGGATATGAGATCGAGGCGACA	36.9339	3.29019	2.35918e-13	4.01302e-12
TTGAGGATATGAGATCGGGACGACA	na-25-Z05Q5EM2LF	ALS	not-itr	na	na	TTGAGGATATGAGATCGGGACGACA	29.1558	3.51428	3.32426e-13	5.36203e-12
TTGAGGATATGAGGTCGAGACGACA	na-25-Z05Q53L2LF	ALS	not-itr	na	na	TTGAGGATATGAGGTCGAGACGACA	41.502	3.77419	3.68003e-16	1.41331e-14
TTGAGGATATGGGATCGAGACGACA	na-25-Z05QREL2LF	ALS	not-itr	na	na	TTGAGGATATGGGATCGAGACGACA	35.7536	3.60111	9.80077e-15	2.29111e-13
TTGAGGGTATGAGATCGAGACGACA	na-25-Z0RQ5EL2LF	ALS	not-itr	na	na	TTGAGGGTATGAGATCGAGACGACA	30.5328	3.77567	4.60027e-16	1.66921e-14
TTGCAGCTGCCTGGGAGTGACTTC	iso-24-ZFQVNK1UH5	Controls	isomiR	exclusive	wildtype	exclusive~TTGCAGCTGCCTGGGAGTGACTTC~wildtype~hsa-1270-256.1&WithFlank&2|-|25328644|25328716@43.66.24, hsa-2946.1&WithFlank&2|-|25328634|25328737@64.87.24~[MIMAT0005797&hsa-miR-1301-3p&offsets|0|0, m-256&2|-|25328650|25328674&offsets|0|-1], [MIMAT0005797&hsa-miR-1301-3p&offsets|0|0, m-256&2|-|25328650|25328674&offsets|0|-1]	7.02588	-0.470775	3.06798e-05	0.000121405
TTGCAGCTGCCTGGGAGTGACTTCA	iso-25-ZFQVNK1UN6	Controls	isomiR	exclusive	wildtype	exclusive~TTGCAGCTGCCTGGGAGTGACTTCA~wildtype~hsa-1270-256.1&WithFlank&2|-|25328644|25328716@43.67.25, hsa-2946.1&WithFlank&2|-|25328634|25328737@64.88.25~[MIMAT0005797&hsa-miR-1301-3p&offsets|0|+1, m-256&2|-|25328650|25328674&offsets|0|0], [MIMAT0005797&hsa-miR-1301-3p&offsets|0|+1, m-256&2|-|25328650|25328674&offsets|0|0]	7.64763	-0.428818	0.000158744	0.000544405
TTGCAGCTGCCTGGGAGTGACTTCT	iso-25-ZFQVNK1UN7	Controls	isomiR	exclusive	wildtype+U(s)	exclusive~TTGCAGCTGCCTGGGAGTGACTTCT~wildtype+U(s)~hsa-1270-256.1&WithFlank&2|-|25328644|25328716@43.66.24(+1U), hsa-2946.1&WithFlank&2|-|25328634|25328737@64.87.24(+1U)~[MIMAT0005797&hsa-miR-1301-3p&offsets|0|0(+1U), m-256&2|-|25328650|25328674&offsets|0|-1(+1U)], [MIMAT0005797&hsa-miR-1301-3p&offsets|0|0(+1U), m-256&2|-|25328650|25328674&offsets|0|-1(+1U)]	23.1632	-0.481659	2.76395e-06	1.39619e-05
TTGGAGGGCAAGTCTGG	rRF-17-Z2RF174	ALS	rRF	na	na	TTGGAGGGCAAGTCTGG~clustered_U13369.1_+_-50_13364_Gonz45S_45S_50ntFlanks@4301.4317.17, hg38_21_+_8205938_8219352_RNA45SN2_45S_50ntFlanks@4288.4304.17, hg38_21_+_8388985_8402393_RNA45SN3_45S_50ntFlanks@4276.4292.17, hg38_21_+_8433172_8446622_RNA45SN1_45S_50ntFlanks@4299.4315.17, unplaced_AL353644.34_+_122223_135695_RNA45SN4_45S_50ntFlanks@4303.4319.17, unplaced_AL592188.60_+_105374_118830_RNA45SN5_…	6.82494	0.432125	0.011299	0.0277563
TTGGCCTCAAGTCAGG	na-16-ZJ4OSP0	Controls	not-itr	na	na	TTGGCCTCAAGTCAGG	23.1826	-1.23149	0.00474963	0.0116786
TTGGGAGCGGGCGGGCGG	rRF-18-ZKF8QKD4	Controls	rRF	na	na	TTGGGAGCGGGCGGGCGG~clustered_U13369.1_+_-50_13364_Gonz45S_45S_50ntFlanks@4394.4411.18, hg38_21_+_8205938_8219352_RNA45SN2_45S_50ntFlanks@4381.4398.18, hg38_21_+_8388985_8402393_RNA45SN3_45S_50ntFlanks@4369.4386.18, hg38_21_+_8433172_8446622_RNA45SN1_45S_50ntFlanks@4392.4409.18, unplaced_AL353644.34_+_122223_135695_RNA45SN4_45S_50ntFlanks@4396.4413.18, unplaced_AL592188.60_+_105374_118830_RNA45SN5…	12.8098	-0.478034	0.00609856	0.0166057
TTGGGGATATGAGATCGAGACGACA	na-25-ZK5Q5EL2LF	ALS	not-itr	na	na	TTGGGGATATGAGATCGAGACGACA	32.6576	3.83115	2.11084e-15	6.42414e-14
TTGGGGTGCGAGAGGTCCCGGGTT	na-24-ZK7HFK8S2E	Controls	not-itr	na	na	TTGGGGTGCGAGAGGTCCCGGGTT	7.95272	-1.95958	0.00162552	0.00458386
TTGGTCCCCTTCAACCAGCTG	iso-21-Z3K78DJI0	ALS	isomiR	exclusive	wildtype	exclusive~TTGGTCCCCTTCAACCAGCTG~wildtype~hsa-902-320.1&WithFlank&18|-|21825705|21825776@45.65.21, hsa-901-320.1&WithFlank&20|+|62564927|62564998@45.65.21~[MIMAT0000427&hsa-miR-133a-3p&offsets|+1|0, m-320&18|-|21825711|21825733&offsets|+1|-1], [MIMAT0000427_1&hsa-miR-133a-3p&offsets|+1|0, m-320&20|+|62564970|62564992&offsets|+1|-1]	52.5354	0.916827	0.00242975	0.00590888
TTGGTCCCCTTCAACCAGCTGT	iso-22-Z3K78DJIN	ALS	isomiR	exclusive	wildtype	exclusive~TTGGTCCCCTTCAACCAGCTGT~wildtype~hsa-902-320.1&WithFlank&18|-|21825705|21825776@45.66.22, hsa-901-320.1&WithFlank&20|+|62564927|62564998@45.66.22~[MIMAT0000427&hsa-miR-133a-3p&offsets|+1|+1, m-320&18|-|21825711|21825733&offsets|+1|0], [MIMAT0000427_1&hsa-miR-133a-3p&offsets|+1|+1, m-320&20|+|62564970|62564992&offsets|+1|0]	393.819	1.15972	4.40586e-05	0.000167133
TTGGTCCCCTTCAACCAGCTGTA	iso-23-Z3K78DJI0B	ALS	isomiR	exclusive	wildtype	exclusive~TTGGTCCCCTTCAACCAGCTGTA~wildtype~hsa-902-320.1&WithFlank&18|-|21825705|21825776@45.67.23, hsa-901-320.1&WithFlank&20|+|62564927|62564998@45.67.23~[MIMAT0000427&hsa-miR-133a-3p&offsets|+1|+2, m-320&18|-|21825711|21825733&offsets|+1|+1], [MIMAT0000427_1&hsa-miR-133a-3p&offsets|+1|+2, m-320&20|+|62564970|62564992&offsets|+1|+1]	39.209	1.62226	1.7982e-07	1.19197e-06
TTGGTCCCCTTCAACCAGCTGTT	iso-23-Z3K78DJI0E	ALS	isomiR	exclusive	wildtype+U(s)	exclusive~TTGGTCCCCTTCAACCAGCTGTT~wildtype+U(s)~hsa-902-320.1&WithFlank&18|-|21825705|21825776@45.66.22(+1U), hsa-901-320.1&WithFlank&20|+|62564927|62564998@45.66.22(+1U)~[MIMAT0000427&hsa-miR-133a-3p&offsets|+1|+1(+1U), m-320&18|-|21825711|21825733&offsets|+1|0(+1U)], [MIMAT0000427_1&hsa-miR-133a-3p&offsets|+1|+1(+1U), m-320&20|+|62564970|62564992&offsets|+1|0(+1U)]	97.0426	2.98041	8.43306e-22	3.01098e-20
TTTCCCCTTGGGGTTGTAGGACCAC	na-25-ZR3YRNSK05	Controls	not-itr	na	na	TTTCCCCTTGGGGTTGTAGGACCAC	34.7396	-1.1021	0.00733173	0.0167035
TTTGGTCCCCTTCAACCAGCTG	iso-22-Z88RYOKJP	ALS	isomiR	exclusive	wildtype	exclusive~TTTGGTCCCCTTCAACCAGCTG~wildtype~hsa-902-320.1&WithFlank&18|-|21825705|21825776@44.65.22, hsa-901-320.1&WithFlank&20|+|62564927|62564998@44.65.22~[MIMAT0000427&hsa-miR-133a-3p&offsets|0|0, m-320&18|-|21825711|21825733&offsets|0|-1], [MIMAT0000427_1&hsa-miR-133a-3p&offsets|0|0, m-320&20|+|62564970|62564992&offsets|0|-1]	155.591	1.2733	1.17015e-05	5.05031e-05
TTTGGTCCCCTTCAACCAGCTGT	iso-23-Z88RYOKJ0N	ALS	isomiR	exclusive	wildtype	exclusive~TTTGGTCCCCTTCAACCAGCTGT~wildtype~hsa-902-320.1&WithFlank&18|-|21825705|21825776@44.66.23, hsa-901-320.1&WithFlank&20|+|62564927|62564998@44.66.23~[MIMAT0000427&hsa-miR-133a-3p&offsets|0|+1, m-320&18|-|21825711|21825733&offsets|0|0], [MIMAT0000427_1&hsa-miR-133a-3p&offsets|0|+1, m-320&20|+|62564970|62564992&offsets|0|0]	191.066	1.50507	8.40133e-08	6.02671e-07

## Sheet: Supp. Table S3B
Supp. Table S3B. Differentially abundant molecules in the Serum of ALS patients vs. Healthy Controls.
Nucleotide sequence	License Plate	abundance is higher in …	RNA class	exclusive or ambiguous?	type	Detailed Labels (where applicable)	Mean Expression (DESeq2 normalization)	Log2 change	pVal	FDR
GATCAAGTTATTAAGGGCTTATGG	na-24-561XY06ZF4	ALS	not-itr	na	na	GATCAAGTTATTAAGGGCTTATGG	15.565	7.00867	1.46701e-06	0.00122234
CGGGTTAGTCGATCC	na-15-M3VM5R	ALS	not-itr	na	na	CGGGTTAGTCGATCC	15.1812	6.97641	4.05176e-07	0.000414968
AATGGCCGGGACTAAGTAGC	na-20-D83KEOSJ	ALS	not-itr	na	na	AATGGCCGGGACTAAGTAGC	13.7543	6.82882	8.04499e-06	0.00488261
GCGGTCATGTATGACGGAATAGATTAGCA	na-29-Q3JWID6EFNEU	ALS	not-itr	na	na	GCGGTCATGTATGACGGAATAGATTAGCA	13.0489	6.75623	6.55843e-05	0.0225463
TAACCCTGGAATCGGATTGACC	na-22-U1N2H8IUJ	ALS	not-itr	na	na	TAACCCTGGAATCGGATTGACC	11.9163	6.62488	0.000101272	0.0311158
AACCCTGGAATCGGATTGACC	na-21-BR9BW2ZDD	ALS	not-itr	na	na	AACCCTGGAATCGGATTGACC	11.8728	6.6198	9.86231e-05	0.0304925
CACGACTCTCGGCAA	na-15-2U496O	ALS	not-itr	na	na	CACGACTCTCGGCAA	11.5519	6.58628	1.40047e-11	3.44236e-08
GCCTACGCTCTGAATACTTTAGCA	na-24-PXL9XEEZEU	ALS	not-itr	na	na	GCCTACGCTCTGAATACTTTAGCA	11.4324	6.56635	9.38555e-09	1.48837e-05
AACTTTGGTGCGGCC	na-15-BZ94M1	ALS	not-itr	na	na	AACTTTGGTGCGGCC	11.3963	6.56078	3.40675e-06	0.00242718
CGTAATGCGAATTGCAGAACTCCGTGA	na-27-MOXUIVFD8WL	ALS	not-itr	na	na	CGTAATGCGAATTGCAGAACTCCGTGA	11.2856	6.54701	2.06378e-05	0.0104379
CCTTCCTCGTCGCCA	na-15-394WL6	ALS	not-itr	na	na	CCTTCCTCGTCGCCA	11.2102	6.53694	0.00011518	0.0341762
ACGGGCAGAGCTCAAGTCTCC	na-21-EKJ04OS9D	ALS	not-itr	na	na	ACGGGCAGAGCTCAAGTCTCC	11.1748	6.53098	0.000158267	0.0398994
AAGGAGTCTAACATGTA	na-17-D2SX04O	ALS	not-itr	na	na	AAGGAGTCTAACATGTA	11.149	6.52798	1.62638e-08	2.16088e-05
GGGTGGGCTAGAGAACTAG	na-19-R46X5BHH	ALS	not-itr	na	na	GGGTGGGCTAGAGAACTAG	10.6768	6.4654	0.00020907	0.048253
CAGGCCTACGCTCTGAATATATTAGCA	na-27-JJ4H4YDQIP2	ALS	not-itr	na	na	CAGGCCTACGCTCTGAATATATTAGCA	10.629	6.45882	6.4455e-05	0.0224434
AAGCTCGTAGTTGGATTTGTGGATGGGTCG	na-30-DIMPZ2ZW64RS	ALS	not-itr	na	na	AAGCTCGTAGTTGGATTTGTGGATGGGTCG	10.3397	6.41444	8.03249e-07	0.000731254
TTCGGGTTGTAAACTGCTTTTGTA	na-24-Y87WBIQZKB	ALS	not-itr	na	na	TTCGGGTTGTAAACTGCTTTTGTA	9.65952	6.31853	1.11792e-06	0.000947537
GAGATAGGGTTGGAGC	na-16-5E1390D	ALS	not-itr	na	na	GAGATAGGGTTGGAGC	9.45937	6.29243	0.000200736	0.0465481
CTGTAGGATTATGACTGAACGCCT	na-24-NL6NIDXDI3	ALS	not-itr	na	na	CTGTAGGATTATGACTGAACGCCT	9.45212	6.28922	6.36847e-05	0.0224434
TAGCGAAGTTCCTTGTCGGGTAAG	na-24-VHDN3YWK2S	ALS	not-itr	na	na	TAGCGAAGTTCCTTGTCGGGTAAG	9.373	6.27956	4.2406e-08	5.34533e-05
AATGATTGGCGGCCTCGGGGGAGA	na-24-DUZJ67MKHX	ALS	not-itr	na	na	AATGATTGGCGGCCTCGGGGGAGA	9.35632	6.27685	8.87699e-05	0.0281544
TTAGATTGTTCTCTTACT	na-18-Y2ZN4ZW	ALS	not-itr	na	na	TTAGATTGTTCTCTTACT	8.60824	6.14863	1.94709e-05	0.00997073
ATTCCCGGAGCCGACCCCA	na-19-IRM03D12	ALS	not-itr	na	na	ATTCCCGGAGCCGACCCCA	8.51003	6.13423	3.98088e-07	0.000414968
CGACCTACTCGACCCTTCGGCC	na-22-L1U9ORY8J	ALS	not-itr	na	na	CGACCTACTCGACCCTTCGGCC	8.37742	6.11117	0.000111853	0.0335738
TTACTGTAACTTGAAATTGAAAT	na-23-YISDZBIU7	ALS	not-itr	na	na	TTACTGTAACTTGAAATTGAAAT	8.14302	6.07472	0.000143898	0.0376526
GAATCGGATTGACCGGAGATGGGGT	na-25-OM6NOS5ER3	ALS	not-itr	na	na	GAATCGGATTGACCGGAGATGGGGT	8.04735	6.05864	0.000120267	0.034714
CTTTGAACGCAAGTTGCGCCCGAGG	na-25-NYBVDNQ1LK	ALS	not-itr	na	na	CTTTGAACGCAAGTTGCGCCCGAGG	7.98914	6.04392	2.66648e-05	0.0122509
ACGCTCTGAATATATTAGCA	na-20-EINBVQVF	ALS	not-itr	na	na	ACGCTCTGAATATATTAGCA	7.83892	6.02058	0.00017909	0.0442416
GTCAAGTGAATAAGAGCATGTGG	na-23-SO7BU2P404	ALS	not-itr	na	na	GTCAAGTGAATAAGAGCATGTGG	7.6327	5.97859	5.70722e-06	0.00364373
TGATAGCACGACTGTTAGCAAAACGGAA	na-28-XLPHEWVFBHD6	ALS	not-itr	na	na	TGATAGCACGACTGTTAGCAAAACGGAA	7.62735	5.97225	4.46386e-05	0.0180868
GACGTTGATAGGCTGGGTGTGGAAGCG	na-27-OWXL6YRW60K	ALS	not-itr	na	na	GACGTTGATAGGCTGGGTGTGGAAGCG	7.40834	5.93496	0.000184251	0.044583
GTGGCGTGGACCTACCTCTCCTGGCAC	na-27-7J723549NJ1	ALS	not-itr	na	na	GTGGCGTGGACCTACCTCTCCTGGCAC	7.35502	5.92643	6.40984e-06	0.00402278
CCCTGTAGACGAAAACAGCG	na-20-KYVDOBJH	ALS	not-itr	na	na	CCCTGTAGACGAAAACAGCG	7.3092	5.91276	4.68636e-05	0.0184233
CGGACCGCCTGAATAATCGCGCA	na-23-MDL7OLHVDU	ALS	not-itr	na	na	CGGACCGCCTGAATAATCGCGCA	7.18815	5.89497	5.74686e-07	0.000565031
GTCTGCAACTCGACTACATGAAGC	na-24-SY2ILI0409	ALS	not-itr	na	na	GTCTGCAACTCGACTACATGAAGC	7.15919	5.88004	5.41588e-05	0.02017
[truncated: 217 more rows]

## Sheet: Supp. Table S3C
Supp. Table S3C. List of sequences that are statistically-significantly enriched (two-sided Fisher's exact test using present/absence) in plasma samples in either ALS patients or controls. In all cases, FDR ≤ 1.0 E-09.
[truncated: 365 more rows]
