# Supplementary material for: Re-Analyses of Samples From Amyotrophic Lateral Sclerosis Patients and Controls Identify Many Novel Small RNAs With Diagnostic And Prognostic Potential
Source: Mol Neurobiol. 2025 Feb 21;62(7):8135–49. doi: 10.1007/s12035-025-04747-2 (PMC12208959; doi:10.1007/s12035-025-04747-2)
Supplement: Supplementary file 4 — Supplementary file4 (XLSX 11811 KB) [file 12035_2025_4747_MOESM4_ESM.xlsx]

## Sheet: Supp. Table S4A
				`
Supp. Table S4A. Univariate Cox model analysis that considers the abundance of a molecule. Results were filtered by requiring that Pr (>|z|) ≤ 0.05 for the molecule and that, at least one of "likelihood ratio test" or "Wald test" p-Values be ≤ 0.05. Kaplan-Meier classes were defined using mean abundance value.
Outcome variable	Abundance Used	Treatments	RNA class	Internal Labels	Sequence	License Plate	Total Alive	Total Dead	Likelihood ratio test (LRT)	LRT pVal	Wald Test (WT)	WT pVal	exp (coef)	CI lower .95	CI upper .95	Pr(>|z|)	Chisq	ChisqPval	Kaplan-Meier LRpval	Kaplan Meier class sizes
survival_enrolment	Natural log	BothWithAndWithoutRiluzole	not-itr	GTAATGGCGGGAACTCTGGACAGACTGCCT	GTAATGGCGGGAACTCTGGACAGACTGCCT	na-30-SE68OIN2JDX7	17	231	38.3261	5.9857e-10	36.49	1.53626e-09	0.817955	0.766325	0.873064	1.53626e-09	41.7594	1.03227e-10	1.03227e-10	HighMeanStrata=FALSE (138), HighMeanStrata=TRUE (110)
survival_enrolment	Natural log	BothWithAndWithoutRiluzole	not-itr	GATTTCCCCTTGGGGTTGTAGGACCA	GATTTCCCCTTGGGGTTGTAGGACCA	na-26-5ZK79KZL61B	17	231	35.5118	2.53507e-09	34.04	5.3894e-09	0.793394	0.73405	0.857536	5.3894e-09	38.9399	4.37064e-10	4.37064e-10	HighMeanStrata=FALSE (130), HighMeanStrata=TRUE (118)
survival_enrolment	Natural log	BothWithAndWithoutRiluzole	not-itr	GATTTCCCCTTGGGGTTGTAGGACCAC	GATTTCCCCTTGGGGTTGTAGGACCAC	na-27-5ZK79KZL611	17	231	35.4157	2.66331e-09	34.61	4.02551e-09	0.811571	0.75704	0.87003	4.02551e-09	32.4765	1.20642e-08	1.20642e-08	HighMeanStrata=FALSE (126), HighMeanStrata=TRUE (122)
survival_enrolment	Natural log	BothWithAndWithoutRiluzole	not-itr	GTGTTCGGAAGATTTTC	GTGTTCGGAAGATTTTC	na-17-7NMB5Z5	17	231	34.5364	4.18361e-09	33.14	8.58836e-09	0.802309	0.744341	0.864791	8.58836e-09	35.2118	2.9573e-09	2.9573e-09	HighMeanStrata=FALSE (124), HighMeanStrata=TRUE (124)
survival_enrolment	Natural log	BothWithAndWithoutRiluzole	not-itr	GGATTTCCCCTTGGGGTTGTAGGACCAC	GGATTTCCCCTTGGGGTTGTAGGACCAC	na-28-6N8RZK7W1DD1	17	231	34.0358	5.41087e-09	33.09	8.80752e-09	0.816575	0.762097	0.874947	8.80752e-09	37.9469	7.26967e-10	7.26967e-10	HighMeanStrata=FALSE (127), HighMeanStrata=TRUE (121)
survival_enrolment	Natural log	BothWithAndWithoutRiluzole	not-itr	GGATTTCCCCTTGGGGTTGTAGGACCA	GGATTTCCCCTTGGGGTTGTAGGACCA	na-27-6N8RZK7W1D2	17	231	33.7696	6.20397e-09	32.38	1.2697e-08	0.80476	0.746746	0.867281	1.2697e-08	36.086	1.88799e-09	1.88799e-09	HighMeanStrata=FALSE (128), HighMeanStrata=TRUE (120)
survival_enrolment	Natural log	BothWithAndWithoutRiluzole	not-itr	CGTGTTCGGAAGATTTTC	CGTGTTCGGAAGATTTTC	na-18-MWW2FN05	17	231	33.711	6.39379e-09	31.31	2.20211e-08	0.797645	0.736911	0.863385	2.20211e-08	29.8179	4.74598e-08	4.74598e-08	HighMeanStrata=FALSE (139), HighMeanStrata=TRUE (109)
survival_enrolment	Natural log	BothWithAndWithoutRiluzole	not-itr	GTAATGGCGGGAACTCTGGACAGACTGCCTA	GTAATGGCGGGAACTCTGGACAGACTGCCTA	na-31-SE68OIN2JDX7B	17	231	32.0396	1.51065e-08	29.07	6.96588e-08	0.754735	0.681356	0.836017	6.96588e-08	37.1673	1.08418e-09	1.08418e-09	HighMeanStrata=FALSE (158), HighMeanStrata=TRUE (90)
survival_enrolment	Natural log	BothWithAndWithoutRiluzole	not-itr	TTTCCCCTTGGGGTTGTAGGACCAC	TTTCCCCTTGGGGTTGTAGGACCAC	na-25-ZR3YRNSK05	17	231	31.1297	2.4135e-08	28.9	7.63374e-08	0.781792	0.71468	0.855206	7.63374e-08	32.9171	9.61754e-09	9.61754e-09	HighMeanStrata=FALSE (144), HighMeanStrata=TRUE (104)
survival_enrolment	Natural log	BothWithAndWithoutRiluzole	not-itr	ATGCGAGAGTAGGACGTTGCCAGGTT	ATGCGAGAGTAGGACGTTGCCAGGTT	na-26-IHF31D7VJ3E	17	231	31.0034	2.5757e-08	28.61	8.84193e-08	0.77191	0.702053	0.848719	8.84193e-08	37.657	8.43415e-10	8.43415e-10	HighMeanStrata=FALSE (146), HighMeanStrata=TRUE (102)
survival_enrolment	Natural log	BothWithAndWithoutRiluzole	not-itr	CCTTGGGGTTGTAGGACCAC	CCTTGGGGTTGTAGGACCAC	na-20-3YRNSK05	17	231	30.8372	2.80611e-08	28.97	7.36265e-08	0.77969	0.712137	0.85365	7.36265e-08	36.3766	1.62643e-09	1.62643e-09	HighMeanStrata=FALSE (138), HighMeanStrata=TRUE (110)
survival_enrolment	Natural log	BothWithAndWithoutRiluzole	not-itr	GTTCGGAAGATTTTC	GTTCGGAAGATTTTC	na-15-7SO2Z9	17	231	30.5932	3.182e-08	29.99	4.33887e-08	0.828964	0.775141	0.886525	4.33887e-08	39.0959	4.03495e-10	4.03495e-10	HighMeanStrata=FALSE (127), HighMeanStrata=TRUE (121)
survival_enrolment	Natural log	BothWithAndWithoutRiluzole	not-itr	TCGGAAGAAGGGGTGCCTGG	TCGGAAGAAGGGGTGCCTGG	na-20-W2F0R438	17	231	29.9639	4.40157e-08	28.81	7.99296e-08	0.806621	0.745741	0.872471	7.99296e-08	34.3276	4.65738e-09	4.65738e-09	HighMeanStrata=FALSE (125), HighMeanStrata=TRUE (123)
survival_enrolment	Natural log	BothWithAndWithoutRiluzole	not-itr	TTCCCCTTGGGGTTGTAGGACCAC	TTCCCCTTGGGGTTGTAGGACCAC	na-24-YRN8RYV211	17	231	29.4572	5.71644e-08	26.95	2.09309e-07	0.769914	0.697534	0.849805	2.09309e-07	34.1603	5.07537e-09	5.07537e-09	HighMeanStrata=FALSE (153), HighMeanStrata=TRUE (95)
survival_enrolment	Natural log	BothWithAndWithoutRiluzole	not-itr	GTCGACGTATAGGGTGTG	GTCGACGTATAGGGTGTG	na-18-SUMQ1300	17	231	29.3192	6.13849e-08	25.09	5.48222e-07	0.858226	0.808386	0.911139	5.48222e-07	27.6369	1.46359e-07	1.46359e-07	HighMeanStrata=FALSE (178), HighMeanStrata=TRUE (70)
survival_enrolment	Natural log	BothWithAndWithoutRiluzole	not-itr	CGGTATACCGAAGCTCTAGGTGCGGCA	CGGTATACCGAAGCTCTAGGTGCGGCA	na-27-MLUSDI4KX82	17	231	28.9336	7.49018e-08	26.64	2.45351e-07	0.776416	0.705275	0.854734	2.45351e-07	35.9629	2.01114e-09	2.01114e-09	HighMeanStrata=FALSE (147), HighMeanStrata=TRUE (101)
survival_enrolment	Natural log	BothWithAndWithoutRiluzole	not-itr	CCGTGTTCGGAAGATTTTC	CCGTGTTCGGAAGATTTTC	na-19-34Y8DEK5	17	231	28.4527	9.60167e-08	25.55	4.31166e-07	0.779987	0.708343	0.858877	4.31166e-07	34.5006	4.26109e-09	4.26109e-09	HighMeanStrata=FALSE (162), HighMeanStrata=TRUE (86)
survival_enrolment	Natural log	BothWithAndWithoutRiluzole	not-itr	CCGTGTGAAAGTAGGTCATCGTCAGGCT	CCGTGTGAAAGTAGGTCATCGTCAGGCT	na-28-34XBSK8MSPDW	17	231	28.276	1.05194e-07	25.12	5.38291e-07	0.880761	0.838098	0.925595	5.38291e-07	21.1182	4.31797e-06	4.31797e-06	HighMeanStrata=FALSE (162), HighMeanStrata=TRUE (86)
survival_enrolment	Natural log	BothWithAndWithoutRiluzole	not-itr	GCAAGTCGAACGGTA	GCAAGTCGAACGGTA	na-15-P0WBML	17	231	28.0548	1.17926e-07	24.17	8.79865e-07	0.893785	0.85466	0.934702	8.79865e-07	33.6621	6.55665e-09	6.55665e-09	HighMeanStrata=FALSE (166), HighMeanStrata=TRUE (82)
survival_enrolment	Natural log	BothWithAndWithoutRiluzole	not-itr	GCGGGCGTAGCTCAGGGGTAGAGCGCA	GCGGGCGTAGCTCAGGGGTAGAGCGCA	na-27-QKMP4PRL5H2	17	231	27.9834	1.2236e-07	25.64	4.11164e-07	0.787628	0.718111	0.863876	4.11164e-07	31.0524	2.51153e-08	2.51153e-08	HighMeanStrata=FALSE (151), HighMeanStrata=TRUE (97)
survival_enrolment	Natural log	BothWithAndWithoutRiluzole	not-itr	TGTTCGGAAGATTTTC	TGTTCGGAAGATTTTC	na-16-9960IZD	17	231	27.625	1.47261e-07	27.17	1.85897e-07	0.833807	0.778732	0.892778	1.85897e-07	25.9264	3.54678e-07	3.54678e-07	HighMeanStrata=FALSE (124), HighMeanStrata=TRUE (124)
survival_enrolment	Natural log	BothWithAndWithoutRiluzole	not-itr	TCCTGACGGCCATAG	TCCTGACGGCCATAG	na-15-8YEJJP	17	231	27.494	1.57585e-07	28.61	8.83385e-08	1.26275	1.1593	1.37544	8.83385e-08	27.488	1.5807e-07	1.5807e-07	HighMeanStrata=FALSE (118), HighMeanStrata=TRUE (130)
survival_enrolment	Natural log	BothWithAndWithoutRiluzole	not-itr	CGGAAGAAGGGGTGCCTGG	CGGAAGAAGGGGTGCCTGG	na-19-MBOKRVH4	17	231	27.4268	1.63158e-07	26.13	3.1936e-07	0.801382	0.736154	0.87239	3.1936e-07	25.1247	5.37412e-07	5.37412e-07	HighMeanStrata=FALSE (127), HighMeanStrata=TRUE (121)
survival_enrolment	Natural log	YesRiluzole	not-itr	GATTTCCCCTTGGGGTTGTAGGACCAC	GATTTCCCCTTGGGGTTGTAGGACCAC	na-27-5ZK79KZL611	10	155	27.325	1.71972e-07	26.79	2.26835e-07	0.793162	0.726529	0.865906	2.26835e-07	25.333	4.82377e-07	4.82377e-07	HighMeanStrata=FALSE (80), HighMeanStrata=TRUE (85)
survival_enrolment	Natural log	BothWithAndWithoutRiluzole	not-itr	GAGGAACACTAGTGGCGTAGGCGAGA	GAGGAACACTAGTGGCGTAGGCGAGA	na-26-520I18MPQ0B	17	231	27.0616	1.97071e-07	24.44	7.67174e-07	0.772107	0.696859	0.85548	7.67174e-07	33.7488	6.27089e-09	6.27089e-09	HighMeanStrata=FALSE (161), HighMeanStrata=TRUE (87)
survival_enrolment	Natural log	BothWithAndWithoutRiluzole	not-itr	CCCCTTGGGGTTGTAGGACCAC	CCCCTTGGGGTTGTAGGACCAC	na-22-K79KZL611	17	231	26.496	2.64088e-07	24.23	8.53877e-07	0.774473	0.699541	0.85743	8.53877e-07	24.3556	8.00948e-07	8.00948e-07	HighMeanStrata=FALSE (155), HighMeanStrata=TRUE (93)
survival_enrolment	Natural log	BothWithAndWithoutRiluzole	not-itr	CGCGGGGTGGAGCAGTCTGGTAGCTCGTTGGGCT	CGCGGGGTGGAGCAGTCTGGTAGCTCGTTGGGCT	na-34-L8R8FPW8VIMYIW	17	231	26.2292	3.03198e-07	22.65	1.94524e-06	0.820192	0.755896	0.889956	1.94524e-06	23.1686	1.48398e-06	1.48398e-06	HighMeanStrata=FALSE (181), HighMeanStrata=TRUE (67)
survival_enrolment	Natural log	BothWithAndWithoutRiluzole	not-itr	TCCCCTTGGGGTTGTAGGACCAC	TCCCCTTGGGGTTGTAGGACCAC	na-23-8RZK7W1DD1	17	231	26.2201	3.04636e-07	24.18	8.76627e-07	0.79296	0.722929	0.869774	8.76627e-07	29.4884	5.62525e-08	5.62525e-08	HighMeanStrata=FALSE (153), HighMeanStrata=TRUE (95)
survival_enrolment	Natural log	BothWithAndWithoutRiluzole	rRF	GTGAAACTGCGAATGG~clustered_U13369.1_+_-50_13364_Gonz45S_45S_50ntFlanks@3786.3801.16, hg38_21_+_8205938_8219352_RNA45SN2_45S_50ntFlanks@3773.3788.16, hg38_21_+_8388985_8402393_RNA45SN3_45S_50ntFlanks@3761.3776.16, hg38_21_+_8433172_8446622_RNA45SN1_45S_50ntFlanks@3784.3799.16, unplaced_AL353644.34_+_122223_135695_RNA45SN4_45S_50ntFlanks@3788.3803.16, unplaced_AL592188.60_+_105374_118830_RNA45SN5_4…	GTGAAACTGCGAATGG	rRF-16-7BEVO40	17	231	26.1582	3.14565e-07	28.65	8.66072e-08	0.79903	0.736013	0.867442	8.66072e-08	13.9888	0.0001839	0.0001839	HighMeanStrata=FALSE (77), HighMeanStrata=TRUE (171)
survival_enrolment	Natural log	BothWithAndWithoutRiluzole	not-itr	ATTTCCCCTTGGGGTTGTAGGACCAC	ATTTCCCCTTGGGGTTGTAGGACCAC	na-26-I9KZR39PO6D	17	231	26.0588	3.31181e-07	23.68	1.13507e-06	0.780384	0.706216	0.862342	1.13507e-06	25.865	3.66148e-07	3.66148e-07	HighMeanStrata=FALSE (158), HighMeanStrata=TRUE (90)
survival_enrolment	Natural log	BothWithAndWithoutRiluzole	not-itr	GCCCGTGTTCGGAAGATTTTC	GCCCGTGTTCGGAAGATTTTC	na-21-PS9960IZD	17	231	25.9899	3.43207e-07	23.56	1.21088e-06	0.783073	0.709447	0.86434	1.21088e-06	28.5835	8.97432e-08	8.97432e-08	HighMeanStrata=FALSE (161), HighMeanStrata=TRUE (87)
survival_enrolment	Natural log	BothWithAndWithoutRiluzole	rRF	CGACTCTTAGCGGTGGATCACTCGGCTCGTGCGTCGATGAAGA~clustered_U13369.1_+_-50_13364_Gonz45S_45S_50ntFlanks@6673.6715.43, hg38_21_+_8205938_8219352_RNA45SN2_45S_50ntFlanks@6634.6676.43, hg38_21_+_8388985_8402393_RNA45SN3_45S_50ntFlanks@6622.6664.43, hg38_21_+_8433172_8446622_RNA45SN1_45S_50ntFlanks@6651.6693.43, unplaced_AL353644.34_+_122223_135695_RNA45SN4_45S_50ntFlanks@6654.6696.43, unplaced_AL592188.60…	CGACTCTTAGCGGTGGATCACTCGGCTCGTGCGTCGATGAAGA	rRF-43-LINPM456484WQM5UX	17	231	25.9246	3.55013e-07	26.63	2.45954e-07	0.845814	0.793697	0.901352	2.45954e-07	23.2322	1.43577e-06	1.43577e-06	HighMeanStrata=FALSE (98), HighMeanStrata=TRUE (150)
survival_enrolment	Natural log	YesRiluzole	not-itr	GATTTCCCCTTGGGGTTGTAGGACCA	GATTTCCCCTTGGGGTTGTAGGACCA	na-26-5ZK79KZL61B	10	155	25.6312	4.13305e-07	24.78	6.41634e-07	0.782848	0.710915	0.86206	6.41634e-07	25.8143	3.75897e-07	3.75897e-07	HighMeanStrata=FALSE (84), HighMeanStrata=TRUE (81)
survival_enrolment	Natural log	BothWithAndWithoutRiluzole	not-itr	TGCAAGTCGAACGGTA	TGCAAGTCGAACGGTA	na-16-XOSUE3B	17	231	25.6052	4.18914e-07	22.01	2.70826e-06	0.890277	0.848086	0.934568	2.70826e-06	29.0463	7.06679e-08	7.06679e-08	HighMeanStrata=FALSE (169), HighMeanStrata=TRUE (79)
survival_enrolment	Natural log	BothWithAndWithoutRiluzole	isomiR	exclusive~TAAAGTGCTTATAGTGCAGGTAG~wildtype~hsa-96-341.1&WithFlank&13|+|91351066|91351136@7.29.23~[MIMAT0000075&hsa-miR-20a-5p&offsets|0|0, m-96&13|+|91351072|91351094&offsets|0|0]	TAAAGTGCTTATAGTGCAGGTAG	iso-23-U0XZH3PK0H	17	231	25.6021	4.19585e-07	30.59	3.17976e-08	0.688349	0.603028	0.785743	3.17976e-08	13.1099	0.000293744	0.000293744	HighMeanStrata=FALSE (103), HighMeanStrata=TRUE (145)
survival_enrolment	Natural log	BothWithAndWithoutRiluzole	not-itr	ATGATTGGCGATCAAGCGGTATACCGAAGCTCTAGGTGCGGCA	ATGATTGGCGATCAAGCGGTATACCGAAGCTCTAGGTGCGGCA	na-43-IE9HHOQ3H1OJWP7HDU	17	231	25.5243	4.3684e-07	23.55	1.21461e-06	0.794235	0.723675	0.871674	1.21461e-06	30.0289	4.25651e-08	4.25651e-08	HighMeanStrata=FALSE (147), HighMeanStrata=TRUE (101)
survival_enrolment	Natural log	BothWithAndWithoutRiluzole	not-itr	TGGTAGTACGACGTACTTAGTGT	TGGTAGTACGACGTACTTAGTGT	na-23-9LSHELNP0N	17	231	25.2525	5.02949e-07	24.86	6.17545e-07	1.2095	1.12236	1.3034	6.17545e-07	26.8765	2.16883e-07	2.16883e-07	HighMeanStrata=FALSE (102), HighMeanStrata=TRUE (146)
survival_enrolment	Natural log	YesRiluzole	not-itr	GGATTTCCCCTTGGGGTTGTAGGACCA	GGATTTCCCCTTGGGGTTGTAGGACCA	na-27-6N8RZK7W1D2	10	155	25.1912	5.19196e-07	24.46	7.60204e-07	0.794227	0.724919	0.87016	7.60204e-07	27.6814	1.43028e-07	1.43028e-07	HighMeanStrata=FALSE (82), HighMeanStrata=TRUE (83)
survival_enrolment	Natural log	BothWithAndWithoutRiluzole	not-itr	TGGTAATACGACGTGCTTAGTGT	TGGTAATACGACGTGCTTAGTGT	na-23-9LHHE4NP0N	17	231	25.1546	5.29135e-07	24.81	6.32334e-07	1.21896	1.1276	1.31773	6.32334e-07	20.6242	5.5884e-06	5.5884e-06	HighMeanStrata=FALSE (103), HighMeanStrata=TRUE (145)
survival_enrolment	Natural log	YesRiluzole	not-itr	GTAATGGCGGGAACTCTGGACAGACTGCCT	GTAATGGCGGGAACTCTGGACAGACTGCCT	na-30-SE68OIN2JDX7	10	155	25.1283	5.36388e-07	24.14	8.95319e-07	0.819806	0.757339	0.887426	8.95319e-07	26.7413	2.32601e-07	2.32601e-07	HighMeanStrata=FALSE (89), HighMeanStrata=TRUE (76)
survival_enrolment	Natural log	BothWithAndWithoutRiluzole	not-itr	TCCTGAGTAGCTCAGCGGCAGAGCGGG	TCCTGAGTAGCTCAGCGGCAGAGCGGG	na-27-8Y1P4PMF5H4	17	231	24.7775	6.43438e-07	22.6	1.9941e-06	0.79156	0.718838	0.871639	1.9941e-06	27.8587	1.30504e-07	1.30504e-07	HighMeanStrata=FALSE (155), HighMeanStrata=TRUE (93)
survival_enrolment	Natural log	BothWithAndWithoutRiluzole	not-itr	TGGTAATACGACGTACTTAGTGC	TGGTAATACGACGTACTTAGTGC	na-23-9LHHELNP0M	17	231	24.7557	6.50764e-07	24.81	6.34022e-07	1.20844	1.12168	1.30192	6.34022e-07	26.3425	2.85923e-07	2.85923e-07	HighMeanStrata=FALSE (104), HighMeanStrata=TRUE (144)
survival_enrolment	Natural log	BothWithAndWithoutRiluzole	not-itr	GTCTGCCTCAGCGTCGGT	GTCTGCCTCAGCGTCGGT	na-18-SY36QMDZ	17	231	24.6916	6.72754e-07	22.99	1.62596e-06	0.781392	0.706448	0.864287	1.62596e-06	26.7721	2.28917e-07	2.28917e-07	HighMeanStrata=FALSE (144), HighMeanStrata=TRUE (104)
survival_enrolment	Natural log	YesRiluzole	not-itr	CCTTGGGGTTGTAGGACCAC	CCTTGGGGTTGTAGGACCAC	na-20-3YRNSK05	10	155	24.5828	7.11835e-07	23.12	1.52084e-06	0.75664	0.675342	0.847725	1.52084e-06	29.693	5.06162e-08	5.06162e-08	HighMeanStrata=FALSE (87), HighMeanStrata=TRUE (78)
survival_enrolment	Natural log	BothWithAndWithoutRiluzole	not-itr	GGGTGAAAGCGGGGG	GGGTGAAAGCGGGGG	na-15-R4BJRK	17	231	24.5696	7.16729e-07	21.19	4.14939e-06	0.865358	0.813688	0.920309	4.14939e-06	22.7466	1.84827e-06	1.84827e-06	HighMeanStrata=FALSE (180), HighMeanStrata=TRUE (68)
survival_enrolment	Natural log	BothWithAndWithoutRiluzole	not-itr	TGGTAATACGACGTACTTAGCGT	TGGTAATACGACGTACTTAGCGT	na-23-9LHHELNPDN	17	231	24.4597	7.58793e-07	24.03	9.4981e-07	1.2026	1.11708	1.29466	9.4981e-07	24.2131	8.62455e-07	8.62455e-07	HighMeanStrata=FALSE (107), HighMeanStrata=TRUE (141)
survival_enrolment	Natural log	BothWithAndWithoutRiluzole	isomiR	exclusive~CAAAGTGCTGTTCGTGCAGGTA~wildtype~hsa-29-250.1&WithFlank&7|-|100093770|100093843@7.28.22~[MIMAT0000093&hsa-miR-93-5p&offsets|0|-1, m-29&7|-|100093815|100093837&offsets|0|-1]	CAAAGTGCTGTTCGTGCAGGTA	iso-22-20XYYWPKO	17	231	24.4571	7.59832e-07	24.33	8.12777e-07	0.57977	0.466852	0.719999	8.12777e-07	20.8171	5.05301e-06	5.05301e-06	HighMeanStrata=FALSE (120), HighMeanStrata=TRUE (128)
survival_enrolment	Natural log	BothWithAndWithoutRiluzole	not-itr	CGGGGTGTAGCTTAGCCTGGTAGAGCGCTACGTT	CGGGGTGTAGCTTAGCCTGGTAGAGCGCTACGTT	na-34-MK9PNP38V0LXHE	17	231	24.2457	8.47969e-07	20.95	4.70949e-06	0.853253	0.797198	0.91325	4.70949e-06	20.3747	6.36663e-06	6.36663e-06	HighMeanStrata=FALSE (175), HighMeanStrata=TRUE (73)
survival_enrolment	Natural log	BothWithAndWithoutRiluzole	not-itr	GCGAAATTCCTTGTCGGG	GCGAAATTCCTTGTCGGG	na-18-QBIRZMDY	17	231	24.1054	9.12026e-07	20.76	5.21508e-06	0.856417	0.801174	0.91547	5.21508e-06	24.6258	6.96127e-07	6.96127e-07	HighMeanStrata=FALSE (168), HighMeanStrata=TRUE (80)
survival_enrolment	Natural log	BothWithAndWithoutRiluzole	not-itr	CTGCATGGACTACATATGGTTGAGGGTTGTA	CTGCATGGACTACATATGGTTGAGGGTTGTA	na-31-NF9DUQI3XK7WB	17	231	23.8988	1.01534e-06	21.28	3.96098e-06	0.868574	0.818106	0.922156	3.96098e-06	29.3649	5.99538e-08	5.99538e-08	HighMeanStrata=FALSE (155), HighMeanStrata=TRUE (93)
survival_enrolment	Natural log	BothWithAndWithoutRiluzole	not-itr	GTCAACGGCCATACCA	GTCAACGGCCATACCA	na-16-SOM1H1B	17	231	23.8577	1.03725e-06	23.48	1.26206e-06	1.20537	1.11766	1.29997	1.26206e-06	19.233	1.15695e-05	1.15695e-05	HighMeanStrata=FALSE (112), HighMeanStrata=TRUE (136)
survival_enrolment	Natural log	BothWithAndWithoutRiluzole	not-itr	GTCCGGATCGTAGTCT	GTCCGGATCGTAGTCT	na-16-SS5SVME	17	231	23.8003	1.06863e-06	20.52	5.88874e-06	0.872832	0.822954	0.925733	5.88874e-06	22.5457	2.05202e-06	2.05202e-06	HighMeanStrata=FALSE (180), HighMeanStrata=TRUE (68)
survival_enrolment	Natural log	BothWithAndWithoutRiluzole	not-itr	TGGTAATACGACGTACTTGGTGT	TGGTAATACGACGTACTTGGTGT	na-23-9LHHELN80N	17	231	23.7249	1.11138e-06	23.66	1.14996e-06	1.21063	1.12089	1.30756	1.14996e-06	27.3526	1.69537e-07	1.69537e-07	HighMeanStrata=FALSE (103), HighMeanStrata=TRUE (145)
survival_enrolment	Natural log	BothWithAndWithoutRiluzole	not-itr	GTAATGGCGGGAACTCTGGACAGACTGCC	GTAATGGCGGGAACTCTGGACAGACTGCC	na-29-SE68OIN2JDJV	17	231	23.6336	1.16537e-06	21.5	3.53814e-06	0.785556	0.709363	0.869932	3.53814e-06	25.6835	4.02257e-07	4.02257e-07	HighMeanStrata=FALSE (161), HighMeanStrata=TRUE (87)
survival_enrolment	Natural log	YesRiluzole	not-itr	GTAATGGCGGGAACTCTGGACAGACTGCCTA	GTAATGGCGGGAACTCTGGACAGACTGCCTA	na-31-SE68OIN2JDX7B	10	155	23.5624	1.20927e-06	21.29	3.94198e-06	0.743595	0.655672	0.843307	3.94198e-06	26.4212	2.74508e-07	2.74508e-07	HighMeanStrata=FALSE (103), HighMeanStrata=TRUE (62)
survival_enrolment	Natural log	BothWithAndWithoutRiluzole	not-itr	CCCGTGTGAAAGTAGGTCATCGTCAGGCT	CCCGTGTGAAAGTAGGTCATCGTCAGGCT	na-29-KW7B1PSQM6IW	17	231	23.5529	1.21527e-06	21.09	4.38805e-06	0.862907	0.810276	0.918957	4.38805e-06	15.8322	6.9215e-05	6.9215e-05	HighMeanStrata=FALSE (157), HighMeanStrata=TRUE (91)
survival_enrolment	Natural log	BothWithAndWithoutRiluzole	not-itr	TGGTAATACGACGCACTTAGTGT	TGGTAATACGACGCACTTAGTGT	na-23-9LHHEFNP0N	17	231	23.5324	1.22831e-06	23.81	1.06281e-06	1.20639	1.11881	1.30082	1.06281e-06	28.7189	8.3683e-08	8.3683e-08	HighMeanStrata=FALSE (109), HighMeanStrata=TRUE (139)
survival_enrolment	Natural log	BothWithAndWithoutRiluzole	not-itr	GTGCCGAAGCTGTGGGATTG	GTGCCGAAGCTGTGGGATTG	na-20-71OJ985Y	17	231	23.4992	1.24966e-06	22.04	2.66415e-06	0.76912	0.689291	0.858193	2.66415e-06	26.5573	2.55841e-07	2.55841e-07	HighMeanStrata=FALSE (146), HighMeanStrata=TRUE (102)
survival_enrolment	Natural log	YesRiluzole	not-itr	GGATTTCCCCTTGGGGTTGTAGGACCAC	GGATTTCCCCTTGGGGTTGTAGGACCAC	na-28-6N8RZK7W1DD1	10	155	23.4983	1.25025e-06	23.18	1.47906e-06	0.812848	0.747087	0.884398	1.47906e-06	28.2537	1.06413e-07	1.06413e-07	HighMeanStrata=FALSE (82), HighMeanStrata=TRUE (83)
survival_enrolment	Natural log	BothWithAndWithoutRiluzole	not-itr	TTGGCCTCAAGTCAGG	TTGGCCTCAAGTCAGG	na-16-ZJ4OSP0	17	231	23.4147	1.30578e-06	21.35	3.82923e-06	0.789211	0.713811	0.872576	3.82923e-06	27.3588	1.68993e-07	1.68993e-07	HighMeanStrata=FALSE (161), HighMeanStrata=TRUE (87)
survival_enrolment	Natural log	BothWithAndWithoutRiluzole	not-itr	GTGAGGATATGAGATCGAGACGACA	GTGAGGATATGAGATCGAGACGACA	na-25-705Q5EL2LF	17	231	23.3838	1.32694e-06	23.63	1.16452e-06	1.21565	1.12362	1.31523	1.16452e-06	21.1848	4.17062e-06	4.17062e-06	HighMeanStrata=FALSE (116), HighMeanStrata=TRUE (132)
survival_enrolment	Natural log	BothWithAndWithoutRiluzole	isomiR	exclusive~TGAGGTAGTAGTTTGTGCTGTC~wildtype+C(s)~hsa-49-177.1&WithFlank&12|+|62603685|62603772@7.27.21(+1C)~[MIMAT0000415&hsa-let-7i-5p&offsets|0|-1(+1C), m-49&12|+|62603691|62603712&offsets|0|-1(+1C)]	TGAGGTAGTAGTTTGTGCTGTC	iso-22-XKVL7YXY5	17	231	23.1919	1.46615e-06	20.12	7.26084e-06	1.23639	1.12691	1.35649	7.26084e-06	18.3041	1.88302e-05	1.88302e-05	HighMeanStrata=FALSE (118), HighMeanStrata=TRUE (130)
survival_enrolment	Natural log	BothWithAndWithoutRiluzole	rRF	CGACTCTTAGCGGTGGATCACTCGGCTCGTGCGTC~clustered_U13369.1_+_-50_13364_Gonz45S_45S_50ntFlanks@6673.6707.35, hg38_21_+_8205938_8219352_RNA45SN2_45S_50ntFlanks@6634.6668.35, hg38_21_+_8388985_8402393_RNA45SN3_45S_50ntFlanks@6622.6656.35, hg38_21_+_8433172_8446622_RNA45SN1_45S_50ntFlanks@6651.6685.35, unplaced_AL353644.34_+_122223_135695_RNA45SN4_45S_50ntFlanks@6654.6688.35, unplaced_AL592188.60_+_10537…	CGACTCTTAGCGGTGGATCACTCGGCTCGTGCGTC	rRF-35-LINPM456484WQM	17	231	23.1856	1.47096e-06	24.49	7.48431e-07	0.84711	0.793227	0.904652	7.48431e-07	17.1799	3.40012e-05	3.40012e-05	HighMeanStrata=FALSE (90), HighMeanStrata=TRUE (158)
survival_enrolment	Natural log	BothWithAndWithoutRiluzole	not-itr	CGATATGGCATGAGAT	CGATATGGCATGAGAT	na-16-LL9FX2E	17	231	23.0511	1.57754e-06	19.86	8.32508e-06	0.717769	0.620368	0.830463	8.32508e-06	22.4711	2.13326e-06	2.13326e-06	HighMeanStrata=FALSE (186), HighMeanStrata=TRUE (62)
survival_enrolment	Natural log	BothWithAndWithoutRiluzole	not-itr	TGGAAATACGACGTACTTAGTGT	TGGAAATACGACGTACTTAGTGT	na-23-9BHHELNP0N	17	231	23.0313	1.59382e-06	22.94	1.67132e-06	1.16887	1.09657	1.24593	1.67132e-06	16.168	5.79653e-05	5.79653e-05	HighMeanStrata=FALSE (118), HighMeanStrata=TRUE (130)
survival_enrolment	Natural log	BothWithAndWithoutRiluzole	not-itr	GCGGGCGTAGCTCAGGGGTAGAGCGC	GCGGGCGTAGCTCAGGGGTAGAGCGC	na-26-QKMP4PRL5HD	17	231	23.0091	1.61237e-06	20.6	5.66134e-06	0.776414	0.696036	0.866075	5.66134e-06	29.1505	6.69683e-08	6.69683e-08	HighMeanStrata=FALSE (168), HighMeanStrata=TRUE (80)
survival_enrolment	Natural log	BothWithAndWithoutRiluzole	not-itr	TGAGGGGCAGAGAGCGAGACTCT	TGAGGGGCAGAGAGCGAGACTCT	na-23-XK6PFJ5D03	17	231	22.8987	1.70767e-06	22.37	2.25029e-06	1.24242	1.13554	1.35936	2.25029e-06	34.9528	3.378e-09	3.378e-09	HighMeanStrata=FALSE (104), HighMeanStrata=TRUE (144)
survival_enrolment	Natural log	YesRiluzole	not-itr	GTGTTCGGAAGATTTTC	GTGTTCGGAAGATTTTC	na-17-7NMB5Z5	10	155	22.8376	1.76286e-06	22.33	2.29995e-06	0.797741	0.726365	0.876132	2.29995e-06	14.8401	0.000117021	0.000117021	HighMeanStrata=FALSE (85), HighMeanStrata=TRUE (80)
survival_enrolment	Natural log	YesRiluzole	not-itr	TCGGAAGAAGGGGTGCCTGG	TCGGAAGAAGGGGTGCCTGG	na-20-W2F0R438	10	155	22.8227	1.77657e-06	22.03	2.69101e-06	0.789426	0.715197	0.871359	2.69101e-06	27.9891	1.22e-07	1.22e-07	HighMeanStrata=FALSE (78), HighMeanStrata=TRUE (87)
survival_enrolment	Natural log	BothWithAndWithoutRiluzole	not-itr	TAGCATATCGAGCCTGAGAACA	TAGCATATCGAGCCTGAGAACA	na-22-VFVSF75B2	17	231	22.773	1.8231e-06	22.65	1.94202e-06	0.852257	0.797956	0.910254	1.94202e-06	28.3453	1.01493e-07	1.01493e-07	HighMeanStrata=FALSE (124), HighMeanStrata=TRUE (124)
survival_enrolment	Natural log	BothWithAndWithoutRiluzole	not-itr	GGTCATCGTCAGGCT	GGTCATCGTCAGGCT	na-15-R6WM1I	17	231	22.6997	1.89394e-06	20.57	5.73628e-06	0.87378	0.824294	0.926238	5.73628e-06	16.2072	5.67773e-05	5.67773e-05	HighMeanStrata=FALSE (154), HighMeanStrata=TRUE (94)
survival_enrolment	Natural log	BothWithAndWithoutRiluzole	not-itr	GCGAGAGTAGGACGTTGCCAGGTT	GCGAGAGTAGGACGTTGCCAGGTT	na-24-Q01POWX62E	17	231	22.4888	2.11372e-06	20.14	7.21198e-06	0.773406	0.6913	0.865264	7.21198e-06	27.9968	1.21516e-07	1.21516e-07	HighMeanStrata=FALSE (170), HighMeanStrata=TRUE (78)
survival_enrolment	Natural log	BothWithAndWithoutRiluzole	not-itr	TGCGAGAGTAGGACGTTGCCAGGTT	TGCGAGAGTAGGACGTTGCCAGGTT	na-25-XU5L6HZ11N	17	231	22.4422	2.16565e-06	20.61	5.62492e-06	0.794515	0.719408	0.877463	5.62492e-06	25.4441	4.55398e-07	4.55398e-07	HighMeanStrata=FALSE (156), HighMeanStrata=TRUE (92)
survival_enrolment	Natural log	BothWithAndWithoutRiluzole	not-itr	CTGAGGATATGAGATCGAGACGACA	CTGAGGATATGAGATCGAGACGACA	na-25-N05Q5EL2LF	17	231	22.2404	2.40562e-06	23.01	1.61081e-06	1.2138	1.12141	1.31379	1.61081e-06	21.8872	2.89163e-06	2.89163e-06	HighMeanStrata=FALSE (123), HighMeanStrata=TRUE (125)
survival_enrolment	Natural log	BothWithAndWithoutRiluzole	not-itr	AGAGTAGGACGTTGCCAGGTT	AGAGTAGGACGTTGCCAGGTT	na-21-F31D7VJ3E	17	231	22.1963	2.46142e-06	19.55	9.77677e-06	0.749057	0.659017	0.851399	9.77677e-06	25.671	4.04875e-07	4.04875e-07	HighMeanStrata=FALSE (182), HighMeanStrata=TRUE (66)
survival_enrolment	Natural log	BothWithAndWithoutRiluzole	not-itr	CCAGTAAACGGCGGCCGTA	CCAGTAAACGGCGGCCGTA	na-19-K3BHQJHB	17	231	22.0896	2.60211e-06	18.92	1.36357e-05	0.867067	0.813091	0.924626	1.36357e-05	19.7778	8.69872e-06	8.69872e-06	HighMeanStrata=FALSE (179), HighMeanStrata=TRUE (69)
survival_enrolment	Natural log	BothWithAndWithoutRiluzole	not-itr	TGGTAATGCGACGTACTTAGTGT	TGGTAATGCGACGTACTTAGTGT	na-23-9LIHELNP0N	17	231	21.9047	2.86528e-06	21.88	2.89832e-06	1.20513	1.11451	1.30313	2.89832e-06	20.7845	5.1397e-06	5.1397e-06	HighMeanStrata=FALSE (108), HighMeanStrata=TRUE (140)
survival_enrolment	Natural log	BothWithAndWithoutRiluzole	not-itr	CCTTGGGGTTGTAGGACCA	CCTTGGGGTTGTAGGACCA	na-19-3YRNSKE2	17	231	21.6686	3.24055e-06	20.24	6.83937e-06	0.799411	0.725118	0.881315	6.83937e-06	24.2378	8.51429e-07	8.51429e-07	HighMeanStrata=FALSE (149), HighMeanStrata=TRUE (99)
survival_enrolment	Natural log	BothWithAndWithoutRiluzole	not-itr	TGGCAATACGACGTACTTAGTGT	TGGCAATACGACGTACTTAGTGT	na-23-9FHHELNP0N	17	231	21.6299	3.30652e-06	21.48	3.57764e-06	1.19702	1.10936	1.29161	3.57764e-06	14.3291	0.000153478	0.000153478	HighMeanStrata=FALSE (104), HighMeanStrata=TRUE (144)
survival_enrolment	Linear	BothWithAndWithoutRiluzole	isomiR	exclusive~TAAAGTGCTTATAGTGCAGGTAG~wildtype~hsa-96-341.1&WithFlank&13|+|91351066|91351136@7.29.23~[MIMAT0000075&hsa-miR-20a-5p&offsets|0|0, m-96&13|+|91351072|91351094&offsets|0|0]	TAAAGTGCTTATAGTGCAGGTAG	iso-23-U0XZH3PK0H	17	231	21.5579	3.43299e-06	17.91	2.31249e-05	0.997656	0.996572	0.998741	2.31249e-05	14.9506	0.000110362	0.000110362	HighMeanStrata=FALSE (153), HighMeanStrata=TRUE (95)
survival_enrolment	Natural log	BothWithAndWithoutRiluzole	isomiR	exclusive~TCGGATCCGTCTGAGCTTGGCT~wildtype~hsa-164-80.1&WithFlank&14|+|100882995|100883062@41.62.22~[MIMAT0000446&hsa-miR-127-3p&offsets|0|0, m-80&14|+|100883035|100883056&offsets|0|0]	TCGGATCCGTCTGAGCTTGGCT	iso-22-W28WN0N83	17	231	21.5526	3.44263e-06	19.18	1.18804e-05	1.12652	1.06804	1.18821	1.18804e-05	26.6128	2.4859e-07	2.4859e-07	HighMeanStrata=FALSE (94), HighMeanStrata=TRUE (154)
survival_enrolment	Natural log	BothWithAndWithoutRiluzole	not-itr	TGGTAATACAACGTACTTAGTGT	TGGTAATACAACGTACTTAGTGT	na-23-9LHFELNP0N	17	231	21.3892	3.74883e-06	20.06	7.48854e-06	1.24356	1.13043	1.36801	7.48854e-06	18.1868	2.00266e-05	2.00266e-05	HighMeanStrata=FALSE (99), HighMeanStrata=TRUE (149)
survival_enrolment	Natural log	BothWithAndWithoutRiluzole	not-itr	TGGTAATACGACGTACCTAGTGT	TGGTAATACGACGTACCTAGTGT	na-23-9LHHEL3P0N	17	231	21.3823	3.76222e-06	21.17	4.20617e-06	1.19332	1.10678	1.28664	4.20617e-06	21.552	3.44364e-06	3.44364e-06	HighMeanStrata=FALSE (107), HighMeanStrata=TRUE (141)
survival_enrolment	Natural log	BothWithAndWithoutRiluzole	not-itr	TGGTGATACGACGTACTTAGTGT	TGGTGATACGACGTACTTAGTGT	na-23-94HHELNP0N	17	231	21.3662	3.79392e-06	21.34	3.84288e-06	1.19391	1.10743	1.28714	3.84288e-06	25.8392	3.71067e-07	3.71067e-07	HighMeanStrata=FALSE (109), HighMeanStrata=TRUE (139)
survival_enrolment	Natural log	YesRiluzole	not-itr	TGTTCGGAAGATTTTC	TGTTCGGAAGATTTTC	na-16-9960IZD	10	155	21.3591	3.80806e-06	21.31	3.9136e-06	0.815235	0.747502	0.889105	3.9136e-06	16.8716	3.99953e-05	3.99953e-05	HighMeanStrata=FALSE (83), HighMeanStrata=TRUE (82)
survival_enrolment	Natural log	BothWithAndWithoutRiluzole	not-itr	CTCTGGACAGTTACTGACGCTGAGGCACGAAGGCCA	CTCTGGACAGTTACTGACGCTGAGGCACGAAGGCCA	na-36-4YOPYIOVXK2U11B	17	231	21.2811	3.96628e-06	19.08	1.25407e-05	0.784674	0.703777	0.87487	1.25407e-05	26.8406	2.20941e-07	2.20941e-07	HighMeanStrata=FALSE (172), HighMeanStrata=TRUE (76)
survival_enrolment	Natural log	BothWithAndWithoutRiluzole	not-itr	CCGCTTTTGTCAGGG	CCGCTTTTGTCAGGG	na-15-3IZWJK	17	231	21.2359	4.06084e-06	18.14	2.05722e-05	0.879379	0.828864	0.932971	2.05722e-05	21.871	2.91615e-06	2.91615e-06	HighMeanStrata=FALSE (179), HighMeanStrata=TRUE (69)
survival_enrolment	Natural log	BothWithAndWithoutRiluzole	not-itr	GCGGCTGTAGCTCAGTTGGATAGAGTACTTGGC	GCGGCTGTAGCTCAGTTGGATAGAGTACTTGGC	na-33-QJ9P4PZ2V0UZD9	17	231	21.2337	4.06543e-06	18.51	1.68625e-05	0.869078	0.815266	0.926441	1.68625e-05	16.0029	6.32461e-05	6.32461e-05	HighMeanStrata=FALSE (169), HighMeanStrata=TRUE (79)
survival_enrolment	Natural log	BothWithAndWithoutRiluzole	isomiR	exclusive~CAAAGTGCTGTTCGTGCAGGT~wildtype~hsa-29-250.1&WithFlank&7|-|100093770|100093843@7.27.21~[MIMAT0000093&hsa-miR-93-5p&offsets|0|-2, m-29&7|-|100093815|100093837&offsets|0|-2]	CAAAGTGCTGTTCGTGCAGGT	iso-21-20XYYWPKE	17	231	21.2331	4.06674e-06	21.53	3.48862e-06	0.620907	0.507685	0.759379	3.48862e-06	17.3322	3.13829e-05	3.13829e-05	HighMeanStrata=FALSE (113), HighMeanStrata=TRUE (135)
survival_enrolment	Natural log	BothWithAndWithoutRiluzole	rRF	GCCAGCAGCCGCGGTA~clustered_U13369.1_+_-50_13364_Gonz45S_45S_50ntFlanks@4319.4334.16, hg38_21_+_8205938_8219352_RNA45SN2_45S_50ntFlanks@4306.4321.16, hg38_21_+_8388985_8402393_RNA45SN3_45S_50ntFlanks@4294.4309.16, hg38_21_+_8433172_8446622_RNA45SN1_45S_50ntFlanks@4317.4332.16, unplaced_AL353644.34_+_122223_135695_RNA45SN4_45S_50ntFlanks@4321.4336.16, unplaced_AL592188.60_+_105374_118830_RNA45SN5_4…	GCCAGCAGCCGCGGTA	rRF-16-PPJ1Q3B	17	231	21.1959	4.14642e-06	21.12	4.31639e-06	0.857056	0.802488	0.915336	4.31639e-06	11.5636	0.000672556	0.000672556	HighMeanStrata=FALSE (95), HighMeanStrata=TRUE (153)
survival_enrolment	Natural log	BothWithAndWithoutRiluzole	not-itr	TAACTCCTTAAGCGAATCTCGC	TAACTCCTTAAGCGAATCTCGC	na-22-UI3XFUH9M	17	231	21.1471	4.25349e-06	21.98	2.75435e-06	0.867405	0.817327	0.920552	2.75435e-06	21.4249	3.67967e-06	3.67967e-06	HighMeanStrata=FALSE (120), HighMeanStrata=TRUE (128)
survival_enrolment	Natural log	BothWithAndWithoutRiluzole	rRF	GTCTACGGCCATACCACCCTGAACGCGCCC~hg38_1_-_228634819_228635039_RNA5S12_5S_50ntFlanks@51.80.30	GTCTACGGCCATACCACCCTGAACGCGCCC	rRF-30-SXM1H107OHLR	17	231	21.1359	4.27842e-06	21.7	3.18842e-06	0.850339	0.79427	0.910366	3.18842e-06	17.5647	2.77699e-05	2.77699e-05	HighMeanStrata=FALSE (91), HighMeanStrata=TRUE (157)
survival_enrolment	Natural log	BothWithAndWithoutRiluzole	not-itr	TTCCCCTTGGGGTTGTAGGACCA	TTCCCCTTGGGGTTGTAGGACCA	na-23-YRN8RYV2D2	17	231	21.0845	4.39468e-06	18.86	1.40875e-05	0.75895	0.670113	0.859564	1.40875e-05	22.0733	2.62432e-06	2.62432e-06	HighMeanStrata=FALSE (173), HighMeanStrata=TRUE (75)
survival_enrolment	Linear	NoRiluzole	rRF	AGCAGGACGGTGGCCATG~clustered_U13369.1_+_-50_13364_Gonz45S_45S_50ntFlanks@9935.9952.18, hg38_21_+_8205938_8219352_RNA45SN2_45S_50ntFlanks@9909.9926.18, hg38_21_+_8388985_8402393_RNA45SN3_45S_50ntFlanks@9896.9913.18, hg38_21_+_8433172_8446622_RNA45SN1_45S_50ntFlanks@9938.9955.18, unplaced_AL353644.34_+_122223_135695_RNA45SN4_45S_50ntFlanks@9945.9962.18, unplaced_AL592188.60_+_105374_118830_RNA45SN5…	AGCAGGACGGTGGCCATG	rRF-18-FPO891D0	7	76	20.9949	4.6051e-06	10.53	0.00117534	0.926378	0.88456	0.970173	0.00117534	6.58293	0.0102961	0.0102961	HighMeanStrata=FALSE (57), HighMeanStrata=TRUE (26)
survival_enrolment	Natural log	YesRiluzole	not-itr	TTTCCCCTTGGGGTTGTAGGACCAC	TTTCCCCTTGGGGTTGTAGGACCAC	na-25-ZR3YRNSK05	10	155	20.9376	4.74485e-06	19.6	9.53184e-06	0.781371	0.700532	0.871539	9.53184e-06	22.1556	2.51422e-06	2.51422e-06	HighMeanStrata=FALSE (90), HighMeanStrata=TRUE (75)
survival_enrolment	Natural log	BothWithAndWithoutRiluzole	not-itr	GAGTAGGACGTTGCCAGGTT	GAGTAGGACGTTGCCAGGTT	na-20-5L6HZ11N	17	231	20.9076	4.81967e-06	18.95	1.33862e-05	0.771101	0.685947	0.866826	1.33862e-05	24.5641	7.18789e-07	7.18789e-07	HighMeanStrata=FALSE (170), HighMeanStrata=TRUE (78)
survival_enrolment	Natural log	BothWithAndWithoutRiluzole	not-itr	TGGTAATACGACGTACTCAGTGT	TGGTAATACGACGTACTCAGTGT	na-23-9LHHEL4P0N	17	231	20.8502	4.96643e-06	20.96	4.70187e-06	1.18825	1.10366	1.27932	4.70187e-06	25.3193	4.85815e-07	4.85815e-07	HighMeanStrata=FALSE (112), HighMeanStrata=TRUE (136)
survival_enrolment	Natural log	BothWithAndWithoutRiluzole	not-itr	GCTATGGGATTTGTT	GCTATGGGATTTGTT	na-15-QQREZN	17	231	20.8287	5.02245e-06	19.78	8.70635e-06	0.79432	0.717662	0.879166	8.70635e-06	19.9464	7.96435e-06	7.96435e-06	HighMeanStrata=FALSE (142), HighMeanStrata=TRUE (106)
survival_enrolment	Natural log	BothWithAndWithoutRiluzole	not-itr	TTTCCCCTTGGGGTTGTAGGACCA	TTTCCCCTTGGGGTTGTAGGACCA	na-24-ZR3YRNSKE2	17	231	20.8132	5.06325e-06	18.87	1.39683e-05	0.781564	0.699319	0.873482	1.39683e-05	23.5601	1.21074e-06	1.21074e-06	HighMeanStrata=FALSE (168), HighMeanStrata=TRUE (80)
survival_enrolment	Natural log	BothWithAndWithoutRiluzole	not-itr	ATTTCCCCTTGGGGTTGTAGGACCA	ATTTCCCCTTGGGGTTGTAGGACCA	na-25-I9KZR39PO6	17	231	20.6648	5.47115e-06	18.46	1.73146e-05	0.764947	0.676943	0.864391	1.73146e-05	22.1873	2.47298e-06	2.47298e-06	HighMeanStrata=FALSE (175), HighMeanStrata=TRUE (73)
survival_enrolment	Natural log	BothWithAndWithoutRiluzole	not-itr	CATGCGAGAGTAGGACGTTGCCAGGTT	CATGCGAGAGTAGGACGTTGCCAGGTT	na-27-JV50V2MYKKQ	17	231	20.6451	5.52796e-06	18.68	1.54689e-05	0.778448	0.694869	0.872081	1.54689e-05	25.0695	5.53006e-07	5.53006e-07	HighMeanStrata=FALSE (168), HighMeanStrata=TRUE (80)
survival_enrolment	Natural log	BothWithAndWithoutRiluzole	not-itr	GTGCCGAAGCTGTGGGATTGAT	GTGCCGAAGCTGTGGGATTGAT	na-22-71OJ985YI	17	231	20.6196	5.60198e-06	19.86	8.33893e-06	0.801555	0.727246	0.883457	8.33893e-06	24.8845	6.08713e-07	6.08713e-07	HighMeanStrata=FALSE (126), HighMeanStrata=TRUE (122)
survival_enrolment	Natural log	BothWithAndWithoutRiluzole	isomiR	exclusive~TAGCAGCACGTAAATATTGGC~wildtype~hsa-62-415.1&WithFlank&13|-|50048979|50049054@7.27.21, hsa-61-252.1&WithFlank&3|+|160404748|160404822@7.27.21~[MIMAT0000069&hsa-miR-16-5p&offsets|0|-1, m-62&13|-|50049027|50049048&offsets|0|-1], [MIMAT0000069_1&hsa-miR-16-5p&offsets|0|-1, m-61&3|+|160404754|160404775&offsets|0|-1]	TAGCAGCACGTAAATATTGGC	iso-21-VFPHUEI8D	17	231	20.5653	5.76308e-06	19.52	9.93378e-06	0.633662	0.517569	0.775797	9.93378e-06	17.6927	2.59615e-05	2.59615e-05	HighMeanStrata=FALSE (140), HighMeanStrata=TRUE (108)
survival_enrolment	Natural log	YesRiluzole	not-itr	TTCCCCTTGGGGTTGTAGGACCAC	TTCCCCTTGGGGTTGTAGGACCAC	na-24-YRN8RYV211	10	155	20.5517	5.80429e-06	19.05	1.27493e-05	0.767662	0.681714	0.864447	1.27493e-05	22.934	1.67656e-06	1.67656e-06	HighMeanStrata=FALSE (96), HighMeanStrata=TRUE (69)
survival_enrolment	Natural log	BothWithAndWithoutRiluzole	isomiR	exclusive~TAGCAGCACGTAAATATTGGCGT~wildtype~hsa-62-415.1&WithFlank&13|-|50048979|50049054@7.29.23, hsa-61-252.1&WithFlank&3|+|160404748|160404822@7.29.23~[MIMAT0000069&hsa-miR-16-5p&offsets|0|+1, m-62&13|-|50049027|50049048&offsets|0|+1], [MIMAT0000069_1&hsa-miR-16-5p&offsets|0|+1, m-61&3|+|160404754|160404775&offsets|0|+1]	TAGCAGCACGTAAATATTGGCGT	iso-23-VFPHUEI8DN	17	231	20.3999	6.28324e-06	22.15	2.51541e-06	0.652049	0.545689	0.779138	2.51541e-06	23.0077	1.6135e-06	1.6135e-06	HighMeanStrata=FALSE (103), HighMeanStrata=TRUE (145)
survival_enrolment	Natural log	BothWithAndWithoutRiluzole	not-itr	TGGTAACACGACGTACTTAGTGT	TGGTAACACGACGTACTTAGTGT	na-23-9L0HELNP0N	17	231	20.3899	6.3162e-06	20.71	5.34896e-06	1.19618	1.10736	1.29213	5.34896e-06	26.0119	3.39315e-07	3.39315e-07	HighMeanStrata=FALSE (116), HighMeanStrata=TRUE (132)
survival_enrolment	Natural log	BothWithAndWithoutRiluzole	isomiR	exclusive~AAACCGTTACCATTACTGAGTTTAG~wildtype~hsa-83.1&WithFlank&17|-|28861363|28861446@23.47.25~[MIMAT0001631&hsa-miR-451a&offsets|0|+3, m-83&17|-|28861404|28861424&offsets|0|+4]	AAACCGTTACCATTACTGAGTTTAG	iso-25-B175JXN0ZP	17	231	20.3519	6.443e-06	22.87	1.73229e-06	0.829628	0.768493	0.895628	1.73229e-06	17.4765	2.90884e-05	2.90884e-05	HighMeanStrata=FALSE (134), HighMeanStrata=TRUE (114)
survival_enrolment	Natural log	YesRiluzole	not-itr	ATGCGAGAGTAGGACGTTGCCAGGTT	ATGCGAGAGTAGGACGTTGCCAGGTT	na-26-IHF31D7VJ3E	10	155	20.3143	6.57076e-06	19.07	1.26118e-05	0.777613	0.694598	0.870549	1.26118e-05	24.509	7.39644e-07	7.39644e-07	HighMeanStrata=FALSE (92), HighMeanStrata=TRUE (73)
survival_enrolment	Natural log	BothWithAndWithoutRiluzole	not-itr	GATGCGAAAGCAGGTCAAAGTGATCCGGC	GATGCGAAAGCAGGTCAAAGTGATCCGGC	na-29-5VO0J320XM19	17	231	20.0285	7.6298e-06	18.14	2.05186e-05	0.783056	0.699712	0.876328	2.05186e-05	24.7244	6.61399e-07	6.61399e-07	HighMeanStrata=FALSE (169), HighMeanStrata=TRUE (79)
survival_enrolment	Natural log	BothWithAndWithoutRiluzole	not-itr	TTGAGGATATGAGATCGAGACAACA	TTGAGGATATGAGATCGAGACAACA	na-25-Z05Q5EL22F	17	231	19.9563	7.92333e-06	20.47	6.05139e-06	1.23155	1.12531	1.34783	6.05139e-06	19.1801	1.18944e-05	1.18944e-05	HighMeanStrata=FALSE (119), HighMeanStrata=TRUE (129)
survival_enrolment	Natural log	BothWithAndWithoutRiluzole	isomiR	exclusive~TTCAAGTAATTCAGGATAGGT~wildtype~hsa-53-218.1&WithFlank&2|+|218402651|218402718@7.27.21~[MIMAT0000083&hsa-miR-26b-5p&offsets|0|0, m-53&2|+|218402657|218402678&offsets|0|-1]	TTCAAGTAATTCAGGATAGGT	iso-21-YOSE8KHKE	17	231	19.9364	8.00626e-06	19.48	1.01823e-05	0.65135	0.538428	0.787954	1.01823e-05	15.3567	8.90062e-05	8.90062e-05	HighMeanStrata=FALSE (131), HighMeanStrata=TRUE (117)
survival_enrolment	Linear	BothWithAndWithoutRiluzole	not-itr	CGATATGGCATGAGAT	CGATATGGCATGAGAT	na-16-LL9FX2E	17	231	19.9336	8.01786e-06	15.37	8.84693e-05	0.973753	0.960889	0.986788	8.84693e-05	22.4711	2.13326e-06	2.13326e-06	HighMeanStrata=FALSE (186), HighMeanStrata=TRUE (62)
survival_enrolment	Natural log	BothWithAndWithoutRiluzole	isomiR	exclusive~TCTTTGGTTATCTAGCTGTATG~wildtype~hsa-104-578.1&WithFlank&1|-|156420348|156420420@7.28.22, hsa-105-523.1&WithFlank&15|+|89368026|89368098@7.28.22, hsa-104-578.2&WithFlank&5|-|88666860|88666930@7.28.22~[MIMAT0000441&hsa-miR-9-5p&offsets|0|-1, m-104&1|-|156420392|156420414&offsets|0|-1], [MIMAT0000441_1&hsa-miR-9-5p&offsets|0|-1, m-105&15|+|89368032|89368054&offsets|0|-1], [MIMAT0000441_2&h…	TCTTTGGTTATCTAGCTGTATG	iso-22-WZRXWPNLP	17	231	19.8635	8.31737e-06	19	1.30466e-05	1.11913	1.06391	1.17722	1.30466e-05	21.8612	2.93104e-06	2.93104e-06	HighMeanStrata=FALSE (110), HighMeanStrata=TRUE (138)
survival_enrolment	Natural log	NoRiluzole	rRF	GCCAGCAGCCGCGGTA~clustered_U13369.1_+_-50_13364_Gonz45S_45S_50ntFlanks@4319.4334.16, hg38_21_+_8205938_8219352_RNA45SN2_45S_50ntFlanks@4306.4321.16, hg38_21_+_8388985_8402393_RNA45SN3_45S_50ntFlanks@4294.4309.16, hg38_21_+_8433172_8446622_RNA45SN1_45S_50ntFlanks@4317.4332.16, unplaced_AL353644.34_+_122223_135695_RNA45SN4_45S_50ntFlanks@4321.4336.16, unplaced_AL592188.60_+_105374_118830_RNA45SN5_4…	GCCAGCAGCCGCGGTA	rRF-16-PPJ1Q3B	7	76	19.8489	8.38093e-06	19.57	9.71792e-06	0.754271	0.665672	0.854662	9.71792e-06	16.1782	5.76524e-05	5.76524e-05	HighMeanStrata=FALSE (32), HighMeanStrata=TRUE (51)
survival_enrolment	Natural log	BothWithAndWithoutRiluzole	not-itr	AGGTTCCGGATAAGTAAGAGCC	AGGTTCCGGATAAGTAAGAGCC	na-22-1N32U3D0J	17	231	19.8121	8.54385e-06	20.32	6.54278e-06	0.859276	0.804443	0.917846	6.54278e-06	25.7861	3.81431e-07	3.81431e-07	HighMeanStrata=FALSE (118), HighMeanStrata=TRUE (130)
survival_enrolment	Natural log	BothWithAndWithoutRiluzole	not-itr	GGGTCTGTAGCTCAGTC	GGGTCTGTAGCTCAGTC	na-17-RM9P4P5	17	231	19.8077	8.5636e-06	17.12	3.50782e-05	0.886461	0.837273	0.938539	3.50782e-05	17.1524	3.44969e-05	3.44969e-05	HighMeanStrata=FALSE (179), HighMeanStrata=TRUE (69)
survival_enrolment	Natural log	BothWithAndWithoutRiluzole	not-itr	CGGTAATACGACGTACTTAGTGT	CGGTAATACGACGTACTTAGTGT	na-23-MLHHELNP0N	17	231	19.7982	8.6062e-06	19.47	1.02371e-05	1.18737	1.10015	1.2815	1.02371e-05	23.071	1.56129e-06	1.56129e-06	HighMeanStrata=FALSE (107), HighMeanStrata=TRUE (141)
survival_enrolment	Natural log	YesRiluzole	not-itr	CGTGTTCGGAAGATTTTC	CGTGTTCGGAAGATTTTC	na-18-MWW2FN05	10	155	19.7611	8.77523e-06	18.85	1.41489e-05	0.810814	0.737571	0.891329	1.41489e-05	14.6281	0.000130947	0.000130947	HighMeanStrata=FALSE (90), HighMeanStrata=TRUE (75)
survival_enrolment	Natural log	BothWithAndWithoutRiluzole	rRF	CGCGACCTCAGATCAGACGTGGCGACCCGCT~clustered_U13369.1_+_-50_13364_Gonz45S_45S_50ntFlanks@7985.8015.31, hg38_21_+_8205938_8219352_RNA45SN2_45S_50ntFlanks@7951.7981.31, hg38_21_+_8388985_8402393_RNA45SN3_45S_50ntFlanks@7942.7972.31, hg38_21_+_8433172_8446622_RNA45SN1_45S_50ntFlanks@7975.8005.31, unplaced_AL353644.34_+_122223_135695_RNA45SN4_45S_50ntFlanks@7982.8012.31, unplaced_AL592188.60_+_105374_11…	CGCGACCTCAGATCAGACGTGGCGACCCGCT	rRF-31-LU3656OW6UKVE	17	231	19.7537	8.80907e-06	21.25	4.03593e-06	0.865221	0.813567	0.920154	4.03593e-06	21.6437	3.28288e-06	3.28288e-06	HighMeanStrata=FALSE (114), HighMeanStrata=TRUE (134)
survival_enrolment	Linear	BothWithAndWithoutRiluzole	not-itr	GATTTCCCCTTGGGGTTGTAGGACCA	GATTTCCCCTTGGGGTTGTAGGACCA	na-26-5ZK79KZL61B	17	231	19.7069	9.02734e-06	16.13	5.92412e-05	0.995375	0.993125	0.99763	5.92412e-05	20.9845	4.63025e-06	4.63025e-06	HighMeanStrata=FALSE (169), HighMeanStrata=TRUE (79)
survival_enrolment	Natural log	BothWithAndWithoutRiluzole	not-itr	CGAAATTCCTTGTCGGG	CGAAATTCCTTGTCGGG	na-17-LBY79S4	17	231	19.6833	9.13989e-06	17.15	3.45371e-05	0.838377	0.771268	0.911326	3.45371e-05	14.1425	0.000169468	0.000169468	HighMeanStrata=FALSE (174), HighMeanStrata=TRUE (74)
survival_enrolment	Natural log	YesRiluzole	not-itr	GCCCGTGTTCGGAAGATTTTC	GCCCGTGTTCGGAAGATTTTC	na-21-PS9960IZD	10	155	19.6499	9.30104e-06	17.94	2.28057e-05	0.768391	0.680198	0.868018	2.28057e-05	18.5433	1.66088e-05	1.66088e-05	HighMeanStrata=FALSE (103), HighMeanStrata=TRUE (62)
survival_enrolment	Natural log	BothWithAndWithoutRiluzole	isomiR	exclusive~TGGAATGTAAAGAAGTATGTACC~wildtype+C(s)~hsa-307.1&WithFlank&18|-|21829009|21829094@59.79.21(+2C), hsa-1151-310.1&WithFlank&20|+|62554306|62554378@46.66.21(+2C), hsa-4079.1&WithFlank&18|-|21828998|21829081@46.66.21(+2C), hsa-1151.1&WithFlank&20|+|62554306|62554382@46.66.21(+2C)~[MIMAT0000416&hsa-miR-1-3p&offsets|0|-1(+2C), m-307&18|-|21829015|21829036&offsets|0|-1(+2C)], [MIMAT0000416_1&hs…	TGGAATGTAAAGAAGTATGTACC	iso-23-9B9OF0VWV	17	231	19.6276	9.41021e-06	19.39	1.06347e-05	1.08969	1.04882	1.13215	1.06347e-05	15.0831	0.00010288	0.00010288	HighMeanStrata=FALSE (102), HighMeanStrata=TRUE (146)
survival_enrolment	Natural log	BothWithAndWithoutRiluzole	not-itr	TGGTAATACGATGTACTTAGTGT	TGGTAATACGATGTACTTAGTGT	na-23-9LHHILNP0N	17	231	19.6061	9.51648e-06	19.93	8.03657e-06	1.21273	1.11426	1.31989	8.03657e-06	18.3404	1.84747e-05	1.84747e-05	HighMeanStrata=FALSE (116), HighMeanStrata=TRUE (132)
survival_enrolment	Natural log	BothWithAndWithoutRiluzole	not-itr	TAGGTCATCGTCAGGCT	TAGGTCATCGTCAGGCT	na-17-V3JS8K3	17	231	19.5651	9.72293e-06	17.34	3.11915e-05	0.841233	0.775497	0.912542	3.11915e-05	15.2395	9.4701e-05	9.4701e-05	HighMeanStrata=FALSE (173), HighMeanStrata=TRUE (75)
survival_enrolment	Natural log	BothWithAndWithoutRiluzole	not-itr	GCGGAAGGATCATTG	GCGGAAGGATCATTG	na-15-Q21EJY	17	231	19.5638	9.72964e-06	21.24	4.0478e-06	0.773089	0.692945	0.862503	4.0478e-06	9.67379	0.00186916	0.00186916	HighMeanStrata=FALSE (118), HighMeanStrata=TRUE (130)
survival_enrolment	Natural log	BothWithAndWithoutRiluzole	not-itr	TTGAGGATATGAGGTCGAGACGACA	TTGAGGATATGAGGTCGAGACGACA	na-25-Z05Q53L2LF	17	231	19.5141	9.98616e-06	19.9	8.14494e-06	1.18549	1.1001	1.27751	8.14494e-06	19.3042	1.11461e-05	1.11461e-05	HighMeanStrata=FALSE (118), HighMeanStrata=TRUE (130)
survival_enrolment	Natural log	BothWithAndWithoutRiluzole	isomiR	exclusive~CCCATAAAGTAGAAAGCACT~wildtype~hsa-144-69.1&WithFlank&17|-|58331240|58331311@7.26.20~[MIMAT0000433&hsa-miR-142-5p&offsets|-2|-3, m-144&17|-|58331286|58331305&offsets|0|0]	CCCATAAAGTAGAAAGCACT	iso-20-KQB3FBPI	17	231	19.5101	1.00069e-05	20.39	6.3106e-06	0.711047	0.613221	0.824478	6.3106e-06	12.1814	0.000482676	0.000482676	HighMeanStrata=FALSE (103), HighMeanStrata=TRUE (145)
survival_enrolment	Linear	BothWithAndWithoutRiluzole	isomiR	exclusive~TGAGGTAGTAGTTTGTGCTGTC~wildtype+C(s)~hsa-49-177.1&WithFlank&12|+|62603685|62603772@7.27.21(+1C)~[MIMAT0000415&hsa-let-7i-5p&offsets|0|-1(+1C), m-49&12|+|62603691|62603712&offsets|0|-1(+1C)]	TGAGGTAGTAGTTTGTGCTGTC	iso-22-XKVL7YXY5	17	231	19.465	1.02458e-05	22.85	1.7544e-06	1.00187	1.0011	1.00264	1.7544e-06	13.875	0.000195379	0.000195379	HighMeanStrata=FALSE (158), HighMeanStrata=TRUE (90)
survival_enrolment	Linear	BothWithAndWithoutRiluzole	isomiR	ambiguous~CTAGACTGAAGCTCCTTGGGG~wildtype+G(s)~hsa-75-30.1&WithFlank&8|-|140732581|140732649@43.60.18(+3G)~[MIMAT0000757&hsa-miR-151a-3p&offsets|0|-3(+3G), m-30&8|-|140732587|140732607&offsets|0|-3(+3G)]	CTAGACTGAAGCTCCTTGGGG	iso-21-42NBQRZK0	17	231	19.4376	1.03939e-05	22.21	2.44851e-06	1.01113	1.00648	1.01579	2.44851e-06	9.36672	0.00220961	0.00220961	HighMeanStrata=FALSE (163), HighMeanStrata=TRUE (85)
survival_enrolment	Natural log	YesRiluzole	not-itr	GTTCGGAAGATTTTC	GTTCGGAAGATTTTC	na-15-7SO2Z9	10	155	19.3916	1.06476e-05	19.25	1.146e-05	0.829684	0.763292	0.901851	1.146e-05	11.882	0.000566783	0.000566783	HighMeanStrata=FALSE (85), HighMeanStrata=TRUE (80)
survival_enrolment	Natural log	BothWithAndWithoutRiluzole	isomiR	exclusive~TCTTTGGTTATCTAGCTGTATGA~wildtype~hsa-104-578.1&WithFlank&1|-|156420348|156420420@7.29.23, hsa-105-523.1&WithFlank&15|+|89368026|89368098@7.29.23, hsa-104-578.2&WithFlank&5|-|88666860|88666930@7.29.23~[MIMAT0000441&hsa-miR-9-5p&offsets|0|0, m-104&1|-|156420392|156420414&offsets|0|0], [MIMAT0000441_1&hsa-miR-9-5p&offsets|0|0, m-105&15|+|89368032|89368054&offsets|0|0], [MIMAT0000441_2&hsa-…	TCTTTGGTTATCTAGCTGTATGA	iso-23-WZRXWPNL0L	17	231	19.2917	1.1219e-05	18.51	1.69192e-05	1.12823	1.06789	1.19198	1.69192e-05	19.578	9.65766e-06	9.65766e-06	HighMeanStrata=FALSE (119), HighMeanStrata=TRUE (129)
survival_enrolment	Natural log	BothWithAndWithoutRiluzole	isomiR	exclusive~TCTTTGGTTATCTAGCTGTAT~wildtype~hsa-104-578.1&WithFlank&1|-|156420348|156420420@7.27.21, hsa-105-523.1&WithFlank&15|+|89368026|89368098@7.27.21, hsa-104-578.2&WithFlank&5|-|88666860|88666930@7.27.21~[MIMAT0000441&hsa-miR-9-5p&offsets|0|-2, m-104&1|-|156420392|156420414&offsets|0|-2], [MIMAT0000441_1&hsa-miR-9-5p&offsets|0|-2, m-105&15|+|89368032|89368054&offsets|0|-2], [MIMAT0000441_2&hs…	TCTTTGGTTATCTAGCTGTAT	iso-21-WZRXWPNLE	17	231	19.2877	1.12427e-05	18.43	1.76044e-05	1.11065	1.0587	1.16516	1.76044e-05	24.6411	6.90633e-07	6.90633e-07	HighMeanStrata=FALSE (103), HighMeanStrata=TRUE (145)
survival_enrolment	Natural log	BothWithAndWithoutRiluzole	not-itr	TTGAGGATATGGGATCGAGACGACA	TTGAGGATATGGGATCGAGACGACA	na-25-Z05QREL2LF	17	231	19.2748	1.13192e-05	19.68	9.13868e-06	1.19076	1.10237	1.28624	9.13868e-06	17.3522	3.10539e-05	3.10539e-05	HighMeanStrata=FALSE (116), HighMeanStrata=TRUE (132)
survival_enrolment	Natural log	BothWithAndWithoutRiluzole	isomiR	exclusive~TGTAAACATCCTTGACTGGAAGCT~wildtype~hsa-24-25.1&WithFlank&1|+|40754365|40754440@7.30.24~[MIMAT0000692&hsa-miR-30e-5p&offsets|0|+2, m-24&1|+|40754371|40754394&offsets|0|0]	TGTAAACATCCTTGACTGGAAGCT	iso-24-9O0MNUN2EW	17	231	19.2699	1.13479e-05	19.87	8.29753e-06	0.650894	0.5389	0.786163	8.29753e-06	22.661	1.93252e-06	1.93252e-06	HighMeanStrata=FALSE (129), HighMeanStrata=TRUE (119)
survival_enrolment	Natural log	BothWithAndWithoutRiluzole	not-itr	CTTGGGGTTGTAGGACCAC	CTTGGGGTTGTAGGACCAC	na-19-N8RYV211	17	231	19.2223	1.16348e-05	17.25	3.27436e-05	0.776928	0.689689	0.875202	3.27436e-05	23.2703	1.40757e-06	1.40757e-06	HighMeanStrata=FALSE (174), HighMeanStrata=TRUE (74)
survival_enrolment	Natural log	YesRiluzole	not-itr	GCGGGCGTAGCTCAGGGGTAGAGCGCA	GCGGGCGTAGCTCAGGGGTAGAGCGCA	na-27-QKMP4PRL5H2	10	155	19.1914	1.18242e-05	18	2.20362e-05	0.789378	0.707686	0.880501	2.20362e-05	20.5258	5.88326e-06	5.88326e-06	HighMeanStrata=FALSE (94), HighMeanStrata=TRUE (71)
survival_enrolment	Natural log	BothWithAndWithoutRiluzole	isomiR	exclusive~GTAAACATCCTTGACTGGAAGCT~wildtype~hsa-24-25.1&WithFlank&1|+|40754365|40754440@8.30.23~[MIMAT0000692&hsa-miR-30e-5p&offsets|+1|+2, m-24&1|+|40754371|40754394&offsets|+1|0]	GTAAACATCCTTGACTGGAAGCT	iso-23-SBJRZD9BDW	17	231	19.1631	1.20009e-05	23.92	1.00512e-06	0.833781	0.775198	0.896791	1.00512e-06	18.9143	1.36724e-05	1.36724e-05	HighMeanStrata=FALSE (103), HighMeanStrata=TRUE (145)
survival_enrolment	Natural log	BothWithAndWithoutRiluzole	not-itr	TTGAGGATATGAGATCGAGGCGACA	TTGAGGATATGAGATCGAGGCGACA	na-25-Z05Q5ELKLF	17	231	19.0963	1.24286e-05	19.27	1.13513e-05	1.19238	1.10229	1.28984	1.13513e-05	12.648	0.000375973	0.000375973	HighMeanStrata=FALSE (114), HighMeanStrata=TRUE (134)
survival_enrolment	Natural log	BothWithAndWithoutRiluzole	not-itr	GTGCATGCACTCTGGGGTTGTGGGACAGC	GTGCATGCACTCTGGGGTTGTGGGACAGC	na-29-7FX5W8RY92F9	17	231	19.0841	1.2508e-05	17.57	2.77136e-05	0.807307	0.730414	0.892294	2.77136e-05	21.3541	3.81801e-06	3.81801e-06	HighMeanStrata=FALSE (152), HighMeanStrata=TRUE (96)
survival_enrolment	Natural log	BothWithAndWithoutRiluzole	isomiR	exclusive~CTGACCTATGAATTGACAGC~wildtype~hsa-59-507.1&WithFlank&11|-|64891153|64891229@7.26.20~[MIMAT0000222&hsa-miR-192-5p&offsets|0|-1, m-59&11|-|64891203|64891223&offsets|0|-1]	CTGACCTATGAATTGACAGC	iso-20-ND44DY0J	17	231	19.0366	1.28234e-05	20.3	6.61887e-06	0.875563	0.826384	0.927668	6.61887e-06	17.8201	2.42808e-05	2.42808e-05	HighMeanStrata=FALSE (74), HighMeanStrata=TRUE (174)
survival_enrolment	Natural log	YesRiluzole	not-itr	CGGAAGAAGGGGTGCCTGG	CGGAAGAAGGGGTGCCTGG	na-19-MBOKRVH4	10	155	19.0211	1.29284e-05	18.3	1.88299e-05	0.79402	0.714402	0.882511	1.88299e-05	13.0814	0.000298249	0.000298249	HighMeanStrata=FALSE (79), HighMeanStrata=TRUE (86)
survival_enrolment	Natural log	BothWithAndWithoutRiluzole	not-itr	GGGTAATACGACGTACTTAGTGT	GGGTAATACGACGTACTTAGTGT	na-23-RLHHELNP0N	17	231	18.9303	1.3558e-05	19.01	1.30371e-05	1.17574	1.0932	1.26451	1.30371e-05	16.4044	5.11668e-05	5.11668e-05	HighMeanStrata=FALSE (120), HighMeanStrata=TRUE (128)
survival_enrolment	Natural log	BothWithAndWithoutRiluzole	not-itr	CGAGAGTAGGACGTTGCCAGGTT	CGAGAGTAGGACGTTGCCAGGTT	na-23-L2SKENPP0E	17	231	18.8997	1.37773e-05	17.23	3.30677e-05	0.781421	0.695524	0.877927	3.30677e-05	23.9214	1.00351e-06	1.00351e-06	HighMeanStrata=FALSE (167), HighMeanStrata=TRUE (81)
survival_enrolment	Natural log	BothWithAndWithoutRiluzole	not-itr	TGAGGGGCAGAGAGCGAGGCTTT	TGAGGGGCAGAGAGCGAGGCTTT	na-23-XK6PFJ5J0Q	17	231	18.8362	1.4244e-05	17.28	3.22928e-05	1.23441	1.11772	1.36327	3.22928e-05	16.706	4.36423e-05	4.36423e-05	HighMeanStrata=FALSE (94), HighMeanStrata=TRUE (154)
survival_enrolment	Natural log	BothWithAndWithoutRiluzole	tRF	exclusive~GCCGTGATCGTATAGTGGTTAGTACTCTGC~5'-tRF~trna111_HisGTG_1_-_147774845_147774916@1.30.30, trna118_HisGTG_1_-_145396881_145396952@1.30.30, trna16_HisGTG_1_+_146544773_146544844@1.30.30, trna1_HisGTG_15_+_45493349_45493420@1.30.30, trna21_HisGTG_1_+_147753471_147753542@1.30.30, trna33_HisGTG_6_+_27125906_27125977@1.30.30, trna7_HisGTG_9_-_14433938_14434009@1.30.30, trna8_HisGTG_15_-_45492611_…	GCCGTGATCGTATAGTGGTTAGTACTCTGC	tRF-30-PW5SVP9N15WV	17	231	18.7879	1.46095e-05	18.58	1.62662e-05	0.899855	0.857702	0.94408	1.62662e-05	21.3169	3.89291e-06	3.89291e-06	HighMeanStrata=FALSE (100), HighMeanStrata=TRUE (148)
survival_enrolment	Natural log	BothWithAndWithoutRiluzole	not-itr	TTGGGGATATGAGATCGAGACGACA	TTGGGGATATGAGATCGAGACGACA	na-25-ZK5Q5EL2LF	17	231	18.7625	1.48052e-05	19.4	1.05745e-05	1.191	1.10189	1.28733	1.05745e-05	15.1851	9.74704e-05	9.74704e-05	HighMeanStrata=FALSE (123), HighMeanStrata=TRUE (125)
survival_enrolment	Natural log	BothWithAndWithoutRiluzole	not-itr	TGGTAATACGACGTACTTAGTAT	TGGTAATACGACGTACTTAGTAT	na-23-9LHHELNP0I	17	231	18.762	1.4809e-05	18.26	1.93127e-05	1.22743	1.11731	1.34841	1.93127e-05	16.4489	4.99779e-05	4.99779e-05	HighMeanStrata=FALSE (98), HighMeanStrata=TRUE (150)
survival_enrolment	Natural log	BothWithAndWithoutRiluzole	not-itr	TGCGGAAGGATCATTG	TGCGGAAGGATCATTG	na-16-X8D28N0	17	231	18.7037	1.52683e-05	20.19	7.01255e-06	0.771377	0.6888	0.863855	7.01255e-06	13.2119	0.000278179	0.000278179	HighMeanStrata=FALSE (113), HighMeanStrata=TRUE (135)
survival_enrolment	Natural log	BothWithAndWithoutRiluzole	not-itr	CGAGTGACGTAGTGT	CGAGTGACGTAGTGT	na-15-L3OW1W	17	231	18.6967	1.53244e-05	16.81	4.13201e-05	0.782169	0.695494	0.879645	4.13201e-05	20.6553	5.49841e-06	5.49841e-06	HighMeanStrata=FALSE (176), HighMeanStrata=TRUE (72)
survival_enrolment	Natural log	BothWithAndWithoutRiluzole	not-itr	CGATATGGCATGAGA	CGATATGGCATGAGA	na-15-LL9FX2	17	231	18.6865	1.54069e-05	16.87	4.00031e-05	0.790263	0.706303	0.884203	4.00031e-05	18.4254	1.76686e-05	1.76686e-05	HighMeanStrata=FALSE (171), HighMeanStrata=TRUE (77)
survival_enrolment	Natural log	BothWithAndWithoutRiluzole	not-itr	TCCCCTTGGGGTTGTAGGACCA	TCCCCTTGGGGTTGTAGGACCA	na-22-8RZK7W1D2	17	231	18.644	1.57546e-05	16.55	4.73881e-05	0.76743	0.675542	0.871817	4.73881e-05	18.6773	1.54817e-05	1.54817e-05	HighMeanStrata=FALSE (182), HighMeanStrata=TRUE (66)
survival_enrolment	Natural log	YesRiluzole	not-itr	CGGTATACCGAAGCTCTAGGTGCGGCA	CGGTATACCGAAGCTCTAGGTGCGGCA	na-27-MLUSDI4KX82	10	155	18.5878	1.62256e-05	17.34	3.12791e-05	0.781255	0.695553	0.877516	3.12791e-05	24.6859	6.74772e-07	6.74772e-07	HighMeanStrata=FALSE (94), HighMeanStrata=TRUE (71)
survival_enrolment	Natural log	BothWithAndWithoutRiluzole	isomiR	snp~TGAGGTAGTAGGTTGTGTAGTT~[COSN1263052]~[hsa-5-180.1&WithFlank&22|+|46112746|46112827]	TGAGGTAGTAGGTTGTGTAGTT	iso-22-XKVLRY9PQ	17	231	18.5688	1.63884e-05	17.96	2.25521e-05	1.28277	1.14323	1.43935	2.25521e-05	18.782	1.46543e-05	1.46543e-05	HighMeanStrata=FALSE (125), HighMeanStrata=TRUE (123)
survival_enrolment	Natural log	BothWithAndWithoutRiluzole	not-itr	CCCGTGTTCGGAAGATTTTC	CCCGTGTTCGGAAGATTTTC	na-20-KW7SO2Z9	17	231	18.5377	1.66581e-05	17.1	3.54457e-05	0.81124	0.734666	0.895795	3.54457e-05	15.7455	7.24588e-05	7.24588e-05	HighMeanStrata=FALSE (159), HighMeanStrata=TRUE (89)
survival_enrolment	Natural log	BothWithAndWithoutRiluzole	tRF	ambiguous~TCCCTGGTGGTCTAGTGGTTAGGATTCGGC~5'-tRF~trna116_GluCTC_1_-_145399233_145399304@1.30.30, trna59_GluCTC_1_+_249168447_249168518@1.30.30, trna71_GluCTC_1_-_161439189_161439260@1.30.30, trna74_GluCTC_1_-_161431809_161431880@1.30.30, trna77_GluCTC_1_-_161424398_161424469@1.30.30, trna77_GluCTC_6_+_28949976_28950047@1.30.30, trna80_GluCTC_1_-_161417018_161417089@1.30.30, trna87_GluCTC_6_-_12610…	TCCCTGGTGGTCTAGTGGTTAGGATTCGGC	tRF-30-87R8WP9N1EWJ	17	231	18.5195	1.68177e-05	16.44	5.03151e-05	0.699393	0.588373	0.831362	5.03151e-05	10.9784	0.000921815	0.000921815	HighMeanStrata=FALSE (140), HighMeanStrata=TRUE (108)
survival_enrolment	Natural log	YesRiluzole	not-itr	CCGTGTTCGGAAGATTTTC	CCGTGTTCGGAAGATTTTC	na-19-34Y8DEK5	10	155	18.5191	1.68209e-05	17.01	3.71538e-05	0.781771	0.695458	0.878796	3.71538e-05	17.3763	3.06633e-05	3.06633e-05	HighMeanStrata=FALSE (103), HighMeanStrata=TRUE (62)
survival_enrolment	Natural log	YesRiluzole	not-itr	GTGCCGAAGCTGTGGGATTG	GTGCCGAAGCTGTGGGATTG	na-20-71OJ985Y	10	155	18.5108	1.68942e-05	17.45	2.94466e-05	0.752002	0.657882	0.859589	2.94466e-05	20.4299	6.18554e-06	6.18554e-06	HighMeanStrata=FALSE (92), HighMeanStrata=TRUE (73)
survival_enrolment	Natural log	YesRiluzole	not-itr	ATTTCCCCTTGGGGTTGTAGGACCAC	ATTTCCCCTTGGGGTTGTAGGACCAC	na-26-I9KZR39PO6D	10	155	18.4663	1.72937e-05	16.97	3.80611e-05	0.777677	0.68998	0.876519	3.80611e-05	16.4049	5.11532e-05	5.11532e-05	HighMeanStrata=FALSE (101), HighMeanStrata=TRUE (64)
survival_enrolment	Natural log	BothWithAndWithoutRiluzole	not-itr	TTGAGGGTATGAGATCGAGACGACA	TTGAGGGTATGAGATCGAGACGACA	na-25-Z0RQ5EL2LF	17	231	18.4592	1.73581e-05	18.99	1.31472e-05	1.19282	1.10188	1.29127	1.31472e-05	17.1293	3.49186e-05	3.49186e-05	HighMeanStrata=FALSE (119), HighMeanStrata=TRUE (129)
survival_enrolment	Linear	BothWithAndWithoutRiluzole	not-itr	TTCCCCTTGGGGTTGTAGGACCA	TTCCCCTTGGGGTTGTAGGACCA	na-23-YRN8RYV2D2	17	231	18.4425	1.75109e-05	15.22	9.56384e-05	0.979946	0.970024	0.98997	9.56384e-05	15.0693	0.000103637	0.000103637	HighMeanStrata=FALSE (175), HighMeanStrata=TRUE (73)
survival_onset	Natural log	BothWithAndWithoutRiluzole	not-itr	TTTCCCCTTGGGGTTGTAGGACCAC	TTTCCCCTTGGGGTTGTAGGACCAC	na-25-ZR3YRNSK05	17	231	18.411	1.78027e-05	17.39	3.05029e-05	0.827704	0.757307	0.904644	3.05029e-05	20.9625	4.6835e-06	4.6835e-06	HighMeanStrata=FALSE (144), HighMeanStrata=TRUE (104)
survival_enrolment	Natural log	YesRiluzole	not-itr	GCAAGTCGAACGGTA	GCAAGTCGAACGGTA	na-15-P0WBML	10	155	18.3746	1.81457e-05	16	6.33566e-05	0.892838	0.844601	0.94383	6.33566e-05	18.401	1.78965e-05	1.78965e-05	HighMeanStrata=FALSE (106), HighMeanStrata=TRUE (59)
survival_enrolment	Natural log	BothWithAndWithoutRiluzole	not-itr	TCTTCGGTAGTATAGTGG	TCTTCGGTAGTATAGTGG	na-18-W9RPVP04	17	231	18.3529	1.83539e-05	16.46	4.96886e-05	0.771775	0.680986	0.874669	4.96886e-05	21.0792	4.40685e-06	4.40685e-06	HighMeanStrata=FALSE (178), HighMeanStrata=TRUE (70)
survival_enrolment	Linear	BothWithAndWithoutRiluzole	isomiR	exclusive~CAAAGTGCTGTTCGTGCAGGTA~wildtype~hsa-29-250.1&WithFlank&7|-|100093770|100093843@7.28.22~[MIMAT0000093&hsa-miR-93-5p&offsets|0|-1, m-29&7|-|100093815|100093837&offsets|0|-1]	CAAAGTGCTGTTCGTGCAGGTA	iso-22-20XYYWPKO	17	231	18.3495	1.83863e-05	14.48	0.000141921	0.997423	0.996098	0.99875	0.000141921	16.8908	3.9594e-05	3.9594e-05	HighMeanStrata=FALSE (164), HighMeanStrata=TRUE (84)
survival_enrolment	Linear	BothWithAndWithoutRiluzole	isomiR	snp~TGTAAACACCCCCGACTGGAAGCT~[COSN24411650]~[hsa-21-254.1&WithFlank&8|-|134804873|134804946]	TGTAAACACCCCCGACTGGAAGCT	iso-24-9O01KUN2EW	17	231	18.3312	1.85643e-05	20.62	5.58682e-06	1.00893	1.00507	1.01281	5.58682e-06	13.3757	0.000254906	0.000254906	HighMeanStrata=FALSE (157), HighMeanStrata=TRUE (91)
survival_enrolment	Natural log	BothWithAndWithoutRiluzole	isomiR	exclusive~TCGGATCCGTCTGAGCTTGGCTT~wildtype+U(s)~hsa-164-80.1&WithFlank&14|+|100882995|100883062@41.62.22(+1U)~[MIMAT0000446&hsa-miR-127-3p&offsets|0|0(+1U), m-80&14|+|100883035|100883056&offsets|0|0(+1U)]	TCGGATCCGTCTGAGCTTGGCTT	iso-23-W28WN0N8DQ	17	231	18.2795	1.90753e-05	16.56	4.71249e-05	1.12397	1.06245	1.18905	4.71249e-05	9.64232	0.00190145	0.00190145	HighMeanStrata=FALSE (92), HighMeanStrata=TRUE (156)
survival_enrolment	Natural log	BothWithAndWithoutRiluzole	rRF	CGACTCTTAGCGGTGGATCACTCGGCTC~clustered_U13369.1_+_-50_13364_Gonz45S_45S_50ntFlanks@6673.6700.28, hg38_21_+_8205938_8219352_RNA45SN2_45S_50ntFlanks@6634.6661.28, hg38_21_+_8388985_8402393_RNA45SN3_45S_50ntFlanks@6622.6649.28, hg38_21_+_8433172_8446622_RNA45SN1_45S_50ntFlanks@6651.6678.28, unplaced_AL353644.34_+_122223_135695_RNA45SN4_45S_50ntFlanks@6654.6681.28, unplaced_AL592188.60_+_105374_11883…	CGACTCTTAGCGGTGGATCACTCGGCTC	rRF-28-LINPM45648D5	17	231	18.2435	1.94386e-05	19.42	1.04812e-05	0.868285	0.815423	0.924573	1.04812e-05	18.4411	1.75241e-05	1.75241e-05	HighMeanStrata=FALSE (95), HighMeanStrata=TRUE (153)
survival_enrolment	Natural log	BothWithAndWithoutRiluzole	not-itr	TGAGGGGCGGAGAGCGAGACT	TGAGGGGCGGAGAGCGAGACT	na-21-XK68FJ5DE	17	231	18.2311	1.95663e-05	18.61	1.60456e-05	1.22726	1.11822	1.34693	1.60456e-05	17.9208	2.30289e-05	2.30289e-05	HighMeanStrata=FALSE (115), HighMeanStrata=TRUE (133)
survival_enrolment	Natural log	BothWithAndWithoutRiluzole	not-itr	TGATAATACGACGTACTTAGTGT	TGATAATACGACGTACTTAGTGT	na-23-XLHHELNP0N	17	231	18.1983	1.99052e-05	17.94	2.28154e-05	1.22665	1.116	1.34827	2.28154e-05	18.4223	1.76973e-05	1.76973e-05	HighMeanStrata=FALSE (99), HighMeanStrata=TRUE (149)
survival_enrolment	Linear	BothWithAndWithoutRiluzole	not-itr	CCTTGGGGTTGTAGGACCAC	CCTTGGGGTTGTAGGACCAC	na-20-3YRNSK05	17	231	18.1725	2.01767e-05	15.2	9.66827e-05	0.992291	0.988438	0.996159	9.66827e-05	18.6151	1.59951e-05	1.59951e-05	HighMeanStrata=FALSE (170), HighMeanStrata=TRUE (78)
survival_enrolment	Linear	BothWithAndWithoutRiluzole	rRF	CGACTCTTAGCGGTGGATCACTCGGCTCGTGCGTCGATGAAGA~clustered_U13369.1_+_-50_13364_Gonz45S_45S_50ntFlanks@6673.6715.43, hg38_21_+_8205938_8219352_RNA45SN2_45S_50ntFlanks@6634.6676.43, hg38_21_+_8388985_8402393_RNA45SN3_45S_50ntFlanks@6622.6664.43, hg38_21_+_8433172_8446622_RNA45SN1_45S_50ntFlanks@6651.6693.43, unplaced_AL353644.34_+_122223_135695_RNA45SN4_45S_50ntFlanks@6654.6696.43, unplaced_AL592188.60…	CGACTCTTAGCGGTGGATCACTCGGCTCGTGCGTCGATGAAGA	rRF-43-LINPM456484WQM5UX	17	231	18.1688	2.0216e-05	13.91	0.000192051	0.964001	0.945604	0.982756	0.000192051	21.124	4.30503e-06	4.30503e-06	HighMeanStrata=FALSE (158), HighMeanStrata=TRUE (90)
survival_enrolment	Natural log	BothWithAndWithoutRiluzole	not-itr	TTGAGGATATGAGATCGAGACGGCA	TTGAGGATATGAGATCGAGACGGCA	na-25-Z05Q5EL2MF	17	231	18.1605	2.03051e-05	18.61	1.6013e-05	1.19684	1.10302	1.29863	1.6013e-05	15.4217	8.59957e-05	8.59957e-05	HighMeanStrata=FALSE (119), HighMeanStrata=TRUE (129)
survival_enrolment	Natural log	BothWithAndWithoutRiluzole	not-itr	CAACGCTAGACGAACTGC	CAACGCTAGACGAACTGC	na-18-2H42LD0M	17	231	18.1322	2.06089e-05	15.74	7.28524e-05	0.769474	0.676026	0.875841	7.28524e-05	15.9245	6.59188e-05	6.59188e-05	HighMeanStrata=FALSE (186), HighMeanStrata=TRUE (62)
survival_enrolment	Natural log	BothWithAndWithoutRiluzole	isomiR	exclusive~TGAGGTAGTAGGTTGTATGGT~wildtype~hsa-37-324.1&WithFlank&21|+|16539832|16539910@7.27.21~[MIMAT0000064&hsa-let-7c-5p&offsets|0|-1, m-37&21|+|16539838|16539859&offsets|0|-1]	TGAGGTAGTAGGTTGTATGGT	iso-21-XKVLRYV8E	17	231	18.0879	2.10937e-05	18.29	1.89764e-05	1.28436	1.14519	1.44045	1.89764e-05	14.9527	0.00011024	0.00011024	HighMeanStrata=FALSE (117), HighMeanStrata=TRUE (131)
survival_enrolment	Linear	BothWithAndWithoutRiluzole	isomiR	exclusive~TCGTACCGTGAGTAATAATGGG~wildtype+G(s)~hsa-114-40.1&WithFlank&9|+|136670610|136670680@44.63.20(+2G)~[MIMAT0000445&hsa-miR-126-3p&offsets|0|-2(+2G), m-40&9|+|136670653|136670674&offsets|0|-2(+2G)]	TCGTACCGTGAGTAATAATGGG	iso-22-WL341OU44	17	231	18.0356	2.16816e-05	20.79	5.13444e-06	1.03305	1.01871	1.04758	5.13444e-06	10.5091	0.00118788	0.00118788	HighMeanStrata=FALSE (158), HighMeanStrata=TRUE (90)
survival_enrolment	Natural log	BothWithAndWithoutRiluzole	not-itr	TGGTAATACGGCGTACTTAGTGT	TGGTAATACGGCGTACTTAGTGT	na-23-9LHHQLNP0N	17	231	17.968	2.24648e-05	17.38	3.06494e-05	1.17556	1.08947	1.26844	3.06494e-05	19.626	9.41806e-06	9.41806e-06	HighMeanStrata=FALSE (105), HighMeanStrata=TRUE (143)
survival_enrolment	Natural log	BothWithAndWithoutRiluzole	rRF	CGACTCTTAGCGGTGGATCACT~clustered_U13369.1_+_-50_13364_Gonz45S_45S_50ntFlanks@6673.6694.22, hg38_21_+_8205938_8219352_RNA45SN2_45S_50ntFlanks@6634.6655.22, hg38_21_+_8388985_8402393_RNA45SN3_45S_50ntFlanks@6622.6643.22, hg38_21_+_8433172_8446622_RNA45SN1_45S_50ntFlanks@6651.6672.22, unplaced_AL353644.34_+_122223_135695_RNA45SN4_45S_50ntFlanks@6654.6675.22, unplaced_AL592188.60_+_105374_118830_RNA4…	CGACTCTTAGCGGTGGATCACT	rRF-22-LINPM4563	17	231	17.9588	2.25739e-05	18.68	1.54948e-05	0.867082	0.812771	0.925022	1.54948e-05	14.9268	0.000111763	0.000111763	HighMeanStrata=FALSE (89), HighMeanStrata=TRUE (159)
survival_onset	Natural log	BothWithAndWithoutRiluzole	not-itr	GTGTTCGGAAGATTTTC	GTGTTCGGAAGATTTTC	na-17-7NMB5Z5	17	231	17.9517	2.26581e-05	17.45	2.94375e-05	0.853756	0.79272	0.919492	2.94375e-05	17.7925	2.46352e-05	2.46352e-05	HighMeanStrata=FALSE (124), HighMeanStrata=TRUE (124)
survival_enrolment	Natural log	BothWithAndWithoutRiluzole	isomiR	snp~TGAGGTAGTAGGTTGTGTAGT~[COSN1263052]~[hsa-5-180.1&WithFlank&22|+|46112746|46112827]	TGAGGTAGTAGGTTGTGTAGT	iso-21-XKVLRY9PE	17	231	17.9474	2.27098e-05	17.5	2.87097e-05	1.26872	1.13485	1.41839	2.87097e-05	19.3603	1.08231e-05	1.08231e-05	HighMeanStrata=FALSE (121), HighMeanStrata=TRUE (127)
survival_enrolment	Linear	BothWithAndWithoutRiluzole	isomiR	exclusive~TAGCAGCACGTAAATATTGGCGT~wildtype~hsa-62-415.1&WithFlank&13|-|50048979|50049054@7.29.23, hsa-61-252.1&WithFlank&3|+|160404748|160404822@7.29.23~[MIMAT0000069&hsa-miR-16-5p&offsets|0|+1, m-62&13|-|50049027|50049048&offsets|0|+1], [MIMAT0000069_1&hsa-miR-16-5p&offsets|0|+1, m-61&3|+|160404754|160404775&offsets|0|+1]	TAGCAGCACGTAAATATTGGCGT	iso-23-VFPHUEI8DN	17	231	17.9449	2.27398e-05	15.22	9.54492e-05	0.99887	0.998303	0.999437	9.54492e-05	8.87836	0.00288571	0.00288571	HighMeanStrata=FALSE (158), HighMeanStrata=TRUE (90)
survival_enrolment	Natural log	BothWithAndWithoutRiluzole	not-itr	GAAAGATTAAGGCAAGAGGTTAGC	GAAAGATTAAGGCAAGAGGTTAGC	na-24-O0IO6O5329	17	231	17.9306	2.2911e-05	16.06	6.13033e-05	0.771	0.67892	0.875568	6.13033e-05	22.0368	2.67471e-06	2.67471e-06	HighMeanStrata=FALSE (179), HighMeanStrata=TRUE (69)
survival_enrolment	Natural log	BothWithAndWithoutRiluzole	not-itr	TCGCGCGTTCGAATCGCGTCATCCGCTCCA	TCGCGCGTTCGAATCGCGTCATCCGCTCCA	na-30-WHM9OMQMHS46	17	231	17.9227	2.30057e-05	16.26	5.51973e-05	0.820894	0.745807	0.90354	5.51973e-05	17.6262	2.68859e-05	2.68859e-05	HighMeanStrata=FALSE (166), HighMeanStrata=TRUE (82)
survival_enrolment	Linear	BothWithAndWithoutRiluzole	isomiR	exclusive~TGTAGTGTTTCCTACTTTATGG~wildtype~hsa-144-69.1&WithFlank&17|-|58331240|58331311@45.66.22~[MIMAT0000434&hsa-miR-142-3p&offsets|0|-1, m-69&17|-|58331246|58331266&offsets|-1|0]	TGTAGTGTTTCCTACTTTATGG	iso-22-9P9Z35ZQ4	17	231	17.8984	2.33023e-05	14.47	0.000142433	0.999829	0.99974	0.999917	0.000142433	5.92404	0.0149357	0.0149357	HighMeanStrata=FALSE (168), HighMeanStrata=TRUE (80)
survival_enrolment	Natural log	BothWithAndWithoutRiluzole	isomiR	exclusive~CATAAAGTAGAAAGCACTACT~wildtype~hsa-144-69.1&WithFlank&17|-|58331240|58331311@9.29.21~[MIMAT0000433&hsa-miR-142-5p&offsets|0|0, m-144&17|-|58331286|58331305&offsets|+2|+3]	CATAAAGTAGAAAGCACTACT	iso-21-JO1PBJE5E	17	231	17.8471	2.3938e-05	21.45	3.6373e-06	0.849179	0.792411	0.910014	3.6373e-06	9.61669	0.00192817	0.00192817	HighMeanStrata=FALSE (85), HighMeanStrata=TRUE (163)
survival_enrolment	Natural log	BothWithAndWithoutRiluzole	not-itr	TGGTAATATGACGTACTTAGTGT	TGGTAATATGACGTACTTAGTGT	na-23-9LH4ELNP0N	17	231	17.8425	2.39957e-05	18.05	2.15549e-05	1.2009	1.10363	1.30674	2.15549e-05	17.9151	2.30986e-05	2.30986e-05	HighMeanStrata=FALSE (109), HighMeanStrata=TRUE (139)
survival_enrolment	Natural log	NoRiluzole	isomiR	exclusive~TCGGATCCGTCTGAGCTTGGCTTT~wildtype+U(s)~hsa-164-80.1&WithFlank&14|+|100882995|100883062@41.62.22(+2U)~[MIMAT0000446&hsa-miR-127-3p&offsets|0|0(+2U), m-80&14|+|100883035|100883056&offsets|0|0(+2U)]	TCGGATCCGTCTGAGCTTGGCTTT	iso-24-W28WN0N8HQ	7	76	17.789	2.46812e-05	14.52	0.000138658	1.26081	1.11913	1.42043	0.000138658	11.8218	0.000585414	0.000585414	HighMeanStrata=FALSE (27), HighMeanStrata=TRUE (56)
survival_enrolment	Natural log	BothWithAndWithoutRiluzole	rRF	CGACTCTTAGCGGTGGATCACTCGGC~clustered_U13369.1_+_-50_13364_Gonz45S_45S_50ntFlanks@6673.6698.26, hg38_21_+_8205938_8219352_RNA45SN2_45S_50ntFlanks@6634.6659.26, hg38_21_+_8388985_8402393_RNA45SN3_45S_50ntFlanks@6622.6647.26, hg38_21_+_8433172_8446622_RNA45SN1_45S_50ntFlanks@6651.6676.26, unplaced_AL353644.34_+_122223_135695_RNA45SN4_45S_50ntFlanks@6654.6679.26, unplaced_AL592188.60_+_105374_118830_…	CGACTCTTAGCGGTGGATCACTCGGC	rRF-26-LINPM45648D	17	231	17.7795	2.48044e-05	18.84	1.41787e-05	0.87277	0.820761	0.928075	1.41787e-05	13.5914	0.00022723	0.00022723	HighMeanStrata=FALSE (96), HighMeanStrata=TRUE (152)
survival_enrolment	Linear	BothWithAndWithoutRiluzole	isomiR	exclusive~TGAGGTAGTAGTTTGTGCTGTA~wildtype+A(s)~hsa-49-177.1&WithFlank&12|+|62603685|62603772@7.27.21(+1A)~[MIMAT0000415&hsa-let-7i-5p&offsets|0|-1(+1A), m-49&12|+|62603691|62603712&offsets|0|-1(+1A)]	TGAGGTAGTAGTTTGTGCTGTA	iso-22-XKVL7YXYO	17	231	17.7466	2.52373e-05	20.2	6.99296e-06	1.00412	1.00232	1.00592	6.99296e-06	12.8247	0.000342076	0.000342076	HighMeanStrata=FALSE (151), HighMeanStrata=TRUE (97)
survival_enrolment	Natural log	BothWithAndWithoutRiluzole	rRF	CGCGACCTCAGATCAGAC~clustered_U13369.1_+_-50_13364_Gonz45S_45S_50ntFlanks@7985.8002.18, hg38_21_+_8205938_8219352_RNA45SN2_45S_50ntFlanks@7951.7968.18, hg38_21_+_8388985_8402393_RNA45SN3_45S_50ntFlanks@7942.7959.18, hg38_21_+_8433172_8446622_RNA45SN1_45S_50ntFlanks@7975.7992.18, unplaced_AL353644.34_+_122223_135695_RNA45SN4_45S_50ntFlanks@7982.7999.18, unplaced_AL592188.60_+_105374_118830_RNA45SN5…	CGCGACCTCAGATCAGAC	rRF-18-LU3656DR	17	231	17.7304	2.54525e-05	18.45	1.74374e-05	0.879063	0.828851	0.932316	1.74374e-05	18.9314	1.35505e-05	1.35505e-05	HighMeanStrata=FALSE (87), HighMeanStrata=TRUE (161)
survival_enrolment	Natural log	BothWithAndWithoutRiluzole	not-itr	CGACTGGTAACTGGGATGAAGT	CGACTGGTAACTGGGATGAAGT	na-22-LIRONKIBN	17	231	17.7262	2.55089e-05	16.47	4.9546e-05	0.804179	0.72383	0.893447	4.9546e-05	19.7788	8.694e-06	8.694e-06	HighMeanStrata=FALSE (158), HighMeanStrata=TRUE (90)
survival_enrolment	Linear	BothWithAndWithoutRiluzole	rRF	CGACTCTTAGCGGTGGATCACTCGGCTCGTGCGTC~clustered_U13369.1_+_-50_13364_Gonz45S_45S_50ntFlanks@6673.6707.35, hg38_21_+_8205938_8219352_RNA45SN2_45S_50ntFlanks@6634.6668.35, hg38_21_+_8388985_8402393_RNA45SN3_45S_50ntFlanks@6622.6656.35, hg38_21_+_8433172_8446622_RNA45SN1_45S_50ntFlanks@6651.6685.35, unplaced_AL353644.34_+_122223_135695_RNA45SN4_45S_50ntFlanks@6654.6688.35, unplaced_AL592188.60_+_10537…	CGACTCTTAGCGGTGGATCACTCGGCTCGTGCGTC	rRF-35-LINPM456484WQM	17	231	17.7108	2.57167e-05	12.58	0.000390156	0.976382	0.96357	0.989364	0.000390156	9.16118	0.00247203	0.00247203	HighMeanStrata=FALSE (167), HighMeanStrata=TRUE (81)
survival_enrolment	Natural log	BothWithAndWithoutRiluzole	not-itr	TGAGGGGCAGAGGGCGAGACTTT	TGAGGGGCAGAGGGCGAGACTTT	na-23-XK6P1J5D0Q	17	231	17.6845	2.60744e-05	16.27	5.49784e-05	1.23871	1.11633	1.37451	5.49784e-05	19.84	8.42009e-06	8.42009e-06	HighMeanStrata=FALSE (102), HighMeanStrata=TRUE (146)
survival_enrolment	Natural log	BothWithAndWithoutRiluzole	rRF	CGCGACCTCAGATCAGACGTGGCGACCCGC~clustered_U13369.1_+_-50_13364_Gonz45S_45S_50ntFlanks@7985.8014.30, hg38_21_+_8205938_8219352_RNA45SN2_45S_50ntFlanks@7951.7980.30, hg38_21_+_8388985_8402393_RNA45SN3_45S_50ntFlanks@7942.7971.30, hg38_21_+_8433172_8446622_RNA45SN1_45S_50ntFlanks@7975.8004.30, unplaced_AL353644.34_+_122223_135695_RNA45SN4_45S_50ntFlanks@7982.8011.30, unplaced_AL592188.60_+_105374_118…	CGCGACCTCAGATCAGACGTGGCGACCCGC	rRF-30-LU3656OW6UKV	17	231	17.6469	2.65954e-05	17.81	2.44127e-05	0.871933	0.818166	0.929233	2.44127e-05	14.5716	0.000134932	0.000134932	HighMeanStrata=FALSE (98), HighMeanStrata=TRUE (150)
survival_enrolment	Natural log	BothWithAndWithoutRiluzole	rRF	TGCCAGCAGCCGCGGTA~clustered_U13369.1_+_-50_13364_Gonz45S_45S_50ntFlanks@4318.4334.17, hg38_21_+_8205938_8219352_RNA45SN2_45S_50ntFlanks@4305.4321.17, hg38_21_+_8388985_8402393_RNA45SN3_45S_50ntFlanks@4293.4309.17, hg38_21_+_8433172_8446622_RNA45SN1_45S_50ntFlanks@4316.4332.17, unplaced_AL353644.34_+_122223_135695_RNA45SN4_45S_50ntFlanks@4320.4336.17, unplaced_AL592188.60_+_105374_118830_RNA45SN5_…	TGCCAGCAGCCGCGGTA	rRF-17-X6PJL8O	17	231	17.6232	2.69281e-05	17.05	3.64721e-05	0.884743	0.834777	0.937699	3.64721e-05	7.63067	0.00573839	0.00573839	HighMeanStrata=FALSE (107), HighMeanStrata=TRUE (141)
survival_enrolment	Natural log	BothWithAndWithoutRiluzole	not-itr	TGAGGTAGTAGGTTGCGTGG	TGAGGTAGTAGGTTGCGTGG	na-20-XKVLRYM8	17	231	17.5806	2.75381e-05	17.14	3.4734e-05	1.18325	1.09265	1.28137	3.4734e-05	13.255	0.000271854	0.000271854	HighMeanStrata=FALSE (104), HighMeanStrata=TRUE (144)
survival_enrolment	Linear	BothWithAndWithoutRiluzole	not-itr	CGATATGGCATGAGA	CGATATGGCATGAGA	na-15-LL9FX2	17	231	17.5503	2.79813e-05	13.47	0.000241912	0.986214	0.978931	0.993551	0.000241912	14.5866	0.000133862	0.000133862	HighMeanStrata=FALSE (174), HighMeanStrata=TRUE (74)
survival_enrolment	Natural log	BothWithAndWithoutRiluzole	isomiR	exclusive~TGGAATGTAAAGAAGTATGTATA~wildtype+A(s)~hsa-307.1&WithFlank&18|-|21829009|21829094@59.80.22(+1A), hsa-1151-310.1&WithFlank&20|+|62554306|62554378@46.67.22(+1A), hsa-4079.1&WithFlank&18|-|21828998|21829081@46.67.22(+1A), hsa-1151.1&WithFlank&20|+|62554306|62554382@46.67.22(+1A)~[MIMAT0000416&hsa-miR-1-3p&offsets|0|0(+1A), m-307&18|-|21829015|21829036&offsets|0|0(+1A)], [MIMAT0000416_1&hsa-…	TGGAATGTAAAGAAGTATGTATA	iso-23-9B9OF0VWDB	17	231	17.5215	2.84072e-05	17.06	3.61427e-05	1.09524	1.04897	1.14355	3.61427e-05	17.2392	3.29564e-05	3.29564e-05	HighMeanStrata=FALSE (110), HighMeanStrata=TRUE (138)
survival_enrolment	Linear	BothWithAndWithoutRiluzole	not-itr	GATTTCCCCTTGGGGTTGTAGGACCAC	GATTTCCCCTTGGGGTTGTAGGACCAC	na-27-5ZK79KZL611	17	231	17.4832	2.89859e-05	14.41	0.000147292	0.997721	0.996547	0.998897	0.000147292	17.483	2.89891e-05	2.89891e-05	HighMeanStrata=FALSE (172), HighMeanStrata=TRUE (76)
survival_enrolment	Linear	BothWithAndWithoutRiluzole	tRF	ambiguous~TCCCTGGTGGTCTAGTGGTTAGG~5'-tRF~trna116_GluCTC_1_-_145399233_145399304@1.23.23, trna59_GluCTC_1_+_249168447_249168518@1.23.23, trna71_GluCTC_1_-_161439189_161439260@1.23.23, trna74_GluCTC_1_-_161431809_161431880@1.23.23, trna77_GluCTC_1_-_161424398_161424469@1.23.23, trna77_GluCTC_6_+_28949976_28950047@1.23.23, trna80_GluCTC_1_-_161417018_161417089@1.23.23, trna87_GluCTC_6_-_126101393_12…	TCCCTGGTGGTCTAGTGGTTAGG	tRF-23-87R8WP9NY	17	231	17.4188	2.99844e-05	14.32	0.00015409	0.975621	0.963229	0.988172	0.00015409	9.88121	0.00166975	0.00166975	HighMeanStrata=FALSE (162), HighMeanStrata=TRUE (86)
survival_enrolment	Natural log	BothWithAndWithoutRiluzole	not-itr	hg38_rmsk_HY1_UniqID1163,Y_RNA.348-201_UniqID67,hg38_rmsk_HY1_UniqID172,hg38_rmsk_HY1_UniqID400,RNY1_UniqID1361	GGCTGGTCCGAAGGTAGTGAG	yRF-21-6YSSD31U0	17	231	17.4184	2.99907e-05	15.21	9.64429e-05	0.752891	0.65279	0.868343	9.64429e-05	21.4052	3.71768e-06	3.71768e-06	HighMeanStrata=FALSE (192), HighMeanStrata=TRUE (56)
survival_enrolment	Natural log	BothWithAndWithoutRiluzole	not-itr	TGGTAATACGTCGTACTTAGTGT	TGGTAATACGTCGTACTTAGTGT	na-23-9LHHWLNP0N	17	231	17.3834	3.05488e-05	17.86	2.37543e-05	1.2267	1.1158	1.34863	2.37543e-05	17.424	2.9902e-05	2.9902e-05	HighMeanStrata=FALSE (120), HighMeanStrata=TRUE (128)
survival_onset	Natural log	BothWithAndWithoutRiluzole	not-itr	TTCCCCTTGGGGTTGTAGGACCAC	TTCCCCTTGGGGTTGTAGGACCAC	na-24-YRN8RYV211	17	231	17.3655	3.0837e-05	16.21	5.65873e-05	0.818066	0.741887	0.902067	5.65873e-05	21.2803	3.9678e-06	3.9678e-06	HighMeanStrata=FALSE (153), HighMeanStrata=TRUE (95)
survival_enrolment	Linear	BothWithAndWithoutRiluzole	isomiR	exclusive~CAAAGTGCTGTTCGTGCAGGT~wildtype~hsa-29-250.1&WithFlank&7|-|100093770|100093843@7.27.21~[MIMAT0000093&hsa-miR-93-5p&offsets|0|-2, m-29&7|-|100093815|100093837&offsets|0|-2]	CAAAGTGCTGTTCGTGCAGGT	iso-21-20XYYWPKE	17	231	17.3622	3.08905e-05	13.97	0.000185527	0.99815	0.997181	0.999119	0.000185527	14.3433	0.000152318	0.000152318	HighMeanStrata=FALSE (158), HighMeanStrata=TRUE (90)
survival_enrolment	Natural log	BothWithAndWithoutRiluzole	not-itr	TTGAGGATATGAGATCGAGACGACG	TTGAGGATATGAGATCGAGACGACG	na-25-Z05Q5EL2LH	17	231	17.2988	3.19389e-05	17.8	2.45358e-05	1.18538	1.09534	1.28283	2.45358e-05	16.2367	5.5901e-05	5.5901e-05	HighMeanStrata=FALSE (119), HighMeanStrata=TRUE (129)
survival_enrolment	Natural log	BothWithAndWithoutRiluzole	not-itr	TAACTCCTTAGCGAATCTCGC	TAACTCCTTAGCGAATCTCGC	na-21-UI3XQBWSD	17	231	17.2312	3.30964e-05	16.98	3.76923e-05	0.862083	0.803336	0.925126	3.76923e-05	26.7191	2.35282e-07	2.35282e-07	HighMeanStrata=FALSE (112), HighMeanStrata=TRUE (136)
survival_enrolment	Natural log	BothWithAndWithoutRiluzole	not-itr	TGGAATGTAGAGAAGTATGTAT	TGGAATGTAGAGAAGTATGTAT	na-22-9B9PF0VWI	17	231	17.2262	3.31834e-05	17.99	2.22634e-05	1.1369	1.07145	1.20636	2.22634e-05	11.6882	0.000628985	0.000628985	HighMeanStrata=FALSE (136), HighMeanStrata=TRUE (112)
survival_enrolment	Natural log	BothWithAndWithoutRiluzole	not-itr	TGGAATGTAAGGAAGTATGTAT	TGGAATGTAAGGAAGTATGTAT	na-22-9B9O60VWI	17	231	17.1982	3.36756e-05	17.85	2.39385e-05	1.12522	1.06529	1.18853	2.39385e-05	12.4814	0.000411014	0.000411014	HighMeanStrata=FALSE (131), HighMeanStrata=TRUE (117)
survival_enrolment	Linear	BothWithAndWithoutRiluzole	not-itr	GTAATGGCGGGAACTCTGGACAGACTGCCTA	GTAATGGCGGGAACTCTGGACAGACTGCCTA	na-31-SE68OIN2JDX7B	17	231	17.1958	3.37175e-05	14.49	0.000141026	0.989081	0.983505	0.994688	0.000141026	27.3752	1.67565e-07	1.67565e-07	HighMeanStrata=FALSE (172), HighMeanStrata=TRUE (76)
survival_enrolment	Natural log	BothWithAndWithoutRiluzole	not-itr	TAGTAATACGACGTACTTAGTGT	TAGTAATACGACGTACTTAGTGT	na-23-VLHHELNP0N	17	231	17.1905	3.38126e-05	16.72	4.32149e-05	1.1962	1.09778	1.30344	4.32149e-05	13.3509	0.000258301	0.000258301	HighMeanStrata=FALSE (97), HighMeanStrata=TRUE (151)
survival_enrolment	Linear	BothWithAndWithoutRiluzole	not-itr	GCTATGGGATTTGTT	GCTATGGGATTTGTT	na-15-QQREZN	17	231	17.1896	3.38279e-05	14.75	0.000123068	0.987108	0.980591	0.993667	0.000123068	13.5313	0.000234621	0.000234621	HighMeanStrata=FALSE (161), HighMeanStrata=TRUE (87)
survival_enrolment	Linear	NoRiluzole	not-itr	TCCCTGTTCGGGCGCCATT	TCCCTGTTCGGGCGCCATT	na-19-877S6V1E	7	76	17.1881	3.38548e-05	8.03	0.00461244	0.970621	0.950801	0.990853	0.00461244	2.58554	0.107844	0.107844	HighMeanStrata=FALSE (62), HighMeanStrata=TRUE (21)
survival_enrolment	Natural log	BothWithAndWithoutRiluzole	isomiR	exclusive~AGCAGCATTGTACAGGGC~wildtype~hsa-78.1&WithFlank&10|-|89592735|89592833@56.73.18, hsa-481-12.1&WithFlank&20|+|3917498|3917569@44.61.18, hsa-13.1&WithFlank&5|-|168560898|168560979@54.71.18, hsa-2826.1&WithFlank&10|-|89592741|89592821@44.61.18, hsa-2698.1&WithFlank&5|-|168560890|168560969@44.61.18, hsa-44219-44220.1&WithFlank&5|-|168560902|168560967@42.59.18~[MIMAT0000104&hsa-miR-107&offset…	AGCAGCATTGTACAGGGC	iso-18-FPJYUPD9	17	231	17.1783	3.40303e-05	19.23	1.15914e-05	0.877816	0.828146	0.930464	1.15914e-05	11.5891	0.000663389	0.000663389	HighMeanStrata=FALSE (69), HighMeanStrata=TRUE (179)
survival_enrolment	Natural log	BothWithAndWithoutRiluzole	not-itr	CCCCTTGGGGTTGTAGGACCA	CCCCTTGGGGTTGTAGGACCA	na-21-K79KZL61B	17	231	17.171	3.41619e-05	15.64	7.67102e-05	0.782753	0.693269	0.883788	7.67102e-05	17.2606	3.25878e-05	3.25878e-05	HighMeanStrata=FALSE (170), HighMeanStrata=TRUE (78)
survival_enrolment	Linear	BothWithAndWithoutRiluzole	not-itr	CCCCTTGGGGTTGTAGGACCAC	CCCCTTGGGGTTGTAGGACCAC	na-22-K79KZL611	17	231	17.1491	3.45565e-05	14.06	0.000176789	0.989277	0.983719	0.994867	0.000176789	24.8605	6.16323e-07	6.16323e-07	HighMeanStrata=FALSE (169), HighMeanStrata=TRUE (79)
survival_enrolment	Natural log	BothWithAndWithoutRiluzole	not-itr	CGAGGTAGTAGGTTGTGTGG	CGAGGTAGTAGGTTGTGTGG	na-20-LKVLRY98	17	231	17.1266	3.49693e-05	16.67	4.44869e-05	1.1833	1.09145	1.28287	4.44869e-05	19.3541	1.08585e-05	1.08585e-05	HighMeanStrata=FALSE (104), HighMeanStrata=TRUE (144)
survival_enrolment	Linear	BothWithAndWithoutRiluzole	isomiR	exclusive~TGAGGTAGTAGATTGTATAGC~wildtype+C(s)~hsa-20-275.1&WithFlank&9|+|94176347|94176436@7.26.20(+1C), hsa-19-453.1&WithFlank&X|-|53557190|53557273@7.26.20(+1C)~[MIMAT0000067&hsa-let-7f-5p&offsets|0|-2(+1C), m-20&9|+|94176353|94176374&offsets|0|-2(+1C)], [MIMAT0000067_1&hsa-let-7f-5p&offsets|0|-2(+1C), m-19&X|-|53557246|53557267&offsets|0|-2(+1C)]	TGAGGTAGTAGATTGTATAGC	iso-21-XKVL5YVPD	17	231	17.118	3.51269e-05	19.78	8.67305e-06	1.00916	1.00511	1.01322	8.67305e-06	12.5466	0.000396928	0.000396928	HighMeanStrata=FALSE (158), HighMeanStrata=TRUE (90)
survival_enrolment	Natural log	YesRiluzole	not-itr	ATGATTGGCGATCAAGCGGTATACCGAAGCTCTAGGTGCGGCA	ATGATTGGCGATCAAGCGGTATACCGAAGCTCTAGGTGCGGCA	na-43-IE9HHOQ3H1OJWP7HDU	10	155	17.1109	3.52602e-05	15.97	6.42424e-05	0.794362	0.709558	0.889303	6.42424e-05	20.8852	4.87652e-06	4.87652e-06	HighMeanStrata=FALSE (94), HighMeanStrata=TRUE (71)
survival_enrolment	Natural log	BothWithAndWithoutRiluzole	not-itr	TGAGGTAGTAGGCTGTGTGG	TGAGGTAGTAGGCTGTGTGG	na-20-XKVL6Y98	17	231	17.1107	3.52635e-05	16.66	4.48092e-05	1.17543	1.08764	1.27031	4.48092e-05	21.8046	3.01881e-06	3.01881e-06	HighMeanStrata=FALSE (99), HighMeanStrata=TRUE (149)
survival_enrolment	Natural log	YesRiluzole	not-itr	TGGTAATACGACGTACTTGGTGT	TGGTAATACGACGTACTTGGTGT	na-23-9LHHELN80N	10	155	17.0581	3.62532e-05	16.89	3.95271e-05	1.22433	1.11169	1.34838	3.95271e-05	18.8284	1.43024e-05	1.43024e-05	HighMeanStrata=FALSE (74), HighMeanStrata=TRUE (91)
survival_enrolment	Natural log	BothWithAndWithoutRiluzole	rRF	CGACTCTTAGCGGTGG~clustered_U13369.1_+_-50_13364_Gonz45S_45S_50ntFlanks@6673.6688.16, hg38_21_+_8205938_8219352_RNA45SN2_45S_50ntFlanks@6634.6649.16, hg38_21_+_8388985_8402393_RNA45SN3_45S_50ntFlanks@6622.6637.16, hg38_21_+_8433172_8446622_RNA45SN1_45S_50ntFlanks@6651.6666.16, unplaced_AL353644.34_+_122223_135695_RNA45SN4_45S_50ntFlanks@6654.6669.16, unplaced_AL592188.60_+_105374_118830_RNA45SN5_4…	CGACTCTTAGCGGTGG	rRF-16-LINPM40	17	231	17.0573	3.62682e-05	17.84	2.40387e-05	0.86925	0.814526	0.92765	2.40387e-05	15.0279	0.000105934	0.000105934	HighMeanStrata=FALSE (93), HighMeanStrata=TRUE (155)
survival_enrolment	Natural log	BothWithAndWithoutRiluzole	isomiR	exclusive~GGATATCATCATATACTGTAAG~wildtype~hsa-170-318.1&WithFlank&17|-|28861542|28861610@7.28.22~[MIMAT0004600&hsa-miR-144-5p&offsets|0|0, m-170&17|-|28861583|28861604&offsets|0|0]	GGATATCATCATATACTGTAAG	iso-22-6L8MHLNLH	17	231	17.0162	3.70631e-05	17.13	3.49129e-05	0.887787	0.839132	0.939264	3.49129e-05	16.3483	5.27028e-05	5.27028e-05	HighMeanStrata=FALSE (94), HighMeanStrata=TRUE (154)
survival_enrolment	Linear	NoRiluzole	isomiR	ambiguous~TCCCTGTCCTCCAGGAGCTC~wildtype~hsa-163-235.1&WithFlank&7|-|1022951|1023018@7.26.20~[MIMAT0000764&hsa-miR-339-5p&offsets|0|-3, m-163&7|-|1022990|1023012&offsets|0|-3]	TCCCTGTCCTCCAGGAGCTC	iso-20-87S7KKF9	7	76	17.01	3.71839e-05	14.59	0.000133414	0.916613	0.876566	0.958489	0.000133414	15.1611	9.87152e-05	9.87152e-05	HighMeanStrata=FALSE (46), HighMeanStrata=TRUE (37)
survival_enrolment	Linear	BothWithAndWithoutRiluzole	not-itr	GGTCATCGTCAGGCT	GGTCATCGTCAGGCT	na-15-R6WM1I	17	231	16.9944	3.74902e-05	12.8	0.000346412	0.999298	0.998913	0.999682	0.000346412	19.6892	9.11149e-06	9.11149e-06	HighMeanStrata=FALSE (202), HighMeanStrata=TRUE (46)
survival_enrolment	Natural log	BothWithAndWithoutRiluzole	not-itr	GTCTACAGCCATACCA	GTCTACAGCCATACCA	na-16-SXJ1H1B	17	231	16.9826	3.77242e-05	17.09	3.57147e-05	1.20748	1.10422	1.32039	3.57147e-05	14.6357	0.000130423	0.000130423	HighMeanStrata=FALSE (115), HighMeanStrata=TRUE (133)
survival_enrolment	Linear	BothWithAndWithoutRiluzole	isomiR	exclusive~TGAGGGGCAGAGAGCGAGACTTC~wildtype+C(s)~hsa-141-100.1&WithFlank&17|+|30117089|30117159@7.28.22(+1C)~[MIMAT0004748&hsa-miR-423-5p&offsets|0|-1(+1C), m-141&17|+|30117095|30117117&offsets|0|-1(+1C)]	TGAGGGGCAGAGAGCGAGACTTC	iso-23-XK6PFJ5D05	17	231	16.9772	3.78309e-05	18.78	1.46662e-05	1.00612	1.00335	1.0089	1.46662e-05	13.1171	0.000292605	0.000292605	HighMeanStrata=FALSE (149), HighMeanStrata=TRUE (99)
survival_enrolment	Natural log	BothWithAndWithoutRiluzole	rRF	CGCGACCTCAGATCAG~clustered_U13369.1_+_-50_13364_Gonz45S_45S_50ntFlanks@7985.8000.16, hg38_21_+_8205938_8219352_RNA45SN2_45S_50ntFlanks@7951.7966.16, hg38_21_+_8388985_8402393_RNA45SN3_45S_50ntFlanks@7942.7957.16, hg38_21_+_8433172_8446622_RNA45SN1_45S_50ntFlanks@7975.7990.16, unplaced_AL353644.34_+_122223_135695_RNA45SN4_45S_50ntFlanks@7982.7997.16, unplaced_AL592188.60_+_105374_118830_RNA45SN5_4…	CGCGACCTCAGATCAG	rRF-16-LU36560	17	231	16.9615	3.81456e-05	17.2	3.37124e-05	0.859353	0.799941	0.923177	3.37124e-05	22.0492	2.65747e-06	2.65747e-06	HighMeanStrata=FALSE (95), HighMeanStrata=TRUE (153)
survival_enrolment	Linear	BothWithAndWithoutRiluzole	rRF	GCCAGCAGCCGCGGTA~clustered_U13369.1_+_-50_13364_Gonz45S_45S_50ntFlanks@4319.4334.16, hg38_21_+_8205938_8219352_RNA45SN2_45S_50ntFlanks@4306.4321.16, hg38_21_+_8388985_8402393_RNA45SN3_45S_50ntFlanks@4294.4309.16, hg38_21_+_8433172_8446622_RNA45SN1_45S_50ntFlanks@4317.4332.16, unplaced_AL353644.34_+_122223_135695_RNA45SN4_45S_50ntFlanks@4321.4336.16, unplaced_AL592188.60_+_105374_118830_RNA45SN5_4…	GCCAGCAGCCGCGGTA	rRF-16-PPJ1Q3B	17	231	16.8961	3.94833e-05	11.98	0.000538387	0.979821	0.968575	0.991198	0.000538387	10.9496	0.000936232	0.000936232	HighMeanStrata=FALSE (195), HighMeanStrata=TRUE (53)
survival_enrolment	Natural log	BothWithAndWithoutRiluzole	isomiR	exclusive~TAACACTGTCTGGTAAAGATG~wildtype~hsa-221-134.1&WithFlank&12|+|6964107|6964181@49.69.21~[MIMAT0000432&hsa-miR-141-3p&offsets|0|-1, m-134&12|+|6964155|6964175&offsets|0|0]	TAACACTGTCTGGTAAAGATG	iso-21-UFNM9LDE0	17	231	16.8768	3.98853e-05	17.49	2.89071e-05	0.888738	0.84094	0.939252	2.89071e-05	20.8784	4.8939e-06	4.8939e-06	HighMeanStrata=FALSE (86), HighMeanStrata=TRUE (162)
survival_enrolment	Linear	BothWithAndWithoutRiluzole	not-itr	CGCGGGGTGGAGCAGTCTGGTAGCTCGTTGGGCT	CGCGGGGTGGAGCAGTCTGGTAGCTCGTTGGGCT	na-34-L8R8FPW8VIMYIW	17	231	16.8756	3.99113e-05	12.59	0.000386992	0.996865	0.995137	0.998595	0.000386992	23.2871	1.39536e-06	1.39536e-06	HighMeanStrata=FALSE (202), HighMeanStrata=TRUE (46)
survival_enrolment	Natural log	BothWithAndWithoutRiluzole	not-itr	TAACTCCTTAAGCGATCTCGC	TAACTCCTTAAGCGATCTCGC	na-21-UI3XFUWSD	17	231	16.8516	4.04194e-05	16.6	4.62374e-05	0.880033	0.827556	0.935838	4.62374e-05	30.9931	2.58943e-08	2.58943e-08	HighMeanStrata=FALSE (119), HighMeanStrata=TRUE (129)
survival_onset	Natural log	BothWithAndWithoutRiluzole	not-itr	GATTTCCCCTTGGGGTTGTAGGACCAC	GATTTCCCCTTGGGGTTGTAGGACCAC	na-27-5ZK79KZL611	17	231	16.8411	4.06442e-05	16.57	4.68824e-05	0.868104	0.810951	0.929284	4.68824e-05	11.7845	0.000597253	0.000597253	HighMeanStrata=FALSE (126), HighMeanStrata=TRUE (122)
survival_enrolment	Natural log	YesRiluzole	not-itr	TTGGCCTCAAGTCAGG	TTGGCCTCAAGTCAGG	na-16-ZJ4OSP0	10	155	16.8389	4.06909e-05	15.5	8.23563e-05	0.786983	0.69852	0.886648	8.23563e-05	14.9302	0.000111564	0.000111564	HighMeanStrata=FALSE (103), HighMeanStrata=TRUE (62)
survival_enrolment	Natural log	BothWithAndWithoutRiluzole	not-itr	TGAGGAAGTAGGTTGTGTGG	TGAGGAAGTAGGTTGTGTGG	na-20-XKDLRY98	17	231	16.8275	4.09353e-05	16.94	3.867e-05	1.15878	1.08024	1.24303	3.867e-05	18.3577	1.83075e-05	1.83075e-05	HighMeanStrata=FALSE (118), HighMeanStrata=TRUE (130)
survival_enrolment	Natural log	YesRiluzole	not-itr	TGGAAATACGACGTACTTAGTGT	TGGAAATACGACGTACTTAGTGT	na-23-9BHHELNP0N	10	155	16.7989	4.15578e-05	16.73	4.3124e-05	1.17967	1.08987	1.27688	4.3124e-05	16.0143	6.28672e-05	6.28672e-05	HighMeanStrata=FALSE (80), HighMeanStrata=TRUE (85)
survival_enrolment	Natural log	YesRiluzole	not-itr	TCCTGACGGCCATAG	TCCTGACGGCCATAG	na-15-8YEJJP	10	155	16.7723	4.21438e-05	17.47	2.91554e-05	1.25547	1.12844	1.39681	2.91554e-05	14.2489	0.000160157	0.000160157	HighMeanStrata=FALSE (82), HighMeanStrata=TRUE (83)
survival_enrolment	Linear	BothWithAndWithoutRiluzole	isomiR	exclusive~TTCAAGTAATCCAGGATAGGCC~wildtype+C(s)~hsa-33-406.1&WithFlank&12|-|57824614|57824685@7.27.21(+1C), hsa-34-546.1&WithFlank&3|+|37969407|37969479@7.27.21(+1C)~[MIMAT0000082&hsa-miR-26a-5p&offsets|0|-1(+1C), m-33&12|-|57824658|57824679&offsets|0|-1(+1C)], [MIMAT0000082_1&hsa-miR-26a-5p&offsets|0|-1(+1C), m-34&3|+|37969413|37969434&offsets|0|-1(+1C)]	TTCAAGTAATCCAGGATAGGCC	iso-22-YOSEKKHKJ	17	231	16.7535	4.25626e-05	19.94	7.99715e-06	1.01392	1.00778	1.02008	7.99715e-06	13.2357	0.000274661	0.000274661	HighMeanStrata=FALSE (166), HighMeanStrata=TRUE (82)
survival_enrolment	Natural log	BothWithAndWithoutRiluzole	rRF	CGACTCTTAGCGGTGGATC~clustered_U13369.1_+_-50_13364_Gonz45S_45S_50ntFlanks@6673.6691.19, hg38_21_+_8205938_8219352_RNA45SN2_45S_50ntFlanks@6634.6652.19, hg38_21_+_8388985_8402393_RNA45SN3_45S_50ntFlanks@6622.6640.19, hg38_21_+_8433172_8446622_RNA45SN1_45S_50ntFlanks@6651.6669.19, unplaced_AL353644.34_+_122223_135695_RNA45SN4_45S_50ntFlanks@6654.6672.19, unplaced_AL592188.60_+_105374_118830_RNA45SN…	CGACTCTTAGCGGTGGATC	rRF-19-LINPM4ID	17	231	16.7297	4.31019e-05	16.92	3.8977e-05	0.876904	0.823702	0.933542	3.8977e-05	15.3891	8.74902e-05	8.74902e-05	HighMeanStrata=FALSE (100), HighMeanStrata=TRUE (148)
survival_enrolment	Natural log	NoRiluzole	isomiR	snp~TGAGGTAGTAGGTTGTGTAGTT~[COSN1263052]~[hsa-5-180.1&WithFlank&22|+|46112746|46112827]	TGAGGTAGTAGGTTGTGTAGTT	iso-22-XKVLRY9PQ	7	76	16.6828	4.418e-05	15.21	9.62052e-05	1.51272	1.22863	1.86251	9.62052e-05	15.1359	0.000100043	0.000100043	HighMeanStrata=FALSE (41), HighMeanStrata=TRUE (42)
survival_enrolment	Linear	BothWithAndWithoutRiluzole	not-itr	GTCGACGTATAGGGTGTG	GTCGACGTATAGGGTGTG	na-18-SUMQ1300	17	231	16.6691	4.44998e-05	12.73	0.000359321	0.999523	0.999261	0.999785	0.000359321	17.7465	2.52387e-05	2.52387e-05	HighMeanStrata=FALSE (205), HighMeanStrata=TRUE (43)
survival_enrolment	Natural log	BothWithAndWithoutRiluzole	not-itr	TGAGGGGCAGAGAGCGGGACT	TGAGGGGCAGAGAGCGGGACT	na-21-XK6PFJRDE	17	231	16.665	4.45974e-05	16.99	3.76639e-05	1.21118	1.1057	1.32672	3.76639e-05	16.098	6.01475e-05	6.01475e-05	HighMeanStrata=FALSE (115), HighMeanStrata=TRUE (133)
survival_enrolment	Natural log	NoRiluzole	not-itr	CGTGTTCGGAAGATTTTC	CGTGTTCGGAAGATTTTC	na-18-MWW2FN05	7	76	16.6586	4.4746e-05	14.15	0.000168846	0.737465	0.629258	0.86428	0.000168846	21.8495	2.94896e-06	2.94896e-06	HighMeanStrata=FALSE (52), HighMeanStrata=TRUE (31)
survival_enrolment	Natural log	BothWithAndWithoutRiluzole	not-itr	GTAGCGAAATTCCTTGTCGGG	GTAGCGAAATTCCTTGTCGGG	na-21-SJOE8ZS80	17	231	16.654	4.48553e-05	14.54	0.000136913	0.852148	0.784882	0.925178	0.000136913	12.8096	0.000344843	0.000344843	HighMeanStrata=FALSE (179), HighMeanStrata=TRUE (69)
survival_enrolment	Linear	BothWithAndWithoutRiluzole	isomiR	exclusive~TGTAGTGTTTCCTACTTTATG~wildtype~hsa-144-69.1&WithFlank&17|-|58331240|58331311@45.65.21~[MIMAT0000434&hsa-miR-142-3p&offsets|0|-2, m-69&17|-|58331246|58331266&offsets|-1|-1]	TGTAGTGTTTCCTACTTTATG	iso-21-9P9Z35ZQ0	17	231	16.6433	4.51093e-05	13.56	0.000230444	0.97451	0.961211	0.987993	0.000230444	9.93917	0.00161798	0.00161798	HighMeanStrata=FALSE (159), HighMeanStrata=TRUE (89)
survival_enrolment	Linear	BothWithAndWithoutRiluzole	not-itr	CGAAATTCCTTGTCGGG	CGAAATTCCTTGTCGGG	na-17-LBY79S4	17	231	16.6425	4.51283e-05	12.46	0.000415148	0.997014	0.99536	0.998671	0.000415148	14.3991	0.000147869	0.000147869	HighMeanStrata=FALSE (209), HighMeanStrata=TRUE (39)
survival_enrolment	Natural log	BothWithAndWithoutRiluzole	rRF	GGTTCGATTCCGGAGAGGG~clustered_U13369.1_+_-50_13364_Gonz45S_45S_50ntFlanks@4126.4144.19, hg38_21_+_8205938_8219352_RNA45SN2_45S_50ntFlanks@4113.4131.19, hg38_21_+_8388985_8402393_RNA45SN3_45S_50ntFlanks@4101.4119.19, hg38_21_+_8433172_8446622_RNA45SN1_45S_50ntFlanks@4124.4142.19, unplaced_AL353644.34_+_122223_135695_RNA45SN4_45S_50ntFlanks@4128.4146.19, unplaced_AL592188.60_+_105374_118830_RNA45SN…	GGTTCGATTCCGGAGAGGG	rRF-19-R959M0EY	17	231	16.6077	4.59644e-05	17.94	2.2799e-05	0.839297	0.773942	0.910171	2.2799e-05	9.76663	0.00177708	0.00177708	HighMeanStrata=FALSE (84), HighMeanStrata=TRUE (164)
survival_enrolment	Linear	BothWithAndWithoutRiluzole	not-itr	TTTCCCCTTGGGGTTGTAGGACCAC	TTTCCCCTTGGGGTTGTAGGACCAC	na-25-ZR3YRNSK05	17	231	16.6064	4.59944e-05	13.6	0.000226139	0.993195	0.989598	0.996806	0.000226139	23.4836	1.25981e-06	1.25981e-06	HighMeanStrata=FALSE (170), HighMeanStrata=TRUE (78)
survival_enrolment	Natural log	YesRiluzole	not-itr	GAGGAACACTAGTGGCGTAGGCGAGA	GAGGAACACTAGTGGCGTAGGCGAGA	na-26-520I18MPQ0B	10	155	16.5813	4.6609e-05	15.32	9.08773e-05	0.785025	0.695412	0.886186	9.08773e-05	19.8762	8.26212e-06	8.26212e-06	HighMeanStrata=FALSE (101), HighMeanStrata=TRUE (64)
survival_enrolment	Natural log	NoRiluzole	isomiR	exclusive~TGAGGTAGTAGTTTGTGCTGTC~wildtype+C(s)~hsa-49-177.1&WithFlank&12|+|62603685|62603772@7.27.21(+1C)~[MIMAT0000415&hsa-let-7i-5p&offsets|0|-1(+1C), m-49&12|+|62603691|62603712&offsets|0|-1(+1C)]	TGAGGTAGTAGTTTGTGCTGTC	iso-22-XKVL7YXY5	7	76	16.5663	4.69781e-05	14.18	0.000165947	1.40127	1.17561	1.67024	0.000165947	7.96786	0.00476151	0.00476151	HighMeanStrata=FALSE (39), HighMeanStrata=TRUE (44)
survival_enrolment	Natural log	YesRiluzole	isomiR	exclusive~TGTCAGTTTGTCAAATACCC~wildtype~hsa-480-120.1&WithFlank&X|+|66018889|66018964@49.68.20~[MIMAT0000280&hsa-miR-223-3p&offsets|0|-2, m-120&X|+|66018937|66018958&offsets|0|-2]	TGTCAGTTTGTCAAATACCC	iso-20-967Y8BUR	10	155	16.5482	4.74293e-05	21.01	4.57613e-06	0.763362	0.680116	0.856798	4.57613e-06	12.7258	0.000360655	0.000360655	HighMeanStrata=FALSE (57), HighMeanStrata=TRUE (108)
survival_enrolment	Natural log	BothWithAndWithoutRiluzole	not-itr	GTGGTACGATCATACCTGG	GTGGTACGATCATACCTGG	na-19-73EEJ5H4	17	231	16.5348	4.77665e-05	14.65	0.000129652	0.793029	0.704226	0.893029	0.000129652	15.5844	7.89021e-05	7.89021e-05	HighMeanStrata=FALSE (185), HighMeanStrata=TRUE (63)
survival_onset	Linear	BothWithAndWithoutRiluzole	isomiR	exclusive~CAAAGTGCTGTTCGTGCAGGTAGG~wildtype+G(s)~hsa-29-250.1&WithFlank&7|-|100093770|100093843@7.29.23(+1G)~[MIMAT0000093&hsa-miR-93-5p&offsets|0|0(+1G), m-29&7|-|100093815|100093837&offsets|0|0(+1G)]	CAAAGTGCTGTTCGTGCAGGTAGG	iso-24-20XYYWPK2Y	17	231	16.5138	4.82965e-05	19.29	1.12015e-05	1.03588	1.01971	1.0523	1.12015e-05	12.7706	0.000352102	0.000352102	HighMeanStrata=FALSE (167), HighMeanStrata=TRUE (81)
survival_enrolment	Natural log	BothWithAndWithoutRiluzole	not-itr	GCGTGGATATCGTGAGGAACACTAGTGGCGTAGGCGAGA	GCGTGGATATCGTGAGGAACACTAGTGGCGTAGGCGAGA	na-39-Q45QMU6DEP9HVJHX	17	231	16.4774	4.92341e-05	14.94	0.000110869	0.808695	0.726152	0.90062	0.000110869	18.5809	1.62845e-05	1.62845e-05	HighMeanStrata=FALSE (173), HighMeanStrata=TRUE (75)
survival_enrolment	Natural log	BothWithAndWithoutRiluzole	not-itr	TTGGCCTCAAGTCAGGCAGG	TTGGCCTCAAGTCAGGCAGG	na-20-ZJ4OSPPK	17	231	16.4519	4.98999e-05	15.02	0.000106408	0.801582	0.716756	0.896447	0.000106408	16.9273	3.88389e-05	3.88389e-05	HighMeanStrata=FALSE (174), HighMeanStrata=TRUE (74)
survival_enrolment	Natural log	BothWithAndWithoutRiluzole	not-itr	TGGGATGTAAAGAAGTATGTAT	TGGGATGTAAAGAAGTATGTAT	na-22-929OF0VWI	17	231	16.4496	4.99605e-05	17.19	3.37826e-05	1.12788	1.06551	1.1939	3.37826e-05	11.1712	0.000830764	0.000830764	HighMeanStrata=FALSE (137), HighMeanStrata=TRUE (111)
survival_enrolment	Natural log	YesRiluzole	not-itr	GCTATGGGATTTGTT	GCTATGGGATTTGTT	na-15-QQREZN	10	155	16.3938	5.14545e-05	15.8	7.05478e-05	0.775568	0.684205	0.87913	7.05478e-05	17.5578	2.78706e-05	2.78706e-05	HighMeanStrata=FALSE (88), HighMeanStrata=TRUE (77)
survival_enrolment	Natural log	BothWithAndWithoutRiluzole	isomiR	exclusive~TAAGGTGCATCTAGTGCAGATAG~wildtype~hsa-262-389.1&WithFlank&13|+|91350750|91350825@7.29.23~[MIMAT0000072&hsa-miR-18a-5p&offsets|0|0, m-262&13|+|91350756|91350778&offsets|0|0]	TAAGGTGCATCTAGTGCAGATAG	iso-23-UKXQ43P20H	17	231	16.3824	5.17625e-05	18.82	1.43312e-05	0.880018	0.830646	0.932324	1.43312e-05	12.99	0.000313159	0.000313159	HighMeanStrata=FALSE (61), HighMeanStrata=TRUE (187)
survival_enrolment	Natural log	BothWithAndWithoutRiluzole	isomiR	exclusive~ATCAACAGACATTAATTGGGCG~wildtype~hsa-309.1&WithFlank&X|-|74218386|74218467@54.75.22~[MIMAT0003339&hsa-miR-421&offsets|0|-1, m-309&X|-|74218392|74218414&offsets|0|-1]	ATCAACAGACATTAATTGGGCG	iso-22-HOJDIOZKK	17	231	16.3725	5.20336e-05	17.63	2.68953e-05	0.885437	0.836543	0.937189	2.68953e-05	15.8829	6.73858e-05	6.73858e-05	HighMeanStrata=FALSE (75), HighMeanStrata=TRUE (173)
survival_enrolment	Natural log	YesRiluzole	not-itr	CTGCATGGACTACATATGGTTGAGGGTTGTA	CTGCATGGACTACATATGGTTGAGGGTTGTA	na-31-NF9DUQI3XK7WB	10	155	16.3443	5.28158e-05	14.39	0.000148457	0.864863	0.802365	0.93223	0.000148457	16.3047	5.39286e-05	5.39286e-05	HighMeanStrata=FALSE (100), HighMeanStrata=TRUE (65)
survival_enrolment	Natural log	BothWithAndWithoutRiluzole	not-itr	TGGAATGTAAAGAAGTACGTAT	TGGAATGTAAAGAAGTACGTAT	na-22-9B9OF0UWI	17	231	16.3249	5.33569e-05	17.16	3.4366e-05	1.13496	1.06897	1.20502	3.4366e-05	17.3311	3.14013e-05	3.14013e-05	HighMeanStrata=FALSE (136), HighMeanStrata=TRUE (112)
survival_enrolment	Natural log	BothWithAndWithoutRiluzole	not-itr	TGGAGTGTAAAGAAGTATGTAT	TGGAGTGTAAAGAAGTATGTAT	na-22-909OF0VWI	17	231	16.2921	5.42902e-05	16.89	3.95281e-05	1.12259	1.06236	1.18623	3.95281e-05	14.9791	0.000108709	0.000108709	HighMeanStrata=FALSE (132), HighMeanStrata=TRUE (116)
survival_enrolment	Natural log	BothWithAndWithoutRiluzole	not-itr	TGGAATGTAAAGAGGTATGTAT	TGGAATGTAAAGAGGTATGTAT	na-22-9B9OFKVWI	17	231	16.2903	5.43404e-05	16.82	4.1045e-05	1.12601	1.06393	1.19171	4.1045e-05	14.9756	0.00010891	0.00010891	HighMeanStrata=FALSE (130), HighMeanStrata=TRUE (118)
survival_enrolment	Natural log	BothWithAndWithoutRiluzole	not-itr	TCGACGCTAGCGGATCCT	TCGACGCTAGCGGATCCT	na-18-WDQPMED3	17	231	16.2874	5.44247e-05	16.36	5.24556e-05	0.810065	0.731455	0.897123	5.24556e-05	11.755	0.000606807	0.000606807	HighMeanStrata=FALSE (111), HighMeanStrata=TRUE (137)
survival_enrolment	Linear	BothWithAndWithoutRiluzole	isomiR	exclusive~TCGGATCCGTCTGAGCTTGGCT~wildtype~hsa-164-80.1&WithFlank&14|+|100882995|100883062@41.62.22~[MIMAT0000446&hsa-miR-127-3p&offsets|0|0, m-80&14|+|100883035|100883056&offsets|0|0]	TCGGATCCGTCTGAGCTTGGCT	iso-22-W28WN0N83	17	231	16.283	5.45524e-05	22.16	2.50535e-06	1.00156	1.00091	1.0022	2.50535e-06	12.9883	0.000313446	0.000313446	HighMeanStrata=FALSE (159), HighMeanStrata=TRUE (89)
survival_enrolment	Natural log	BothWithAndWithoutRiluzole	not-itr	GGTGGCTGTAGCTCAGTTGGTAGAGTCC	GGTGGCTGTAGCTCAGTTGGTAGAGTCC	na-28-R8NLQ678V00J	17	231	16.2797	5.4645e-05	15.58	7.92263e-05	0.817446	0.739581	0.903508	7.92263e-05	14.8266	0.000117862	0.000117862	HighMeanStrata=FALSE (138), HighMeanStrata=TRUE (110)
survival_enrolment	Natural log	BothWithAndWithoutRiluzole	isomiR	exclusive~TGAGGTAGTAGTTTGTACAG~wildtype~hsa-58-224.1&WithFlank&3|-|52268274|52268363@7.26.20~[MIMAT0000414&hsa-let-7g-5p&offsets|0|-2, m-58&3|-|52268336|52268357&offsets|0|-2]	TGAGGTAGTAGTTTGTACAG	iso-20-XKVL7YUP	17	231	16.2704	5.49151e-05	20.99	4.61189e-06	0.76385	0.680709	0.857146	4.61189e-06	9.51825	0.00203438	0.00203438	HighMeanStrata=FALSE (119), HighMeanStrata=TRUE (129)
survival_enrolment	Natural log	BothWithAndWithoutRiluzole	not-itr	CTGCCTCAGCGTCGGT	CTGCCTCAGCGTCGGT	na-16-N18JS8E	17	231	16.2518	5.54571e-05	15.06	0.00010426	0.807112	0.724315	0.899374	0.00010426	18.7832	1.4645e-05	1.4645e-05	HighMeanStrata=FALSE (165), HighMeanStrata=TRUE (83)
survival_enrolment	Natural log	NoRiluzole	not-itr	GTAATGGCGGGAACTCTGGACAGACTGCCT	GTAATGGCGGGAACTCTGGACAGACTGCCT	na-30-SE68OIN2JDX7	7	76	16.2355	5.59364e-05	14.7	0.00012604	0.783174	0.691192	0.887396	0.00012604	15.3758	8.81113e-05	8.81113e-05	HighMeanStrata=FALSE (48), HighMeanStrata=TRUE (35)
survival_enrolment	Natural log	BothWithAndWithoutRiluzole	rRF	CGCGACCTCAGATCAGA~clustered_U13369.1_+_-50_13364_Gonz45S_45S_50ntFlanks@7985.8001.17, hg38_21_+_8205938_8219352_RNA45SN2_45S_50ntFlanks@7951.7967.17, hg38_21_+_8388985_8402393_RNA45SN3_45S_50ntFlanks@7942.7958.17, hg38_21_+_8433172_8446622_RNA45SN1_45S_50ntFlanks@7975.7991.17, unplaced_AL353644.34_+_122223_135695_RNA45SN4_45S_50ntFlanks@7982.7998.17, unplaced_AL592188.60_+_105374_118830_RNA45SN5_…	CGCGACCTCAGATCAGA	rRF-17-LU3656L	17	231	16.2304	5.60855e-05	18.18	2.0139e-05	0.85057	0.78958	0.916271	2.0139e-05	20.4121	6.24353e-06	6.24353e-06	HighMeanStrata=FALSE (100), HighMeanStrata=TRUE (148)
survival_enrolment	Linear	BothWithAndWithoutRiluzole	isomiR	snp~TGTAAACATCCCTGACTGGAAGCT~[COSN19694047]~[hsa-21-254.1&WithFlank&8|-|134804873|134804946]	TGTAAACATCCCTGACTGGAAGCT	iso-24-9O0M3UN2EW	17	231	16.2233	5.62969e-05	18.21	1.97865e-05	1.01103	1.00595	1.01613	1.97865e-05	12.0028	0.00053121	0.00053121	HighMeanStrata=FALSE (158), HighMeanStrata=TRUE (90)
survival_enrolment	Natural log	YesRiluzole	not-itr	GTCTGCCTCAGCGTCGGT	GTCTGCCTCAGCGTCGGT	na-18-SY36QMDZ	10	155	16.1991	5.70198e-05	15.41	8.66143e-05	0.78485	0.695428	0.88577	8.66143e-05	14.9168	0.000112359	0.000112359	HighMeanStrata=FALSE (93), HighMeanStrata=TRUE (72)
survival_enrolment	Linear	BothWithAndWithoutRiluzole	not-itr	GTTCGGAAGATTTTC	GTTCGGAAGATTTTC	na-15-7SO2Z9	17	231	16.1669	5.7998e-05	13.34	0.000259982	0.998306	0.997397	0.999215	0.000259982	17.7375	2.53574e-05	2.53574e-05	HighMeanStrata=FALSE (179), HighMeanStrata=TRUE (69)
survival_enrolment	Natural log	BothWithAndWithoutRiluzole	not-itr	TGAGGTAGTAGGTTGTGCGG	TGAGGTAGTAGGTTGTGCGG	na-20-XKVLRYX8	17	231	16.1523	5.84464e-05	15.8	7.05824e-05	1.17234	1.08393	1.26797	7.05824e-05	22.0485	2.65853e-06	2.65853e-06	HighMeanStrata=FALSE (101), HighMeanStrata=TRUE (147)
survival_enrolment	Natural log	BothWithAndWithoutRiluzole	isomiR	exclusive~TGGAGAGAAAGGCAGTTCCTGA~wildtype~hsa-145-306.1&WithFlank&22|+|20033147|20033214@7.28.22~[MIMAT0000455&hsa-miR-185-5p&offsets|0|0, m-145&22|+|20033153|20033174&offsets|0|0]	TGGAGAGAAAGGCAGTTCCTGA	iso-22-90FB6PY7L	17	231	16.1472	5.8605e-05	16.6	4.60782e-05	0.670174	0.552818	0.812444	4.60782e-05	24.8006	6.35763e-07	6.35763e-07	HighMeanStrata=FALSE (121), HighMeanStrata=TRUE (127)
survival_enrolment	Natural log	YesRiluzole	not-itr	GTGCCGAAGCTGTGGGATTGAT	GTGCCGAAGCTGTGGGATTGAT	na-22-71OJ985YI	10	155	16.141	5.87964e-05	15.62	7.74681e-05	0.782986	0.693527	0.883984	7.74681e-05	19.1899	1.1834e-05	1.1834e-05	HighMeanStrata=FALSE (81), HighMeanStrata=TRUE (84)
survival_enrolment	Linear	BothWithAndWithoutRiluzole	not-itr	TTCCCCTTGGGGTTGTAGGACCAC	TTCCCCTTGGGGTTGTAGGACCAC	na-24-YRN8RYV211	17	231	16.1065	5.9879e-05	13.39	0.000253412	0.990774	0.985867	0.995706	0.000253412	15.5717	7.9436e-05	7.9436e-05	HighMeanStrata=FALSE (173), HighMeanStrata=TRUE (75)
survival_enrolment	Linear	BothWithAndWithoutRiluzole	isomiR	exclusive~TGAGAACTGAATTCCATGGGTC~wildtype+C(s)~hsa-129-709.1&WithFlank&5|+|160485366|160485433@7.27.21(+1C)~[MIMAT0000449&hsa-miR-146a-5p&offsets|0|-1(+1C), m-129&5|+|160485372|160485393&offsets|0|-1(+1C)]	TGAGAACTGAATTCCATGGGTC	iso-22-X2EUIRIK5	17	231	16.0795	6.07374e-05	18.64	1.57962e-05	1.01884	1.01024	1.02751	1.57962e-05	9.06391	0.00260704	0.00260704	HighMeanStrata=FALSE (164), HighMeanStrata=TRUE (84)
survival_enrolment	Natural log	BothWithAndWithoutRiluzole	not-itr	TGAGGGGCAGAGAGCAAGACTTT	TGAGGGGCAGAGAGCAAGACTTT	na-23-XK6PFJDD0Q	17	231	16.0627	6.1279e-05	16.09	6.0376e-05	1.24485	1.11852	1.38546	6.0376e-05	14.9631	0.000109633	0.000109633	HighMeanStrata=FALSE (116), HighMeanStrata=TRUE (132)
survival_enrolment	Natural log	BothWithAndWithoutRiluzole	isomiR	snp~CGGAATGTAAAGAAGTATGTAT~[COSN1083051], [COSN1083051]~[hsa-1151.1&WithFlank&20|+|62554306|62554382], [hsa-1151-310.1&WithFlank&20|+|62554306|62554378]	CGGAATGTAAAGAAGTATGTAT	iso-22-MB9OF0VWI	17	231	16.0595	6.13825e-05	15.68	7.50828e-05	1.08169	1.04045	1.12456	7.50828e-05	13.3182	0.00026284	0.00026284	HighMeanStrata=FALSE (111), HighMeanStrata=TRUE (137)
survival_enrolment	Natural log	BothWithAndWithoutRiluzole	isomiR	exclusive~TCGGATCCGTCTGAGCTTGGCTTT~wildtype+U(s)~hsa-164-80.1&WithFlank&14|+|100882995|100883062@41.62.22(+2U)~[MIMAT0000446&hsa-miR-127-3p&offsets|0|0(+2U), m-80&14|+|100883035|100883056&offsets|0|0(+2U)]	TCGGATCCGTCTGAGCTTGGCTTT	iso-24-W28WN0N8HQ	17	231	16.0324	6.22688e-05	14.49	0.000140861	1.11884	1.05599	1.18543	0.000140861	12.5133	0.000404069	0.000404069	HighMeanStrata=FALSE (91), HighMeanStrata=TRUE (157)
survival_enrolment	Natural log	BothWithAndWithoutRiluzole	isomiR	exclusive~TGAGGTAGTAGGTTGTGTGGTTC~wildtype+C(s)~hsa-14-171.1&WithFlank&22|+|46113685|46113772@7.28.22(+1C)~[MIMAT0000063&hsa-let-7b-5p&offsets|0|0(+1C), m-14&22|+|46113691|46113712&offsets|0|0(+1C)]	TGAGGTAGTAGGTTGTGTGGTTC	iso-23-XKVLRY9805	17	231	16.0226	6.25925e-05	13.43	0.000247716	1.30107	1.13023	1.49773	0.000247716	13.3166	0.000263061	0.000263061	HighMeanStrata=FALSE (104), HighMeanStrata=TRUE (144)
survival_enrolment	Linear	BothWithAndWithoutRiluzole	isomiR	exclusive~ATCAACAGACATTAATTGGGCG~wildtype~hsa-309.1&WithFlank&X|-|74218386|74218467@54.75.22~[MIMAT0003339&hsa-miR-421&offsets|0|-1, m-309&X|-|74218392|74218414&offsets|0|-1]	ATCAACAGACATTAATTGGGCG	iso-22-HOJDIOZKK	17	231	15.9875	6.37614e-05	13.76	0.000207835	0.952137	0.927779	0.977135	0.000207835	17.5642	2.77764e-05	2.77764e-05	HighMeanStrata=FALSE (142), HighMeanStrata=TRUE (106)
survival_enrolment	Natural log	BothWithAndWithoutRiluzole	not-itr	TATACCGAAGCTCTAGGTGCGGCA	TATACCGAAGCTCTAGGTGCGGCA	na-24-V5L04XRVIU	17	231	15.959	6.47278e-05	14.67	0.000128255	0.806647	0.722648	0.900409	0.000128255	17.0076	3.72313e-05	3.72313e-05	HighMeanStrata=FALSE (169), HighMeanStrata=TRUE (79)
survival_enrolment	Natural log	BothWithAndWithoutRiluzole	isomiR	exclusive~TGGAATGTAAAGAAGTATGTATT~wildtype~hsa-307.1&WithFlank&18|-|21829009|21829094@59.81.23, hsa-4079.1&WithFlank&18|-|21828998|21829081@46.68.23~[MIMAT0000416&hsa-miR-1-3p&offsets|0|+1, m-307&18|-|21829015|21829036&offsets|0|+1], [MIMAT0000416&hsa-miR-1-3p&offsets|0|+1, m-307&18|-|21829015|21829036&offsets|0|+1]	TGGAATGTAAAGAAGTATGTATT	iso-23-9B9OF0VWDE	17	231	15.9449	6.52148e-05	15.59	7.85473e-05	1.09067	1.04468	1.13869	7.85473e-05	24.7958	6.3735e-07	6.3735e-07	HighMeanStrata=FALSE (115), HighMeanStrata=TRUE (133)
survival_enrolment	Linear	BothWithAndWithoutRiluzole	not-itr	GCGGGCGTAGCTCAGGGGTAGAGCGCA	GCGGGCGTAGCTCAGGGGTAGAGCGCA	na-27-QKMP4PRL5H2	17	231	15.9427	6.52904e-05	13.26	0.000271272	0.992633	0.98869	0.996591	0.000271272	14.8678	0.000115314	0.000115314	HighMeanStrata=FALSE (179), HighMeanStrata=TRUE (69)
survival_enrolment	Natural log	BothWithAndWithoutRiluzole	not-itr	TTGAGGATATGAGATCGGGACGACA	TTGAGGATATGAGATCGGGACGACA	na-25-Z05Q5EM2LF	17	231	15.8982	6.68437e-05	16.31	5.3909e-05	1.18128	1.08952	1.28076	5.3909e-05	12.3686	0.000436603	0.000436603	HighMeanStrata=FALSE (121), HighMeanStrata=TRUE (127)
survival_enrolment	Natural log	YesRiluzole	not-itr	TGGTAATACGACGTGCTTAGTGT	TGGTAATACGACGTGCTTAGTGT	na-23-9LHHE4NP0N	10	155	15.8943	6.69789e-05	15.58	7.89071e-05	1.21812	1.10445	1.34349	7.89071e-05	11.241	0.00080011	0.00080011	HighMeanStrata=FALSE (74), HighMeanStrata=TRUE (91)
survival_enrolment	Natural log	NoRiluzole	not-itr	CCCCTTGGGGTTGTAGGACCAC	CCCCTTGGGGTTGTAGGACCAC	na-22-K79KZL611	7	76	15.8751	6.76638e-05	13.7	0.000214242	0.683983	0.559375	0.836348	0.000214242	17.1453	3.4627e-05	3.4627e-05	HighMeanStrata=FALSE (55), HighMeanStrata=TRUE (28)
survival_enrolment	Natural log	YesRiluzole	tRF	ambiguous~AGTAAGGTCAGCTAAATAAGCTATCGGGCCCATACCCCG~5'-tRF~trnaMT_MetCAT_MT_+_4402_4469@1.39.39	AGTAAGGTCAGCTAAATAAGCTATCGGGCCCATACCCCG	tRF-39-1OR6QOH04MR1J51K	10	155	15.8746	6.76792e-05	21.68	3.2232e-06	0.795343	0.722259	0.875822	3.2232e-06	3.87561	0.0489924	0.0489924	HighMeanStrata=FALSE (49), HighMeanStrata=TRUE (116)
survival_enrolment	Natural log	BothWithAndWithoutRiluzole	isomiR	exclusive~AAACCGTTACCATTACTG~wildtype~hsa-83.1&WithFlank&17|-|28861363|28861446@23.40.18~[MIMAT0001631&hsa-miR-451a&offsets|0|-4, m-83&17|-|28861404|28861424&offsets|0|-3]	AAACCGTTACCATTACTG	iso-18-B175JXDP	17	231	15.8432	6.88123e-05	15.96	6.4613e-05	0.899535	0.854006	0.947492	6.4613e-05	12.6147	0.00038273	0.00038273	HighMeanStrata=FALSE (102), HighMeanStrata=TRUE (146)
survival_enrolment	Linear	BothWithAndWithoutRiluzole	not-itr	TAGGTCATCGTCAGGCT	TAGGTCATCGTCAGGCT	na-17-V3JS8K3	17	231	15.8432	6.88147e-05	11.53	0.000686084	0.996774	0.994917	0.998635	0.000686084	18.4633	1.73209e-05	1.73209e-05	HighMeanStrata=FALSE (197), HighMeanStrata=TRUE (51)
survival_enrolment	Natural log	YesRiluzole	not-itr	GCGGGCGTAGCTCAGGGGTAGAGCGC	GCGGGCGTAGCTCAGGGGTAGAGCGC	na-26-QKMP4PRL5HD	10	155	15.8293	6.93204e-05	14.39	0.000148432	0.780169	0.68626	0.886928	0.000148432	18.89	1.38479e-05	1.38479e-05	HighMeanStrata=FALSE (107), HighMeanStrata=TRUE (58)
survival_enrolment	Natural log	BothWithAndWithoutRiluzole	not-itr	TGGAACGTAAAGAAGTATGTAT	TGGAACGTAAAGAAGTATGTAT	na-22-9BMOF0VWI	17	231	15.7957	7.05616e-05	16.57	4.68424e-05	1.133	1.06689	1.20321	4.68424e-05	11.8928	0.000563513	0.000563513	HighMeanStrata=FALSE (139), HighMeanStrata=TRUE (109)
survival_onset	Natural log	BothWithAndWithoutRiluzole	not-itr	GTAATGGCGGGAACTCTGGACAGACTGCCT	GTAATGGCGGGAACTCTGGACAGACTGCCT	na-30-SE68OIN2JDX7	17	231	15.7926	7.06773e-05	15.31	9.13612e-05	0.88116	0.827046	0.938814	9.13612e-05	19.0645	1.26371e-05	1.26371e-05	HighMeanStrata=FALSE (138), HighMeanStrata=TRUE (110)
survival_enrolment	Natural log	BothWithAndWithoutRiluzole	not-itr	TGGGGTAGTAGGTTGTGTGGT	TGGGGTAGTAGGTTGTGTGGT	na-21-9KVLRY98E	17	231	15.7865	7.09078e-05	15.23	9.52805e-05	1.17162	1.08203	1.26863	9.52805e-05	13.8257	0.000200579	0.000200579	HighMeanStrata=FALSE (101), HighMeanStrata=TRUE (147)
survival_enrolment	Natural log	BothWithAndWithoutRiluzole	not-itr	TGGTAATACGACATACTTAGTGT	TGGTAATACGACATACTTAGTGT	na-23-9LHH0LNP0N	17	231	15.7808	7.11205e-05	14.9	0.000113383	1.20801	1.09748	1.32967	0.000113383	13.5231	0.000235639	0.000235639	HighMeanStrata=FALSE (97), HighMeanStrata=TRUE (151)
survival_enrolment	Natural log	BothWithAndWithoutRiluzole	not-itr	hg38_rmsk_HY4_UniqID971,hg38_rmsk_HY4_UniqID935,hg38_rmsk_HY4_UniqID453,hg38_rmsk_HY4_UniqID574,hg38_rmsk_HY4_UniqID1865,hg38_rmsk_HY4_UniqID983,hg38_rmsk_HY4_UniqID70,hg38_rmsk_HY4_UniqID321,hg38_rmsk_HY4_UniqID784,hg38_rmsk_HY4_UniqID958,hg38_rmsk_HY4_UniqID1074,hg38_rmsk_HY4_UniqID357,Y_RNA.653-201_UniqID1024,RNY4_UniqID13,Y_RNA.169-201_UniqID1824,Y_RNA.234-201_UniqID1566	CCCCCCACTGCTAAATTTGACTGG	yRF-24-KR2Y4BZUH4	17	231	15.7599	7.19118e-05	17.32	3.16328e-05	0.752334	0.657963	0.860241	3.16328e-05	14.1875	0.000165468	0.000165468	HighMeanStrata=FALSE (108), HighMeanStrata=TRUE (140)
survival_enrolment	Linear	BothWithAndWithoutRiluzole	isomiR	exclusive~TAAGGTGCATCTAGTGCAGATAG~wildtype~hsa-262-389.1&WithFlank&13|+|91350750|91350825@7.29.23~[MIMAT0000072&hsa-miR-18a-5p&offsets|0|0, m-262&13|+|91350756|91350778&offsets|0|0]	TAAGGTGCATCTAGTGCAGATAG	iso-23-UKXQ43P20H	17	231	15.7563	7.20464e-05	14.42	0.000146553	0.976066	0.963937	0.988349	0.000146553	11.8601	0.000573489	0.000573489	HighMeanStrata=FALSE (137), HighMeanStrata=TRUE (111)
survival_enrolment	Linear	BothWithAndWithoutRiluzole	isomiR	exclusive~TGTAAACATCCCCGACTGGAAGCC~wildtype+C(s)~hsa-21-254.1&WithFlank&8|-|134804873|134804946@7.29.23(+1C)~[MIMAT0000245&hsa-miR-30d-5p&offsets|0|+1(+1C), m-21&8|-|134804919|134804940&offsets|0|+1(+1C)]	TGTAAACATCCCCGACTGGAAGCC	iso-24-9O0MKUN2EV	17	231	15.7471	7.23976e-05	17.69	2.59387e-05	1.01213	1.00646	1.01784	2.59387e-05	8.6898	0.00319995	0.00319995	HighMeanStrata=FALSE (157), HighMeanStrata=TRUE (91)
survival_enrolment	Natural log	YesRiluzole	not-itr	CCGTGTGAAAGTAGGTCATCGTCAGGCT	CCGTGTGAAAGTAGGTCATCGTCAGGCT	na-28-34XBSK8MSPDW	10	155	15.7466	7.24178e-05	14.01	0.000181794	0.887784	0.834142	0.944876	0.000181794	9.99186	0.00157233	0.00157233	HighMeanStrata=FALSE (107), HighMeanStrata=TRUE (58)
survival_enrolment	Natural log	BothWithAndWithoutRiluzole	not-itr	CCCTTGGGGTTGTAGGACCA	CCCTTGGGGTTGTAGGACCA	na-20-KZR39PO6	17	231	15.7331	7.29356e-05	14.33	0.000153252	0.789406	0.698442	0.892217	0.000153252	16.1864	5.74059e-05	5.74059e-05	HighMeanStrata=FALSE (172), HighMeanStrata=TRUE (76)
survival_onset	Linear	BothWithAndWithoutRiluzole	isomiR	exclusive~CAAAGTGCTGTTCGTGCAGGTAGC~wildtype+C(s)~hsa-29-250.1&WithFlank&7|-|100093770|100093843@7.29.23(+1C)~[MIMAT0000093&hsa-miR-93-5p&offsets|0|0(+1C), m-29&7|-|100093815|100093837&offsets|0|0(+1C)]	CAAAGTGCTGTTCGTGCAGGTAGC	iso-24-20XYYWPK29	17	231	15.7128	7.37238e-05	19.37	1.07688e-05	1.03168	1.01745	1.04611	1.07688e-05	28.921	7.53899e-08	7.53899e-08	HighMeanStrata=FALSE (161), HighMeanStrata=TRUE (87)
survival_enrolment	Natural log	BothWithAndWithoutRiluzole	not-itr	TTCGGAAGAAGGGGTGCCTGG	TTCGGAAGAAGGGGTGCCTGG	na-21-Y8DBR3PY0	17	231	15.7112	7.37854e-05	14.32	0.000153818	0.807314	0.722611	0.901946	0.000153818	18.2007	1.98804e-05	1.98804e-05	HighMeanStrata=FALSE (170), HighMeanStrata=TRUE (78)
survival_onset	Natural log	BothWithAndWithoutRiluzole	isomiR	exclusive~TACCCATTGCATATCGGAGTTG~wildtype~hsa-157-601.1&WithFlank&X|+|50013250|50013317@7.28.22~[MIMAT0003338&hsa-miR-660-5p&offsets|0|0, m-157&X|+|50013256|50013278&offsets|0|-1]	TACCCATTGCATATCGGAGTTG	iso-22-URIVHM63P	17	231	15.6778	7.50987e-05	19.38	1.06931e-05	0.850328	0.791116	0.913972	1.06931e-05	10.8969	0.000963268	0.000963268	HighMeanStrata=FALSE (82), HighMeanStrata=TRUE (166)
survival_enrolment	Linear	NoRiluzole	isomiR	snp~TGTAAACATCCCTGACTGGAAGCT~[COSN19694047]~[hsa-21-254.1&WithFlank&8|-|134804873|134804946]	TGTAAACATCCCTGACTGGAAGCT	iso-24-9O0M3UN2EW	7	76	15.6694	7.54367e-05	17.37	3.07311e-05	1.01923	1.01014	1.0284	3.07311e-05	8.45076	0.0036489	0.0036489	HighMeanStrata=FALSE (50), HighMeanStrata=TRUE (33)
survival_enrolment	Natural log	BothWithAndWithoutRiluzole	not-itr	TGAGGGGCAGAGAGCGGGACTTT	TGAGGGGCAGAGAGCGGGACTTT	na-23-XK6PFJRD0Q	17	231	15.6501	7.62075e-05	14.49	0.000140711	1.21208	1.09781	1.33825	0.000140711	18.0839	2.11376e-05	2.11376e-05	HighMeanStrata=FALSE (94), HighMeanStrata=TRUE (154)
survival_onset	Linear	BothWithAndWithoutRiluzole	isomiR	exclusive~TTCAAGTAATCCAGGATAGGCC~wildtype+C(s)~hsa-33-406.1&WithFlank&12|-|57824614|57824685@7.27.21(+1C), hsa-34-546.1&WithFlank&3|+|37969407|37969479@7.27.21(+1C)~[MIMAT0000082&hsa-miR-26a-5p&offsets|0|-1(+1C), m-33&12|-|57824658|57824679&offsets|0|-1(+1C)], [MIMAT0000082_1&hsa-miR-26a-5p&offsets|0|-1(+1C), m-34&3|+|37969413|37969434&offsets|0|-1(+1C)]	TTCAAGTAATCCAGGATAGGCC	iso-22-YOSEKKHKJ	17	231	15.6386	7.66742e-05	18.24	1.94972e-05	1.01403	1.00757	1.02053	1.94972e-05	7.14026	0.00753724	0.00753724	HighMeanStrata=FALSE (166), HighMeanStrata=TRUE (82)
survival_enrolment	Linear	BothWithAndWithoutRiluzole	isomiR	exclusive~TGAGGTAGTAGATTGTATAGTC~wildtype+C(s)~hsa-20-275.1&WithFlank&9|+|94176347|94176436@7.27.21(+1C), hsa-19-453.1&WithFlank&X|-|53557190|53557273@7.27.21(+1C)~[MIMAT0000067&hsa-let-7f-5p&offsets|0|-1(+1C), m-20&9|+|94176353|94176374&offsets|0|-1(+1C)], [MIMAT0000067_1&hsa-let-7f-5p&offsets|0|-1(+1C), m-19&X|-|53557246|53557267&offsets|0|-1(+1C)]	TGAGGTAGTAGATTGTATAGTC	iso-22-XKVL5YVP5	17	231	15.6323	7.69277e-05	18.34	1.84762e-05	1.00272	1.00147	1.00397	1.84762e-05	16.7202	4.33164e-05	4.33164e-05	HighMeanStrata=FALSE (154), HighMeanStrata=TRUE (94)
survival_enrolment	Natural log	YesRiluzole	isomiR	exclusive~TAAAGTGCTTATAGTGCAGGTAG~wildtype~hsa-96-341.1&WithFlank&13|+|91351066|91351136@7.29.23~[MIMAT0000075&hsa-miR-20a-5p&offsets|0|0, m-96&13|+|91351072|91351094&offsets|0|0]	TAAAGTGCTTATAGTGCAGGTAG	iso-23-U0XZH3PK0H	10	155	15.6262	7.71783e-05	19.84	8.41597e-06	0.693874	0.590802	0.814928	8.41597e-06	9.17074	0.00245915	0.00245915	HighMeanStrata=FALSE (71), HighMeanStrata=TRUE (94)
survival_enrolment	Natural log	BothWithAndWithoutRiluzole	rRF	CGACTCTTAGCGGTGGATCACTCGGCTCGT~clustered_U13369.1_+_-50_13364_Gonz45S_45S_50ntFlanks@6673.6702.30, hg38_21_+_8205938_8219352_RNA45SN2_45S_50ntFlanks@6634.6663.30, hg38_21_+_8388985_8402393_RNA45SN3_45S_50ntFlanks@6622.6651.30, hg38_21_+_8433172_8446622_RNA45SN1_45S_50ntFlanks@6651.6680.30, unplaced_AL353644.34_+_122223_135695_RNA45SN4_45S_50ntFlanks@6654.6683.30, unplaced_AL592188.60_+_105374_118…	CGACTCTTAGCGGTGGATCACTCGGCTCGT	rRF-30-LINPM456484W	17	231	15.6247	7.72373e-05	16.53	4.78385e-05	0.872879	0.817506	0.932002	4.78385e-05	11.5191	0.000688852	0.000688852	HighMeanStrata=FALSE (92), HighMeanStrata=TRUE (156)
survival_enrolment	Natural log	NoRiluzole	not-itr	TAAGGGGCAGAGAGCGAGACTTT	TAAGGGGCAGAGAGCGAGACTTT	na-23-UK6PFJ5D0Q	7	76	15.6066	7.79837e-05	15.31	9.12392e-05	1.58038	1.25661	1.98758	9.12392e-05	16.5013	4.86171e-05	4.86171e-05	HighMeanStrata=FALSE (33), HighMeanStrata=TRUE (50)
survival_enrolment	Natural log	BothWithAndWithoutRiluzole	isomiR	exclusive~TGTCAGTTTGTCAAATACCCCAT~wildtype+U(s)~hsa-480-120.1&WithFlank&X|+|66018889|66018964@49.70.22(+1U)~[MIMAT0000280&hsa-miR-223-3p&offsets|0|0(+1U), m-120&X|+|66018937|66018958&offsets|0|0(+1U)]	TGTCAGTTTGTCAAATACCCCAT	iso-23-967Y8BURDI	17	231	15.5681	7.9586e-05	16.3	5.3924e-05	0.718464	0.611935	0.843537	5.3924e-05	13.6061	0.000225457	0.000225457	HighMeanStrata=FALSE (98), HighMeanStrata=TRUE (150)
survival_enrolment	Linear	BothWithAndWithoutRiluzole	rRF	TGCCAGCAGCCGCGGTA~clustered_U13369.1_+_-50_13364_Gonz45S_45S_50ntFlanks@4318.4334.17, hg38_21_+_8205938_8219352_RNA45SN2_45S_50ntFlanks@4305.4321.17, hg38_21_+_8388985_8402393_RNA45SN3_45S_50ntFlanks@4293.4309.17, hg38_21_+_8433172_8446622_RNA45SN1_45S_50ntFlanks@4316.4332.17, unplaced_AL353644.34_+_122223_135695_RNA45SN4_45S_50ntFlanks@4320.4336.17, unplaced_AL592188.60_+_105374_118830_RNA45SN5_…	TGCCAGCAGCCGCGGTA	rRF-17-X6PJL8O	17	231	15.5559	8.01021e-05	10.67	0.00109121	0.991573	0.98655	0.996622	0.00109121	10.9621	0.000929928	0.000929928	HighMeanStrata=FALSE (208), HighMeanStrata=TRUE (40)
survival_enrolment	Natural log	BothWithAndWithoutRiluzole	rRF	ATTAGTGACGCGCATGAATGG~clustered_U13369.1_+_-50_13364_Gonz45S_45S_50ntFlanks@11763.11783.21, hg38_21_+_8205938_8219352_RNA45SN2_45S_50ntFlanks@11735.11755.21, hg38_21_+_8388985_8402393_RNA45SN3_45S_50ntFlanks@11726.11746.21, hg38_21_+_8433172_8446622_RNA45SN1_45S_50ntFlanks@11771.11791.21, unplaced_AL353644.34_+_122223_135695_RNA45SN4_45S_50ntFlanks@11788.11808.21, unplaced_AL592188.60_+_105374_11…	ATTAGTGACGCGCATGAATGG	rRF-21-IPXHLQO40	17	231	15.5482	8.04263e-05	17.18	3.39379e-05	0.83971	0.773137	0.912015	3.39379e-05	16.9193	3.90022e-05	3.90022e-05	HighMeanStrata=FALSE (89), HighMeanStrata=TRUE (159)
survival_enrolment	Natural log	BothWithAndWithoutRiluzole	tRF	exclusive~TCCCATATGGTCTAGCGGTTAGGATTCCTGGTT~5'-half~trna20_GluTTC_2_-_131094701_131094772@1.33.33, trna5_GluTTC_13_-_41634874_41634945@1.33.33	TCCCATATGGTCTAGCGGTTAGGATTCCTGGTT	tRF-33-86V8WPMN1E8Y0E	17	231	15.5443	8.05937e-05	16.29	5.43084e-05	0.880286	0.827435	0.936513	5.43084e-05	5.78033	0.0162065	0.0162065	HighMeanStrata=FALSE (75), HighMeanStrata=TRUE (173)
survival_onset	Linear	BothWithAndWithoutRiluzole	isomiR	exclusive~TGAGGTAGTAGGTTGTATAGTTC~wildtype+C(s)~hsa-6-426.1&WithFlank&11|-|122146517|122146595@7.28.22(+1C), hsa-5-180.1&WithFlank&22|+|46112746|46112827@7.28.22(+1C), hsa-4-181.1&WithFlank&9|+|94175956|94176040@7.28.22(+1C)~[MIMAT0000062&hsa-let-7a-5p&offsets|0|0(+1C), m-6&11|-|122146568|122146589&offsets|0|0(+1C)], [MIMAT0000062_1&hsa-let-7a-5p&offsets|0|0(+1C), m-5&22|+|46112752|46112773&offse…	TGAGGTAGTAGGTTGTATAGTTC	iso-23-XKVLRYVP05	17	231	15.5187	8.16915e-05	17.63	2.6883e-05	1.04751	1.02506	1.07045	2.6883e-05	8.47123	0.00360808	0.00360808	HighMeanStrata=FALSE (163), HighMeanStrata=TRUE (85)
survival_enrolment	Linear	BothWithAndWithoutRiluzole	not-itr	GCGAAATTCCTTGTCGGG	GCGAAATTCCTTGTCGGG	na-18-QBIRZMDY	17	231	15.511	8.20269e-05	12	0.000531585	0.999246	0.99882	0.999673	0.000531585	13.5476	0.000232593	0.000232593	HighMeanStrata=FALSE (210), HighMeanStrata=TRUE (38)
survival_onset	Natural log	BothWithAndWithoutRiluzole	isomiR	exclusive~TAGCAGCACGTAAATATTG~wildtype~hsa-62-415.1&WithFlank&13|-|50048979|50049054@7.25.19, hsa-61-252.1&WithFlank&3|+|160404748|160404822@7.25.19~[MIMAT0000069&hsa-miR-16-5p&offsets|0|-3, m-62&13|-|50049027|50049048&offsets|0|-3], [MIMAT0000069_1&hsa-miR-16-5p&offsets|0|-3, m-61&3|+|160404754|160404775&offsets|0|-3]	TAGCAGCACGTAAATATTG	iso-19-VFPHUEFP	17	231	15.5018	8.24249e-05	16.97	3.78831e-05	0.880667	0.829006	0.935547	3.78831e-05	20.4459	6.13395e-06	6.13395e-06	HighMeanStrata=FALSE (76), HighMeanStrata=TRUE (172)
survival_enrolment	Natural log	YesRiluzole	not-itr	AGAGTAGGACGTTGCCAGGTT	AGAGTAGGACGTTGCCAGGTT	na-21-F31D7VJ3E	10	155	15.4938	8.27761e-05	13.94	0.000188915	0.748803	0.6433	0.87161	0.000188915	17.741	2.53108e-05	2.53108e-05	HighMeanStrata=FALSE (116), HighMeanStrata=TRUE (49)
survival_enrolment	Linear	BothWithAndWithoutRiluzole	not-itr	GGGTAATACGACGTACTTAGTGT	GGGTAATACGACGTACTTAGTGT	na-23-RLHHELNP0N	17	231	15.4855	8.31418e-05	18.79	1.45843e-05	1.00253	1.00138	1.00367	1.45843e-05	11.7992	0.000592563	0.000592563	HighMeanStrata=FALSE (170), HighMeanStrata=TRUE (78)
survival_enrolment	Natural log	NoRiluzole	isomiR	exclusive~TGTAAACATCCCCGACTGGAAGCC~wildtype+C(s)~hsa-21-254.1&WithFlank&8|-|134804873|134804946@7.29.23(+1C)~[MIMAT0000245&hsa-miR-30d-5p&offsets|0|+1(+1C), m-21&8|-|134804919|134804940&offsets|0|+1(+1C)]	TGTAAACATCCCCGACTGGAAGCC	iso-24-9O0MKUN2EV	7	76	15.4848	8.31701e-05	12.36	0.000439079	1.6154	1.23639	2.1106	0.000439079	9.7582	0.00178524	0.00178524	HighMeanStrata=FALSE (41), HighMeanStrata=TRUE (42)
survival_enrolment	Natural log	YesRiluzole	not-itr	GTCGACGTATAGGGTGTG	GTCGACGTATAGGGTGTG	na-18-SUMQ1300	10	155	15.4835	8.32298e-05	13.42	0.000248626	0.87206	0.810477	0.938323	0.000248626	15.1798	9.77428e-05	9.77428e-05	HighMeanStrata=FALSE (117), HighMeanStrata=TRUE (48)
survival_enrolment	Natural log	BothWithAndWithoutRiluzole	not-itr	TGGGGTAGTAGGTTGTGTGG	TGGGGTAGTAGGTTGTGTGG	na-20-9KVLRY98	17	231	15.4804	8.33636e-05	15.19	9.70804e-05	1.16464	1.07872	1.2574	9.70804e-05	10.9791	0.000921466	0.000921466	HighMeanStrata=FALSE (104), HighMeanStrata=TRUE (144)
survival_enrolment	Natural log	YesRiluzole	not-itr	TGCGGAAGGATCATTG	TGCGGAAGGATCATTG	na-16-X8D28N0	10	155	15.4529	8.45869e-05	17.1	3.54262e-05	0.736204	0.636742	0.851204	3.54262e-05	10.1213	0.00146567	0.00146567	HighMeanStrata=FALSE (73), HighMeanStrata=TRUE (92)
survival_enrolment	Natural log	BothWithAndWithoutRiluzole	isomiR	exclusive~TACAGTATAGATGATGTACT~wildtype~hsa-170-318.1&WithFlank&17|-|28861542|28861610@44.63.20~[MIMAT0000436&hsa-miR-144-3p&offsets|0|0, m-318&17|-|28861548|28861567&offsets|0|0]	TACAGTATAGATGATGTACT	iso-20-UPVPIESI	17	231	15.4494	8.47441e-05	16.39	5.16691e-05	0.894827	0.847953	0.944292	5.16691e-05	17.2623	3.25576e-05	3.25576e-05	HighMeanStrata=FALSE (89), HighMeanStrata=TRUE (159)
survival_enrolment	Natural log	NoRiluzole	isomiR	exclusive~TGAGGTAGTAGGTTGTGTGGTC~wildtype+C(s)~hsa-14-171.1&WithFlank&22|+|46113685|46113772@7.27.21(+1C)~[MIMAT0000063&hsa-let-7b-5p&offsets|0|-1(+1C), m-14&22|+|46113691|46113712&offsets|0|-1(+1C)]	TGAGGTAGTAGGTTGTGTGGTC	iso-22-XKVLRY985	7	76	15.4439	8.4989e-05	13.27	0.000270005	1.40576	1.17037	1.6885	0.000270005	13.8801	0.000194855	0.000194855	HighMeanStrata=FALSE (34), HighMeanStrata=TRUE (49)
survival_enrolment	Natural log	NoRiluzole	not-itr	CGGGGTGTAGCTTAGCCTGGTAGAGCGCTACGTT	CGGGGTGTAGCTTAGCCTGGTAGAGCGCTACGTT	na-34-MK9PNP38V0LXHE	7	76	15.4423	8.50635e-05	12.5	0.000406276	0.78957	0.692652	0.900049	0.000406276	14.3778	0.000149553	0.000149553	HighMeanStrata=FALSE (57), HighMeanStrata=TRUE (26)
survival_enrolment	Natural log	NoRiluzole	isomiR	exclusive~TCGGATCCGTCTGAGCTTGGCT~wildtype~hsa-164-80.1&WithFlank&14|+|100882995|100883062@41.62.22~[MIMAT0000446&hsa-miR-127-3p&offsets|0|0, m-80&14|+|100883035|100883056&offsets|0|0]	TCGGATCCGTCTGAGCTTGGCT	iso-22-W28WN0N83	7	76	15.4189	8.61222e-05	12.99	0.000312494	1.19913	1.08639	1.32357	0.000312494	22.3498	2.27241e-06	2.27241e-06	HighMeanStrata=FALSE (28), HighMeanStrata=TRUE (55)
survival_enrolment	Natural log	BothWithAndWithoutRiluzole	not-itr	TGAGGGGCGGAGAGCGAGACTTT	TGAGGGGCGGAGAGCGAGACTTT	na-23-XK68FJ5D0Q	17	231	15.3971	8.71216e-05	14.27	0.000158649	1.21503	1.09823	1.34425	0.000158649	20.4417	6.1477e-06	6.1477e-06	HighMeanStrata=FALSE (97), HighMeanStrata=TRUE (151)
survival_onset	Natural log	BothWithAndWithoutRiluzole	isomiR	exclusive~TAAGGTGCATCTAGTGCAGATAG~wildtype~hsa-262-389.1&WithFlank&13|+|91350750|91350825@7.29.23~[MIMAT0000072&hsa-miR-18a-5p&offsets|0|0, m-262&13|+|91350756|91350778&offsets|0|0]	TAAGGTGCATCTAGTGCAGATAG	iso-23-UKXQ43P20H	17	231	15.3827	8.77902e-05	17.58	2.7551e-05	0.87958	0.828374	0.933951	2.7551e-05	6.2395	0.0124932	0.0124932	HighMeanStrata=FALSE (61), HighMeanStrata=TRUE (187)
survival_enrolment	Natural log	BothWithAndWithoutRiluzole	rRF	CGCGACCTCAGATCAGACGTG~clustered_U13369.1_+_-50_13364_Gonz45S_45S_50ntFlanks@7985.8005.21, hg38_21_+_8205938_8219352_RNA45SN2_45S_50ntFlanks@7951.7971.21, hg38_21_+_8388985_8402393_RNA45SN3_45S_50ntFlanks@7942.7962.21, hg38_21_+_8433172_8446622_RNA45SN1_45S_50ntFlanks@7975.7995.21, unplaced_AL353644.34_+_122223_135695_RNA45SN4_45S_50ntFlanks@7982.8002.21, unplaced_AL592188.60_+_105374_118830_RNA45…	CGCGACCTCAGATCAGACGTG	rRF-21-LU3656OW0	17	231	15.3704	8.836e-05	16.19	5.72338e-05	0.872132	0.815907	0.93223	5.72338e-05	9.97133	0.00158997	0.00158997	HighMeanStrata=FALSE (93), HighMeanStrata=TRUE (155)
survival_enrolment	Natural log	BothWithAndWithoutRiluzole	not-itr	TGAGGTGGTAGGTTGTGTGG	TGAGGTGGTAGGTTGTGTGG	na-20-XK9LRY98	17	231	15.3643	8.86462e-05	15.2	9.64658e-05	1.17389	1.083	1.2724	9.64658e-05	18.2978	1.88922e-05	1.88922e-05	HighMeanStrata=FALSE (106), HighMeanStrata=TRUE (142)
survival_enrolment	Natural log	BothWithAndWithoutRiluzole	isomiR	exclusive~TGTAGTGTTTCCTACTTTATGG~wildtype~hsa-144-69.1&WithFlank&17|-|58331240|58331311@45.66.22~[MIMAT0000434&hsa-miR-142-3p&offsets|0|-1, m-69&17|-|58331246|58331266&offsets|-1|0]	TGTAGTGTTTCCTACTTTATGG	iso-22-9P9Z35ZQ4	17	231	15.3507	8.92863e-05	15.54	8.07983e-05	0.756191	0.658093	0.868911	8.07983e-05	9.67561	0.0018673	0.0018673	HighMeanStrata=FALSE (107), HighMeanStrata=TRUE (141)
survival_enrolment	Linear	BothWithAndWithoutRiluzole	not-itr	AGTAGTGTTTCCTACTTTATGG	AGTAGTGTTTCCTACTTTATGG	na-22-1P9Z35ZQ4	17	231	15.3397	8.98079e-05	10.94	0.000942489	0.997416	0.995888	0.998947	0.000942489	6.87848	0.00872397	0.00872397	HighMeanStrata=FALSE (182), HighMeanStrata=TRUE (66)
survival_enrolment	Natural log	YesRiluzole	not-itr	TCGCGCGTTCGAATCGCGTCATCCGCTCCA	TCGCGCGTTCGAATCGCGTCATCCGCTCCA	na-30-WHM9OMQMHS46	10	155	15.3352	9.00215e-05	14.02	0.000180671	0.798637	0.709967	0.898381	0.000180671	17.1349	3.48166e-05	3.48166e-05	HighMeanStrata=FALSE (104), HighMeanStrata=TRUE (61)
survival_enrolment	Natural log	BothWithAndWithoutRiluzole	not-itr	GCGCTCGTAGTCTAGTGGTATGATAGGTCCCT	GCGCTCGTAGTCTAGTGGTATGATAGGTCCCT	na-32-QIMPWP9LXLRR3	17	231	15.3333	9.01118e-05	13.55	0.000231798	0.815861	0.732088	0.909221	0.000231798	19.6313	9.39198e-06	9.39198e-06	HighMeanStrata=FALSE (186), HighMeanStrata=TRUE (62)
survival_enrolment	Natural log	BothWithAndWithoutRiluzole	tRF	exclusive~GAGAAAGCTCACAAGAACTGCTAAC~5'-tRF~trnaMT_SerGCT_MT_+_12207_12265@1.25.25	GAGAAAGCTCACAAGAACTGCTAAC	tRF-25-5BF900BY4D	17	231	15.3229	9.06096e-05	16.29	5.4325e-05	0.892744	0.844889	0.943308	5.4325e-05	14.8331	0.000117456	0.000117456	HighMeanStrata=FALSE (77), HighMeanStrata=TRUE (171)
survival_enrolment	Linear	NoRiluzole	tRF	exclusive~GAGAAAGCTCACAAGAACTGCTAAC~5'-tRF~trnaMT_SerGCT_MT_+_12207_12265@1.25.25	GAGAAAGCTCACAAGAACTGCTAAC	tRF-25-5BF900BY4D	7	76	15.3122	9.11245e-05	12.02	0.000525669	0.933221	0.897465	0.970401	0.000525669	10.7672	0.00103314	0.00103314	HighMeanStrata=FALSE (52), HighMeanStrata=TRUE (31)
survival_enrolment	Natural log	BothWithAndWithoutRiluzole	not-itr	TGAGGGGCAGAGAGCGAGACCTT	TGAGGGGCAGAGAGCGAGACCTT	na-23-XK6PFJ5DDQ	17	231	15.307	9.13766e-05	14.53	0.000138145	1.19486	1.09033	1.30942	0.000138145	22.1687	2.49712e-06	2.49712e-06	HighMeanStrata=FALSE (100), HighMeanStrata=TRUE (148)
survival_enrolment	Natural log	BothWithAndWithoutRiluzole	isomiR	exclusive~TCTCACACAGAAATCGCACCCGT~wildtype~hsa-281-128.1&WithFlank&14|+|100109667|100109743@49.71.23~[MIMAT0000753&hsa-miR-342-3p&offsets|0|0, m-128&14|+|100109715|100109737&offsets|0|0]	TCTCACACAGAAATCGCACCCGT	iso-23-W62PBMP1DN	17	231	15.3047	9.1487e-05	15.93	6.57778e-05	0.697067	0.58386	0.832225	6.57778e-05	10.6527	0.00109909	0.00109909	HighMeanStrata=FALSE (127), HighMeanStrata=TRUE (121)
survival_enrolment	Natural log	YesRiluzole	not-itr	CCTTGGGGTTGTAGGACCA	CCTTGGGGTTGTAGGACCA	na-19-3YRNSKE2	10	155	15.3043	9.15062e-05	14.45	0.000144001	0.79593	0.707562	0.895335	0.000144001	17.4354	2.97231e-05	2.97231e-05	HighMeanStrata=FALSE (95), HighMeanStrata=TRUE (70)
survival_enrolment	Natural log	BothWithAndWithoutRiluzole	not-itr	GACTGGTAACTGGGATGAAGT	GACTGGTAACTGGGATGAAGT	na-21-OYSD92X0E	17	231	15.2819	9.26013e-05	13.41	0.00025078	0.761043	0.657549	0.880826	0.00025078	18.2966	1.89047e-05	1.89047e-05	HighMeanStrata=FALSE (190), HighMeanStrata=TRUE (58)
survival_enrolment	Natural log	BothWithAndWithoutRiluzole	not-itr	TGGAATGTAAAGAAGTATGTGT	TGGAATGTAAAGAAGTATGTGT	na-22-9B9OF0VWN	17	231	15.2802	9.26822e-05	16.11	5.98158e-05	1.1363	1.06756	1.20946	5.98158e-05	11.7449	0.0006101	0.0006101	HighMeanStrata=FALSE (143), HighMeanStrata=TRUE (105)
survival_enrolment	Linear	BothWithAndWithoutRiluzole	not-itr	TGAGGTAGTAGTTTGTGGTGTT	TGAGGTAGTAGTTTGTGGTGTT	na-22-XKVL7Y94Q	17	231	15.2801	9.2689e-05	17.81	2.44219e-05	1.00421	1.00225	1.00618	2.44219e-05	20.8047	5.08568e-06	5.08568e-06	HighMeanStrata=FALSE (144), HighMeanStrata=TRUE (104)
survival_enrolment	Natural log	BothWithAndWithoutRiluzole	not-itr	TGAGGGGCAGAGGGCGAGACT	TGAGGGGCAGAGGGCGAGACT	na-21-XK6P1J5DE	17	231	15.2796	9.27105e-05	15.47	8.40265e-05	1.20569	1.09837	1.32349	8.40265e-05	11.8346	0.000581408	0.000581408	HighMeanStrata=FALSE (114), HighMeanStrata=TRUE (134)
survival_enrolment	Natural log	BothWithAndWithoutRiluzole	rRF	GACTCTTAGCGGTGGATCACTCGGCTCGT~clustered_U13369.1_+_-50_13364_Gonz45S_45S_50ntFlanks@6674.6702.29, hg38_21_+_8205938_8219352_RNA45SN2_45S_50ntFlanks@6635.6663.29, hg38_21_+_8388985_8402393_RNA45SN3_45S_50ntFlanks@6623.6651.29, hg38_21_+_8433172_8446622_RNA45SN1_45S_50ntFlanks@6652.6680.29, unplaced_AL353644.34_+_122223_135695_RNA45SN4_45S_50ntFlanks@6655.6683.29, unplaced_AL592188.60_+_105374_1188…	GACTCTTAGCGGTGGATCACTCGGCTCGT	rRF-29-O9YJR8H5WJJN	17	231	15.2389	9.4732e-05	15.29	9.20121e-05	0.873191	0.815821	0.934596	9.20121e-05	14.4322	0.0001453	0.0001453	HighMeanStrata=FALSE (94), HighMeanStrata=TRUE (154)
survival_enrolment	Natural log	BothWithAndWithoutRiluzole	not-itr	CGAGGGGCAGAGAGCGAGACT	CGAGGGGCAGAGAGCGAGACT	na-21-LK6PFJ5DE	17	231	15.2288	9.5241e-05	15.5	8.24426e-05	1.21595	1.10317	1.34025	8.24426e-05	17.097	3.55186e-05	3.55186e-05	HighMeanStrata=FALSE (116), HighMeanStrata=TRUE (132)
survival_enrolment	Natural log	BothWithAndWithoutRiluzole	rRF	CGACTCTTAGCGGTGGATCACTC~clustered_U13369.1_+_-50_13364_Gonz45S_45S_50ntFlanks@6673.6695.23, hg38_21_+_8205938_8219352_RNA45SN2_45S_50ntFlanks@6634.6656.23, hg38_21_+_8388985_8402393_RNA45SN3_45S_50ntFlanks@6622.6644.23, hg38_21_+_8433172_8446622_RNA45SN1_45S_50ntFlanks@6651.6673.23, unplaced_AL353644.34_+_122223_135695_RNA45SN4_45S_50ntFlanks@6654.6676.23, unplaced_AL592188.60_+_105374_118830_RNA…	CGACTCTTAGCGGTGGATCACTC	rRF-23-LINPM456D5	17	231	15.221	9.5634e-05	15	0.000107259	0.880704	0.825875	0.939172	0.000107259	14.3108	0.00015497	0.00015497	HighMeanStrata=FALSE (102), HighMeanStrata=TRUE (146)
survival_enrolment	Natural log	BothWithAndWithoutRiluzole	not-itr	AGGTCATCGTCAGGCT	AGGTCATCGTCAGGCT	na-16-1MHWJJE	17	231	15.2171	9.58323e-05	13.72	0.000212306	0.855214	0.787283	0.929005	0.000212306	10.4306	0.00123947	0.00123947	HighMeanStrata=FALSE (176), HighMeanStrata=TRUE (72)
survival_enrolment	Natural log	YesRiluzole	not-itr	TCCCCTTGGGGTTGTAGGACCAC	TCCCCTTGGGGTTGTAGGACCAC	na-23-8RZK7W1DD1	10	155	15.2073	9.63308e-05	14.26	0.000159634	0.807915	0.723232	0.902513	0.000159634	17.5681	2.77193e-05	2.77193e-05	HighMeanStrata=FALSE (98), HighMeanStrata=TRUE (67)
survival_enrolment	Natural log	NoRiluzole	not-itr	hg38_rmsk_HY1_UniqID1163,Y_RNA.348-201_UniqID67,hg38_rmsk_HY1_UniqID172,hg38_rmsk_HY1_UniqID400,RNY1_UniqID1361	GGCTGGTCCGAAGGTAGTGAG	yRF-21-6YSSD31U0	7	76	15.1934	9.70407e-05	11.35	0.00075275	0.579427	0.421837	0.795889	0.00075275	14.5446	0.000136881	0.000136881	HighMeanStrata=FALSE (67), HighMeanStrata=TRUE (16)
survival_enrolment	Natural log	BothWithAndWithoutRiluzole	not-itr	TCCTGTACTGGGCTGCCCCGAGT	TCCTGTACTGGGCTGCCCCGAGT	na-23-8YUY6YKSZ	17	231	15.1928	9.70736e-05	14.26	0.000159019	1.22516	1.10261	1.36133	0.000159019	13.1035	0.000294738	0.000294738	HighMeanStrata=FALSE (82), HighMeanStrata=TRUE (166)
survival_enrolment	Natural log	BothWithAndWithoutRiluzole	not-itr	TAACTCCTTAAGCAATCTCGC	TAACTCCTTAAGCAATCTCGC	na-21-UI3XFOWSD	17	231	15.1807	9.76949e-05	14.67	0.000128064	0.877599	0.82088	0.938237	0.000128064	18.5282	1.67411e-05	1.67411e-05	HighMeanStrata=FALSE (128), HighMeanStrata=TRUE (120)
survival_enrolment	Natural log	BothWithAndWithoutRiluzole	isomiR	exclusive~TACAGTATAGATGATGTA~wildtype~hsa-170-318.1&WithFlank&17|-|28861542|28861610@44.61.18~[MIMAT0000436&hsa-miR-144-3p&offsets|0|-2, m-318&17|-|28861548|28861567&offsets|0|-2]	TACAGTATAGATGATGTA	iso-18-UPVPIE0B	17	231	15.1787	9.78003e-05	15.45	8.47937e-05	0.901883	0.856614	0.949544	8.47937e-05	11.172	0.000830401	0.000830401	HighMeanStrata=FALSE (96), HighMeanStrata=TRUE (152)
survival_enrolment	Natural log	BothWithAndWithoutRiluzole	not-itr	TGAAGTAGTAGGTTGTGTGGTT	TGAAGTAGTAGGTTGTGTGGTT	na-22-X0VLRY98Q	17	231	15.1674	9.83875e-05	14.62	0.000131589	1.22741	1.10502	1.36334	0.000131589	19.2353	1.15558e-05	1.15558e-05	HighMeanStrata=FALSE (92), HighMeanStrata=TRUE (156)
survival_enrolment	Linear	BothWithAndWithoutRiluzole	isomiR	exclusive~TGAGGTAGTAGGTTGTGTGGTTC~wildtype+C(s)~hsa-14-171.1&WithFlank&22|+|46113685|46113772@7.28.22(+1C)~[MIMAT0000063&hsa-let-7b-5p&offsets|0|0(+1C), m-14&22|+|46113691|46113712&offsets|0|0(+1C)]	TGAGGTAGTAGGTTGTGTGGTTC	iso-23-XKVLRY9805	17	231	15.1618	9.8681e-05	17.07	3.59339e-05	1.00883	1.00463	1.01304	3.59339e-05	15.3987	8.70473e-05	8.70473e-05	HighMeanStrata=FALSE (145), HighMeanStrata=TRUE (103)
survival_enrolment	Natural log	BothWithAndWithoutRiluzole	not-itr	GCGCTCGTAGTCTAGTGGTATGATAGGTCCC	GCGCTCGTAGTCTAGTGGTATGATAGGTCCC	na-31-QIMPWP9LXLRRD	17	231	15.1612	9.87093e-05	13.45	0.000244735	0.812091	0.726606	0.907633	0.000244735	18.7462	1.4932e-05	1.4932e-05	HighMeanStrata=FALSE (182), HighMeanStrata=TRUE (66)
survival_enrolment	Natural log	NoRiluzole	isomiR	exclusive~TGAGGTAGTAGGTTGTGTGGTTC~wildtype+C(s)~hsa-14-171.1&WithFlank&22|+|46113685|46113772@7.28.22(+1C)~[MIMAT0000063&hsa-let-7b-5p&offsets|0|0(+1C), m-14&22|+|46113691|46113712&offsets|0|0(+1C)]	TGAGGTAGTAGGTTGTGTGGTTC	iso-23-XKVLRY9805	7	76	15.1375	9.99558e-05	11	0.000912791	1.55003	1.1963	2.00835	0.000912791	9.65406	0.00188934	0.00188934	HighMeanStrata=FALSE (32), HighMeanStrata=TRUE (51)
survival_enrolment	Natural log	NoRiluzole	rRF	GACTCTTAGCGGTGGATCACTCG~clustered_U13369.1_+_-50_13364_Gonz45S_45S_50ntFlanks@6674.6696.23, hg38_21_+_8205938_8219352_RNA45SN2_45S_50ntFlanks@6635.6657.23, hg38_21_+_8388985_8402393_RNA45SN3_45S_50ntFlanks@6623.6645.23, hg38_21_+_8433172_8446622_RNA45SN1_45S_50ntFlanks@6652.6674.23, unplaced_AL353644.34_+_122223_135695_RNA45SN4_45S_50ntFlanks@6655.6677.23, unplaced_AL592188.60_+_105374_118830_RNA…	GACTCTTAGCGGTGGATCACTCG	rRF-23-O9YJR8H50K	7	76	15.1237	0.000100689	13.53	0.000235093	0.809115	0.722752	0.905797	0.000235093	19.2956	1.11966e-05	1.11966e-05	HighMeanStrata=FALSE (45), HighMeanStrata=TRUE (38)
survival_enrolment	Natural log	BothWithAndWithoutRiluzole	rRF	ACGGCGGGAGTAACTA~clustered_U13369.1_+_-50_13364_Gonz45S_45S_50ntFlanks@11711.11726.16, hg38_21_+_8205938_8219352_RNA45SN2_45S_50ntFlanks@11683.11698.16, hg38_21_+_8388985_8402393_RNA45SN3_45S_50ntFlanks@11674.11689.16, hg38_21_+_8433172_8446622_RNA45SN1_45S_50ntFlanks@11719.11734.16, unplaced_AL353644.34_+_122223_135695_RNA45SN4_45S_50ntFlanks@11736.11751.16, unplaced_AL592188.60_+_105374_118830_…	ACGGCGGGAGTAACTA	rRF-16-EJR0UIB	17	231	15.1031	0.000101797	16.21	5.66143e-05	0.848764	0.783651	0.919287	5.66143e-05	15.2487	9.42407e-05	9.42407e-05	HighMeanStrata=FALSE (90), HighMeanStrata=TRUE (158)
survival_enrolment	Natural log	BothWithAndWithoutRiluzole	rRF	ACAGCAGGACGGTGGCCATGG~clustered_U13369.1_+_-50_13364_Gonz45S_45S_50ntFlanks@9933.9953.21, hg38_21_+_8205938_8219352_RNA45SN2_45S_50ntFlanks@9907.9927.21, hg38_21_+_8388985_8402393_RNA45SN3_45S_50ntFlanks@9894.9914.21, hg38_21_+_8433172_8446622_RNA45SN1_45S_50ntFlanks@9936.9956.21, unplaced_AL353644.34_+_122223_135695_RNA45SN4_45S_50ntFlanks@9943.9963.21, unplaced_AL592188.60_+_105374_118830_RNA45…	ACAGCAGGACGGTGGCCATGG	rRF-21-0J1DR8K40	17	231	15.096	0.000102178	16.65	4.5023e-05	0.847959	0.783372	0.917872	4.5023e-05	7.91656	0.00489844	0.00489844	HighMeanStrata=FALSE (78), HighMeanStrata=TRUE (170)
survival_enrolment	Natural log	NoRiluzole	not-itr	CCCTGTACTGAGCTGCCCCGAGT	CCCTGTACTGAGCTGCCCCGAGT	na-23-KYUYFYKSZ	7	76	15.0889	0.000102566	11.85	0.000577085	1.69004	1.25352	2.27856	0.000577085	9.48505	0.00207152	0.00207152	HighMeanStrata=FALSE (32), HighMeanStrata=TRUE (51)
survival_enrolment	Linear	BothWithAndWithoutRiluzole	isomiR	exclusive~TAGCAGCACATAATGGTTTGTGG~wildtype~hsa-116-764.1&WithFlank&13|-|50049124|50049194@7.29.23~[MIMAT0000068&hsa-miR-15a-5p&offsets|0|+1, m-116&13|-|50049168|50049188&offsets|0|+2]	TAGCAGCACATAATGGTTTGTGG	iso-23-VFPFU47Y04	17	231	15.0743	0.00010336	11.24	0.000801053	0.982549	0.972488	0.992714	0.000801053	2.7498	0.0972668	0.0972668	HighMeanStrata=FALSE (153), HighMeanStrata=TRUE (95)
survival_enrolment	Natural log	BothWithAndWithoutRiluzole	isomiR	exclusive~AATGACACGATCACTCCCGTTGA~wildtype~hsa-95-258.1&WithFlank&3|-|49020154|49020227@7.29.23~[MIMAT0003393&hsa-miR-425-5p&offsets|0|0, m-95&3|-|49020200|49020221&offsets|0|+1]	AATGACACGATCACTCCCGTTGA	iso-23-DU2U8IKW0L	17	231	15.0586	0.000104222	20.07	7.48202e-06	0.774809	0.692967	0.866316	7.48202e-06	9.66754	0.00187552	0.00187552	HighMeanStrata=FALSE (111), HighMeanStrata=TRUE (137)
survival_enrolment	Natural log	YesRiluzole	not-itr	GTGAGGATATGAGATCGAGACGACA	GTGAGGATATGAGATCGAGACGACA	na-25-705Q5EL2LF	10	155	15.0566	0.000104334	15.35	8.95548e-05	1.21921	1.1041	1.34632	8.95548e-05	16.2463	5.56185e-05	5.56185e-05	HighMeanStrata=FALSE (84), HighMeanStrata=TRUE (81)
survival_enrolment	Linear	BothWithAndWithoutRiluzole	not-itr	TGAGGGGCAGAGAGCGAGGCTTT	TGAGGGGCAGAGAGCGAGGCTTT	na-23-XK6PFJ5J0Q	17	231	15.0414	0.000105179	16.61	4.58234e-05	1.00424	1.0022	1.00628	4.58234e-05	13.7619	0.000207502	0.000207502	HighMeanStrata=FALSE (149), HighMeanStrata=TRUE (99)
survival_onset	Natural log	BothWithAndWithoutRiluzole	not-itr	CCCCTTGGGGTTGTAGGACCAC	CCCCTTGGGGTTGTAGGACCAC	na-22-K79KZL611	17	231	15.0393	0.000105297	14.04	0.000179192	0.824793	0.745733	0.912235	0.000179192	14.9314	0.00011149	0.00011149	HighMeanStrata=FALSE (155), HighMeanStrata=TRUE (93)
survival_enrolment	Natural log	BothWithAndWithoutRiluzole	isomiR	exclusive~AAACCGTTACCATTACTGAGTTTA~wildtype~hsa-83.1&WithFlank&17|-|28861363|28861446@23.46.24~[MIMAT0001631&hsa-miR-451a&offsets|0|+2, m-83&17|-|28861404|28861424&offsets|0|+3]	AAACCGTTACCATTACTGAGTTTA	iso-24-B175JXN0KO	17	231	15.0365	0.000105452	15.71	7.3683e-05	0.899874	0.854138	0.94806	7.3683e-05	11.3112	0.000770416	0.000770416	HighMeanStrata=FALSE (86), HighMeanStrata=TRUE (162)
survival_enrolment	Natural log	YesRiluzole	not-itr	GTAATGGCGGGAACTCTGGACAGACTGCC	GTAATGGCGGGAACTCTGGACAGACTGCC	na-29-SE68OIN2JDJV	10	155	15.011	0.000106884	13.82	0.000201586	0.792917	0.701602	0.896116	0.000201586	13.6722	0.000217652	0.000217652	HighMeanStrata=FALSE (102), HighMeanStrata=TRUE (63)
survival_enrolment	Linear	BothWithAndWithoutRiluzole	rRF	AGCAGGACGGTGGCCATG~clustered_U13369.1_+_-50_13364_Gonz45S_45S_50ntFlanks@9935.9952.18, hg38_21_+_8205938_8219352_RNA45SN2_45S_50ntFlanks@9909.9926.18, hg38_21_+_8388985_8402393_RNA45SN3_45S_50ntFlanks@9896.9913.18, hg38_21_+_8433172_8446622_RNA45SN1_45S_50ntFlanks@9938.9955.18, unplaced_AL353644.34_+_122223_135695_RNA45SN4_45S_50ntFlanks@9945.9962.18, unplaced_AL592188.60_+_105374_118830_RNA45SN5…	AGCAGGACGGTGGCCATG	rRF-18-FPO891D0	17	231	14.9863	0.000108293	11.13	0.000847425	0.976487	0.962935	0.99023	0.000847425	3.45817	0.06294	0.06294	HighMeanStrata=FALSE (172), HighMeanStrata=TRUE (76)
survival_enrolment	Natural log	NoRiluzole	not-itr	GTGTTCGGAAGATTTTC	GTGTTCGGAAGATTTTC	na-17-7NMB5Z5	7	76	14.984	0.000108427	13.44	0.000246945	0.770496	0.670231	0.885761	0.000246945	16.9154	3.9083e-05	3.9083e-05	HighMeanStrata=FALSE (45), HighMeanStrata=TRUE (38)
survival_enrolment	Natural log	NoRiluzole	not-itr	GTCGACGTATAGGGTGTG	GTCGACGTATAGGGTGTG	na-18-SUMQ1300	7	76	14.9792	0.000108705	12.17	0.000486637	0.821277	0.735259	0.917359	0.000486637	13.9531	0.000187425	0.000187425	HighMeanStrata=FALSE (61), HighMeanStrata=TRUE (22)
survival_enrolment	Natural log	BothWithAndWithoutRiluzole	isomiR	exclusive~TCAGGCTCAGTCCCCTCCCGA~wildtype~hsa-127.1&WithFlank&16|+|15643295|15643378@7.27.21~[MIMAT0002174&hsa-miR-484&offsets|0|-1, m-127&16|+|15643301|15643321&offsets|0|0]	TCAGGCTCAGTCCCCTCCCGA	iso-21-8K4P8R8SB	17	231	14.9681	0.000109347	17.59	2.74137e-05	0.827599	0.757556	0.904118	2.74137e-05	6.98386	0.0082248	0.0082248	HighMeanStrata=FALSE (123), HighMeanStrata=TRUE (125)
survival_enrolment	Natural log	BothWithAndWithoutRiluzole	isomiR	exclusive~AATGACACGATCACTCCCGT~wildtype~hsa-95-258.1&WithFlank&3|-|49020154|49020227@7.26.20~[MIMAT0003393&hsa-miR-425-5p&offsets|0|-3, m-95&3|-|49020200|49020221&offsets|0|-2]	AATGACACGATCACTCCCGT	iso-20-DU2U8IKW	17	231	14.964	0.000109581	16.26	5.51237e-05	0.890514	0.841716	0.942141	5.51237e-05	6.79391	0.00914691	0.00914691	HighMeanStrata=FALSE (80), HighMeanStrata=TRUE (168)
survival_enrolment	Natural log	BothWithAndWithoutRiluzole	isomiR	exclusive~TGGAATGTAAAGAAGTATGTA~wildtype~hsa-307.1&WithFlank&18|-|21829009|21829094@59.79.21, hsa-1151-310.1&WithFlank&20|+|62554306|62554378@46.66.21, hsa-4079.1&WithFlank&18|-|21828998|21829081@46.66.21, hsa-1151.1&WithFlank&20|+|62554306|62554382@46.66.21~[MIMAT0000416&hsa-miR-1-3p&offsets|0|-1, m-307&18|-|21829015|21829036&offsets|0|-1], [MIMAT0000416_1&hsa-miR-1-3p&offsets|0|-1, m-310&20|+|6…	TGGAATGTAAAGAAGTATGTA	iso-21-9B9OF0VWB	17	231	14.9538	0.000110174	14.25	0.000160302	1.09777	1.04587	1.15226	0.000160302	20.1977	6.98381e-06	6.98381e-06	HighMeanStrata=FALSE (106), HighMeanStrata=TRUE (142)
survival_onset	Natural log	BothWithAndWithoutRiluzole	not-itr	GATTTCCCCTTGGGGTTGTAGGACCA	GATTTCCCCTTGGGGTTGTAGGACCA	na-26-5ZK79KZL61B	17	231	14.9515	0.00011031	14.53	0.000138238	0.863391	0.800575	0.931135	0.000138238	15.4241	8.58874e-05	8.58874e-05	HighMeanStrata=FALSE (130), HighMeanStrata=TRUE (118)
survival_enrolment	Linear	BothWithAndWithoutRiluzole	not-itr	TCCCCTTGGGGTTGTAGGACCAC	TCCCCTTGGGGTTGTAGGACCAC	na-23-8RZK7W1DD1	17	231	14.9357	0.000111239	12.38	0.000433062	0.992654	0.988586	0.996739	0.000433062	17.1706	3.41684e-05	3.41684e-05	HighMeanStrata=FALSE (171), HighMeanStrata=TRUE (77)
survival_enrolment	Linear	BothWithAndWithoutRiluzole	not-itr	GAGTAGGACGTTGCCAGGTT	GAGTAGGACGTTGCCAGGTT	na-20-5L6HZ11N	17	231	14.9239	0.000111934	12.97	0.000316311	0.983801	0.975097	0.992584	0.000316311	18.6283	1.58846e-05	1.58846e-05	HighMeanStrata=FALSE (173), HighMeanStrata=TRUE (75)
survival_enrolment	Natural log	BothWithAndWithoutRiluzole	not-itr	CCCTTGGGGTTGTAGGACCAC	CCCTTGGGGTTGTAGGACCAC	na-21-KZR39PO6D	17	231	14.9182	0.000112272	13.94	0.000188941	0.82628	0.747515	0.913344	0.000188941	12.4618	0.000415363	0.000415363	HighMeanStrata=FALSE (156), HighMeanStrata=TRUE (92)
survival_enrolment	Linear	BothWithAndWithoutRiluzole	not-itr	CGAGGGGCAGAGAGCGAGACTTT	CGAGGGGCAGAGAGCGAGACTTT	na-23-LK6PFJ5D0Q	17	231	14.9039	0.00011313	16.32	5.35874e-05	1.00519	1.00267	1.00772	5.35874e-05	12.118	0.000499388	0.000499388	HighMeanStrata=FALSE (146), HighMeanStrata=TRUE (102)
survival_enrolment	Natural log	BothWithAndWithoutRiluzole	not-itr	TGGAATGTAAAGGAGTATGTAT	TGGAATGTAAAGGAGTATGTAT	na-22-9B9O10VWI	17	231	14.8976	0.00011351	15.61	7.77186e-05	1.1246	1.06096	1.19204	7.77186e-05	12.4184	0.000425122	0.000425122	HighMeanStrata=FALSE (140), HighMeanStrata=TRUE (108)
survival_enrolment	Natural log	NoRiluzole	rRF	CGCGACCTCAGATCAGACGTGGCGACCCGCT~clustered_U13369.1_+_-50_13364_Gonz45S_45S_50ntFlanks@7985.8015.31, hg38_21_+_8205938_8219352_RNA45SN2_45S_50ntFlanks@7951.7981.31, hg38_21_+_8388985_8402393_RNA45SN3_45S_50ntFlanks@7942.7972.31, hg38_21_+_8433172_8446622_RNA45SN1_45S_50ntFlanks@7975.8005.31, unplaced_AL353644.34_+_122223_135695_RNA45SN4_45S_50ntFlanks@7982.8012.31, unplaced_AL592188.60_+_105374_11…	CGCGACCTCAGATCAGACGTGGCGACCCGCT	rRF-31-LU3656OW6UKVE	7	76	14.8967	0.000113564	15.95	6.49832e-05	0.82291	0.747847	0.905507	6.49832e-05	12.489	0.000409348	0.000409348	HighMeanStrata=FALSE (39), HighMeanStrata=TRUE (44)
survival_enrolment	Linear	BothWithAndWithoutRiluzole	not-itr	CAACGCTAGACGAACTGC	CAACGCTAGACGAACTGC	na-18-2H42LD0M	17	231	14.8925	0.000113817	10.17	0.0014267	0.984699	0.975411	0.994074	0.0014267	14.9671	0.000109403	0.000109403	HighMeanStrata=FALSE (188), HighMeanStrata=TRUE (60)
survival_enrolment	Linear	BothWithAndWithoutRiluzole	isomiR	exclusive~TGAGGTAGTAGTTTGTGCTGTG~wildtype+G(s)~hsa-49-177.1&WithFlank&12|+|62603685|62603772@7.27.21(+1G)~[MIMAT0000415&hsa-let-7i-5p&offsets|0|-1(+1G), m-49&12|+|62603691|62603712&offsets|0|-1(+1G)]	TGAGGTAGTAGTTTGTGCTGTG	iso-22-XKVL7YXYP	17	231	14.8826	0.000114411	16.88	3.98273e-05	1.01338	1.00698	1.01983	3.98273e-05	11.9565	0.000544556	0.000544556	HighMeanStrata=FALSE (159), HighMeanStrata=TRUE (89)
survival_enrolment	Natural log	BothWithAndWithoutRiluzole	isomiR	exclusive~TGAGGGGCAGAGAGCGAGACTTC~wildtype+C(s)~hsa-141-100.1&WithFlank&17|+|30117089|30117159@7.28.22(+1C)~[MIMAT0004748&hsa-miR-423-5p&offsets|0|-1(+1C), m-141&17|+|30117095|30117117&offsets|0|-1(+1C)]	TGAGGGGCAGAGAGCGAGACTTC	iso-23-XK6PFJ5D05	17	231	14.8794	0.000114605	14.21	0.000163864	1.20219	1.09241	1.323	0.000163864	20.6333	5.56215e-06	5.56215e-06	HighMeanStrata=FALSE (117), HighMeanStrata=TRUE (131)
survival_enrolment	Natural log	YesRiluzole	not-itr	GTGCATGCACTCTGGGGTTGTGGGACAGC	GTGCATGCACTCTGGGGTTGTGGGACAGC	na-29-7FX5W8RY92F9	10	155	14.8625	0.000115636	13.77	0.000206369	0.792693	0.701162	0.896172	0.000206369	11.5471	0.000678553	0.000678553	HighMeanStrata=FALSE (99), HighMeanStrata=TRUE (66)
survival_enrolment	Linear	BothWithAndWithoutRiluzole	not-itr	TACCAGCACGTAAATATTGGCG	TACCAGCACGTAAATATTGGCG	na-22-U6PHUEI8K	17	231	14.8561	0.000116031	10.88	0.000972224	0.998199	0.99713	0.999269	0.000972224	13.9113	0.000191647	0.000191647	HighMeanStrata=FALSE (179), HighMeanStrata=TRUE (69)
survival_enrolment	Linear	BothWithAndWithoutRiluzole	isomiR	exclusive~TAGCTTATCAGACTGATGTTGG~wildtype+G(s)~hsa-1-52.1&WithFlank&17|+|59841267|59841338@7.27.21(+1G)~[MIMAT0000076&hsa-miR-21-5p&offsets|0|-1(+1G), m-1&17|+|59841273|59841294&offsets|0|-1(+1G)]	TAGCTTATCAGACTGATGTTGG	iso-22-VIV6OYIN4	17	231	14.8418	0.000116918	17.22	3.3314e-05	1.01773	1.00932	1.02622	3.3314e-05	6.8586	0.00882156	0.00882156	HighMeanStrata=FALSE (157), HighMeanStrata=TRUE (91)
survival_enrolment	Natural log	NoRiluzole	isomiR	snp~TGAGGTAGTAGGTTGTGTAG~[COSN1263052]~[hsa-5-180.1&WithFlank&22|+|46112746|46112827]	TGAGGTAGTAGGTTGTGTAG	iso-20-XKVLRY9P	7	76	14.837	0.00011721	14.08	0.000175273	1.38941	1.1701	1.64982	0.000175273	8.45871	0.003633	0.003633	HighMeanStrata=FALSE (43), HighMeanStrata=TRUE (40)
survival_enrolment	Linear	BothWithAndWithoutRiluzole	not-itr	AGAGTAGGACGTTGCCAGGTT	AGAGTAGGACGTTGCCAGGTT	na-21-F31D7VJ3E	17	231	14.825	0.000117964	12.72	0.000362525	0.981363	0.971268	0.991563	0.000362525	25.671	4.04875e-07	4.04875e-07	HighMeanStrata=FALSE (182), HighMeanStrata=TRUE (66)
survival_enrolment	Natural log	BothWithAndWithoutRiluzole	not-itr	CTAGGGATTGGCGGA	CTAGGGATTGGCGGA	na-15-4K5YQ2	17	231	14.8243	0.000118006	13.15	0.000288116	0.777699	0.678872	0.890913	0.000288116	13.1551	0.000286737	0.000286737	HighMeanStrata=FALSE (186), HighMeanStrata=TRUE (62)
survival_enrolment	Natural log	BothWithAndWithoutRiluzole	rRF	GACTCTTAGCGGTGGATCACTCGGCTC~clustered_U13369.1_+_-50_13364_Gonz45S_45S_50ntFlanks@6674.6700.27, hg38_21_+_8205938_8219352_RNA45SN2_45S_50ntFlanks@6635.6661.27, hg38_21_+_8388985_8402393_RNA45SN3_45S_50ntFlanks@6623.6649.27, hg38_21_+_8433172_8446622_RNA45SN1_45S_50ntFlanks@6652.6678.27, unplaced_AL353644.34_+_122223_135695_RNA45SN4_45S_50ntFlanks@6655.6681.27, unplaced_AL592188.60_+_105374_118830…	GACTCTTAGCGGTGGATCACTCGGCTC	rRF-27-O9YJR8H5WJ5	17	231	14.818	0.000118403	14.78	0.000120691	0.882486	0.828001	0.940557	0.000120691	13.8069	0.000202588	0.000202588	HighMeanStrata=FALSE (96), HighMeanStrata=TRUE (152)
survival_enrolment	Natural log	BothWithAndWithoutRiluzole	isomiR	exclusive~CAAAGTGCTTACAGTGCAGGT~wildtype~hsa-88-113.1&WithFlank&13|+|91350612|91350682@7.27.21~[MIMAT0000070&hsa-miR-17-5p&offsets|0|-2, m-88&13|+|91350618|91350640&offsets|0|-2]	CAAAGTGCTTACAGTGCAGGT	iso-21-20XZ03PKE	17	231	14.8165	0.000118493	15.66	7.57255e-05	0.894806	0.846882	0.945443	7.57255e-05	13.7785	0.000205677	0.000205677	HighMeanStrata=FALSE (75), HighMeanStrata=TRUE (173)
survival_enrolment	Natural log	NoRiluzole	not-itr	CGCGGGGTGGAGCAGTCTGGTAGCTCGTTGGGCT	CGCGGGGTGGAGCAGTCTGGTAGCTCGTTGGGCT	na-34-L8R8FPW8VIMYIW	7	76	14.8159	0.000118532	11.93	0.000553835	0.761762	0.652746	0.888986	0.000553835	13.4409	0.0002462	0.0002462	HighMeanStrata=FALSE (62), HighMeanStrata=TRUE (21)
survival_enrolment	Natural log	BothWithAndWithoutRiluzole	isomiR	exclusive~TAGCAGCGGGAACAGTTCTGA~wildtype+A(s)~hsa-297-625.1&WithFlank&X|-|134546326|134546399@7.26.20(+1A)~[MIMAT0002874&hsa-miR-503-5p&offsets|0|-3(+1A), m-297&X|-|134546371|134546393&offsets|0|-3(+1A)]	TAGCAGCGGGAACAGTTCTGA	iso-21-VFQKBPYYB	17	231	14.81	0.000118905	16.14	5.87991e-05	0.881129	0.828375	0.937242	5.87991e-05	19.5263	9.92245e-06	9.92245e-06	HighMeanStrata=FALSE (66), HighMeanStrata=TRUE (182)
survival_enrolment	Linear	BothWithAndWithoutRiluzole	not-itr	GTAGCGAAATTCCTTGTCGGG	GTAGCGAAATTCCTTGTCGGG	na-21-SJOE8ZS80	17	231	14.7855	0.000120456	11.37	0.000745772	0.997269	0.995685	0.998855	0.000745772	12.7925	0.00034802	0.00034802	HighMeanStrata=FALSE (208), HighMeanStrata=TRUE (40)
survival_enrolment	Linear	BothWithAndWithoutRiluzole	not-itr	CCTTGGGGTTGTAGGACCA	CCTTGGGGTTGTAGGACCA	na-19-3YRNSKE2	17	231	14.7757	0.000121089	12.87	0.000333811	0.990033	0.984629	0.995466	0.000333811	14.1373	0.000169942	0.000169942	HighMeanStrata=FALSE (168), HighMeanStrata=TRUE (80)
survival_enrolment	Linear	BothWithAndWithoutRiluzole	not-itr	CCAGTAAACGGCGGCCGTA	CCAGTAAACGGCGGCCGTA	na-19-K3BHQJHB	17	231	14.74	0.000123398	11.06	0.000884266	0.999428	0.999092	0.999765	0.000884266	13.8439	0.000198635	0.000198635	HighMeanStrata=FALSE (211), HighMeanStrata=TRUE (37)
survival_enrolment	Linear	BothWithAndWithoutRiluzole	not-itr	TGTTCGGAAGATTTTC	TGTTCGGAAGATTTTC	na-16-9960IZD	17	231	14.7367	0.000123615	11.65	0.000640586	0.998162	0.997108	0.999217	0.000640586	18.2231	1.96477e-05	1.96477e-05	HighMeanStrata=FALSE (173), HighMeanStrata=TRUE (75)
survival_enrolment	Linear	BothWithAndWithoutRiluzole	isomiR	exclusive~TGTAAACATCCTTGACTGGAAGCT~wildtype~hsa-24-25.1&WithFlank&1|+|40754365|40754440@7.30.24~[MIMAT0000692&hsa-miR-30e-5p&offsets|0|+2, m-24&1|+|40754371|40754394&offsets|0|0]	TGTAAACATCCTTGACTGGAAGCT	iso-24-9O0MNUN2EW	17	231	14.7196	0.000124742	13.15	0.000287101	0.999367	0.999025	0.999709	0.000287101	27.4095	1.64621e-07	1.64621e-07	HighMeanStrata=FALSE (155), HighMeanStrata=TRUE (93)
survival_enrolment	Linear	BothWithAndWithoutRiluzole	isomiR	exclusive~AGCAGCATTGTACAGGGCTATGT~wildtype+U(s)~hsa-481-12.1&WithFlank&20|+|3917498|3917569@44.65.22(+1U), hsa-13.1&WithFlank&5|-|168560898|168560979@54.75.22(+1U), hsa-2698.1&WithFlank&5|-|168560890|168560969@44.65.22(+1U), hsa-44219-44220.1&WithFlank&5|-|168560902|168560967@42.63.22(+1U)~[MIMAT0000101&hsa-miR-103a-3p&offsets|0|-1(+1U), m-12&20|+|3917541|3917563&offsets|0|-1(+1U)], [MIMAT0000101…	AGCAGCATTGTACAGGGCTATGT	iso-23-FPJYUP6X0N	17	231	14.7085	0.000125482	13.63	0.000222973	0.998618	0.997886	0.999352	0.000222973	5.70838	0.0168841	0.0168841	HighMeanStrata=FALSE (141), HighMeanStrata=TRUE (107)
survival_onset	Natural log	BothWithAndWithoutRiluzole	isomiR	exclusive~TAGCAGCACGTAAATATTGGCGT~wildtype~hsa-62-415.1&WithFlank&13|-|50048979|50049054@7.29.23, hsa-61-252.1&WithFlank&3|+|160404748|160404822@7.29.23~[MIMAT0000069&hsa-miR-16-5p&offsets|0|+1, m-62&13|-|50049027|50049048&offsets|0|+1], [MIMAT0000069_1&hsa-miR-16-5p&offsets|0|+1, m-61&3|+|160404754|160404775&offsets|0|+1]	TAGCAGCACGTAAATATTGGCGT	iso-23-VFPHUEI8DN	17	231	14.6953	0.000126358	16.2	5.70918e-05	0.697671	0.585475	0.831369	5.70918e-05	18.3246	1.8629e-05	1.8629e-05	HighMeanStrata=FALSE (103), HighMeanStrata=TRUE (145)
survival_enrolment	Natural log	BothWithAndWithoutRiluzole	tRF	exclusive~GCGCCGCTGGTGTAGTGGTATCATG~5'-tRF~trna27_GlyCCC_2_-_70476123_70476193@1.25.25, trna34_GlyCCC_16_-_686736_686806@1.25.25	GCGCCGCTGGTGTAGTGGTATCATG	tRF-25-Q1Q89P9L84	17	231	14.6758	0.000127678	15.39	8.74711e-05	0.89673	0.849201	0.946918	8.74711e-05	6.7531	0.00935847	0.00935847	HighMeanStrata=FALSE (76), HighMeanStrata=TRUE (172)
survival_enrolment	Natural log	BothWithAndWithoutRiluzole	not-itr	TAAGGGGCAGAGAGCGAGACTTT	TAAGGGGCAGAGAGCGAGACTTT	na-23-UK6PFJ5D0Q	17	231	14.6714	0.000127975	14.69	0.000126689	1.2623	1.12055	1.42198	0.000126689	13.3359	0.000260376	0.000260376	HighMeanStrata=FALSE (112), HighMeanStrata=TRUE (136)
survival_enrolment	Natural log	BothWithAndWithoutRiluzole	isomiR	exclusive~TGTGCAAATCTATGCAAAACTG~wildtype~hsa-1070-201.1&WithFlank&13|+|91350898|91350967@42.63.22, hsa-2985.1&WithFlank&13|+|91350878|91350978@62.83.22~[MIMAT0000073&hsa-miR-19a-3p&offsets|0|-1, m-201&13|+|91350939|91350961&offsets|0|-1], [MIMAT0000073&hsa-miR-19a-3p&offsets|0|-1, m-201&13|+|91350939|91350961&offsets|0|-1]	TGTGCAAATCTATGCAAAACTG	iso-22-9VBMVVBDP	17	231	14.6692	0.00012812	15.65	7.63791e-05	0.898018	0.851408	0.94718	7.63791e-05	12.3945	0.000430605	0.000430605	HighMeanStrata=FALSE (72), HighMeanStrata=TRUE (176)
survival_enrolment	Linear	BothWithAndWithoutRiluzole	not-itr	GTAGGTCATCGTCAGGCT	GTAGGTCATCGTCAGGCT	na-18-SK8MSPDW	17	231	14.6681	0.000128199	12.34	0.000443315	0.994882	0.992038	0.997734	0.000443315	15.8493	6.85933e-05	6.85933e-05	HighMeanStrata=FALSE (184), HighMeanStrata=TRUE (64)
survival_enrolment	Natural log	BothWithAndWithoutRiluzole	isomiR	exclusive~TCTCTCGGCTCCTCGCGGCTCGT~wildtype+U(s)~hsa-271.1&WithFlank&17|+|74748607|74748690@57.78.22(+1U), hsa-4258.1&WithFlank&17|+|74748607|74748705@57.78.22(+1U)~[MIMAT0017994&hsa-miR-3615&offsets|0|+1(+1U), m-271&17|+|74748663|74748684&offsets|0|0(+1U)], [MIMAT0017994&hsa-miR-3615&offsets|0|+1(+1U), m-271&17|+|74748663|74748684&offsets|0|0(+1U)]	TCTCTCGGCTCCTCGCGGCTCGT	iso-23-W7MI3SMIDN	17	231	14.6524	0.00012927	16.53	4.7777e-05	0.872061	0.816376	0.931545	4.7777e-05	13.3693	0.000255782	0.000255782	HighMeanStrata=FALSE (60), HighMeanStrata=TRUE (188)
survival_enrolment	Natural log	BothWithAndWithoutRiluzole	isomiR	exclusive~TTATAATACAACCTGATAAGT~wildtype~hsa-184-74.1&WithFlank&X|-|74287289|74287352@7.27.21~[MIMAT0000727&hsa-miR-374a-5p&offsets|0|-1, m-184&X|-|74287325|74287346&offsets|0|-1]	TTATAATACAACCTGATAAGT	iso-21-YLHF0YH0E	17	231	14.6429	0.000129921	15.99	6.36222e-05	0.891198	0.842279	0.942959	6.36222e-05	5.15452	0.023186	0.023186	HighMeanStrata=FALSE (69), HighMeanStrata=TRUE (179)
survival_enrolment	Natural log	NoRiluzole	isomiR	exclusive~TGAGGGGCAGAGAGCGAGACTTC~wildtype+C(s)~hsa-141-100.1&WithFlank&17|+|30117089|30117159@7.28.22(+1C)~[MIMAT0004748&hsa-miR-423-5p&offsets|0|-1(+1C), m-141&17|+|30117095|30117117&offsets|0|-1(+1C)]	TGAGGGGCAGAGAGCGAGACTTC	iso-23-XK6PFJ5D05	7	76	14.6301	0.000130808	13.52	0.000236409	1.43054	1.18196	1.7314	0.000236409	12.9193	0.000325215	0.000325215	HighMeanStrata=FALSE (36), HighMeanStrata=TRUE (47)
survival_enrolment	Natural log	BothWithAndWithoutRiluzole	tRF	ambiguous~TCCCTGGTGGTCTAGTGGTTAGG~5'-tRF~trna116_GluCTC_1_-_145399233_145399304@1.23.23, trna59_GluCTC_1_+_249168447_249168518@1.23.23, trna71_GluCTC_1_-_161439189_161439260@1.23.23, trna74_GluCTC_1_-_161431809_161431880@1.23.23, trna77_GluCTC_1_-_161424398_161424469@1.23.23, trna77_GluCTC_6_+_28949976_28950047@1.23.23, trna80_GluCTC_1_-_161417018_161417089@1.23.23, trna87_GluCTC_6_-_126101393_12…	TCCCTGGTGGTCTAGTGGTTAGG	tRF-23-87R8WP9NY	17	231	14.6222	0.000131357	15.84	6.89301e-05	0.892922	0.844483	0.944139	6.89301e-05	13.2943	0.00026622	0.00026622	HighMeanStrata=FALSE (68), HighMeanStrata=TRUE (180)
survival_enrolment	Linear	BothWithAndWithoutRiluzole	not-itr	CCGCTTTTGTCAGGG	CCGCTTTTGTCAGGG	na-15-3IZWJK	17	231	14.622	0.000131373	10.09	0.00148793	0.999691	0.9995	0.999881	0.00148793	13.5476	0.000232593	0.000232593	HighMeanStrata=FALSE (210), HighMeanStrata=TRUE (38)
survival_enrolment	Natural log	BothWithAndWithoutRiluzole	not-itr	GTAGGTCATCGTCAGGCT	GTAGGTCATCGTCAGGCT	na-18-SK8MSPDW	17	231	14.6034	0.000132677	13.51	0.000237839	0.857622	0.790171	0.930831	0.000237839	10.4628	0.00121799	0.00121799	HighMeanStrata=FALSE (163), HighMeanStrata=TRUE (85)
survival_enrolment	Natural log	YesRiluzole	not-itr	TGGTAATACGACGTACTTAGTGC	TGGTAATACGACGTACTTAGTGC	na-23-9LHHELNP0M	10	155	14.5565	0.000136022	14.43	0.00014555	1.201	1.0927	1.32003	0.00014555	15.9685	6.44067e-05	6.44067e-05	HighMeanStrata=FALSE (75), HighMeanStrata=TRUE (90)
survival_enrolment	Natural log	NoRiluzole	not-itr	GGTCATCGTCAGGCT	GGTCATCGTCAGGCT	na-15-R6WM1I	7	76	14.5538	0.000136215	12.77	0.000352394	0.821667	0.737747	0.915133	0.000352394	11.828	0.000583469	0.000583469	HighMeanStrata=FALSE (53), HighMeanStrata=TRUE (30)
survival_enrolment	Natural log	BothWithAndWithoutRiluzole	not-itr	TGAGGTAGCAGGTTGTGTGGT	TGAGGTAGCAGGTTGTGTGGT	na-21-XKVFRY98E	17	231	14.5456	0.00013681	14.14	0.000170013	1.16677	1.07663	1.26445	0.000170013	13.0164	0.00030877	0.00030877	HighMeanStrata=FALSE (95), HighMeanStrata=TRUE (153)
survival_enrolment	Natural log	BothWithAndWithoutRiluzole	not-itr	TGAGGGGCAGAGAGTGAGACTTT	TGAGGGGCAGAGAGTGAGACTTT	na-23-XK6PF35D0Q	17	231	14.5356	0.000137536	14.43	0.000145493	1.20736	1.0955	1.33064	0.000145493	12.9704	0.000316455	0.000316455	HighMeanStrata=FALSE (107), HighMeanStrata=TRUE (141)
survival_enrolment	Natural log	BothWithAndWithoutRiluzole	not-itr	CGAGGTAGTAGGTTGTGTGGT	CGAGGTAGTAGGTTGTGTGGT	na-21-LKVLRY98E	17	231	14.535	0.000137578	13.9	0.000192452	1.17031	1.07746	1.27117	0.000192452	16.1493	5.85409e-05	5.85409e-05	HighMeanStrata=FALSE (98), HighMeanStrata=TRUE (150)
survival_enrolment	Natural log	YesRiluzole	not-itr	TGCAAGTCGAACGGTA	TGCAAGTCGAACGGTA	na-16-XOSUE3B	10	155	14.5337	0.000137678	12.77	0.000351646	0.898281	0.846961	0.952711	0.000351646	14.0051	0.000182317	0.000182317	HighMeanStrata=FALSE (109), HighMeanStrata=TRUE (56)
survival_enrolment	Natural log	YesRiluzole	not-itr	TGGTAATACGACGCACTTAGTGT	TGGTAATACGACGCACTTAGTGT	na-23-9LHHEFNP0N	10	155	14.5236	0.000138416	14.61	0.000132401	1.20472	1.09498	1.32546	0.000132401	13.7105	0.000213258	0.000213258	HighMeanStrata=FALSE (76), HighMeanStrata=TRUE (89)
survival_enrolment	Natural log	YesRiluzole	rRF	CGACTCTTAGCGGTGGATCACTCGGCTCGTGCGTCGATGAAGA~clustered_U13369.1_+_-50_13364_Gonz45S_45S_50ntFlanks@6673.6715.43, hg38_21_+_8205938_8219352_RNA45SN2_45S_50ntFlanks@6634.6676.43, hg38_21_+_8388985_8402393_RNA45SN3_45S_50ntFlanks@6622.6664.43, hg38_21_+_8433172_8446622_RNA45SN1_45S_50ntFlanks@6651.6693.43, unplaced_AL353644.34_+_122223_135695_RNA45SN4_45S_50ntFlanks@6654.6696.43, unplaced_AL592188.60…	CGACTCTTAGCGGTGGATCACTCGGCTCGTGCGTCGATGAAGA	rRF-43-LINPM456484WQM5UX	10	155	14.5099	0.000139422	14.91	0.000113007	0.852986	0.786836	0.924697	0.000113007	13.2183	0.000277234	0.000277234	HighMeanStrata=FALSE (64), HighMeanStrata=TRUE (101)
survival_enrolment	Linear	BothWithAndWithoutRiluzole	not-itr	CGGGGTGTAGCTTAGCCTGGTAGAGCGCTACGTT	CGGGGTGTAGCTTAGCCTGGTAGAGCGCTACGTT	na-34-MK9PNP38V0LXHE	17	231	14.5085	0.000139527	10.56	0.001153	0.999186	0.998695	0.999677	0.001153	13.954	0.00018734	0.00018734	HighMeanStrata=FALSE (208), HighMeanStrata=TRUE (40)
survival_enrolment	Natural log	BothWithAndWithoutRiluzole	isomiR	exclusive~GTCAGTTTGTCAAATACCCCAT~wildtype+U(s)~hsa-480-120.1&WithFlank&X|+|66018889|66018964@50.70.21(+1U)~[MIMAT0000280&hsa-miR-223-3p&offsets|+1|0(+1U), m-120&X|+|66018937|66018958&offsets|+1|0(+1U)]	GTCAGTTTGTCAAATACCCCAT	iso-22-SPZW2E0RI	17	231	14.5013	0.00014006	16.86	4.02993e-05	0.881322	0.829743	0.936107	4.02993e-05	10.3904	0.0012667	0.0012667	HighMeanStrata=FALSE (67), HighMeanStrata=TRUE (181)
survival_enrolment	Natural log	NoRiluzole	isomiR	snp~TGAGGTAGTAGGTTGTGTAGT~[COSN1263052]~[hsa-5-180.1&WithFlank&22|+|46112746|46112827]	TGAGGTAGTAGGTTGTGTAGT	iso-21-XKVLRY9PE	7	76	14.5012	0.000140068	13.77	0.000206968	1.49159	1.20759	1.84238	0.000206968	11.2341	0.000803072	0.000803072	HighMeanStrata=FALSE (36), HighMeanStrata=TRUE (47)
survival_enrolment	Natural log	NoRiluzole	not-itr	CGAGGTAGTAGGTTGTGTGG	CGAGGTAGTAGGTTGTGTGG	na-20-LKVLRY98	7	76	14.5002	0.000140143	13.49	0.000240039	1.37231	1.15904	1.62483	0.000240039	9.35685	0.00222154	0.00222154	HighMeanStrata=FALSE (37), HighMeanStrata=TRUE (46)
survival_enrolment	Linear	BothWithAndWithoutRiluzole	isomiR	exclusive~CAAAGTGCTGTTCGTGCAGGTGG~wildtype+G(s)~hsa-29-250.1&WithFlank&7|-|100093770|100093843@7.27.21(+2G)~[MIMAT0000093&hsa-miR-93-5p&offsets|0|-2(+2G), m-29&7|-|100093815|100093837&offsets|0|-2(+2G)]	CAAAGTGCTGTTCGTGCAGGTGG	iso-23-20XYYWPK04	17	231	14.4912	0.000140818	16.74	4.28681e-05	1.0035	1.00182	1.00518	4.28681e-05	20.4689	6.06083e-06	6.06083e-06	HighMeanStrata=FALSE (157), HighMeanStrata=TRUE (91)
survival_enrolment	Natural log	BothWithAndWithoutRiluzole	not-itr	GCCTACGGCCATACCA	GCCTACGGCCATACCA	na-16-PXM1H1B	17	231	14.4835	0.000141391	14.05	0.000177741	1.17487	1.07993	1.27815	0.000177741	10.7379	0.00104961	0.00104961	HighMeanStrata=FALSE (105), HighMeanStrata=TRUE (143)
survival_enrolment	Linear	NoRiluzole	isomiR	exclusive~TAAAGTGCTTATAGTGCAGGTAG~wildtype~hsa-96-341.1&WithFlank&13|+|91351066|91351136@7.29.23~[MIMAT0000075&hsa-miR-20a-5p&offsets|0|0, m-96&13|+|91351072|91351094&offsets|0|0]	TAAAGTGCTTATAGTGCAGGTAG	iso-23-U0XZH3PK0H	7	76	14.4675	0.0001426	10.68	0.00108458	0.996616	0.994592	0.998645	0.00108458	6.37004	0.0116063	0.0116063	HighMeanStrata=FALSE (49), HighMeanStrata=TRUE (34)
survival_enrolment	Natural log	BothWithAndWithoutRiluzole	not-itr	GTCCACGGCCATACCA	GTCCACGGCCATACCA	na-16-S6M1H1B	17	231	14.4475	0.000144119	14.68	0.000127428	1.1859	1.08685	1.29398	0.000127428	11.2412	0.000800023	0.000800023	HighMeanStrata=FALSE (116), HighMeanStrata=TRUE (132)
survival_enrolment	Linear	BothWithAndWithoutRiluzole	isomiR	exclusive~TCGGATCCGTCTGAGCTTGGCTT~wildtype+U(s)~hsa-164-80.1&WithFlank&14|+|100882995|100883062@41.62.22(+1U)~[MIMAT0000446&hsa-miR-127-3p&offsets|0|0(+1U), m-80&14|+|100883035|100883056&offsets|0|0(+1U)]	TCGGATCCGTCTGAGCTTGGCTT	iso-23-W28WN0N8DQ	17	231	14.4087	0.000147125	16.29	5.44188e-05	1.00969	1.00497	1.01442	5.44188e-05	9.75703	0.00178638	0.00178638	HighMeanStrata=FALSE (144), HighMeanStrata=TRUE (104)
survival_enrolment	Linear	BothWithAndWithoutRiluzole	not-itr	GTGCCGAAGCTGTGGGATTG	GTGCCGAAGCTGTGGGATTG	na-20-71OJ985Y	17	231	14.4003	0.000147779	12.56	0.000393653	0.986047	0.978415	0.993739	0.000393653	20.7949	5.1119e-06	5.1119e-06	HighMeanStrata=FALSE (160), HighMeanStrata=TRUE (88)
survival_enrolment	Natural log	BothWithAndWithoutRiluzole	isomiR	exclusive~TGAGGTAGTAGTTTGTACAGT~wildtype~hsa-58-224.1&WithFlank&3|-|52268274|52268363@7.27.21~[MIMAT0000414&hsa-let-7g-5p&offsets|0|-1, m-58&3|-|52268336|52268357&offsets|0|-1]	TGAGGTAGTAGTTTGTACAGT	iso-21-XKVL7YUPE	17	231	14.3987	0.000147901	14.43	0.000145309	0.582012	0.440205	0.7695	0.000145309	5.86813	0.0154175	0.0154175	HighMeanStrata=FALSE (116), HighMeanStrata=TRUE (132)
survival_onset	Natural log	BothWithAndWithoutRiluzole	rRF	GTTAAAAAGCTCGTAGTT~clustered_U13369.1_+_-50_13364_Gonz45S_45S_50ntFlanks@4371.4388.18, hg38_21_+_8205938_8219352_RNA45SN2_45S_50ntFlanks@4358.4375.18, hg38_21_+_8388985_8402393_RNA45SN3_45S_50ntFlanks@4346.4363.18, hg38_21_+_8433172_8446622_RNA45SN1_45S_50ntFlanks@4369.4386.18, unplaced_AL353644.34_+_122223_135695_RNA45SN4_45S_50ntFlanks@4373.4390.18, unplaced_AL592188.60_+_105374_118830_RNA45SN5…	GTTAAAAAGCTCGTAGTT	rRF-18-7OBJWL0E	17	231	14.3981	0.000147954	15.8	7.04043e-05	0.833077	0.761336	0.911578	7.04043e-05	7.25742	0.00706087	0.00706087	HighMeanStrata=FALSE (83), HighMeanStrata=TRUE (165)
survival_enrolment	Natural log	BothWithAndWithoutRiluzole	not-itr	TGCCTCAGCGTCGGT	TGCCTCAGCGTCGGT	na-15-X7JHW3	17	231	14.3919	0.000148438	13.21	0.000277762	0.810779	0.724079	0.90786	0.000277762	16.1122	5.96974e-05	5.96974e-05	HighMeanStrata=FALSE (173), HighMeanStrata=TRUE (75)
survival_enrolment	Linear	BothWithAndWithoutRiluzole	isomiR	ambiguous~CTAGACTGAAGCTCCTTGAGA~wildtype+A(s)~hsa-75-30.1&WithFlank&8|-|140732581|140732649@43.62.20(+1A)~[MIMAT0000757&hsa-miR-151a-3p&offsets|0|-1(+1A), m-30&8|-|140732587|140732607&offsets|0|-1(+1A)]	CTAGACTGAAGCTCCTTGAGA	iso-21-42NBQRZ0B	17	231	14.3852	0.000148972	15.91	6.63605e-05	1.03507	1.01769	1.05276	6.63605e-05	6.53712	0.0105646	0.0105646	HighMeanStrata=FALSE (158), HighMeanStrata=TRUE (90)
survival_enrolment	Natural log	BothWithAndWithoutRiluzole	isomiR	exclusive~TACAGTACTGTGATAACTGAAG~wildtype~hsa-314-17.1&WithFlank&1|-|65058437|65058505@44.65.22, hsa-16.1&WithFlank&9|+|4850291|4850386@55.76.22, hsa-3561.1&WithFlank&9|+|4850302|4850381@44.65.22~[MIMAT0000099&hsa-miR-101-3p&offsets|0|+1, m-17&1|-|65058443|65058462&offsets|0|+2], [MIMAT0000099_1&hsa-miR-101-3p&offsets|0|+1, m-16&9|+|4850345|4850364&offsets|0|+2], [MIMAT0000099_1&hsa-miR-101-3p&of…	TACAGTACTGTGATAACTGAAG	iso-22-UPUYXLEUH	17	231	14.3794	0.000149425	14.1	0.00017302	0.733208	0.623577	0.862114	0.00017302	15.5007	8.24748e-05	8.24748e-05	HighMeanStrata=FALSE (139), HighMeanStrata=TRUE (109)
survival_enrolment	Natural log	BothWithAndWithoutRiluzole	rRF	TACCTGGTTGATCCTGCCAGTAGCATATGCTTGTCTC~clustered_U13369.1_+_-50_13364_Gonz45S_45S_50ntFlanks@3707.3743.37, hg38_21_+_8205938_8219352_RNA45SN2_45S_50ntFlanks@3694.3730.37, hg38_21_+_8388985_8402393_RNA45SN3_45S_50ntFlanks@3682.3718.37, hg38_21_+_8433172_8446622_RNA45SN1_45S_50ntFlanks@3705.3741.37, unplaced_AL353644.34_+_122223_135695_RNA45SN4_45S_50ntFlanks@3709.3745.37, unplaced_AL592188.60_+_105…	TACCTGGTTGATCCTGCCAGTAGCATATGCTTGTCTC	rRF-37-U7RYH7PPVFVVZM5	17	231	14.3787	0.000149483	15.94	6.53271e-05	0.850714	0.785806	0.920984	6.53271e-05	10.742	0.00104729	0.00104729	HighMeanStrata=FALSE (109), HighMeanStrata=TRUE (139)
survival_enrolment	Natural log	NoRiluzole	isomiR	exclusive~TGAGGTAGTAGGTTGTATAGTC~wildtype+C(s)~hsa-6-426.1&WithFlank&11|-|122146517|122146595@7.27.21(+1C), hsa-5-180.1&WithFlank&22|+|46112746|46112827@7.27.21(+1C), hsa-4-181.1&WithFlank&9|+|94175956|94176040@7.27.21(+1C)~[MIMAT0000062&hsa-let-7a-5p&offsets|0|-1(+1C), m-6&11|-|122146568|122146589&offsets|0|-1(+1C)], [MIMAT0000062_1&hsa-let-7a-5p&offsets|0|-1(+1C), m-5&22|+|46112752|46112773&off…	TGAGGTAGTAGGTTGTATAGTC	iso-22-XKVLRYVP5	7	76	14.3734	0.000149905	12.7	0.000366027	1.39682	1.16228	1.67868	0.000366027	17.1161	3.51625e-05	3.51625e-05	HighMeanStrata=FALSE (40), HighMeanStrata=TRUE (43)
survival_enrolment	Natural log	YesRiluzole	not-itr	TGGTAGTACGACGTACTTAGTGT	TGGTAGTACGACGTACTTAGTGT	na-23-9LSHELNP0N	10	155	14.3701	0.000150169	14.03	0.000180261	1.19594	1.08903	1.31333	0.000180261	12.561	0.00039389	0.00039389	HighMeanStrata=FALSE (69), HighMeanStrata=TRUE (96)
survival_enrolment	Linear	BothWithAndWithoutRiluzole	isomiR	exclusive~CGTACCGTGAGTAATAATGCA~wildtype+A(s)~hsa-114-40.1&WithFlank&9|+|136670610|136670680@45.64.20(+1A)~[MIMAT0000445&hsa-miR-126-3p&offsets|+1|-1(+1A), m-40&9|+|136670653|136670674&offsets|+1|-1(+1A)]	CGTACCGTGAGTAATAATGCA	iso-21-M5MUSEDVB	17	231	14.3587	0.000151083	16.8	4.15018e-05	1.01708	1.00888	1.02535	4.15018e-05	16.6714	4.44469e-05	4.44469e-05	HighMeanStrata=FALSE (164), HighMeanStrata=TRUE (84)
survival_enrolment	Linear	BothWithAndWithoutRiluzole	not-itr	GTCCGGATCGTAGTCT	GTCCGGATCGTAGTCT	na-16-SS5SVME	17	231	14.3372	0.000152817	10.81	0.00100958	0.999631	0.999411	0.999851	0.00100958	13.8439	0.000198635	0.000198635	HighMeanStrata=FALSE (211), HighMeanStrata=TRUE (37)
survival_enrolment	Natural log	NoRiluzole	not-itr	TCCTGTGCTGAGCTGCCCCGAGT	TCCTGTGCTGAGCTGCCCCGAGT	na-23-8YXYFYKSZ	7	76	14.335	0.000152995	12.85	0.000337838	1.51896	1.20858	1.90904	0.000337838	10.2159	0.00139232	0.00139232	HighMeanStrata=FALSE (28), HighMeanStrata=TRUE (55)
survival_enrolment	Natural log	BothWithAndWithoutRiluzole	not-itr	TCCTGTACTGAGCCGCCCCGAGT	TCCTGTACTGAGCCGCCCCGAGT	na-23-8YUYFSKSZ	17	231	14.3242	0.000153871	13.64	0.000221212	1.21944	1.09759	1.35482	0.000221212	10.8239	0.001002	0.001002	HighMeanStrata=FALSE (86), HighMeanStrata=TRUE (162)
survival_enrolment	Natural log	NoRiluzole	not-itr	hg38_rmsk_HY1_UniqID1163,Y_RNA.348-201_UniqID67,hg38_rmsk_HY1_UniqID172,hg38_rmsk_HY1_UniqID400,RNY1_UniqID1361	GGCTGGTCCGAAGGTAGTGAGT	yRF-22-6YSSD31UN	7	76	14.3152	0.000154613	10	0.00156168	0.564114	0.395639	0.804331	0.00156168	11.5711	0.000669831	0.000669831	HighMeanStrata=FALSE (69), HighMeanStrata=TRUE (14)
survival_enrolment	Linear	BothWithAndWithoutRiluzole	not-itr	GCGGGCGTAGCTCAGGGGTAGAGCGC	GCGGGCGTAGCTCAGGGGTAGAGCGC	na-26-QKMP4PRL5HD	17	231	14.3079	0.000155208	12.03	0.000522849	0.988724	0.98241	0.99508	0.000522849	16.7162	4.34099e-05	4.34099e-05	HighMeanStrata=FALSE (176), HighMeanStrata=TRUE (72)
survival_enrolment	Natural log	BothWithAndWithoutRiluzole	not-itr	CGTGTGAAAGTAGGTCATCGTCAGGCT	CGTGTGAAAGTAGGTCATCGTCAGGCT	na-27-MWO0V3JS8K3	17	231	14.3021	0.000155695	13.46	0.000243162	0.881118	0.823521	0.942744	0.000243162	10.645	0.0011037	0.0011037	HighMeanStrata=FALSE (135), HighMeanStrata=TRUE (113)
survival_enrolment	Natural log	BothWithAndWithoutRiluzole	not-itr	TGAAGGGCAGAGAGCGAGACTTT	TGAAGGGCAGAGAGCGAGACTTT	na-23-X06PFJ5D0Q	17	231	14.2997	0.000155892	14.3	0.000155894	1.2558	1.11596	1.41317	0.000155894	13.9926	0.000183535	0.000183535	HighMeanStrata=FALSE (110), HighMeanStrata=TRUE (138)
survival_enrolment	Linear	BothWithAndWithoutRiluzole	not-itr	GTAATGGCGGGAACTCTGGACAGACTGCCT	GTAATGGCGGGAACTCTGGACAGACTGCCT	na-30-SE68OIN2JDX7	17	231	14.2965	0.000156153	12.02	0.000527299	0.998362	0.997437	0.999288	0.000527299	16.0482	6.17509e-05	6.17509e-05	HighMeanStrata=FALSE (176), HighMeanStrata=TRUE (72)
survival_enrolment	Natural log	NoRiluzole	isomiR	exclusive~TGAGGTAGTAGGTTGTGTGGC~wildtype+C(s)~hsa-14-171.1&WithFlank&22|+|46113685|46113772@7.26.20(+1C)~[MIMAT0000063&hsa-let-7b-5p&offsets|0|-2(+1C), m-14&22|+|46113691|46113712&offsets|0|-2(+1C)]	TGAGGTAGTAGGTTGTGTGGC	iso-21-XKVLRY98D	7	76	14.2939	0.000156368	13.32	0.000262464	1.35536	1.15117	1.59576	0.000262464	8.28902	0.00398855	0.00398855	HighMeanStrata=FALSE (34), HighMeanStrata=TRUE (49)
survival_enrolment	Linear	BothWithAndWithoutRiluzole	not-itr	ATTTCCCCTTGGGGTTGTAGGACCAC	ATTTCCCCTTGGGGTTGTAGGACCAC	na-26-I9KZR39PO6D	17	231	14.2882	0.000156845	11.73	0.000615506	0.99154	0.98673	0.996373	0.000615506	21.0698	4.42854e-06	4.42854e-06	HighMeanStrata=FALSE (175), HighMeanStrata=TRUE (73)
survival_enrolment	Natural log	BothWithAndWithoutRiluzole	not-itr	GTCTGCGGCCATACCA	GTCTGCGGCCATACCA	na-16-SYM1H1B	17	231	14.2804	0.000157495	14.13	0.000170647	1.17648	1.08089	1.28053	0.000170647	10.9913	0.00091539	0.00091539	HighMeanStrata=FALSE (105), HighMeanStrata=TRUE (143)
survival_enrolment	Natural log	NoRiluzole	not-itr	GTCCGGATCGTAGTCT	GTCCGGATCGTAGTCT	na-16-SS5SVME	7	76	14.2715	0.000158246	11.38	0.000741954	0.821372	0.732638	0.920852	0.000741954	13.9531	0.000187425	0.000187425	HighMeanStrata=FALSE (61), HighMeanStrata=TRUE (22)
survival_enrolment	Natural log	BothWithAndWithoutRiluzole	tRF	ambiguous~GGTAAAATGGCTGAGTGAAGCATTG~5'-tRF~trnaMT_TyrGTA_MT_-_5826_5891@1.25.25	GGTAAAATGGCTGAGTGAAGCATTG	tRF-25-ROD8N0X0JY	17	231	14.2713	0.000158256	14.26	0.000159585	1.25513	1.11547	1.41228	0.000159585	15.1476	9.9425e-05	9.9425e-05	HighMeanStrata=FALSE (127), HighMeanStrata=TRUE (121)
survival_onset	Natural log	BothWithAndWithoutRiluzole	not-itr	GGATTTCCCCTTGGGGTTGTAGGACCA	GGATTTCCCCTTGGGGTTGTAGGACCA	na-27-6N8RZK7W1D2	17	231	14.2656	0.000158739	13.91	0.000192057	0.870095	0.808733	0.936113	0.000192057	15.6775	7.51112e-05	7.51112e-05	HighMeanStrata=FALSE (128), HighMeanStrata=TRUE (120)
survival_enrolment	Natural log	BothWithAndWithoutRiluzole	isomiR	exclusive~CATAAAGTAGAAAGCACT~wildtype~hsa-144-69.1&WithFlank&17|-|58331240|58331311@9.26.18~[MIMAT0000433&hsa-miR-142-5p&offsets|0|-3, m-144&17|-|58331286|58331305&offsets|+2|0]	CATAAAGTAGAAAGCACT	iso-18-JO1PBJW	17	231	14.2457	0.000160431	15.37	8.8364e-05	0.895756	0.847789	0.946436	8.8364e-05	13.761	0.000207603	0.000207603	HighMeanStrata=FALSE (64), HighMeanStrata=TRUE (184)
survival_enrolment	Linear	YesRiluzole	isomiR	exclusive~TCGGATCCGTCTGAGCTTGGCT~wildtype~hsa-164-80.1&WithFlank&14|+|100882995|100883062@41.62.22~[MIMAT0000446&hsa-miR-127-3p&offsets|0|0, m-80&14|+|100883035|100883056&offsets|0|0]	TCGGATCCGTCTGAGCTTGGCT	iso-22-W28WN0N83	10	155	14.2328	0.000161534	21.08	4.41142e-06	1.00196	1.00112	1.0028	4.41142e-06	6.71072	0.00958348	0.00958348	HighMeanStrata=FALSE (110), HighMeanStrata=TRUE (55)
survival_enrolment	Natural log	YesRiluzole	not-itr	GTCAACGGCCATACCA	GTCAACGGCCATACCA	na-16-SOM1H1B	10	155	14.2313	0.000161663	14.01	0.0001815	1.19906	1.09034	1.31861	0.0001815	14.8016	0.000119436	0.000119436	HighMeanStrata=FALSE (72), HighMeanStrata=TRUE (93)
survival_enrolment	Natural log	YesRiluzole	not-itr	CTGAGGATATGAGATCGAGACGACA	CTGAGGATATGAGATCGAGACGACA	na-25-N05Q5EL2LF	10	155	14.2257	0.000162137	14.82	0.000118151	1.21396	1.09986	1.3399	0.000118151	14.1	0.000173344	0.000173344	HighMeanStrata=FALSE (86), HighMeanStrata=TRUE (79)
survival_enrolment	Natural log	NoRiluzole	not-itr	TCCTGTACCGAGCTGCCCCGAGT	TCCTGTACCGAGCTGCCCCGAGT	na-23-8YUSFYKSZ	7	76	14.2214	0.000162513	12.31	0.00045018	1.5131	1.20059	1.90695	0.00045018	10.9877	0.000917172	0.000917172	HighMeanStrata=FALSE (28), HighMeanStrata=TRUE (55)
survival_enrolment	Natural log	BothWithAndWithoutRiluzole	tRF	exclusive~TAGAATTCTCGCCTGCCACG~i-tRF~trna128_GlyGCC_6_-_27870686_27870756@19.38.20, trna19_GlyGCC_16_+_70823410_70823480@19.38.20, trna19_GlyGCC_2_-_157257659_157257729@19.38.20, trna24_GlyGCC_16_-_70812942_70813012@19.38.20, trna25_GlyGCC_16_-_70812114_70812184@19.38.20, trna2_GlyGCC_21_-_18827107_18827177@19.38.20, trna35_GlyGCC_1_+_161413094_161413164@19.38.20, trna37_GlyGCC_1_+_161420467_1614…	TAGAATTCTCGCCTGCCACG	tRF-20-VBY9PYKH	17	231	14.2094	0.000163548	15.97	6.4397e-05	0.875019	0.819556	0.934235	6.4397e-05	13.9011	0.000192686	0.000192686	HighMeanStrata=FALSE (62), HighMeanStrata=TRUE (186)
survival_enrolment	Natural log	BothWithAndWithoutRiluzole	not-itr	GTTGAATTGTGGTCTGTGGACGTG	GTTGAATTGTGGTCTGTGGACGTG	na-24-7UIWR772H0	17	231	14.202	0.000164199	12.96	0.0003186	0.852308	0.781282	0.929791	0.0003186	13.5625	0.000230747	0.000230747	HighMeanStrata=FALSE (164), HighMeanStrata=TRUE (84)
survival_enrolment	Natural log	BothWithAndWithoutRiluzole	not-itr	TTCTGTACTGAGCTGCCCCGAG	TTCTGTACTGAGCTGCCCCGAG	na-22-YYUYFYKSH	17	231	14.2	0.000164373	13.72	0.000212363	1.21041	1.09408	1.33912	0.000212363	6.23461	0.0125277	0.0125277	HighMeanStrata=FALSE (92), HighMeanStrata=TRUE (156)
survival_enrolment	Natural log	YesRiluzole	not-itr	TCCTGAGTAGCTCAGCGGCAGAGCGGG	TCCTGAGTAGCTCAGCGGCAGAGCGGG	na-27-8Y1P4PMF5H4	10	155	14.1854	0.000165653	13.19	0.000282069	0.811046	0.724357	0.90811	0.000282069	15.4421	8.50729e-05	8.50729e-05	HighMeanStrata=FALSE (99), HighMeanStrata=TRUE (66)
survival_enrolment	Linear	BothWithAndWithoutRiluzole	not-itr	TGGAAATACGACGTACTTAGTGT	TGGAAATACGACGTACTTAGTGT	na-23-9BHHELNP0N	17	231	14.1772	0.000166377	16.56	4.71507e-05	1.00132	1.00068	1.00196	4.71507e-05	9.4173	0.00214948	0.00214948	HighMeanStrata=FALSE (173), HighMeanStrata=TRUE (75)
survival_onset	Natural log	BothWithAndWithoutRiluzole	rRF	CGACTCTTAGCGGTGGATC~clustered_U13369.1_+_-50_13364_Gonz45S_45S_50ntFlanks@6673.6691.19, hg38_21_+_8205938_8219352_RNA45SN2_45S_50ntFlanks@6634.6652.19, hg38_21_+_8388985_8402393_RNA45SN3_45S_50ntFlanks@6622.6640.19, hg38_21_+_8433172_8446622_RNA45SN1_45S_50ntFlanks@6651.6669.19, unplaced_AL353644.34_+_122223_135695_RNA45SN4_45S_50ntFlanks@6654.6672.19, unplaced_AL592188.60_+_105374_118830_RNA45SN…	CGACTCTTAGCGGTGGATC	rRF-19-LINPM4ID	17	231	14.1684	0.000167159	14.33	0.00015341	0.885473	0.831429	0.943031	0.00015341	15.0575	0.000104286	0.000104286	HighMeanStrata=FALSE (100), HighMeanStrata=TRUE (148)
survival_enrolment	Natural log	BothWithAndWithoutRiluzole	not-itr	TGGTAATACGACGTACTTAATGT	TGGTAATACGACGTACTTAATGT	na-23-9LHHELNO0N	17	231	14.1645	0.000167497	13.94	0.000189153	1.19476	1.08819	1.31176	0.000189153	13.5578	0.000231333	0.000231333	HighMeanStrata=FALSE (101), HighMeanStrata=TRUE (147)
survival_enrolment	Linear	BothWithAndWithoutRiluzole	not-itr	GGATTTCCCCTTGGGGTTGTAGGACCA	GGATTTCCCCTTGGGGTTGTAGGACCA	na-27-6N8RZK7W1D2	17	231	14.1607	0.000167843	11.99	0.000535811	0.996895	0.995141	0.998652	0.000535811	17.1331	3.48498e-05	3.48498e-05	HighMeanStrata=FALSE (178), HighMeanStrata=TRUE (70)
survival_enrolment	Natural log	NoRiluzole	isomiR	ambiguous~TGGAGTGTGACAATGGTGTTC~wildtype+C(s)~hsa-834-875.1&WithFlank&18|+|58451082|58451150@7.26.20(+1C)~[MIMAT0000421&hsa-miR-122-5p&offsets|0|-2(+1C), m-834&18|+|58451088|58451108&offsets|0|-1(+1C)]	TGGAGTGTGACAATGGTGTTC	iso-21-909U247ND	7	76	14.1575	0.000168128	11.9	0.000560961	1.27231	1.10961	1.45886	0.000560961	5.286	0.0214976	0.0214976	HighMeanStrata=FALSE (31), HighMeanStrata=TRUE (52)
survival_enrolment	Natural log	NoRiluzole	not-itr	TGAAGTAGTAGGTTGTGTGGTT	TGAAGTAGTAGGTTGTGTGGTT	na-22-X0VLRY98Q	7	76	14.1443	0.000169305	12.78	0.000350438	1.47732	1.19277	1.82976	0.000350438	14.9859	0.000108318	0.000108318	HighMeanStrata=FALSE (32), HighMeanStrata=TRUE (51)
survival_enrolment	Natural log	BothWithAndWithoutRiluzole	not-itr	CTGCGGAAGGATCATTG	CTGCGGAAGGATCATTG	na-17-NHOKHQP	17	231	14.1283	0.000170755	14.94	0.000110737	0.818805	0.739882	0.906146	0.000110737	8.9972	0.00270394	0.00270394	HighMeanStrata=FALSE (111), HighMeanStrata=TRUE (137)
survival_enrolment	Linear	BothWithAndWithoutRiluzole	isomiR	snp~TGAGGTAGTAGGTTGTGTAGTT~[COSN1263052]~[hsa-5-180.1&WithFlank&22|+|46112746|46112827]	TGAGGTAGTAGGTTGTGTAGTT	iso-22-XKVLRY9PQ	17	231	14.1264	0.000170924	15.87	6.79832e-05	1.00121	1.00062	1.00181	6.79832e-05	12.4624	0.000415216	0.000415216	HighMeanStrata=FALSE (152), HighMeanStrata=TRUE (96)
survival_enrolment	Linear	BothWithAndWithoutRiluzole	not-itr	GTGTTCGGAAGATTTTC	GTGTTCGGAAGATTTTC	na-17-7NMB5Z5	17	231	14.1237	0.000171169	10.98	0.000922036	0.997832	0.996552	0.999114	0.000922036	19.3676	1.07823e-05	1.07823e-05	HighMeanStrata=FALSE (176), HighMeanStrata=TRUE (72)
survival_enrolment	Linear	BothWithAndWithoutRiluzole	not-itr	TCCCCTTGGGGTTGTAGGACCA	TCCCCTTGGGGTTGTAGGACCA	na-22-8RZK7W1D2	17	231	14.1109	0.000172343	11.82	0.000587505	0.982665	0.972916	0.992512	0.000587505	19.898	8.16843e-06	8.16843e-06	HighMeanStrata=FALSE (183), HighMeanStrata=TRUE (65)
survival_enrolment	Natural log	BothWithAndWithoutRiluzole	isomiR	exclusive~TGTGCAAATCTATGCAAAACTGA~wildtype~hsa-1070-201.1&WithFlank&13|+|91350898|91350967@42.64.23, hsa-2985.1&WithFlank&13|+|91350878|91350978@62.84.23~[MIMAT0000073&hsa-miR-19a-3p&offsets|0|0, m-201&13|+|91350939|91350961&offsets|0|0], [MIMAT0000073&hsa-miR-19a-3p&offsets|0|0, m-201&13|+|91350939|91350961&offsets|0|0]	TGTGCAAATCTATGCAAAACTGA	iso-23-9VBMVVBD0L	17	231	14.0974	0.000173585	15.08	0.000102798	0.902268	0.856635	0.950331	0.000102798	8.07175	0.00449607	0.00449607	HighMeanStrata=FALSE (68), HighMeanStrata=TRUE (180)
survival_onset	Natural log	BothWithAndWithoutRiluzole	isomiR	exclusive~TGAGGTAGTAGTTTGTGCTGTC~wildtype+C(s)~hsa-49-177.1&WithFlank&12|+|62603685|62603772@7.27.21(+1C)~[MIMAT0000415&hsa-let-7i-5p&offsets|0|-1(+1C), m-49&12|+|62603691|62603712&offsets|0|-1(+1C)]	TGAGGTAGTAGTTTGTGCTGTC	iso-22-XKVL7YXY5	17	231	14.0966	0.000173662	12.56	0.000394603	1.16693	1.07143	1.27094	0.000394603	10.6835	0.00108094	0.00108094	HighMeanStrata=FALSE (118), HighMeanStrata=TRUE (130)
survival_enrolment	Natural log	NoRiluzole	not-itr	GGATTTCCCCTTGGGGTTGTAGGACCAC	GGATTTCCCCTTGGGGTTGTAGGACCAC	na-28-6N8RZK7W1DD1	7	76	14.0942	0.000173875	13.01	0.000310098	0.784835	0.688017	0.895278	0.000310098	15.5025	8.23953e-05	8.23953e-05	HighMeanStrata=FALSE (45), HighMeanStrata=TRUE (38)
survival_onset	Natural log	BothWithAndWithoutRiluzole	not-itr	CGGTATACCGAAGCTCTAGGTGCGGCA	CGGTATACCGAAGCTCTAGGTGCGGCA	na-27-MLUSDI4KX82	17	231	14.0914	0.000174136	13.28	0.000268472	0.839866	0.764619	0.922518	0.000268472	17.13	3.49066e-05	3.49066e-05	HighMeanStrata=FALSE (147), HighMeanStrata=TRUE (101)
survival_enrolment	Linear	BothWithAndWithoutRiluzole	isomiR	exclusive~TCTCACACAGAAATCGCACCCGCC~wildtype+C(s)~hsa-281-128.1&WithFlank&14|+|100109667|100109743@49.70.22(+2C)~[MIMAT0000753&hsa-miR-342-3p&offsets|0|-1(+2C), m-128&14|+|100109715|100109737&offsets|0|-1(+2C)]	TCTCACACAGAAATCGCACCCGCC	iso-24-W62PBMP11V	17	231	14.0811	0.000175093	16.18	5.7582e-05	1.02444	1.01246	1.03656	5.7582e-05	11.408	0.000731279	0.000731279	HighMeanStrata=FALSE (162), HighMeanStrata=TRUE (86)
survival_enrolment	Natural log	BothWithAndWithoutRiluzole	rRF	TTGGAGGGCAAGTCTGGTG~clustered_U13369.1_+_-50_13364_Gonz45S_45S_50ntFlanks@4301.4319.19, hg38_21_+_8205938_8219352_RNA45SN2_45S_50ntFlanks@4288.4306.19, hg38_21_+_8388985_8402393_RNA45SN3_45S_50ntFlanks@4276.4294.19, hg38_21_+_8433172_8446622_RNA45SN1_45S_50ntFlanks@4299.4317.19, unplaced_AL353644.34_+_122223_135695_RNA45SN4_45S_50ntFlanks@4303.4321.19, unplaced_AL592188.60_+_105374_118830_RNA45SN…	TTGGAGGGCAAGTCTGGTG	rRF-19-Z2RF1720	17	231	14.0748	0.000175681	14.75	0.000122571	0.865664	0.804229	0.931792	0.000122571	17.6894	2.60071e-05	2.60071e-05	HighMeanStrata=FALSE (87), HighMeanStrata=TRUE (161)
survival_enrolment	Natural log	BothWithAndWithoutRiluzole	not-itr	TGAGGAAGTAGGTTGTGTGGT	TGAGGAAGTAGGTTGTGTGGT	na-21-XKDLRY98E	17	231	14.0727	0.000175874	13.98	0.000184925	1.13982	1.06424	1.22076	0.000184925	13.6552	0.000219637	0.000219637	HighMeanStrata=FALSE (117), HighMeanStrata=TRUE (131)
survival_enrolment	Natural log	NoRiluzole	not-itr	TCCTGTACTGAGCCGCCCCGAGT	TCCTGTACTGAGCCGCCCCGAGT	na-23-8YUYFSKSZ	7	76	14.0644	0.000176656	12.17	0.000486723	1.49664	1.19321	1.87725	0.000486723	15.1848	9.74853e-05	9.74853e-05	HighMeanStrata=FALSE (33), HighMeanStrata=TRUE (50)
survival_enrolment	Linear	BothWithAndWithoutRiluzole	not-itr	CGTGTTCGGAAGATTTTC	CGTGTTCGGAAGATTTTC	na-18-MWW2FN05	17	231	14.0551	0.000177535	11.2	0.00081621	0.996709	0.994787	0.998635	0.00081621	20.4814	6.02149e-06	6.02149e-06	HighMeanStrata=FALSE (179), HighMeanStrata=TRUE (69)
survival_enrolment	Natural log	BothWithAndWithoutRiluzole	not-itr	TCCAGTACTGAGCTGCCCCGAGT	TCCAGTACTGAGCTGCCCCGAGT	na-23-8PUYFYKSZ	17	231	14.0493	0.000178082	13.87	0.000195499	1.16074	1.07318	1.25544	0.000195499	7.85723	0.0050618	0.0050618	HighMeanStrata=FALSE (119), HighMeanStrata=TRUE (129)
survival_enrolment	Natural log	BothWithAndWithoutRiluzole	not-itr	TGAGAGGCAGAGAGCGAGACTTT	TGAGAGGCAGAGAGCGAGACTTT	na-23-X26PFJ5D0Q	17	231	14.0407	0.000178896	13.77	0.000207125	1.22902	1.10217	1.37047	0.000207125	10.7854	0.00102304	0.00102304	HighMeanStrata=FALSE (102), HighMeanStrata=TRUE (146)
survival_enrolment	Natural log	YesRiluzole	isomiR	exclusive~TGTCAGTTTGTCAAATACCCCAATT~wildtype+U(s)~hsa-480-120.1&WithFlank&X|+|66018889|66018964@49.71.23(+2U)~[MIMAT0000280&hsa-miR-223-3p&offsets|0|+1(+2U), m-120&X|+|66018937|66018958&offsets|0|+1(+2U)]	TGTCAGTTTGTCAAATACCCCAATT	iso-25-967Y8BUR2N	10	155	14.0265	0.000180256	17.94	2.28413e-05	0.689428	0.580422	0.818906	2.28413e-05	3.599	0.0578145	0.0578145	HighMeanStrata=FALSE (55), HighMeanStrata=TRUE (110)
survival_enrolment	Natural log	YesRiluzole	not-itr	CATGCGAGAGTAGGACGTTGCCAGGTT	CATGCGAGAGTAGGACGTTGCCAGGTT	na-27-JV50V2MYKKQ	10	155	14.0078	0.000182053	12.93	0.000323856	0.779929	0.681101	0.893097	0.000323856	16.9942	3.74942e-05	3.74942e-05	HighMeanStrata=FALSE (105), HighMeanStrata=TRUE (60)
survival_enrolment	Linear	BothWithAndWithoutRiluzole	not-itr	GGGTGAAAGCGGGGG	GGGTGAAAGCGGGGG	na-15-R4BJRK	17	231	14.0045	0.000182373	10.79	0.00102279	0.999476	0.999163	0.999789	0.00102279	13.1616	0.000285741	0.000285741	HighMeanStrata=FALSE (207), HighMeanStrata=TRUE (41)
survival_enrolment	Linear	BothWithAndWithoutRiluzole	not-itr	TGAGGGGCAGAGAGCAAGACTTT	TGAGGGGCAGAGAGCAAGACTTT	na-23-XK6PFJDD0Q	17	231	14.0035	0.000182473	14.94	0.000111107	1.01503	1.00738	1.02274	0.000111107	15.1147	0.000101171	0.000101171	HighMeanStrata=FALSE (137), HighMeanStrata=TRUE (111)
survival_onset	Linear	BothWithAndWithoutRiluzole	isomiR	exclusive~AGCAGCATTGTACAGGGCTATGG~wildtype+G(s)~hsa-481-12.1&WithFlank&20|+|3917498|3917569@44.65.22(+1G), hsa-13.1&WithFlank&5|-|168560898|168560979@54.75.22(+1G), hsa-2698.1&WithFlank&5|-|168560890|168560969@44.65.22(+1G), hsa-44219-44220.1&WithFlank&5|-|168560902|168560967@42.63.22(+1G)~[MIMAT0000101&hsa-miR-103a-3p&offsets|0|-1(+1G), m-12&20|+|3917541|3917563&offsets|0|-1(+1G)], [MIMAT0000101…	AGCAGCATTGTACAGGGCTATGG	iso-23-FPJYUP6X04	17	231	13.994	0.000183394	18.05	2.15701e-05	1.00572	1.00308	1.00837	2.15701e-05	10.3123	0.00132146	0.00132146	HighMeanStrata=FALSE (166), HighMeanStrata=TRUE (82)
survival_enrolment	Linear	NoRiluzole	not-itr	TCCTGTACTGAGCTGCCCCGGGT	TCCTGTACTGAGCTGCCCCGGGT	na-23-8YUYFYKSDZ	7	76	13.9838	0.00018439	14.87	0.000115356	1.02197	1.01074	1.03333	0.000115356	3.98425	0.0459276	0.0459276	HighMeanStrata=FALSE (45), HighMeanStrata=TRUE (38)
survival_enrolment	Linear	BothWithAndWithoutRiluzole	isomiR	exclusive~AACGGAATCCCAAAAGCAGCT~wildtype~hsa-48-413.1&WithFlank&3|-|49020625|49020700@8.28.21~[MIMAT0000440&hsa-miR-191-5p&offsets|+1|-1, m-48&3|-|49020672|49020694&offsets|+1|-1]	AACGGAATCCCAAAAGCAGCT	iso-21-B8DR2BPJE	17	231	13.9705	0.000185701	12.7	0.000365431	0.965537	0.947093	0.98434	0.000365431	11.1614	0.000835173	0.000835173	HighMeanStrata=FALSE (140), HighMeanStrata=TRUE (108)
survival_enrolment	Natural log	NoRiluzole	not-itr	TGCGAGAGTAGGACGTTGCCAGGTT	TGCGAGAGTAGGACGTTGCCAGGTT	na-25-XU5L6HZ11N	7	76	13.9533	0.000187411	11.64	0.000644307	0.693464	0.561965	0.855733	0.000644307	17.6229	2.69326e-05	2.69326e-05	HighMeanStrata=FALSE (59), HighMeanStrata=TRUE (24)
survival_enrolment	Natural log	BothWithAndWithoutRiluzole	tRF	ambiguous~GTCAGGATGGCCGAGCGGTCTAAGG~5'-tRF~trna17_LeuCAG_16_+_57333863_57333945@1.25.25, trna26_LeuCAG_16_-_57334392_57334474@1.25.25, trna34_LeuCAG_1_+_161411323_161411405@1.25.25, trna36_LeuCAG_1_+_161418741_161418823@1.25.25, trna38_LeuCAG_1_+_161426122_161426204@1.25.25, trna40_LeuCAG_1_+_161433532_161433614@1.25.25, trna42_LeuCAG_1_+_161440913_161440995@1.25.25, trna67_LeuCAG_1_-_161500132_1…	GTCAGGATGGCCGAGCGGTCTAAGG	tRF-25-SP5830MMUK	17	231	13.9434	0.000188399	15.38	8.78512e-05	0.880979	0.826918	0.938575	8.78512e-05	18.8924	1.38306e-05	1.38306e-05	HighMeanStrata=FALSE (66), HighMeanStrata=TRUE (182)
survival_enrolment	Natural log	BothWithAndWithoutRiluzole	isomiR	exclusive~TGAGGTAGTAGATTGTATAGTA~wildtype+A(s)~hsa-20-275.1&WithFlank&9|+|94176347|94176436@7.27.21(+1A), hsa-19-453.1&WithFlank&X|-|53557190|53557273@7.27.21(+1A)~[MIMAT0000067&hsa-let-7f-5p&offsets|0|-1(+1A), m-20&9|+|94176353|94176374&offsets|0|-1(+1A)], [MIMAT0000067_1&hsa-let-7f-5p&offsets|0|-1(+1A), m-19&X|-|53557246|53557267&offsets|0|-1(+1A)]	TGAGGTAGTAGATTGTATAGTA	iso-22-XKVL5YVPO	17	231	13.9393	0.000188805	11.44	0.000718983	1.18532	1.07411	1.30804	0.000718983	16.7471	4.27075e-05	4.27075e-05	HighMeanStrata=FALSE (106), HighMeanStrata=TRUE (142)
survival_enrolment	Linear	BothWithAndWithoutRiluzole	not-itr	TGTGGTAGTAGTTTGTGCTGTT	TGTGGTAGTAGTTTGTGCTGTT	na-22-98VL7YXYQ	17	231	13.9335	0.000189397	16.95	3.82812e-05	1.00932	1.00487	1.01379	3.82812e-05	8.93461	0.00279818	0.00279818	HighMeanStrata=FALSE (146), HighMeanStrata=TRUE (102)
survival_enrolment	Linear	NoRiluzole	isomiR	exclusive~TGTAAACATCCCCGACTGGAAGCC~wildtype+C(s)~hsa-21-254.1&WithFlank&8|-|134804873|134804946@7.29.23(+1C)~[MIMAT0000245&hsa-miR-30d-5p&offsets|0|+1(+1C), m-21&8|-|134804919|134804940&offsets|0|+1(+1C)]	TGTAAACATCCCCGACTGGAAGCC	iso-24-9O0MKUN2EV	7	76	13.9271	0.000190036	16.08	6.07346e-05	1.01804	1.00918	1.02698	6.07346e-05	6.55751	0.0104442	0.0104442	HighMeanStrata=FALSE (56), HighMeanStrata=TRUE (27)
survival_enrolment	Linear	BothWithAndWithoutRiluzole	isomiR	exclusive~AGCAGCATTGTACAGGGCTATGG~wildtype+G(s)~hsa-481-12.1&WithFlank&20|+|3917498|3917569@44.65.22(+1G), hsa-13.1&WithFlank&5|-|168560898|168560979@54.75.22(+1G), hsa-2698.1&WithFlank&5|-|168560890|168560969@44.65.22(+1G), hsa-44219-44220.1&WithFlank&5|-|168560902|168560967@42.63.22(+1G)~[MIMAT0000101&hsa-miR-103a-3p&offsets|0|-1(+1G), m-12&20|+|3917541|3917563&offsets|0|-1(+1G)], [MIMAT0000101…	AGCAGCATTGTACAGGGCTATGG	iso-23-FPJYUP6X04	17	231	13.9225	0.000190506	18.94	1.35192e-05	1.00526	1.00289	1.00764	1.35192e-05	14.9047	0.000113082	0.000113082	HighMeanStrata=FALSE (166), HighMeanStrata=TRUE (82)
survival_onset	Natural log	BothWithAndWithoutRiluzole	not-itr	GGATTTCCCCTTGGGGTTGTAGGACCAC	GGATTTCCCCTTGGGGTTGTAGGACCAC	na-28-6N8RZK7W1DD1	17	231	13.9221	0.000190549	13.72	0.000211849	0.881729	0.824922	0.942448	0.000211849	15.6464	7.63581e-05	7.63581e-05	HighMeanStrata=FALSE (127), HighMeanStrata=TRUE (121)
survival_onset	Natural log	BothWithAndWithoutRiluzole	not-itr	TCCCCTTGGGGTTGTAGGACCAC	TCCCCTTGGGGTTGTAGGACCAC	na-23-8RZK7W1DD1	17	231	13.9102	0.000191758	13.09	0.000296602	0.845125	0.771499	0.925779	0.000296602	15.7392	7.27033e-05	7.27033e-05	HighMeanStrata=FALSE (153), HighMeanStrata=TRUE (95)
survival_enrolment	Natural log	BothWithAndWithoutRiluzole	isomiR	exclusive~TGGCAGTGTCTTAGCTGGTTGTT~wildtype~hsa-119-538.1&WithFlank&1|-|9151687|9151762@7.29.23~[MIMAT0000255&hsa-miR-34a-5p&offsets|0|+1, m-119&1|-|9151735|9151756&offsets|0|+1]	TGGCAGTGTCTTAGCTGGTTGTT	iso-23-9F7MYJ9N0E	17	231	13.8997	0.000192825	12.8	0.000346038	1.12498	1.0547	1.19995	0.000346038	14.834	0.000117401	0.000117401	HighMeanStrata=FALSE (116), HighMeanStrata=TRUE (132)
survival_enrolment	Linear	YesRiluzole	not-itr	GTAATGGCGGGAACTCTGGACAGACTGCCTA	GTAATGGCGGGAACTCTGGACAGACTGCCTA	na-31-SE68OIN2JDX7B	10	155	13.8995	0.00019285	11.63	0.000647722	0.988097	0.981322	0.99492	0.000647722	18.7931	1.45694e-05	1.45694e-05	HighMeanStrata=FALSE (110), HighMeanStrata=TRUE (55)
survival_onset	Linear	BothWithAndWithoutRiluzole	isomiR	snp~TGAGGTAGTAGGTTGTGTAGTT~[COSN1263052]~[hsa-5-180.1&WithFlank&22|+|46112746|46112827]	TGAGGTAGTAGGTTGTGTAGTT	iso-22-XKVLRY9PQ	17	231	13.8862	0.000194215	15.44	8.50637e-05	1.00126	1.00063	1.00189	8.50637e-05	9.99248	0.00157181	0.00157181	HighMeanStrata=FALSE (152), HighMeanStrata=TRUE (96)
survival_enrolment	Natural log	BothWithAndWithoutRiluzole	not-itr	TGGTAATACGACGTACTTAGTGT	TGGTAATACGACGTACTTAGTGT	na-23-9LHHELNP0N	17	231	13.8643	0.000196492	13.06	0.000302069	1.31914	1.13513	1.53299	0.000302069	7.19747	0.00730065	0.00730065	HighMeanStrata=FALSE (101), HighMeanStrata=TRUE (147)
survival_enrolment	Natural log	BothWithAndWithoutRiluzole	isomiR	exclusive~CGCATCCCCTAGGGCATTGGT~wildtype~hsa-212-203.1&WithFlank&17|-|7223302|7223370@7.27.21~[MIMAT0000761&hsa-miR-324-5p&offsets|0|-1, m-212&17|-|7223342|7223364&offsets|0|-2]	CGCATCCCCTAGGGCATTGGT	iso-21-LQK71JI8E	17	231	13.8546	0.00019751	15.09	0.000102559	0.890437	0.839798	0.94413	0.000102559	14.3975	0.000147997	0.000147997	HighMeanStrata=FALSE (60), HighMeanStrata=TRUE (188)
survival_enrolment	Natural log	BothWithAndWithoutRiluzole	rRF	GTTAAAAAGCTCGTAGTT~clustered_U13369.1_+_-50_13364_Gonz45S_45S_50ntFlanks@4371.4388.18, hg38_21_+_8205938_8219352_RNA45SN2_45S_50ntFlanks@4358.4375.18, hg38_21_+_8388985_8402393_RNA45SN3_45S_50ntFlanks@4346.4363.18, hg38_21_+_8433172_8446622_RNA45SN1_45S_50ntFlanks@4369.4386.18, unplaced_AL353644.34_+_122223_135695_RNA45SN4_45S_50ntFlanks@4373.4390.18, unplaced_AL592188.60_+_105374_118830_RNA45SN5…	GTTAAAAAGCTCGTAGTT	rRF-18-7OBJWL0E	17	231	13.8423	0.00019881	15.13	0.000100367	0.836699	0.76481	0.915347	0.000100367	9.52369	0.00202836	0.00202836	HighMeanStrata=FALSE (83), HighMeanStrata=TRUE (165)
survival_enrolment	Linear	BothWithAndWithoutRiluzole	not-itr	GAGGAACACTAGTGGCGTAGGCGAGA	GAGGAACACTAGTGGCGTAGGCGAGA	na-26-520I18MPQ0B	17	231	13.8342	0.000199673	11.7	0.000625334	0.990747	0.985483	0.996038	0.000625334	18.5269	1.67523e-05	1.67523e-05	HighMeanStrata=FALSE (175), HighMeanStrata=TRUE (73)
survival_enrolment	Natural log	YesRiluzole	not-itr	GCGGAAGGATCATTG	GCGGAAGGATCATTG	na-15-Q21EJY	10	155	13.828	0.000200325	15.17	9.80475e-05	0.764134	0.6674	0.874889	9.80475e-05	10.0382	0.00153328	0.00153328	HighMeanStrata=FALSE (75), HighMeanStrata=TRUE (90)
survival_enrolment	Natural log	BothWithAndWithoutRiluzole	not-itr	TGAGGAGCAGAGAGCGAGACTTT	TGAGGAGCAGAGAGCGAGACTTT	na-23-XKFPFJ5D0Q	17	231	13.8259	0.000200557	13.73	0.000210673	1.22676	1.10107	1.36679	0.000210673	12.2779	0.000458359	0.000458359	HighMeanStrata=FALSE (108), HighMeanStrata=TRUE (140)
survival_enrolment	Natural log	BothWithAndWithoutRiluzole	isomiR	exclusive~TCGGATCCGTCTGAGCTTGGCTTTT~wildtype+U(s)~hsa-164-80.1&WithFlank&14|+|100882995|100883062@41.62.22(+3U)~[MIMAT0000446&hsa-miR-127-3p&offsets|0|0(+3U), m-80&14|+|100883035|100883056&offsets|0|0(+3U)]	TCGGATCCGTCTGAGCTTGGCTTTT	iso-25-W28WN0N8NZ	17	231	13.8249	0.000200664	12.82	0.00034302	1.10854	1.04774	1.17287	0.00034302	11.6862	0.000629651	0.000629651	HighMeanStrata=FALSE (87), HighMeanStrata=TRUE (161)
survival_enrolment	Natural log	BothWithAndWithoutRiluzole	isomiR	exclusive~TGGAATGTAAAGAAGTATGTAC~wildtype+C(s)~hsa-307.1&WithFlank&18|-|21829009|21829094@59.79.21(+1C), hsa-1151-310.1&WithFlank&20|+|62554306|62554378@46.66.21(+1C), hsa-4079.1&WithFlank&18|-|21828998|21829081@46.66.21(+1C), hsa-1151.1&WithFlank&20|+|62554306|62554382@46.66.21(+1C)~[MIMAT0000416&hsa-miR-1-3p&offsets|0|-1(+1C), m-307&18|-|21829015|21829036&offsets|0|-1(+1C)], [MIMAT0000416_1&hsa…	TGGAATGTAAAGAAGTATGTAC	iso-22-9B9OF0VW1	17	231	13.8157	0.000201647	13.1	0.00029533	1.08469	1.03798	1.13351	0.00029533	16.0936	6.02868e-05	6.02868e-05	HighMeanStrata=FALSE (102), HighMeanStrata=TRUE (146)
survival_enrolment	Linear	BothWithAndWithoutRiluzole	not-itr	GGGTCTGTAGCTCAGTC	GGGTCTGTAGCTCAGTC	na-17-RM9P4P5	17	231	13.8118	0.000202059	10.12	0.00146683	0.999729	0.999562	0.999896	0.00146683	13.5476	0.000232593	0.000232593	HighMeanStrata=FALSE (210), HighMeanStrata=TRUE (38)
survival_enrolment	Natural log	NoRiluzole	not-itr	GGGTGAAAGCGGGGG	GGGTGAAAGCGGGGG	na-15-R4BJRK	7	76	13.7937	0.000204014	11.17	0.000833383	0.818145	0.727277	0.920366	0.000833383	13.9531	0.000187425	0.000187425	HighMeanStrata=FALSE (61), HighMeanStrata=TRUE (22)
survival_enrolment	Linear	BothWithAndWithoutRiluzole	isomiR	exclusive~TGAGGTAGTAGTTTGTGCTTTT~wildtype+U(s)~hsa-49-177.1&WithFlank&12|+|62603685|62603772@7.25.19(+3U)~[MIMAT0000415&hsa-let-7i-5p&offsets|0|-3(+3U), m-49&12|+|62603691|62603712&offsets|0|-3(+3U)]	TGAGGTAGTAGTTTGTGCTTTT	iso-22-XKVL7YXZQ	17	231	13.7833	0.000205154	15.73	7.31183e-05	1.02246	1.0113	1.03375	7.31183e-05	14.3217	0.000154076	0.000154076	HighMeanStrata=FALSE (161), HighMeanStrata=TRUE (87)
survival_enrolment	Linear	NoRiluzole	not-itr	TCCTGTACTGGGCTGCCCCGAGT	TCCTGTACTGGGCTGCCCCGAGT	na-23-8YUY6YKSZ	7	76	13.7685	0.000206774	13.9	0.000192874	1.01825	1.00862	1.02798	0.000192874	6.88943	0.0086707	0.0086707	HighMeanStrata=FALSE (42), HighMeanStrata=TRUE (41)
survival_onset	Natural log	BothWithAndWithoutRiluzole	isomiR	exclusive~GTAAACATCCTTGACTGGAAGCT~wildtype~hsa-24-25.1&WithFlank&1|+|40754365|40754440@8.30.23~[MIMAT0000692&hsa-miR-30e-5p&offsets|+1|+2, m-24&1|+|40754371|40754394&offsets|+1|0]	GTAAACATCCTTGACTGGAAGCT	iso-23-SBJRZD9BDW	17	231	13.7596	0.000207758	16.76	4.2333e-05	0.856471	0.795247	0.922408	4.2333e-05	15.0304	0.000105791	0.000105791	HighMeanStrata=FALSE (103), HighMeanStrata=TRUE (145)
survival_enrolment	Natural log	NoRiluzole	isomiR	exclusive~ATCACATTGCCAGGGATTTC~wildtype~hsa-447-31.1&WithFlank&19|-|13836589|13836657@43.62.20~[MIMAT0000078&hsa-miR-23a-3p&offsets|0|-1, m-31&19|-|13836595|13836615&offsets|0|-1]	ATCACATTGCCAGGGATTTC	iso-20-H5IVJKI9	7	76	13.7481	0.00020903	17.5	2.8714e-05	0.754899	0.661727	0.861189	2.8714e-05	11.9998	0.000532056	0.000532056	HighMeanStrata=FALSE (35), HighMeanStrata=TRUE (48)
survival_enrolment	Natural log	YesRiluzole	not-itr	TGGTAATACGACGTACTTAGCGT	TGGTAATACGACGTACTTAGCGT	na-23-9LHHELNPDN	10	155	13.7444	0.000209448	13.45	0.000244875	1.18743	1.08327	1.3016	0.000244875	10.2411	0.00137348	0.00137348	HighMeanStrata=FALSE (71), HighMeanStrata=TRUE (94)
survival_enrolment	Linear	BothWithAndWithoutRiluzole	isomiR	exclusive~TTATAATACAACCTGATAAGTG~wildtype~hsa-184-74.1&WithFlank&X|-|74287289|74287352@7.28.22~[MIMAT0000727&hsa-miR-374a-5p&offsets|0|0, m-184&X|-|74287325|74287346&offsets|0|0]	TTATAATACAACCTGATAAGTG	iso-22-YLHF0YH0P	17	231	13.741	0.000209818	11.26	0.000791858	0.988165	0.981317	0.99506	0.000791858	9.93789	0.00161911	0.00161911	HighMeanStrata=FALSE (164), HighMeanStrata=TRUE (84)
survival_enrolment	Natural log	BothWithAndWithoutRiluzole	isomiR	exclusive~AACGGAATCCCAAAAGCAGCT~wildtype~hsa-48-413.1&WithFlank&3|-|49020625|49020700@8.28.21~[MIMAT0000440&hsa-miR-191-5p&offsets|+1|-1, m-48&3|-|49020672|49020694&offsets|+1|-1]	AACGGAATCCCAAAAGCAGCT	iso-21-B8DR2BPJE	17	231	13.7267	0.000211423	15.25	9.43064e-05	0.890533	0.84019	0.943893	9.43064e-05	8.44521	0.00366005	0.00366005	HighMeanStrata=FALSE (62), HighMeanStrata=TRUE (186)
survival_enrolment	Natural log	BothWithAndWithoutRiluzole	rRF	CTCCCTCGGGAGGGCGCGCGGG~clustered_U13369.1_+_-50_13364_Gonz45S_45S_50ntFlanks@8793.8814.22, hg38_21_+_8205938_8219352_RNA45SN2_45S_50ntFlanks@8772.8793.22, hg38_21_+_8388985_8402393_RNA45SN3_45S_50ntFlanks@8759.8780.22, hg38_21_+_8433172_8446622_RNA45SN1_45S_50ntFlanks@8796.8817.22, unplaced_AL353644.34_+_122223_135695_RNA45SN4_45S_50ntFlanks@8803.8824.22, unplaced_AL592188.60_+_105374_118830_RNA4…	CTCCCTCGGGAGGGCGCGCGGG	rRF-22-4RWK1JQH4	17	231	13.7109	0.000213216	15.06	0.000104157	0.863409	0.801683	0.929888	0.000104157	14.189	0.000165334	0.000165334	HighMeanStrata=FALSE (91), HighMeanStrata=TRUE (157)
survival_enrolment	Natural log	BothWithAndWithoutRiluzole	not-itr	GAGAGTAGGACGTTGCCAGGTT	GAGAGTAGGACGTTGCCAGGTT	na-22-50V2MYKKQ	17	231	13.7056	0.000213815	12.45	0.000418575	0.809213	0.719431	0.9102	0.000418575	13.9781	0.000184951	0.000184951	HighMeanStrata=FALSE (179), HighMeanStrata=TRUE (69)
survival_enrolment	Natural log	BothWithAndWithoutRiluzole	rRF	GCAATAACAGGTCTGTGATG~clustered_U13369.1_+_-50_13364_Gonz45S_45S_50ntFlanks@5187.5206.20, hg38_21_+_8205938_8219352_RNA45SN2_45S_50ntFlanks@5174.5193.20, hg38_21_+_8388985_8402393_RNA45SN3_45S_50ntFlanks@5162.5181.20, hg38_21_+_8433172_8446622_RNA45SN1_45S_50ntFlanks@5185.5204.20, unplaced_AL353644.34_+_122223_135695_RNA45SN4_45S_50ntFlanks@5189.5208.20, unplaced_AL592188.60_+_105374_118830_RNA45S…	GCAATAACAGGTCTGTGATG	rRF-20-PEBPSYX4	17	231	13.705	0.000213887	15.29	9.24109e-05	0.847713	0.780332	0.920912	9.24109e-05	11.503	0.000694849	0.000694849	HighMeanStrata=FALSE (66), HighMeanStrata=TRUE (182)
survival_enrolment	Natural log	NoRiluzole	not-itr	TGAGGTAGTAGGTTGTGCGG	TGAGGTAGTAGGTTGTGCGG	na-20-XKVLRYX8	7	76	13.702	0.000214225	12.86	0.000336173	1.33882	1.14144	1.57032	0.000336173	8.43555	0.00367956	0.00367956	HighMeanStrata=FALSE (36), HighMeanStrata=TRUE (47)
survival_onset	Linear	YesRiluzole	isomiR	exclusive~TTCAAGTAATCCAGGATAGGCC~wildtype+C(s)~hsa-33-406.1&WithFlank&12|-|57824614|57824685@7.27.21(+1C), hsa-34-546.1&WithFlank&3|+|37969407|37969479@7.27.21(+1C)~[MIMAT0000082&hsa-miR-26a-5p&offsets|0|-1(+1C), m-33&12|-|57824658|57824679&offsets|0|-1(+1C)], [MIMAT0000082_1&hsa-miR-26a-5p&offsets|0|-1(+1C), m-34&3|+|37969413|37969434&offsets|0|-1(+1C)]	TTCAAGTAATCCAGGATAGGCC	iso-22-YOSEKKHKJ	10	155	13.6927	0.000215288	16.98	3.78497e-05	1.01722	1.00899	1.02552	3.78497e-05	11.553	0.000676401	0.000676401	HighMeanStrata=FALSE (112), HighMeanStrata=TRUE (53)
survival_enrolment	Linear	BothWithAndWithoutRiluzole	not-itr	GCAAGTCGAACGGTA	GCAAGTCGAACGGTA	na-15-P0WBML	17	231	13.6857	0.00021609	10	0.00156189	0.999968	0.999949	0.999988	0.00156189	13.5476	0.000232593	0.000232593	HighMeanStrata=FALSE (210), HighMeanStrata=TRUE (38)
survival_enrolment	Natural log	BothWithAndWithoutRiluzole	tRF	ambiguous~GCATTGGTGGTTCAGTGGTAGAATT~5'-tRF~trna128_GlyGCC_6_-_27870686_27870756@1.25.25, trna133_GlyCCC_1_-_16872434_16872504@1.25.25, trna18_GlyGCC_16_+_70822597_70822667@1.25.25, trna19_GlyGCC_16_+_70823410_70823480@1.25.25, trna19_GlyGCC_2_-_157257659_157257729@1.25.25, trna24_GlyGCC_16_-_70812942_70813012@1.25.25, trna25_GlyGCC_16_-_70812114_70812184@1.25.25, trna4_GlyCCC_1_+_17188416_1718848…	GCATTGGTGGTTCAGTGGTAGAATT	tRF-25-PNR8YP9LON	17	231	13.6799	0.000216758	13.95	0.000188232	0.901903	0.85433	0.952126	0.000188232	6.47216	0.0109577	0.0109577	HighMeanStrata=FALSE (91), HighMeanStrata=TRUE (157)
survival_enrolment	Linear	BothWithAndWithoutRiluzole	not-itr	TTTCCCCTTGGGGTTGTAGGACCA	TTTCCCCTTGGGGTTGTAGGACCA	na-24-ZR3YRNSKE2	17	231	13.6736	0.000217493	11.64	0.000646764	0.987319	0.980106	0.994585	0.000646764	17.6958	2.59202e-05	2.59202e-05	HighMeanStrata=FALSE (173), HighMeanStrata=TRUE (75)
survival_enrolment	Natural log	BothWithAndWithoutRiluzole	not-itr	ATCTGCTGGAACTGCAACT	ATCTGCTGGAACTGCAACT	na-19-HYN2EV0W	17	231	13.6711	0.000217784	13.54	0.000233161	0.821059	0.739215	0.911963	0.000233161	19.1047	1.2374e-05	1.2374e-05	HighMeanStrata=FALSE (116), HighMeanStrata=TRUE (132)
survival_enrolment	Natural log	NoRiluzole	not-itr	GTTCGGAAGATTTTC	GTTCGGAAGATTTTC	na-15-7SO2Z9	7	76	13.6668	0.000218278	12.75	0.000355116	0.799342	0.706891	0.903884	0.000355116	13.9147	0.000191296	0.000191296	HighMeanStrata=FALSE (44), HighMeanStrata=TRUE (39)
survival_enrolment	Linear	BothWithAndWithoutRiluzole	isomiR	exclusive~TACAGTATAGATGATGTA~wildtype~hsa-170-318.1&WithFlank&17|-|28861542|28861610@44.61.18~[MIMAT0000436&hsa-miR-144-3p&offsets|0|-2, m-318&17|-|28861548|28861567&offsets|0|-2]	TACAGTATAGATGATGTA	iso-18-UPVPIE0B	17	231	13.6636	0.000218656	8.15	0.00430216	0.97705	0.961601	0.992747	0.00430216	16.6005	4.61379e-05	4.61379e-05	HighMeanStrata=FALSE (185), HighMeanStrata=TRUE (63)
survival_onset	Natural log	BothWithAndWithoutRiluzole	not-itr	GTAATGGCGGGAACTCTGGACAGACTGCCTA	GTAATGGCGGGAACTCTGGACAGACTGCCTA	na-31-SE68OIN2JDX7B	17	231	13.6595	0.000219133	12.79	0.000347607	0.83203	0.75228	0.920233	0.000347607	18.418	1.77375e-05	1.77375e-05	HighMeanStrata=FALSE (158), HighMeanStrata=TRUE (90)
survival_enrolment	Natural log	NoRiluzole	not-itr	TAACTCCTTAAGCGAATCTCGC	TAACTCCTTAAGCGAATCTCGC	na-22-UI3XFUH9M	7	76	13.6582	0.000219285	13.45	0.000245566	0.818567	0.735497	0.911019	0.000245566	13.9026	0.000192529	0.000192529	HighMeanStrata=FALSE (42), HighMeanStrata=TRUE (41)
survival_enrolment	Linear	BothWithAndWithoutRiluzole	not-itr	CTTGGGGTTGTAGGACCAC	CTTGGGGTTGTAGGACCAC	na-19-N8RYV211	17	231	13.6496	0.000220283	11.61	0.000655735	0.98526	0.97688	0.993712	0.000655735	13.9672	0.000186026	0.000186026	HighMeanStrata=FALSE (178), HighMeanStrata=TRUE (70)
survival_enrolment	Linear	BothWithAndWithoutRiluzole	not-itr	GTGAGGATATGAGATCGAGACGACA	GTGAGGATATGAGATCGAGACGACA	na-25-705Q5EL2LF	17	231	13.6495	0.000220294	18.1	2.09981e-05	1.00295	1.00159	1.00432	2.09981e-05	11.0971	0.000864622	0.000864622	HighMeanStrata=FALSE (168), HighMeanStrata=TRUE (80)
survival_enrolment	Linear	YesRiluzole	not-itr	CCTTGGGGTTGTAGGACCAC	CCTTGGGGTTGTAGGACCAC	na-20-3YRNSK05	10	155	13.6237	0.000223344	11.34	0.000756608	0.992221	0.987722	0.99674	0.000756608	7.46156	0.00630303	0.00630303	HighMeanStrata=FALSE (113), HighMeanStrata=TRUE (52)
survival_enrolment	Natural log	YesRiluzole	not-itr	TGCTTGGACTACATATGGTTGAGGGTTGTA	TGCTTGGACTACATATGGTTGAGGGTTGTA	na-30-XZ6I0L9N5KZL	10	155	13.618	0.000224023	13.85	0.000197727	0.813056	0.729104	0.906674	0.000197727	5.33131	0.0209457	0.0209457	HighMeanStrata=FALSE (74), HighMeanStrata=TRUE (91)
survival_enrolment	Linear	BothWithAndWithoutRiluzole	isomiR	exclusive~TCGGATCCGTCTGAGCTTGGCTTT~wildtype+U(s)~hsa-164-80.1&WithFlank&14|+|100882995|100883062@41.62.22(+2U)~[MIMAT0000446&hsa-miR-127-3p&offsets|0|0(+2U), m-80&14|+|100883035|100883056&offsets|0|0(+2U)]	TCGGATCCGTCTGAGCTTGGCTTT	iso-24-W28WN0N8HQ	17	231	13.6166	0.000224194	15.54	8.0939e-05	1.00482	1.00242	1.00723	8.0939e-05	12.8094	0.000344876	0.000344876	HighMeanStrata=FALSE (147), HighMeanStrata=TRUE (101)
survival_enrolment	Natural log	NoRiluzole	not-itr	CGAGGGGCAGAGAGCGAGACT	CGAGGGGCAGAGAGCGAGACT	na-21-LK6PFJ5DE	7	76	13.6082	0.000225202	13.57	0.00022948	1.40145	1.17111	1.6771	0.00022948	14.3083	0.000155178	0.000155178	HighMeanStrata=FALSE (33), HighMeanStrata=TRUE (50)
survival_enrolment	Natural log	BothWithAndWithoutRiluzole	isomiR	exclusive~TGAGGTAGTAGGTTGTATGGTT~wildtype~hsa-37-324.1&WithFlank&21|+|16539832|16539910@7.28.22~[MIMAT0000064&hsa-let-7c-5p&offsets|0|0, m-37&21|+|16539838|16539859&offsets|0|0]	TGAGGTAGTAGGTTGTATGGTT	iso-22-XKVLRYV8Q	17	231	13.5998	0.000226211	13.99	0.000184112	1.25668	1.11487	1.41653	0.000184112	12.5247	0.000401598	0.000401598	HighMeanStrata=FALSE (128), HighMeanStrata=TRUE (120)
survival_enrolment	Linear	BothWithAndWithoutRiluzole	not-itr	ATTTCCCCTTGGGGTTGTAGGACCA	ATTTCCCCTTGGGGTTGTAGGACCA	na-25-I9KZR39PO6	17	231	13.5887	0.000227556	11.12	0.000854219	0.985112	0.976465	0.993836	0.000854219	19.4683	1.02283e-05	1.02283e-05	HighMeanStrata=FALSE (177), HighMeanStrata=TRUE (71)
survival_enrolment	Linear	NoRiluzole	not-itr	TGAAGTAGTAGGTTGTGTGGTT	TGAAGTAGTAGGTTGTGTGGTT	na-22-X0VLRY98Q	7	76	13.5845	0.000228059	14.36	0.000150952	1.02208	1.0106	1.0337	0.000150952	10.2325	0.00137988	0.00137988	HighMeanStrata=FALSE (45), HighMeanStrata=TRUE (38)
survival_enrolment	Natural log	NoRiluzole	rRF	GACTCTTAGCGGTGGATCACTCGGCTCG~clustered_U13369.1_+_-50_13364_Gonz45S_45S_50ntFlanks@6674.6701.28, hg38_21_+_8205938_8219352_RNA45SN2_45S_50ntFlanks@6635.6662.28, hg38_21_+_8388985_8402393_RNA45SN3_45S_50ntFlanks@6623.6650.28, hg38_21_+_8433172_8446622_RNA45SN1_45S_50ntFlanks@6652.6679.28, unplaced_AL353644.34_+_122223_135695_RNA45SN4_45S_50ntFlanks@6655.6682.28, unplaced_AL592188.60_+_105374_11883…	GACTCTTAGCGGTGGATCACTCGGCTCG	rRF-28-O9YJR8H5WJ0K	7	76	13.561	0.000230936	12.92	0.000325728	0.789449	0.693952	0.898088	0.000325728	10.3112	0.00132223	0.00132223	HighMeanStrata=FALSE (36), HighMeanStrata=TRUE (47)
survival_enrolment	Natural log	BothWithAndWithoutRiluzole	tRF	ambiguous~AGTAAGGTCAGCTAAATAAGCTATCGGGCCCATACCCCGA~5'-tRF~trnaMT_MetCAT_MT_+_4402_4469@1.40.40	AGTAAGGTCAGCTAAATAAGCTATCGGGCCCATACCCCGA	tRF-40-1OR6QOH04MR1J5KU	17	231	13.5482	0.000232517	16.15	5.86464e-05	0.871152	0.814467	0.931782	5.86464e-05	11.5052	0.000694021	0.000694021	HighMeanStrata=FALSE (69), HighMeanStrata=TRUE (179)
survival_enrolment	Linear	NoRiluzole	isomiR	exclusive~TGAGGTAGTAGGTTGTGTGGTTC~wildtype+C(s)~hsa-14-171.1&WithFlank&22|+|46113685|46113772@7.28.22(+1C)~[MIMAT0000063&hsa-let-7b-5p&offsets|0|0(+1C), m-14&22|+|46113691|46113712&offsets|0|0(+1C)]	TGAGGTAGTAGGTTGTGTGGTTC	iso-23-XKVLRY9805	7	76	13.546	0.000232787	15.06	0.000104035	1.01512	1.00746	1.02284	0.000104035	15.7548	7.21064e-05	7.21064e-05	HighMeanStrata=FALSE (48), HighMeanStrata=TRUE (35)
survival_enrolment	Natural log	BothWithAndWithoutRiluzole	not-itr	TGAGGAAGTAGGTTGTGTGGTT	TGAGGAAGTAGGTTGTGTGGTT	na-22-XKDLRY98Q	17	231	13.5416	0.000233332	13.2	0.000279482	1.15234	1.06749	1.24393	0.000279482	8.53952	0.00347517	0.00347517	HighMeanStrata=FALSE (112), HighMeanStrata=TRUE (136)
survival_enrolment	Natural log	BothWithAndWithoutRiluzole	not-itr	TGGGGGGCAGAGAGCGAGACTTT	TGGGGGGCAGAGAGCGAGACTTT	na-23-9K6PFJ5D0Q	17	231	13.5382	0.000233759	12.97	0.000315945	1.18142	1.07896	1.29361	0.000315945	22.7018	1.89195e-06	1.89195e-06	HighMeanStrata=FALSE (97), HighMeanStrata=TRUE (151)
survival_enrolment	Natural log	YesRiluzole	not-itr	TGGTAATGCGACGTACTTAGTGT	TGGTAATGCGACGTACTTAGTGT	na-23-9LIHELNP0N	10	155	13.5234	0.000235603	13.43	0.000248055	1.20066	1.08878	1.32404	0.000248055	12.9302	0.000323322	0.000323322	HighMeanStrata=FALSE (77), HighMeanStrata=TRUE (88)
survival_enrolment	Linear	BothWithAndWithoutRiluzole	not-itr	TGAGGGGCAGAGAGCGGGACTTT	TGAGGGGCAGAGAGCGGGACTTT	na-23-XK6PFJRD0Q	17	231	13.5177	0.000236323	14.92	0.000112144	1.00403	1.00198	1.00608	0.000112144	14.7778	0.000120951	0.000120951	HighMeanStrata=FALSE (155), HighMeanStrata=TRUE (93)
survival_enrolment	Natural log	YesRiluzole	rRF	TCAGCGGGGAAAGAAG~clustered_U13369.1_+_-50_13364_Gonz45S_45S_50ntFlanks@11855.11870.16, hg38_21_+_8205938_8219352_RNA45SN2_45S_50ntFlanks@11827.11842.16, hg38_21_+_8388985_8402393_RNA45SN3_45S_50ntFlanks@11818.11833.16, hg38_21_+_8433172_8446622_RNA45SN1_45S_50ntFlanks@11863.11878.16, unplaced_AL353644.34_+_122223_135695_RNA45SN4_45S_50ntFlanks@11880.11895.16, unplaced_AL592188.60_+_105374_118830_…	TCAGCGGGGAAAGAAG	rRF-16-8JR2DB0	10	155	13.5148	0.000236691	14.86	0.000115885	0.812645	0.731288	0.903053	0.000115885	9.54386	0.00200619	0.00200619	HighMeanStrata=FALSE (48), HighMeanStrata=TRUE (117)
survival_enrolment	Natural log	NoRiluzole	tRF	ambiguous~TCCCTGGTGGTCTAGTGGTTAGGATT~5'-tRF~trna116_GluCTC_1_-_145399233_145399304@1.26.26, trna59_GluCTC_1_+_249168447_249168518@1.26.26, trna71_GluCTC_1_-_161439189_161439260@1.26.26, trna74_GluCTC_1_-_161431809_161431880@1.26.26, trna77_GluCTC_1_-_161424398_161424469@1.26.26, trna77_GluCTC_6_+_28949976_28950047@1.26.26, trna80_GluCTC_1_-_161417018_161417089@1.26.26, trna87_GluCTC_6_-_126101393…	TCCCTGGTGGTCTAGTGGTTAGGATT	tRF-26-87R8WP9N1EE	7	76	13.5125	0.000236975	13.77	0.000206842	0.827089	0.748173	0.91433	0.000206842	10.5827	0.00114148	0.00114148	HighMeanStrata=FALSE (30), HighMeanStrata=TRUE (53)
survival_onset	Natural log	BothWithAndWithoutRiluzole	rRF	GCCAGCAGCCGCGGTA~clustered_U13369.1_+_-50_13364_Gonz45S_45S_50ntFlanks@4319.4334.16, hg38_21_+_8205938_8219352_RNA45SN2_45S_50ntFlanks@4306.4321.16, hg38_21_+_8388985_8402393_RNA45SN3_45S_50ntFlanks@4294.4309.16, hg38_21_+_8433172_8446622_RNA45SN1_45S_50ntFlanks@4317.4332.16, unplaced_AL353644.34_+_122223_135695_RNA45SN4_45S_50ntFlanks@4321.4336.16, unplaced_AL592188.60_+_105374_118830_RNA45SN5_4…	GCCAGCAGCCGCGGTA	rRF-16-PPJ1Q3B	17	231	13.5034	0.000238132	13.51	0.000237742	0.882871	0.826121	0.943519	0.000237742	10.5065	0.00118956	0.00118956	HighMeanStrata=FALSE (95), HighMeanStrata=TRUE (153)
survival_enrolment	Natural log	BothWithAndWithoutRiluzole	isomiR	exclusive~TGTCAGTTTGTCAAATACCC~wildtype~hsa-480-120.1&WithFlank&X|+|66018889|66018964@49.68.20~[MIMAT0000280&hsa-miR-223-3p&offsets|0|-2, m-120&X|+|66018937|66018958&offsets|0|-2]	TGTCAGTTTGTCAAATACCC	iso-20-967Y8BUR	17	231	13.5008	0.000238459	16.76	4.24208e-05	0.855713	0.7942	0.92199	4.24208e-05	16.2123	5.66261e-05	5.66261e-05	HighMeanStrata=FALSE (87), HighMeanStrata=TRUE (161)
survival_onset	Natural log	BothWithAndWithoutRiluzole	isomiR	exclusive~TACAGTATAGATGATGTACT~wildtype~hsa-170-318.1&WithFlank&17|-|28861542|28861610@44.63.20~[MIMAT0000436&hsa-miR-144-3p&offsets|0|0, m-318&17|-|28861548|28861567&offsets|0|0]	TACAGTATAGATGATGTACT	iso-20-UPVPIESI	17	231	13.4892	0.000239942	14.29	0.000156478	0.898169	0.849527	0.949596	0.000156478	17.8664	2.36965e-05	2.36965e-05	HighMeanStrata=FALSE (89), HighMeanStrata=TRUE (159)
survival_enrolment	Natural log	NoRiluzole	not-itr	CCCGTGTGAAAGTAGGTCATCGTCAGGCT	CCCGTGTGAAAGTAGGTCATCGTCAGGCT	na-29-KW7B1PSQM6IW	7	76	13.4865	0.000240282	11.78	0.00059888	0.816372	0.72706	0.916654	0.00059888	10.48	0.00120673	0.00120673	HighMeanStrata=FALSE (51), HighMeanStrata=TRUE (32)
survival_onset	Natural log	BothWithAndWithoutRiluzole	not-itr	ATTTCCCCTTGGGGTTGTAGGACCAC	ATTTCCCCTTGGGGTTGTAGGACCAC	na-26-I9KZR39PO6D	17	231	13.4772	0.000241478	12.57	0.000392987	0.836444	0.757793	0.923258	0.000392987	15.3377	8.99027e-05	8.99027e-05	HighMeanStrata=FALSE (158), HighMeanStrata=TRUE (90)
survival_enrolment	Natural log	NoRiluzole	not-itr	CCGTGTGAAAGTAGGTCATCGTCAGGCT	CCGTGTGAAAGTAGGTCATCGTCAGGCT	na-28-34XBSK8MSPDW	7	76	13.4649	0.000243067	11.63	0.000647965	0.858961	0.787102	0.93738	0.000647965	12.1576	0.000488871	0.000488871	HighMeanStrata=FALSE (55), HighMeanStrata=TRUE (28)
survival_enrolment	Natural log	BothWithAndWithoutRiluzole	rRF	CGACTCTTAGCGGTGGATCACTCGGCTCGTGCGTCG~clustered_U13369.1_+_-50_13364_Gonz45S_45S_50ntFlanks@6673.6708.36, hg38_21_+_8205938_8219352_RNA45SN2_45S_50ntFlanks@6634.6669.36, hg38_21_+_8388985_8402393_RNA45SN3_45S_50ntFlanks@6622.6657.36, hg38_21_+_8433172_8446622_RNA45SN1_45S_50ntFlanks@6651.6686.36, unplaced_AL353644.34_+_122223_135695_RNA45SN4_45S_50ntFlanks@6654.6689.36, unplaced_AL592188.60_+_1053…	CGACTCTTAGCGGTGGATCACTCGGCTCGTGCGTCG	rRF-36-LINPM456484WQM0	17	231	13.4648	0.000243075	14.87	0.000114926	0.854978	0.789541	0.925838	0.000114926	13.957	0.000187045	0.000187045	HighMeanStrata=FALSE (85), HighMeanStrata=TRUE (163)
survival_enrolment	Natural log	BothWithAndWithoutRiluzole	not-itr	TGAGGTGGTAGGTTGTGTGGT	TGAGGTGGTAGGTTGTGTGGT	na-21-XK9LRY98E	17	231	13.4603	0.000243665	13.07	0.000299369	1.1547	1.06809	1.24833	0.000299369	12.1383	0.000493957	0.000493957	HighMeanStrata=FALSE (95), HighMeanStrata=TRUE (153)
survival_enrolment	Natural log	NoRiluzole	isomiR	exclusive~TCGGATCCGTCTGAGCTTGGCTT~wildtype+U(s)~hsa-164-80.1&WithFlank&14|+|100882995|100883062@41.62.22(+1U)~[MIMAT0000446&hsa-miR-127-3p&offsets|0|0(+1U), m-80&14|+|100883035|100883056&offsets|0|0(+1U)]	TCGGATCCGTCTGAGCTTGGCTT	iso-23-W28WN0N8DQ	7	76	13.4584	0.000243913	11.56	0.000675281	1.20603	1.08256	1.34359	0.000675281	11.3067	0.000772262	0.000772262	HighMeanStrata=FALSE (26), HighMeanStrata=TRUE (57)
survival_enrolment	Natural log	BothWithAndWithoutRiluzole	not-itr	TGAGGTAGTAGGTCGTGTGG	TGAGGTAGTAGGTCGTGTGG	na-20-XKVLRS98	17	231	13.4563	0.000244185	13.28	0.000267793	1.16032	1.07115	1.25691	0.000267793	18.2683	1.91879e-05	1.91879e-05	HighMeanStrata=FALSE (106), HighMeanStrata=TRUE (142)
survival_enrolment	Linear	BothWithAndWithoutRiluzole	isomiR	exclusive~AATGACACGATCACTCCCGTTGA~wildtype~hsa-95-258.1&WithFlank&3|-|49020154|49020227@7.29.23~[MIMAT0003393&hsa-miR-425-5p&offsets|0|0, m-95&3|-|49020200|49020221&offsets|0|+1]	AATGACACGATCACTCCCGTTGA	iso-23-DU2U8IKW0L	17	231	13.4544	0.000244426	11.8	0.000591713	0.998209	0.997188	0.99923	0.000591713	16.21	5.66926e-05	5.66926e-05	HighMeanStrata=FALSE (151), HighMeanStrata=TRUE (97)
survival_enrolment	Natural log	NoRiluzole	rRF	CGACTCTTAGCGGTGGATCACTCGGCTCGTGCGTCG~clustered_U13369.1_+_-50_13364_Gonz45S_45S_50ntFlanks@6673.6708.36, hg38_21_+_8205938_8219352_RNA45SN2_45S_50ntFlanks@6634.6669.36, hg38_21_+_8388985_8402393_RNA45SN3_45S_50ntFlanks@6622.6657.36, hg38_21_+_8433172_8446622_RNA45SN1_45S_50ntFlanks@6651.6686.36, unplaced_AL353644.34_+_122223_135695_RNA45SN4_45S_50ntFlanks@6654.6689.36, unplaced_AL592188.60_+_1053…	CGACTCTTAGCGGTGGATCACTCGGCTCGTGCGTCG	rRF-36-LINPM456484WQM0	7	76	13.4541	0.000244468	15.71	7.39023e-05	0.775956	0.684477	0.87966	7.39023e-05	19.92	8.07516e-06	8.07516e-06	HighMeanStrata=FALSE (27), HighMeanStrata=TRUE (56)
survival_enrolment	Linear	BothWithAndWithoutRiluzole	isomiR	exclusive~TAGCAGCACGTAAATATTGGCGTT~wildtype~hsa-62-415.1&WithFlank&13|-|50048979|50049054@7.30.24~[MIMAT0000069&hsa-miR-16-5p&offsets|0|+2, m-62&13|-|50049027|50049048&offsets|0|+2]	TAGCAGCACGTAAATATTGGCGTT	iso-24-VFPHUEI8HE	17	231	13.452	0.000244746	12.24	0.000467913	0.983987	0.975128	0.992926	0.000467913	14.3494	0.000151829	0.000151829	HighMeanStrata=FALSE (136), HighMeanStrata=TRUE (112)
survival_onset	Natural log	BothWithAndWithoutRiluzole	not-itr	GCGGGCGTAGCTCAGGGGTAGAGCGCA	GCGGGCGTAGCTCAGGGGTAGAGCGCA	na-27-QKMP4PRL5H2	17	231	13.4498	0.000245035	12.62	0.00038174	0.847132	0.773036	0.928331	0.00038174	15.6905	7.45998e-05	7.45998e-05	HighMeanStrata=FALSE (151), HighMeanStrata=TRUE (97)
survival_enrolment	Linear	BothWithAndWithoutRiluzole	isomiR	exclusive~TTCAAGTAATCCAGGATAGGTT~wildtype+U(s)~hsa-33-406.1&WithFlank&12|-|57824614|57824685@7.26.20(+2U), hsa-34-546.1&WithFlank&3|+|37969407|37969479@7.26.20(+2U)~[MIMAT0000082&hsa-miR-26a-5p&offsets|0|-2(+2U), m-33&12|-|57824658|57824679&offsets|0|-2(+2U)], [MIMAT0000082_1&hsa-miR-26a-5p&offsets|0|-2(+2U), m-34&3|+|37969413|37969434&offsets|0|-2(+2U)]	TTCAAGTAATCCAGGATAGGTT	iso-22-YOSEKKHKQ	17	231	13.449	0.000245131	15.37	8.84798e-05	1.0098	1.00489	1.01474	8.84798e-05	13.4734	0.000241972	0.000241972	HighMeanStrata=FALSE (168), HighMeanStrata=TRUE (80)
survival_enrolment	Natural log	BothWithAndWithoutRiluzole	not-itr	TGAGGTAGTAGGTTATGTGGTT	TGAGGTAGTAGGTTATGTGGTT	na-22-XKVLRX98Q	17	231	13.4447	0.000245703	13.04	0.00030419	1.20577	1.08934	1.33464	0.00030419	12.255	0.000464004	0.000464004	HighMeanStrata=FALSE (93), HighMeanStrata=TRUE (155)
survival_enrolment	Natural log	BothWithAndWithoutRiluzole	not-itr	GCTCAGTGGAAAGGATGTGAATCTA	GCTCAGTGGAAAGGATGTGAATCTA	na-25-Q672D29UHX	17	231	13.442	0.000246054	12.1	0.000503924	0.809615	0.718787	0.91192	0.000503924	14.5171	0.000138894	0.000138894	HighMeanStrata=FALSE (179), HighMeanStrata=TRUE (69)
survival_enrolment	Linear	BothWithAndWithoutRiluzole	isomiR	exclusive~CATAAAGTAGAAAGCACTACT~wildtype~hsa-144-69.1&WithFlank&17|-|58331240|58331311@9.29.21~[MIMAT0000433&hsa-miR-142-5p&offsets|0|0, m-144&17|-|58331286|58331305&offsets|+2|+3]	CATAAAGTAGAAAGCACTACT	iso-21-JO1PBJE5E	17	231	13.4393	0.000246404	9.11	0.00253703	0.998469	0.997476	0.999463	0.00253703	5.16146	0.0230934	0.0230934	HighMeanStrata=FALSE (185), HighMeanStrata=TRUE (63)
survival_enrolment	Linear	BothWithAndWithoutRiluzole	not-itr	TGAGGGGCGGAGAGCGAGACTTT	TGAGGGGCGGAGAGCGAGACTTT	na-23-XK68FJ5D0Q	17	231	13.4352	0.000246948	14.77	0.000121592	1.00441	1.00216	1.00666	0.000121592	7.44335	0.00636714	0.00636714	HighMeanStrata=FALSE (154), HighMeanStrata=TRUE (94)
survival_enrolment	Natural log	BothWithAndWithoutRiluzole	isomiR	exclusive~CCCCCAGGTGTGATTCTGATTTGC~wildtype~hsa-89-124.1&WithFlank&X|-|85903636|85903708@47.70.24~[MIMAT0004682&hsa-miR-361-3p&offsets|+1|+2, m-124&X|-|85903642|85903663&offsets|+1|+3]	CCCCCAGGTGTGATTCTGATTTGC	iso-24-KR14XNNEKM	17	231	13.4324	0.000247314	14.53	0.000138211	0.888622	0.836267	0.944254	0.000138211	16.5578	4.71903e-05	4.71903e-05	HighMeanStrata=FALSE (63), HighMeanStrata=TRUE (185)
survival_enrolment	Natural log	BothWithAndWithoutRiluzole	not-itr	TGAGGTAGTGGGTTGTGTGG	TGAGGTAGTGGGTTGTGTGG	na-20-XKV4RY98	17	231	13.4126	0.000249935	13.31	0.000263319	1.16025	1.07122	1.25669	0.000263319	16.6465	4.50332e-05	4.50332e-05	HighMeanStrata=FALSE (100), HighMeanStrata=TRUE (148)
survival_enrolment	Natural log	BothWithAndWithoutRiluzole	isomiR	exclusive~TAGCAGCACGTAAATATTGGCGTT~wildtype~hsa-62-415.1&WithFlank&13|-|50048979|50049054@7.30.24~[MIMAT0000069&hsa-miR-16-5p&offsets|0|+2, m-62&13|-|50049027|50049048&offsets|0|+2]	TAGCAGCACGTAAATATTGGCGTT	iso-24-VFPHUEI8HE	17	231	13.406	0.000250819	15.82	6.97336e-05	0.87857	0.82427	0.936448	6.97336e-05	10.9553	0.000933375	0.000933375	HighMeanStrata=FALSE (65), HighMeanStrata=TRUE (183)
survival_enrolment	Natural log	NoRiluzole	not-itr	ATGCGAGAGTAGGACGTTGCCAGGTT	ATGCGAGAGTAGGACGTTGCCAGGTT	na-26-IHF31D7VJ3E	7	76	13.406	0.000250823	11.55	0.000677127	0.714547	0.588644	0.867379	0.000677127	15.4059	8.67173e-05	8.67173e-05	HighMeanStrata=FALSE (55), HighMeanStrata=TRUE (28)
survival_enrolment	Natural log	NoRiluzole	not-itr	GCGAGAGTAGGACGTTGCCAGGTT	GCGAGAGTAGGACGTTGCCAGGTT	na-24-Q01POWX62E	7	76	13.3919	0.000252719	10.96	0.000930743	0.665509	0.522948	0.846934	0.000930743	17.6975	2.58964e-05	2.58964e-05	HighMeanStrata=FALSE (61), HighMeanStrata=TRUE (22)
survival_enrolment	Natural log	NoRiluzole	not-itr	TCCAGTACTGAGCTGCCCCGAGT	TCCAGTACTGAGCTGCCCCGAGT	na-23-8PUYFYKSZ	7	76	13.3638	0.000256523	12.33	0.000446743	1.32284	1.13155	1.54647	0.000446743	3.68924	0.0547645	0.0547645	HighMeanStrata=FALSE (39), HighMeanStrata=TRUE (44)
survival_enrolment	Linear	BothWithAndWithoutRiluzole	isomiR	exclusive~TGAGGGGCAGAGAGCGAGACA~wildtype+A(s)~hsa-141-100.1&WithFlank&17|+|30117089|30117159@7.26.20(+1A)~[MIMAT0004748&hsa-miR-423-5p&offsets|0|-3(+1A), m-141&17|+|30117095|30117117&offsets|0|-3(+1A)]	TGAGGGGCAGAGAGCGAGACA	iso-21-XK6PFJ5DB	17	231	13.3608	0.000256941	15.5	8.26747e-05	1.01458	1.00729	1.02191	8.26747e-05	4.35095	0.0369883	0.0369883	HighMeanStrata=FALSE (153), HighMeanStrata=TRUE (95)
survival_onset	Natural log	BothWithAndWithoutRiluzole	not-itr	TAGCATATCGAGCCTGAGAACA	TAGCATATCGAGCCTGAGAACA	na-22-VFVSF75B2	17	231	13.3542	0.000257842	13.38	0.000254028	0.889655	0.835634	0.947169	0.000254028	15.0452	0.000104969	0.000104969	HighMeanStrata=FALSE (124), HighMeanStrata=TRUE (124)
survival_enrolment	Natural log	NoRiluzole	isomiR	exclusive~CATAAAGTAGAAAGCACTACT~wildtype~hsa-144-69.1&WithFlank&17|-|58331240|58331311@9.29.21~[MIMAT0000433&hsa-miR-142-5p&offsets|0|0, m-144&17|-|58331286|58331305&offsets|+2|+3]	CATAAAGTAGAAAGCACTACT	iso-21-JO1PBJE5E	7	76	13.3432	0.000259357	16.33	5.31218e-05	0.7936	0.709434	0.887751	5.31218e-05	10.1369	0.00145329	0.00145329	HighMeanStrata=FALSE (31), HighMeanStrata=TRUE (52)
survival_enrolment	Natural log	BothWithAndWithoutRiluzole	isomiR	exclusive~TGAGGTAGTAGGTTGTATAGTC~wildtype+C(s)~hsa-6-426.1&WithFlank&11|-|122146517|122146595@7.27.21(+1C), hsa-5-180.1&WithFlank&22|+|46112746|46112827@7.27.21(+1C), hsa-4-181.1&WithFlank&9|+|94175956|94176040@7.27.21(+1C)~[MIMAT0000062&hsa-let-7a-5p&offsets|0|-1(+1C), m-6&11|-|122146568|122146589&offsets|0|-1(+1C)], [MIMAT0000062_1&hsa-let-7a-5p&offsets|0|-1(+1C), m-5&22|+|46112752|46112773&off…	TGAGGTAGTAGGTTGTATAGTC	iso-22-XKVLRYVP5	17	231	13.3347	0.000260538	11.72	0.000617176	1.16764	1.06851	1.27597	0.000617176	13.3583	0.000257285	0.000257285	HighMeanStrata=FALSE (114), HighMeanStrata=TRUE (134)
survival_enrolment	Linear	YesRiluzole	not-itr	GATTTCCCCTTGGGGTTGTAGGACCA	GATTTCCCCTTGGGGTTGTAGGACCA	na-26-5ZK79KZL61B	10	155	13.3311	0.000261042	11.23	0.000802982	0.995332	0.992613	0.998059	0.000802982	16.2237	5.62856e-05	5.62856e-05	HighMeanStrata=FALSE (107), HighMeanStrata=TRUE (58)
survival_enrolment	Natural log	NoRiluzole	rRF	CGACTCTTAGCGGTGG~clustered_U13369.1_+_-50_13364_Gonz45S_45S_50ntFlanks@6673.6688.16, hg38_21_+_8205938_8219352_RNA45SN2_45S_50ntFlanks@6634.6649.16, hg38_21_+_8388985_8402393_RNA45SN3_45S_50ntFlanks@6622.6637.16, hg38_21_+_8433172_8446622_RNA45SN1_45S_50ntFlanks@6651.6666.16, unplaced_AL353644.34_+_122223_135695_RNA45SN4_45S_50ntFlanks@6654.6669.16, unplaced_AL592188.60_+_105374_118830_RNA45SN5_4…	CGACTCTTAGCGGTGG	rRF-16-LINPM40	7	76	13.3227	0.000262213	14.05	0.000178356	0.804958	0.718616	0.901675	0.000178356	15.1119	0.000101323	0.000101323	HighMeanStrata=FALSE (32), HighMeanStrata=TRUE (51)
survival_enrolment	Natural log	BothWithAndWithoutRiluzole	not-itr	TGAGGGGCAGAGAGCGAGGCT	TGAGGGGCAGAGAGCGAGGCT	na-21-XK6PFJ5JE	17	231	13.3183	0.000262823	13.38	0.000254471	1.19036	1.08424	1.30687	0.000254471	8.93309	0.00280051	0.00280051	HighMeanStrata=FALSE (108), HighMeanStrata=TRUE (140)
survival_onset	Natural log	BothWithAndWithoutRiluzole	rRF	CGACTCTTAGCGGTGGATCACTCGGCTCGTGCGTC~clustered_U13369.1_+_-50_13364_Gonz45S_45S_50ntFlanks@6673.6707.35, hg38_21_+_8205938_8219352_RNA45SN2_45S_50ntFlanks@6634.6668.35, hg38_21_+_8388985_8402393_RNA45SN3_45S_50ntFlanks@6622.6656.35, hg38_21_+_8433172_8446622_RNA45SN1_45S_50ntFlanks@6651.6685.35, unplaced_AL353644.34_+_122223_135695_RNA45SN4_45S_50ntFlanks@6654.6688.35, unplaced_AL592188.60_+_10537…	CGACTCTTAGCGGTGGATCACTCGGCTCGTGCGTC	rRF-35-LINPM456484WQM	17	231	13.3001	0.000265393	13.88	0.000194944	0.883352	0.827551	0.942915	0.000194944	8.8227	0.00297507	0.00297507	HighMeanStrata=FALSE (90), HighMeanStrata=TRUE (158)
survival_enrolment	Linear	BothWithAndWithoutRiluzole	not-itr	TGAGGGGCAGAGGGCGAGACTTT	TGAGGGGCAGAGGGCGAGACTTT	na-23-XK6P1J5D0Q	17	231	13.3001	0.000265395	14.72	0.00012504	1.0039	1.00191	1.0059	0.00012504	8.01792	0.00463168	0.00463168	HighMeanStrata=FALSE (148), HighMeanStrata=TRUE (100)
survival_enrolment	Linear	BothWithAndWithoutRiluzole	not-itr	TGCAAGTCGAACGGTA	TGCAAGTCGAACGGTA	na-16-XOSUE3B	17	231	13.2978	0.000265712	9.75	0.00179486	0.999937	0.999897	0.999976	0.00179486	13.5476	0.000232593	0.000232593	HighMeanStrata=FALSE (210), HighMeanStrata=TRUE (38)
survival_enrolment	Linear	BothWithAndWithoutRiluzole	isomiR	exclusive~TGTAAACATCCCCGACTGGAAGTT~wildtype+U(s)~hsa-21-254.1&WithFlank&8|-|134804873|134804946@7.28.22(+2U)~[MIMAT0000245&hsa-miR-30d-5p&offsets|0|0(+2U), m-21&8|-|134804919|134804940&offsets|0|0(+2U)]	TGTAAACATCCCCGACTGGAAGTT	iso-24-9O0MKUN2FE	17	231	13.2963	0.00026593	14.86	0.000115953	1.03082	1.01503	1.04685	0.000115953	18.5078	1.69212e-05	1.69212e-05	HighMeanStrata=FALSE (152), HighMeanStrata=TRUE (96)
survival_enrolment	Natural log	BothWithAndWithoutRiluzole	not-itr	CGATAGGCCATGCGAGAGTAGGACGTTGCCAGGTT	CGATAGGCCATGCGAGAGTAGGACGTTGCCAGGTT	na-35-LL66XU5L6HZ11N	17	231	13.2872	0.000267222	11.97	0.000541447	0.804995	0.711899	0.910264	0.000541447	15.7474	7.23882e-05	7.23882e-05	HighMeanStrata=FALSE (185), HighMeanStrata=TRUE (63)
survival_enrolment	Natural log	YesRiluzole	not-itr	CGATATGGCATGAGA	CGATATGGCATGAGA	na-15-LL9FX2	10	155	13.2701	0.000269679	12.23	0.0004706	0.787376	0.688644	0.900264	0.0004706	14.2941	0.000156351	0.000156351	HighMeanStrata=FALSE (105), HighMeanStrata=TRUE (60)
survival_enrolment	Linear	BothWithAndWithoutRiluzole	not-itr	TGAGGGGCAGAGAGCGAGACCTT	TGAGGGGCAGAGAGCGAGACCTT	na-23-XK6PFJ5DDQ	17	231	13.2693	0.000269791	14.58	0.00013402	1.00437	1.00213	1.00662	0.00013402	10.8007	0.00101461	0.00101461	HighMeanStrata=FALSE (150), HighMeanStrata=TRUE (98)
survival_enrolment	Linear	BothWithAndWithoutRiluzole	isomiR	exclusive~GTCAGTTTGTCAAATACCCCAT~wildtype+U(s)~hsa-480-120.1&WithFlank&X|+|66018889|66018964@50.70.21(+1U)~[MIMAT0000280&hsa-miR-223-3p&offsets|+1|0(+1U), m-120&X|+|66018937|66018958&offsets|+1|0(+1U)]	GTCAGTTTGTCAAATACCCCAT	iso-22-SPZW2E0RI	17	231	13.2688	0.000269865	12	0.000533326	0.982736	0.973099	0.992469	0.000533326	7.80087	0.00522211	0.00522211	HighMeanStrata=FALSE (140), HighMeanStrata=TRUE (108)
survival_enrolment	Natural log	BothWithAndWithoutRiluzole	rRF	GTGACGCGCATGAATG~clustered_U13369.1_+_-50_13364_Gonz45S_45S_50ntFlanks@11767.11782.16, hg38_21_+_8205938_8219352_RNA45SN2_45S_50ntFlanks@11739.11754.16, hg38_21_+_8388985_8402393_RNA45SN3_45S_50ntFlanks@11730.11745.16, hg38_21_+_8433172_8446622_RNA45SN1_45S_50ntFlanks@11775.11790.16, unplaced_AL353644.34_+_122223_135695_RNA45SN4_45S_50ntFlanks@11792.11807.16, unplaced_AL592188.60_+_105374_118830_…	GTGACGCGCATGAATG	rRF-16-7DQFXE0	17	231	13.2677	0.000270015	14.67	0.000127763	0.857849	0.793123	0.927856	0.000127763	8.65961	0.00325341	0.00325341	HighMeanStrata=FALSE (73), HighMeanStrata=TRUE (175)
survival_enrolment	Natural log	BothWithAndWithoutRiluzole	isomiR	exclusive~TAGCAGCACGTAAATATTG~wildtype~hsa-62-415.1&WithFlank&13|-|50048979|50049054@7.25.19, hsa-61-252.1&WithFlank&3|+|160404748|160404822@7.25.19~[MIMAT0000069&hsa-miR-16-5p&offsets|0|-3, m-62&13|-|50049027|50049048&offsets|0|-3], [MIMAT0000069_1&hsa-miR-16-5p&offsets|0|-3, m-61&3|+|160404754|160404775&offsets|0|-3]	TAGCAGCACGTAAATATTG	iso-19-VFPHUEFP	17	231	13.2563	0.000271667	14.43	0.00014547	0.893153	0.84257	0.946774	0.00014547	15.879	6.75252e-05	6.75252e-05	HighMeanStrata=FALSE (76), HighMeanStrata=TRUE (172)
survival_enrolment	Natural log	BothWithAndWithoutRiluzole	not-itr	CGAGGTAGTAGGTTGTGTGGTT	CGAGGTAGTAGGTTGTGTGGTT	na-22-LKVLRY98Q	17	231	13.2536	0.000272051	12.14	0.000493897	1.19136	1.0796	1.31468	0.000493897	8.93107	0.0028036	0.0028036	HighMeanStrata=FALSE (99), HighMeanStrata=TRUE (149)
survival_enrolment	Linear	BothWithAndWithoutRiluzole	not-itr	TTGGCCTCAAGTCAGG	TTGGCCTCAAGTCAGG	na-16-ZJ4OSP0	17	231	13.2519	0.000272311	10.94	0.000939236	0.991553	0.986582	0.996549	0.000939236	17.3258	3.14877e-05	3.14877e-05	HighMeanStrata=FALSE (179), HighMeanStrata=TRUE (69)
survival_enrolment	Natural log	YesRiluzole	not-itr	TTTCCCCTTGGGGTTGTAGGACCA	TTTCCCCTTGGGGTTGTAGGACCA	na-24-ZR3YRNSKE2	10	155	13.2499	0.000272591	12.18	0.000484068	0.790279	0.692413	0.901978	0.000484068	15.7353	7.28505e-05	7.28505e-05	HighMeanStrata=FALSE (109), HighMeanStrata=TRUE (56)
survival_enrolment	Natural log	NoRiluzole	not-itr	TCCCCTTGGGGTTGTAGGACCA	TCCCCTTGGGGTTGTAGGACCA	na-22-8RZK7W1D2	7	76	13.2405	0.000273968	10.53	0.00117457	0.637111	0.485245	0.836505	0.00117457	13.7733	0.00020625	0.00020625	HighMeanStrata=FALSE (65), HighMeanStrata=TRUE (18)
survival_enrolment	Natural log	BothWithAndWithoutRiluzole	isomiR	exclusive~TGAGGTAGTAGATTGTATAGTC~wildtype+C(s)~hsa-20-275.1&WithFlank&9|+|94176347|94176436@7.27.21(+1C), hsa-19-453.1&WithFlank&X|-|53557190|53557273@7.27.21(+1C)~[MIMAT0000067&hsa-let-7f-5p&offsets|0|-1(+1C), m-20&9|+|94176353|94176374&offsets|0|-1(+1C)], [MIMAT0000067_1&hsa-let-7f-5p&offsets|0|-1(+1C), m-19&X|-|53557246|53557267&offsets|0|-1(+1C)]	TGAGGTAGTAGATTGTATAGTC	iso-22-XKVL5YVP5	17	231	13.2301	0.000275487	11.73	0.000613937	1.17081	1.06979	1.28136	0.000613937	13.2887	0.000267013	0.000267013	HighMeanStrata=FALSE (114), HighMeanStrata=TRUE (134)
survival_enrolment	Linear	BothWithAndWithoutRiluzole	isomiR	exclusive~CAAAGTGCTTACAGTGCAGGTAG~wildtype~hsa-88-113.1&WithFlank&13|+|91350612|91350682@7.29.23~[MIMAT0000070&hsa-miR-17-5p&offsets|0|0, m-88&13|+|91350618|91350640&offsets|0|0]	CAAAGTGCTTACAGTGCAGGTAG	iso-23-20XZ03PK0H	17	231	13.2271	0.000275932	12.56	0.000394458	0.994443	0.991383	0.997513	0.000394458	9.00043	0.00269916	0.00269916	HighMeanStrata=FALSE (116), HighMeanStrata=TRUE (132)
survival_enrolment	Natural log	BothWithAndWithoutRiluzole	isomiR	exclusive~TGACCTATGAATTGACAGCCAGT~wildtype~hsa-59-507.1&WithFlank&11|-|64891153|64891229@8.30.23~[MIMAT0000222&hsa-miR-192-5p&offsets|+1|+3, m-59&11|-|64891203|64891223&offsets|+1|+3]	TGACCTATGAATTGACAGCCAGT	iso-23-X1VUIUJ1Z	17	231	13.2221	0.000276667	14.99	0.000107974	0.888599	0.83703	0.943346	0.000107974	15.7243	7.32785e-05	7.32785e-05	HighMeanStrata=FALSE (62), HighMeanStrata=TRUE (186)
survival_enrolment	Linear	BothWithAndWithoutRiluzole	not-itr	TGAGGGGCAGAGAGCGAGACTCT	TGAGGGGCAGAGAGCGAGACTCT	na-23-XK6PFJ5D03	17	231	13.2152	0.000277691	14.72	0.000124407	1.00564	1.00276	1.00854	0.000124407	12.226	0.000471293	0.000471293	HighMeanStrata=FALSE (152), HighMeanStrata=TRUE (96)
survival_enrolment	Linear	NoRiluzole	not-itr	TCCTGTGCTGAGCTGCCCCGAGT	TCCTGTGCTGAGCTGCCCCGAGT	na-23-8YXYFYKSZ	7	76	13.2104	0.000278403	13.91	0.000191742	1.02549	1.01201	1.03914	0.000191742	6.30141	0.0120642	0.0120642	HighMeanStrata=FALSE (44), HighMeanStrata=TRUE (39)
survival_enrolment	Natural log	BothWithAndWithoutRiluzole	not-itr	CGAGGGGCAGAGAGCGAGACTTT	CGAGGGGCAGAGAGCGAGACTTT	na-23-LK6PFJ5D0Q	17	231	13.2091	0.000278596	12.21	0.000475125	1.20376	1.08484	1.33571	0.000475125	13.7246	0.000211668	0.000211668	HighMeanStrata=FALSE (94), HighMeanStrata=TRUE (154)
survival_enrolment	Natural log	NoRiluzole	isomiR	exclusive~CAAAGTGCTGTTCGTGCAGGTA~wildtype~hsa-29-250.1&WithFlank&7|-|100093770|100093843@7.28.22~[MIMAT0000093&hsa-miR-93-5p&offsets|0|-1, m-29&7|-|100093815|100093837&offsets|0|-1]	CAAAGTGCTGTTCGTGCAGGTA	iso-22-20XYYWPKO	7	76	13.1779	0.000283268	12.66	0.000373687	0.52086	0.363642	0.746051	0.000373687	8.59539	0.00337014	0.00337014	HighMeanStrata=FALSE (44), HighMeanStrata=TRUE (39)
survival_enrolment	Natural log	BothWithAndWithoutRiluzole	not-itr	GTCTACGGCCGTACCA	GTCTACGGCCGTACCA	na-16-SXM1S1B	17	231	13.1775	0.000283327	12.94	0.00032238	1.17207	1.07493	1.278	0.00032238	10.1466	0.00144571	0.00144571	HighMeanStrata=FALSE (102), HighMeanStrata=TRUE (146)
survival_enrolment	Linear	NoRiluzole	rRF	CGACTCTTAGCGGTGGATCACTCGGCTCGTGCGTC~clustered_U13369.1_+_-50_13364_Gonz45S_45S_50ntFlanks@6673.6707.35, hg38_21_+_8205938_8219352_RNA45SN2_45S_50ntFlanks@6634.6668.35, hg38_21_+_8388985_8402393_RNA45SN3_45S_50ntFlanks@6622.6656.35, hg38_21_+_8433172_8446622_RNA45SN1_45S_50ntFlanks@6651.6685.35, unplaced_AL353644.34_+_122223_135695_RNA45SN4_45S_50ntFlanks@6654.6688.35, unplaced_AL592188.60_+_10537…	CGACTCTTAGCGGTGGATCACTCGGCTCGTGCGTC	rRF-35-LINPM456484WQM	7	76	13.1763	0.000283513	8.34	0.00388247	0.96836	0.947457	0.989725	0.00388247	9.42077	0.00214541	0.00214541	HighMeanStrata=FALSE (63), HighMeanStrata=TRUE (20)
survival_enrolment	Natural log	BothWithAndWithoutRiluzole	not-itr	CAGCCCGTGTTCGGAAGATTTTC	CAGCCCGTGTTCGGAAGATTTTC	na-23-J1MWW2FN05	17	231	13.1738	0.000283891	11.54	0.000681772	0.792952	0.693605	0.906529	0.000681772	14.4099	0.000147028	0.000147028	HighMeanStrata=FALSE (195), HighMeanStrata=TRUE (53)
survival_enrolment	Natural log	BothWithAndWithoutRiluzole	isomiR	exclusive~AATGGCGCCACTAGGGTTGTG~wildtype~hsa-541-148.1&WithFlank&X|+|110055342|110055416@48.68.21~[MIMAT0003322&hsa-miR-652-3p&offsets|0|0, m-148&X|+|110055389|110055410&offsets|0|-1]	AATGGCGCCACTAGGGTTGTG	iso-21-D8L64K7W0	17	231	13.172	0.000284163	15.66	7.57179e-05	0.866182	0.806697	0.930054	7.57179e-05	8.58497	0.0033895	0.0033895	HighMeanStrata=FALSE (64), HighMeanStrata=TRUE (184)
survival_enrolment	Linear	BothWithAndWithoutRiluzole	isomiR	exclusive~TGAGGTAGTAGATTGTATAGA~wildtype+A(s)~hsa-20-275.1&WithFlank&9|+|94176347|94176436@7.26.20(+1A), hsa-19-453.1&WithFlank&X|-|53557190|53557273@7.26.20(+1A)~[MIMAT0000067&hsa-let-7f-5p&offsets|0|-2(+1A), m-20&9|+|94176353|94176374&offsets|0|-2(+1A)], [MIMAT0000067_1&hsa-let-7f-5p&offsets|0|-2(+1A), m-19&X|-|53557246|53557267&offsets|0|-2(+1A)]	TGAGGTAGTAGATTGTATAGA	iso-21-XKVL5YVPB	17	231	13.1691	0.000284607	14.7	0.000125892	1.01929	1.00938	1.02929	0.000125892	13.0102	0.000309792	0.000309792	HighMeanStrata=FALSE (147), HighMeanStrata=TRUE (101)
survival_onset	Natural log	BothWithAndWithoutRiluzole	not-itr	TGTTCGGAAGATTTTC	TGTTCGGAAGATTTTC	na-16-9960IZD	17	231	13.1649	0.000285243	13	0.000311202	0.882118	0.82398	0.944357	0.000311202	14.6602	0.000128738	0.000128738	HighMeanStrata=FALSE (124), HighMeanStrata=TRUE (124)
survival_enrolment	Natural log	BothWithAndWithoutRiluzole	not-itr	TAAGGTAGTAGGTTGTGTGGT	TAAGGTAGTAGGTTGTGTGGT	na-21-UKVLRY98E	17	231	13.1575	0.00028637	13.15	0.000287871	1.18747	1.08215	1.30305	0.000287871	16.4399	5.02176e-05	5.02176e-05	HighMeanStrata=FALSE (105), HighMeanStrata=TRUE (143)
survival_enrolment	Natural log	YesRiluzole	tRF	exclusive~GCCGTGATCGTATAGTGGTTAGTACTCTGC~5'-tRF~trna111_HisGTG_1_-_147774845_147774916@1.30.30, trna118_HisGTG_1_-_145396881_145396952@1.30.30, trna16_HisGTG_1_+_146544773_146544844@1.30.30, trna1_HisGTG_15_+_45493349_45493420@1.30.30, trna21_HisGTG_1_+_147753471_147753542@1.30.30, trna33_HisGTG_6_+_27125906_27125977@1.30.30, trna7_HisGTG_9_-_14433938_14434009@1.30.30, trna8_HisGTG_15_-_45492611_…	GCCGTGATCGTATAGTGGTTAGTACTCTGC	tRF-30-PW5SVP9N15WV	10	155	13.1524	0.000287148	13.05	0.000303081	0.890286	0.835888	0.948224	0.000303081	15.7839	7.10035e-05	7.10035e-05	HighMeanStrata=FALSE (68), HighMeanStrata=TRUE (97)
survival_onset	Natural log	BothWithAndWithoutRiluzole	not-itr	GTTCGGAAGATTTTC	GTTCGGAAGATTTTC	na-15-7SO2Z9	17	231	13.138	0.00028936	12.94	0.000321747	0.884772	0.827678	0.945804	0.000321747	16.4164	5.08446e-05	5.08446e-05	HighMeanStrata=FALSE (127), HighMeanStrata=TRUE (121)
survival_enrolment	Linear	BothWithAndWithoutRiluzole	isomiR	snp~TGAGGTAGTAAATTGTATAGTT~[COSN22445737]~[hsa-19-453.1&WithFlank&X|-|53557190|53557273]	TGAGGTAGTAAATTGTATAGTT	iso-22-XKVLDYVPQ	17	231	13.1367	0.000289562	15.17	9.8508e-05	1.00886	1.00439	1.01336	9.8508e-05	11.8782	0.000567941	0.000567941	HighMeanStrata=FALSE (157), HighMeanStrata=TRUE (91)
survival_enrolment	Natural log	NoRiluzole	isomiR	exclusive~TGGAGAGAAAGGCAGTTCCTGA~wildtype~hsa-145-306.1&WithFlank&22|+|20033147|20033214@7.28.22~[MIMAT0000455&hsa-miR-185-5p&offsets|0|0, m-145&22|+|20033153|20033174&offsets|0|0]	TGGAGAGAAAGGCAGTTCCTGA	iso-22-90FB6PY7L	7	76	13.1353	0.000289781	13.2	0.000279306	0.535035	0.381838	0.749697	0.000279306	11.8028	0.000591409	0.000591409	HighMeanStrata=FALSE (42), HighMeanStrata=TRUE (41)
survival_enrolment	Natural log	BothWithAndWithoutRiluzole	isomiR	exclusive~TGAGGTAGTAGGTTGTGTGGTC~wildtype+C(s)~hsa-14-171.1&WithFlank&22|+|46113685|46113772@7.27.21(+1C)~[MIMAT0000063&hsa-let-7b-5p&offsets|0|-1(+1C), m-14&22|+|46113691|46113712&offsets|0|-1(+1C)]	TGAGGTAGTAGGTTGTGTGGTC	iso-22-XKVLRY985	17	231	13.1221	0.000291828	12.24	0.00046752	1.17767	1.07458	1.29066	0.00046752	14.7537	0.000122508	0.000122508	HighMeanStrata=FALSE (115), HighMeanStrata=TRUE (133)
survival_enrolment	Linear	BothWithAndWithoutRiluzole	isomiR	exclusive~TAGTGCAATATTGCTTATAGGGT~wildtype~hsa-519-272.1&WithFlank&17|-|59137781|59137855@47.69.23~[MIMAT0003885&hsa-miR-454-3p&offsets|0|0, m-272&17|-|59137787|59137809&offsets|0|0]	TAGTGCAATATTGCTTATAGGGT	iso-23-V42LZIVPDZ	17	231	13.1181	0.000292449	10.47	0.00121199	0.986995	0.9792	0.994851	0.00121199	7.4292	0.00641739	0.00641739	HighMeanStrata=FALSE (141), HighMeanStrata=TRUE (107)
survival_onset	Natural log	NoRiluzole	rRF	GCCAGCAGCCGCGGTA~clustered_U13369.1_+_-50_13364_Gonz45S_45S_50ntFlanks@4319.4334.16, hg38_21_+_8205938_8219352_RNA45SN2_45S_50ntFlanks@4306.4321.16, hg38_21_+_8388985_8402393_RNA45SN3_45S_50ntFlanks@4294.4309.16, hg38_21_+_8433172_8446622_RNA45SN1_45S_50ntFlanks@4317.4332.16, unplaced_AL353644.34_+_122223_135695_RNA45SN4_45S_50ntFlanks@4321.4336.16, unplaced_AL592188.60_+_105374_118830_RNA45SN5_4…	GCCAGCAGCCGCGGTA	rRF-16-PPJ1Q3B	7	76	13.1085	0.000293954	13.03	0.000307269	0.80058	0.709492	0.903363	0.000307269	10.0277	0.00154206	0.00154206	HighMeanStrata=FALSE (32), HighMeanStrata=TRUE (51)
survival_enrolment	Natural log	BothWithAndWithoutRiluzole	not-itr	TGAGGTAGCAGGTTGTGTGG	TGAGGTAGCAGGTTGTGTGG	na-20-XKVFRY98	17	231	13.1079	0.00029406	13.07	0.000300788	1.15684	1.06897	1.25193	0.000300788	14.561	0.000135696	0.000135696	HighMeanStrata=FALSE (106), HighMeanStrata=TRUE (142)
survival_enrolment	Natural log	NoRiluzole	not-itr	GATTTCCCCTTGGGGTTGTAGGACCA	GATTTCCCCTTGGGGTTGTAGGACCA	na-26-5ZK79KZL61B	7	76	13.1078	0.000294062	12.01	0.000529073	0.773761	0.66928	0.894551	0.000529073	10.5012	0.00119296	0.00119296	HighMeanStrata=FALSE (46), HighMeanStrata=TRUE (37)
survival_enrolment	Natural log	NoRiluzole	isomiR	exclusive~TTCAAGTAATTCAGGATAGGT~wildtype~hsa-53-218.1&WithFlank&2|+|218402651|218402718@7.27.21~[MIMAT0000083&hsa-miR-26b-5p&offsets|0|0, m-53&2|+|218402657|218402678&offsets|0|-1]	TTCAAGTAATTCAGGATAGGT	iso-21-YOSE8KHKE	7	76	13.104	0.000294666	12.34	0.000443186	0.565273	0.411184	0.777106	0.000443186	6.76853	0.00927793	0.00927793	HighMeanStrata=FALSE (46), HighMeanStrata=TRUE (37)
survival_enrolment	Natural log	BothWithAndWithoutRiluzole	tRF	exclusive~GCATGGGTGGTTCAGTGGTAGAATTCTC~5'-tRF~trna2_GlyGCC_21_-_18827107_18827177@1.28.28, trna35_GlyGCC_1_+_161413094_161413164@1.28.28, trna37_GlyGCC_1_+_161420467_161420537@1.28.28, trna39_GlyGCC_1_+_161427898_161427968@1.28.28, trna41_GlyGCC_1_+_161435258_161435328@1.28.28	GCATGGGTGGTTCAGTGGTAGAATTCTC	tRF-28-P4R8YP9LOND5	17	231	13.101	0.00029513	14.3	0.000156212	0.874005	0.815073	0.937199	0.000156212	4.26254	0.0389617	0.0389617	HighMeanStrata=FALSE (96), HighMeanStrata=TRUE (152)
survival_onset	Natural log	BothWithAndWithoutRiluzole	not-itr	CCTTGGGGTTGTAGGACCAC	CCTTGGGGTTGTAGGACCAC	na-20-3YRNSK05	17	231	13.1008	0.00029517	12.56	0.000394785	0.851932	0.77967	0.93089	0.000394785	16.2396	5.58161e-05	5.58161e-05	HighMeanStrata=FALSE (138), HighMeanStrata=TRUE (110)
survival_enrolment	Natural log	YesRiluzole	not-itr	ATTTCCCCTTGGGGTTGTAGGACCA	ATTTCCCCTTGGGGTTGTAGGACCA	na-25-I9KZR39PO6	10	155	13.0868	0.000297378	11.92	0.000556008	0.773286	0.668261	0.894817	0.000556008	13.8865	0.000194186	0.000194186	HighMeanStrata=FALSE (112), HighMeanStrata=TRUE (53)
survival_enrolment	Natural log	BothWithAndWithoutRiluzole	not-itr	TGGTAATACGACGTACTTTGTGT	TGGTAATACGACGTACTTTGTGT	na-23-9LHHELNY0N	17	231	13.0862	0.000297483	13.22	0.00027649	1.22502	1.09808	1.36663	0.00027649	12.3971	0.000430007	0.000430007	HighMeanStrata=FALSE (116), HighMeanStrata=TRUE (132)
survival_enrolment	Natural log	BothWithAndWithoutRiluzole	not-itr	TGGTAATAAGACGTACTTAGTGT	TGGTAATAAGACGTACTTAGTGT	na-23-9LH0ELNP0N	17	231	13.0842	0.000297792	13.17	0.000284895	1.16549	1.07296	1.26599	0.000284895	13.1155	0.000292861	0.000292861	HighMeanStrata=FALSE (116), HighMeanStrata=TRUE (132)
survival_enrolment	Linear	BothWithAndWithoutRiluzole	not-itr	GGTGGCTGTAGCTCAGTTGGTAGAGTCC	GGTGGCTGTAGCTCAGTTGGTAGAGTCC	na-28-R8NLQ678V00J	17	231	13.0741	0.00029941	11.53	0.000683184	0.989196	0.983015	0.995417	0.000683184	12.1374	0.000494218	0.000494218	HighMeanStrata=FALSE (161), HighMeanStrata=TRUE (87)
survival_onset	Natural log	BothWithAndWithoutRiluzole	isomiR	exclusive~CCCCCAGGTGTGATTCTGATTTGC~wildtype~hsa-89-124.1&WithFlank&X|-|85903636|85903708@47.70.24~[MIMAT0004682&hsa-miR-361-3p&offsets|+1|+2, m-124&X|-|85903642|85903663&offsets|+1|+3]	CCCCCAGGTGTGATTCTGATTTGC	iso-24-KR14XNNEKM	17	231	13.0716	0.000299814	14.06	0.00017695	0.88981	0.837136	0.945798	0.00017695	15.8446	6.87635e-05	6.87635e-05	HighMeanStrata=FALSE (63), HighMeanStrata=TRUE (185)
survival_onset	Natural log	BothWithAndWithoutRiluzole	isomiR	exclusive~TAGCAGCACGTAAATATTGGC~wildtype~hsa-62-415.1&WithFlank&13|-|50048979|50049054@7.27.21, hsa-61-252.1&WithFlank&3|+|160404748|160404822@7.27.21~[MIMAT0000069&hsa-miR-16-5p&offsets|0|-1, m-62&13|-|50049027|50049048&offsets|0|-1], [MIMAT0000069_1&hsa-miR-16-5p&offsets|0|-1, m-61&3|+|160404754|160404775&offsets|0|-1]	TAGCAGCACGTAAATATTGGC	iso-21-VFPHUEI8D	17	231	13.0715	0.000299819	12.41	0.000425996	0.688355	0.559233	0.847289	0.000425996	9.79872	0.00174634	0.00174634	HighMeanStrata=FALSE (140), HighMeanStrata=TRUE (108)
survival_enrolment	Natural log	NoRiluzole	rRF	CGACTCTTAGCGGTGGATCACTCGGCTCGTGCGTC~clustered_U13369.1_+_-50_13364_Gonz45S_45S_50ntFlanks@6673.6707.35, hg38_21_+_8205938_8219352_RNA45SN2_45S_50ntFlanks@6634.6668.35, hg38_21_+_8388985_8402393_RNA45SN3_45S_50ntFlanks@6622.6656.35, hg38_21_+_8433172_8446622_RNA45SN1_45S_50ntFlanks@6651.6685.35, unplaced_AL353644.34_+_122223_135695_RNA45SN4_45S_50ntFlanks@6654.6688.35, unplaced_AL592188.60_+_10537…	CGACTCTTAGCGGTGGATCACTCGGCTCGTGCGTC	rRF-35-LINPM456484WQM	7	76	13.071	0.000299903	13.92	0.000190836	0.808331	0.72284	0.903933	0.000190836	14.9053	0.000113046	0.000113046	HighMeanStrata=FALSE (30), HighMeanStrata=TRUE (53)
survival_enrolment	Natural log	YesRiluzole	not-itr	TGGTAATACGACGTACTCAGTGT	TGGTAATACGACGTACTCAGTGT	na-23-9LHHEL4P0N	10	155	13.0701	0.000300048	13.07	0.000300568	1.18654	1.08145	1.30184	0.000300568	15.6006	7.82301e-05	7.82301e-05	HighMeanStrata=FALSE (79), HighMeanStrata=TRUE (86)
survival_enrolment	Natural log	NoRiluzole	tRF	exclusive~GAGAAAGCTCACAAGAACTGCTAAC~5'-tRF~trnaMT_SerGCT_MT_+_12207_12265@1.25.25	GAGAAAGCTCACAAGAACTGCTAAC	tRF-25-5BF900BY4D	7	76	13.0675	0.000300466	13.94	0.000189157	0.814996	0.731997	0.907405	0.000189157	10.6173	0.00112036	0.00112036	HighMeanStrata=FALSE (30), HighMeanStrata=TRUE (53)
survival_onset	Natural log	BothWithAndWithoutRiluzole	not-itr	GTCTGCCTCAGCGTCGGT	GTCTGCCTCAGCGTCGGT	na-18-SY36QMDZ	17	231	13.0635	0.00030111	12.38	0.000433895	0.834768	0.754875	0.923116	0.000433895	17.2077	3.35068e-05	3.35068e-05	HighMeanStrata=FALSE (144), HighMeanStrata=TRUE (104)
survival_enrolment	Natural log	NoRiluzole	not-itr	CCCTGTACTGAGCTGCCCCGAGA	CCCTGTACTGAGCTGCCCCGAGA	na-23-KYUYFYKSX	7	76	13.0606	0.000301567	10.85	0.000989771	1.45607	1.16431	1.82094	0.000989771	3.23967	0.0718753	0.0718753	HighMeanStrata=FALSE (35), HighMeanStrata=TRUE (48)
survival_enrolment	Natural log	BothWithAndWithoutRiluzole	isomiR	exclusive~ATTGCACGGTATCCATCTGT~wildtype~hsa-1027-178.1&WithFlank&X|-|134169375|134169452@51.70.20~[MIMAT0000707&hsa-miR-363-3p&offsets|+1|-1, m-178&X|-|134169381|134169403&offsets|+1|-2]	ATTGCACGGTATCCATCTGT	iso-20-IVE3H6WW	17	231	13.0583	0.000301949	13.74	0.000209663	0.898983	0.849767	0.95105	0.000209663	13.2512	0.00027241	0.00027241	HighMeanStrata=FALSE (81), HighMeanStrata=TRUE (167)
survival_enrolment	Natural log	NoRiluzole	not-itr	CCAGTAAACGGCGGCCGTA	CCAGTAAACGGCGGCCGTA	na-19-K3BHQJHB	7	76	13.0526	0.00030287	10.3	0.0013297	0.814288	0.718277	0.923132	0.0013297	13.5654	0.000230395	0.000230395	HighMeanStrata=FALSE (60), HighMeanStrata=TRUE (23)
survival_enrolment	Natural log	BothWithAndWithoutRiluzole	not-itr	CTACCGTGCGTAGGA	CTACCGTGCGTAGGA	na-15-417HV2	17	231	13.0429	0.00030443	11.52	0.000688205	0.79088	0.690677	0.905619	0.000688205	12.2367	0.000468577	0.000468577	HighMeanStrata=FALSE (193), HighMeanStrata=TRUE (55)
survival_onset	Natural log	BothWithAndWithoutRiluzole	not-itr	TCGGAAGAAGGGGTGCCTGG	TCGGAAGAAGGGGTGCCTGG	na-20-W2F0R438	17	231	13.0426	0.00030449	12.67	0.000370809	0.869348	0.804854	0.93901	0.000370809	11.9316	0.000551884	0.000551884	HighMeanStrata=FALSE (125), HighMeanStrata=TRUE (123)
survival_onset	Natural log	BothWithAndWithoutRiluzole	not-itr	CGTGTTCGGAAGATTTTC	CGTGTTCGGAAGATTTTC	na-18-MWW2FN05	17	231	13.038	0.000305229	12.43	0.000422799	0.870826	0.806373	0.94043	0.000422799	12.2934	0.000454558	0.000454558	HighMeanStrata=FALSE (139), HighMeanStrata=TRUE (109)
survival_enrolment	Natural log	YesRiluzole	tRF	exclusive~TCCCACATGGTCTAGCGGTTAGGATTCC~5'-tRF~trna11_GluTTC_15_-_26327381_26327452@1.28.28, trna3_GluTTC_13_-_45492062_45492133@1.28.28	TCCCACATGGTCTAGCGGTTAGGATTCC	tRF-28-86J8WPMN1E0J	10	155	13.0355	0.000305642	14.76	0.000122188	0.845506	0.776127	0.921087	0.000122188	6.95372	0.00836452	0.00836452	HighMeanStrata=FALSE (45), HighMeanStrata=TRUE (120)
survival_onset	Linear	NoRiluzole	rRF	AGCAGGACGGTGGCCATG~clustered_U13369.1_+_-50_13364_Gonz45S_45S_50ntFlanks@9935.9952.18, hg38_21_+_8205938_8219352_RNA45SN2_45S_50ntFlanks@9909.9926.18, hg38_21_+_8388985_8402393_RNA45SN3_45S_50ntFlanks@9896.9913.18, hg38_21_+_8433172_8446622_RNA45SN1_45S_50ntFlanks@9938.9955.18, unplaced_AL353644.34_+_122223_135695_RNA45SN4_45S_50ntFlanks@9945.9962.18, unplaced_AL592188.60_+_105374_118830_RNA45SN5…	AGCAGGACGGTGGCCATG	rRF-18-FPO891D0	7	76	13.022	0.000307857	6.88	0.00870996	0.946913	0.909096	0.986302	0.00870996	5.51235	0.0188827	0.0188827	HighMeanStrata=FALSE (57), HighMeanStrata=TRUE (26)
survival_enrolment	Natural log	BothWithAndWithoutRiluzole	not-itr	TGAGATAGTAGGTTGTGTGGTT	TGAGATAGTAGGTTGTGTGGTT	na-22-X2VLRY98Q	17	231	13.0142	0.000309146	12.53	0.00039995	1.21159	1.08945	1.34742	0.00039995	9.8817	0.00166931	0.00166931	HighMeanStrata=FALSE (90), HighMeanStrata=TRUE (158)
survival_enrolment	Linear	YesRiluzole	not-itr	TGGTAGTACGACGTACTTAGTGT	TGGTAGTACGACGTACTTAGTGT	na-23-9LSHELNP0N	10	155	13.006	0.000310501	14.7	0.000125942	1.00399	1.00195	1.00604	0.000125942	7.01161	0.00809829	0.00809829	HighMeanStrata=FALSE (102), HighMeanStrata=TRUE (63)
survival_enrolment	Linear	BothWithAndWithoutRiluzole	not-itr	CCCCTTGGGGTTGTAGGACCA	CCCCTTGGGGTTGTAGGACCA	na-21-K79KZL61B	17	231	13.0045	0.000310745	10.93	0.000948527	0.983984	0.974608	0.99345	0.000948527	15.1884	9.7297e-05	9.7297e-05	HighMeanStrata=FALSE (172), HighMeanStrata=TRUE (76)
survival_enrolment	Linear	YesRiluzole	isomiR	exclusive~TAGGTAGTTTCCTGTTGTTGG~wildtype~hsa-146-1143.1&WithFlank&7|-|27169486|27169555@7.27.21~[MIMAT0001080&hsa-miR-196b-5p&offsets|0|-1, m-146&7|-|27169529|27169549&offsets|0|0]	TAGGTAGTTTCCTGTTGTTGG	iso-21-V31Z3W9Y0	10	155	12.9994	0.000311588	18.84	1.42338e-05	1.00776	1.00425	1.01128	1.42338e-05	10.4375	0.00123485	0.00123485	HighMeanStrata=FALSE (111), HighMeanStrata=TRUE (54)
survival_enrolment	Linear	NoRiluzole	not-itr	TCCTGTACTGAGCCGCCCCGAGT	TCCTGTACTGAGCCGCCCCGAGT	na-23-8YUYFSKSZ	7	76	12.988	0.000313487	13.4	0.000251246	1.01808	1.00836	1.02789	0.000251246	14.129	0.000170692	0.000170692	HighMeanStrata=FALSE (41), HighMeanStrata=TRUE (42)
survival_enrolment	Linear	BothWithAndWithoutRiluzole	isomiR	exclusive~TGAGGTAGTAGATTGTATAGTA~wildtype+A(s)~hsa-20-275.1&WithFlank&9|+|94176347|94176436@7.27.21(+1A), hsa-19-453.1&WithFlank&X|-|53557190|53557273@7.27.21(+1A)~[MIMAT0000067&hsa-let-7f-5p&offsets|0|-1(+1A), m-20&9|+|94176353|94176374&offsets|0|-1(+1A)], [MIMAT0000067_1&hsa-let-7f-5p&offsets|0|-1(+1A), m-19&X|-|53557246|53557267&offsets|0|-1(+1A)]	TGAGGTAGTAGATTGTATAGTA	iso-22-XKVL5YVPO	17	231	12.9831	0.000314321	15.38	8.80026e-05	1.00381	1.0019	1.00572	8.80026e-05	17.7001	2.58615e-05	2.58615e-05	HighMeanStrata=FALSE (155), HighMeanStrata=TRUE (93)
survival_enrolment	Natural log	NoRiluzole	isomiR	snp~TGTAAACATCCCTGACTGGAAGCT~[COSN19694047]~[hsa-21-254.1&WithFlank&8|-|134804873|134804946]	TGTAAACATCCCTGACTGGAAGCT	iso-24-9O0M3UN2EW	7	76	12.9705	0.000316434	10.64	0.00110507	1.65998	1.22424	2.25081	0.00110507	9.91438	0.00163992	0.00163992	HighMeanStrata=FALSE (38), HighMeanStrata=TRUE (45)
survival_enrolment	Natural log	YesRiluzole	not-itr	TTGGCCTCAAGTCAGGCAGG	TTGGCCTCAAGTCAGGCAGG	na-20-ZJ4OSPPK	10	155	12.9673	0.000316973	11.88	0.000567346	0.795438	0.698373	0.905994	0.000567346	13.0969	0.000295792	0.000295792	HighMeanStrata=FALSE (113), HighMeanStrata=TRUE (52)
survival_enrolment	Natural log	YesRiluzole	not-itr	TGGTAATACGATGTACTTAGTGT	TGGTAATACGATGTACTTAGTGT	na-23-9LHHILNP0N	10	155	12.9412	0.000321422	13	0.000311127	1.2197	1.09489	1.35873	0.000311127	9.16386	0.00246841	0.00246841	HighMeanStrata=FALSE (81), HighMeanStrata=TRUE (84)
survival_enrolment	Natural log	YesRiluzole	not-itr	TTGAGGATATGGGATCGAGACGACA	TTGAGGATATGGGATCGAGACGACA	na-25-Z05QREL2LF	10	155	12.9398	0.000321663	13.37	0.000256276	1.19488	1.0861	1.31455	0.000256276	9.58208	0.00196485	0.00196485	HighMeanStrata=FALSE (82), HighMeanStrata=TRUE (83)
survival_enrolment	Natural log	NoRiluzole	rRF	CGACTCTTAGCGGTGGAT~clustered_U13369.1_+_-50_13364_Gonz45S_45S_50ntFlanks@6673.6690.18, hg38_21_+_8205938_8219352_RNA45SN2_45S_50ntFlanks@6634.6651.18, hg38_21_+_8388985_8402393_RNA45SN3_45S_50ntFlanks@6622.6639.18, hg38_21_+_8433172_8446622_RNA45SN1_45S_50ntFlanks@6651.6668.18, unplaced_AL353644.34_+_122223_135695_RNA45SN4_45S_50ntFlanks@6654.6671.18, unplaced_AL592188.60_+_105374_118830_RNA45SN5…	CGACTCTTAGCGGTGGAT	rRF-18-LINPM4D7	7	76	12.9394	0.00032173	12.69	0.000367171	0.834294	0.75515	0.921733	0.000367171	13.2961	0.000265964	0.000265964	HighMeanStrata=FALSE (38), HighMeanStrata=TRUE (45)
survival_enrolment	Natural log	NoRiluzole	not-itr	TCCTGTACTGAGCTGCCCCGGGT	TCCTGTACTGAGCTGCCCCGGGT	na-23-8YUYFYKSDZ	7	76	12.9377	0.000322034	10.81	0.00100934	1.50459	1.17939	1.91945	0.00100934	8.67333	0.003229	0.003229	HighMeanStrata=FALSE (22), HighMeanStrata=TRUE (61)
survival_enrolment	Natural log	BothWithAndWithoutRiluzole	isomiR	exclusive~ATCACATTGCCAGGGATTTC~wildtype~hsa-447-31.1&WithFlank&19|-|13836589|13836657@43.62.20~[MIMAT0000078&hsa-miR-23a-3p&offsets|0|-1, m-31&19|-|13836595|13836615&offsets|0|-1]	ATCACATTGCCAGGGATTTC	iso-20-H5IVJKI9	17	231	12.9297	0.000323402	15.52	8.17575e-05	0.848824	0.782349	0.920948	8.17575e-05	10.9013	0.000960976	0.000960976	HighMeanStrata=FALSE (105), HighMeanStrata=TRUE (143)
survival_enrolment	Natural log	NoRiluzole	isomiR	exclusive~TACAGTATAGATGATGTA~wildtype~hsa-170-318.1&WithFlank&17|-|28861542|28861610@44.61.18~[MIMAT0000436&hsa-miR-144-3p&offsets|0|-2, m-318&17|-|28861548|28861567&offsets|0|-2]	TACAGTATAGATGATGTA	iso-18-UPVPIE0B	7	76	12.927	0.000323872	12.99	0.000312482	0.838262	0.761587	0.922656	0.000312482	11.4743	0.00070565	0.00070565	HighMeanStrata=FALSE (34), HighMeanStrata=TRUE (49)
survival_enrolment	Linear	BothWithAndWithoutRiluzole	not-itr	GAAAGATTAAGGCAAGAGGTTAGC	GAAAGATTAAGGCAAGAGGTTAGC	na-24-O0IO6O5329	17	231	12.9199	0.000325102	10.93	0.000945686	0.983195	0.973367	0.993123	0.000945686	18.4287	1.7638e-05	1.7638e-05	HighMeanStrata=FALSE (180), HighMeanStrata=TRUE (68)
survival_onset	Natural log	BothWithAndWithoutRiluzole	not-itr	CGATATGGCATGAGAT	CGATATGGCATGAGAT	na-16-LL9FX2E	17	231	12.9182	0.000325401	11.5	0.000697699	0.776256	0.670532	0.89865	0.000697699	13.469	0.000242536	0.000242536	HighMeanStrata=FALSE (186), HighMeanStrata=TRUE (62)
survival_enrolment	Natural log	BothWithAndWithoutRiluzole	not-itr	TCCTGTACTGAGCTGCCCCGGGT	TCCTGTACTGAGCTGCCCCGGGT	na-23-8YUYFYKSDZ	17	231	12.9174	0.000325543	12.33	0.000445057	1.20782	1.08702	1.34205	0.000445057	13.0736	0.000299485	0.000299485	HighMeanStrata=FALSE (82), HighMeanStrata=TRUE (166)
survival_enrolment	Natural log	BothWithAndWithoutRiluzole	not-itr	GCGGTATACCGAAGCTCTAGGTGCGGCA	GCGGTATACCGAAGCTCTAGGTGCGGCA	na-28-Q3H1OJWP7HDU	17	231	12.912	0.000326491	11.47	0.00070812	0.799902	0.702938	0.910241	0.00070812	14.9335	0.000111366	0.000111366	HighMeanStrata=FALSE (190), HighMeanStrata=TRUE (58)
survival_enrolment	Natural log	BothWithAndWithoutRiluzole	tRF	ambiguous~AGTAAGGTCAGCTAAATAAGCTATCGGGCCCATACCCCG~5'-tRF~trnaMT_MetCAT_MT_+_4402_4469@1.39.39	AGTAAGGTCAGCTAAATAAGCTATCGGGCCCATACCCCG	tRF-39-1OR6QOH04MR1J51K	17	231	12.9083	0.000327133	16.12	5.94264e-05	0.846678	0.78061	0.918338	5.94264e-05	2.96844	0.0849038	0.0849038	HighMeanStrata=FALSE (74), HighMeanStrata=TRUE (174)
survival_enrolment	Natural log	NoRiluzole	not-itr	TAGCATATCGAGCCTGAGAACA	TAGCATATCGAGCCTGAGAACA	na-22-VFVSF75B2	7	76	12.9082	0.000327145	12.22	0.0004724	0.811826	0.722278	0.912477	0.0004724	14.9524	0.000110259	0.000110259	HighMeanStrata=FALSE (45), HighMeanStrata=TRUE (38)
survival_enrolment	Natural log	BothWithAndWithoutRiluzole	not-itr	CGAGGTAGTAGTTTGTGCTGTT	CGAGGTAGTAGTTTGTGCTGTT	na-22-LKVL7YXYQ	17	231	12.9035	0.000327971	11.61	0.000654659	1.17205	1.06978	1.28411	0.000654659	2.62489	0.1052	0.1052	HighMeanStrata=FALSE (85), HighMeanStrata=TRUE (163)
survival_enrolment	Linear	BothWithAndWithoutRiluzole	not-itr	GCCCGTGTTCGGAAGATTTTC	GCCCGTGTTCGGAAGATTTTC	na-21-PS9960IZD	17	231	12.8877	0.00033075	10.53	0.00117627	0.992412	0.987856	0.996989	0.00117627	19.2866	1.12493e-05	1.12493e-05	HighMeanStrata=FALSE (179), HighMeanStrata=TRUE (69)
survival_enrolment	Linear	BothWithAndWithoutRiluzole	isomiR	exclusive~AGCTACATTGTCTGCTGGGTTCC~wildtype+C(s)~hsa-405-91.1&WithFlank&X|-|45746175|45746248@47.67.21(+2C)~[MIMAT0000278&hsa-miR-221-3p&offsets|0|-2(+2C), m-91&X|-|45746181|45746202&offsets|0|-1(+2C)]	AGCTACATTGTCTGCTGGGTTCC	iso-23-FXJYWV930J	17	231	12.8876	0.000330769	17	3.74625e-05	1.01329	1.00695	1.01966	3.74625e-05	6.64567	0.00993969	0.00993969	HighMeanStrata=FALSE (168), HighMeanStrata=TRUE (80)
survival_enrolment	Natural log	NoRiluzole	not-itr	TGAGGGGCAGAGAGCGAGACTCT	TGAGGGGCAGAGAGCGAGACTCT	na-23-XK6PFJ5D03	7	76	12.8863	0.00033099	12.46	0.000416072	1.35303	1.14392	1.60037	0.000416072	20.8007	5.09655e-06	5.09655e-06	HighMeanStrata=FALSE (34), HighMeanStrata=TRUE (49)
survival_enrolment	Linear	BothWithAndWithoutRiluzole	isomiR	exclusive~GTCAGTTTGTCAAATACCCC~wildtype~hsa-480-120.1&WithFlank&X|+|66018889|66018964@50.69.20~[MIMAT0000280&hsa-miR-223-3p&offsets|+1|-1, m-120&X|+|66018937|66018958&offsets|+1|-1]	GTCAGTTTGTCAAATACCCC	iso-20-SPZW2E0R	17	231	12.8859	0.000331062	11.22	0.000810131	0.984736	0.975913	0.99364	0.000810131	3.1926	0.0739724	0.0739724	HighMeanStrata=FALSE (135), HighMeanStrata=TRUE (113)
survival_enrolment	Natural log	NoRiluzole	not-itr	GAGGAACACTAGTGGCGTAGGCGAGA	GAGGAACACTAGTGGCGTAGGCGAGA	na-26-520I18MPQ0B	7	76	12.8792	0.00033226	10.66	0.00109543	0.700712	0.565994	0.867495	0.00109543	16.499	4.86754e-05	4.86754e-05	HighMeanStrata=FALSE (60), HighMeanStrata=TRUE (23)
survival_enrolment	Natural log	NoRiluzole	not-itr	TCCTGTGCTGAGCTGCCCCGAG	TCCTGTGCTGAGCTGCCCCGAG	na-22-8YXYFYKSH	7	76	12.8751	0.000332988	10.58	0.00114225	1.46159	1.16282	1.83711	0.00114225	3.40188	0.0651223	0.0651223	HighMeanStrata=FALSE (36), HighMeanStrata=TRUE (47)
survival_enrolment	Natural log	BothWithAndWithoutRiluzole	not-itr	AATGATTGGCGATCAAGCGGTATACCGAAGCTCTAGGTGCGGCA	AATGATTGGCGATCAAGCGGTATACCGAAGCTCTAGGTGCGGCA	na-44-DUZJ56F8V5L04XRVIU	17	231	12.8611	0.000335484	11.86	0.000572371	0.841062	0.762171	0.928118	0.000572371	11.8301	0.000582799	0.000582799	HighMeanStrata=FALSE (165), HighMeanStrata=TRUE (83)
survival_enrolment	Natural log	BothWithAndWithoutRiluzole	not-itr	TCCTGTACCGAGCTGCCCCGAGT	TCCTGTACCGAGCTGCCCCGAGT	na-23-8YUSFYKSZ	17	231	12.8593	0.000335805	12.34	0.000442472	1.20801	1.08714	1.34231	0.000442472	14.156	0.000168257	0.000168257	HighMeanStrata=FALSE (84), HighMeanStrata=TRUE (164)
survival_enrolment	Linear	YesRiluzole	isomiR	exclusive~TAGGTAGTTTCCTGTTGTTGGG~wildtype~hsa-146-1143.1&WithFlank&7|-|27169486|27169555@7.28.22~[MIMAT0001080&hsa-miR-196b-5p&offsets|0|0, m-146&7|-|27169529|27169549&offsets|0|+1]	TAGGTAGTTTCCTGTTGTTGGG	iso-22-V31Z3W9Y4	10	155	12.8518	0.000337148	19.09	1.24953e-05	1.02173	1.01192	1.03163	1.24953e-05	7.85558	0.00506641	0.00506641	HighMeanStrata=FALSE (111), HighMeanStrata=TRUE (54)
survival_enrolment	Linear	BothWithAndWithoutRiluzole	not-itr	GCGAGAGTAGGACGTTGCCAGGTT	GCGAGAGTAGGACGTTGCCAGGTT	na-24-Q01POWX62E	17	231	12.8394	0.000339399	10.82	0.00100569	0.98858	0.981837	0.99537	0.00100569	15.4427	8.50469e-05	8.50469e-05	HighMeanStrata=FALSE (179), HighMeanStrata=TRUE (69)
survival_enrolment	Natural log	NoRiluzole	not-itr	TGGTAATACGACGTACTTAGCGT	TGGTAATACGACGTACTTAGCGT	na-23-9LHHELNPDN	7	76	12.8363	0.000339967	12.44	0.000420314	1.26998	1.11203	1.45036	0.000420314	11.4363	0.000720225	0.000720225	HighMeanStrata=FALSE (37), HighMeanStrata=TRUE (46)
survival_enrolment	Linear	NoRiluzole	rRF	GCCAGCAGCCGCGGTA~clustered_U13369.1_+_-50_13364_Gonz45S_45S_50ntFlanks@4319.4334.16, hg38_21_+_8205938_8219352_RNA45SN2_45S_50ntFlanks@4306.4321.16, hg38_21_+_8388985_8402393_RNA45SN3_45S_50ntFlanks@4294.4309.16, hg38_21_+_8433172_8446622_RNA45SN1_45S_50ntFlanks@4317.4332.16, unplaced_AL353644.34_+_122223_135695_RNA45SN4_45S_50ntFlanks@4321.4336.16, unplaced_AL592188.60_+_105374_118830_RNA45SN5_4…	GCCAGCAGCCGCGGTA	rRF-16-PPJ1Q3B	7	76	12.8277	0.00034153	6.67	0.00980412	0.963966	0.937489	0.991191	0.00980412	4.90713	0.0267461	0.0267461	HighMeanStrata=FALSE (64), HighMeanStrata=TRUE (19)
survival_onset	Linear	YesRiluzole	isomiR	exclusive~CAAAGTGCTGTTCGTGCAGGTAGG~wildtype+G(s)~hsa-29-250.1&WithFlank&7|-|100093770|100093843@7.29.23(+1G)~[MIMAT0000093&hsa-miR-93-5p&offsets|0|0(+1G), m-29&7|-|100093815|100093837&offsets|0|0(+1G)]	CAAAGTGCTGTTCGTGCAGGTAGG	iso-24-20XYYWPK2Y	10	155	12.821	0.000342755	15.22	9.57374e-05	1.04051	1.01995	1.06147	9.57374e-05	8.8595	0.00291567	0.00291567	HighMeanStrata=FALSE (117), HighMeanStrata=TRUE (48)
survival_enrolment	Natural log	BothWithAndWithoutRiluzole	rRF	CGACTCTTAGCGGTGGATCACTCG~clustered_U13369.1_+_-50_13364_Gonz45S_45S_50ntFlanks@6673.6696.24, hg38_21_+_8205938_8219352_RNA45SN2_45S_50ntFlanks@6634.6657.24, hg38_21_+_8388985_8402393_RNA45SN3_45S_50ntFlanks@6622.6645.24, hg38_21_+_8433172_8446622_RNA45SN1_45S_50ntFlanks@6651.6674.24, unplaced_AL353644.34_+_122223_135695_RNA45SN4_45S_50ntFlanks@6654.6677.24, unplaced_AL592188.60_+_105374_118830_RN…	CGACTCTTAGCGGTGGATCACTCG	rRF-24-LINPM456HK	17	231	12.8208	0.000342784	12.88	0.000331516	0.884401	0.827022	0.945761	0.000331516	7.89454	0.00495843	0.00495843	HighMeanStrata=FALSE (93), HighMeanStrata=TRUE (155)
survival_enrolment	Linear	BothWithAndWithoutRiluzole	isomiR	exclusive~TAGCAGCACGTAAATATTGGC~wildtype~hsa-62-415.1&WithFlank&13|-|50048979|50049054@7.27.21, hsa-61-252.1&WithFlank&3|+|160404748|160404822@7.27.21~[MIMAT0000069&hsa-miR-16-5p&offsets|0|-1, m-62&13|-|50049027|50049048&offsets|0|-1], [MIMAT0000069_1&hsa-miR-16-5p&offsets|0|-1, m-61&3|+|160404754|160404775&offsets|0|-1]	TAGCAGCACGTAAATATTGGC	iso-21-VFPHUEI8D	17	231	12.8091	0.000344941	10.04	0.00152885	0.999558	0.999284	0.999831	0.00152885	9.84185	0.00170586	0.00170586	HighMeanStrata=FALSE (162), HighMeanStrata=TRUE (86)
survival_enrolment	Natural log	NoRiluzole	not-itr	TGAGGTAGTAGGCTGTGTGG	TGAGGTAGTAGGCTGTGTGG	na-20-XKVL6Y98	7	76	12.8036	0.000345961	12.09	0.000506883	1.30959	1.12489	1.52462	0.000506883	9.20556	0.00241281	0.00241281	HighMeanStrata=FALSE (36), HighMeanStrata=TRUE (47)
survival_enrolment	Natural log	BothWithAndWithoutRiluzole	rRF	GACTCTTAGCGGTGGATCACTCGGCT~clustered_U13369.1_+_-50_13364_Gonz45S_45S_50ntFlanks@6674.6699.26, hg38_21_+_8205938_8219352_RNA45SN2_45S_50ntFlanks@6635.6660.26, hg38_21_+_8388985_8402393_RNA45SN3_45S_50ntFlanks@6623.6648.26, hg38_21_+_8433172_8446622_RNA45SN1_45S_50ntFlanks@6652.6677.26, unplaced_AL353644.34_+_122223_135695_RNA45SN4_45S_50ntFlanks@6655.6680.26, unplaced_AL592188.60_+_105374_118830_…	GACTCTTAGCGGTGGATCACTCGGCT	rRF-26-O9YJR8H5WJE	17	231	12.8032	0.000346033	13.1	0.000294991	0.831079	0.751848	0.918659	0.000294991	6.611	0.0101351	0.0101351	HighMeanStrata=FALSE (124), HighMeanStrata=TRUE (124)
survival_enrolment	Natural log	YesRiluzole	not-itr	GCGAAATTCCTTGTCGGG	GCGAAATTCCTTGTCGGG	na-18-QBIRZMDY	10	155	12.801	0.000346437	11.18	0.00082659	0.871953	0.80466	0.944873	0.00082659	12.9185	0.000325352	0.000325352	HighMeanStrata=FALSE (113), HighMeanStrata=TRUE (52)
survival_onset	Natural log	BothWithAndWithoutRiluzole	rRF	TCTAATTAGTGACGCGCATGAATGG~clustered_U13369.1_+_-50_13364_Gonz45S_45S_50ntFlanks@11759.11783.25, hg38_21_+_8205938_8219352_RNA45SN2_45S_50ntFlanks@11731.11755.25, hg38_21_+_8388985_8402393_RNA45SN3_45S_50ntFlanks@11722.11746.25, hg38_21_+_8433172_8446622_RNA45SN1_45S_50ntFlanks@11767.11791.25, unplaced_AL353644.34_+_122223_135695_RNA45SN4_45S_50ntFlanks@11784.11808.25, unplaced_AL592188.60_+_10537…	TCTAATTAGTGACGCGCATGAATGG	rRF-25-WOY3OVP4D8	17	231	12.7983	0.00034693	13.22	0.00027625	0.860948	0.794204	0.9333	0.00027625	21.9948	2.73387e-06	2.73387e-06	HighMeanStrata=FALSE (81), HighMeanStrata=TRUE (167)
survival_enrolment	Natural log	YesRiluzole	tRF	exclusive~TAGAATTCTCGCCTGCCACG~i-tRF~trna128_GlyGCC_6_-_27870686_27870756@19.38.20, trna19_GlyGCC_16_+_70823410_70823480@19.38.20, trna19_GlyGCC_2_-_157257659_157257729@19.38.20, trna24_GlyGCC_16_-_70812942_70813012@19.38.20, trna25_GlyGCC_16_-_70812114_70812184@19.38.20, trna2_GlyGCC_21_-_18827107_18827177@19.38.20, trna35_GlyGCC_1_+_161413094_161413164@19.38.20, trna37_GlyGCC_1_+_161420467_1614…	TAGAATTCTCGCCTGCCACG	tRF-20-VBY9PYKH	10	155	12.7913	0.000348227	14.4	0.000147942	0.856162	0.790168	0.927668	0.000147942	9.74305	0.00180002	0.00180002	HighMeanStrata=FALSE (43), HighMeanStrata=TRUE (122)
survival_enrolment	Natural log	BothWithAndWithoutRiluzole	isomiR	exclusive~AAACCGTTACCATTACTGA~wildtype~hsa-83.1&WithFlank&17|-|28861363|28861446@23.41.19~[MIMAT0001631&hsa-miR-451a&offsets|0|-3, m-83&17|-|28861404|28861424&offsets|0|-2]	AAACCGTTACCATTACTGA	iso-19-B175JXHL	17	231	12.7907	0.000348338	13.13	0.000291369	0.914117	0.870771	0.959621	0.000291369	14.9153	0.000112444	0.000112444	HighMeanStrata=FALSE (92), HighMeanStrata=TRUE (156)
survival_enrolment	Natural log	NoRiluzole	not-itr	AGGTTCCGGATAAGTAAGAGCC	AGGTTCCGGATAAGTAAGAGCC	na-22-1N32U3D0J	7	76	12.7858	0.000349257	12.58	0.000390363	0.809666	0.720496	0.909872	0.000390363	10.2029	0.00140217	0.00140217	HighMeanStrata=FALSE (42), HighMeanStrata=TRUE (41)
survival_enrolment	Natural log	YesRiluzole	not-itr	CGACTGGTAACTGGGATGAAGT	CGACTGGTAACTGGGATGAAGT	na-22-LIRONKIBN	10	155	12.7807	0.000350208	12.12	0.000498469	0.801997	0.708315	0.908069	0.000498469	13.4923	0.000239547	0.000239547	HighMeanStrata=FALSE (97), HighMeanStrata=TRUE (68)
survival_enrolment	Natural log	YesRiluzole	not-itr	TGGCAATACGACGTACTTAGTGT	TGGCAATACGACGTACTTAGTGT	na-23-9FHHELNP0N	10	155	12.7703	0.000352172	12.66	0.000373452	1.1873	1.08016	1.30506	0.000373452	6.73287	0.0094652	0.0094652	HighMeanStrata=FALSE (74), HighMeanStrata=TRUE (91)
survival_enrolment	Natural log	YesRiluzole	not-itr	CGCGGGGTGGAGCAGTCTGGTAGCTCGTTGGGCT	CGCGGGGTGGAGCAGTCTGGTAGCTCGTTGGGCT	na-34-L8R8FPW8VIMYIW	10	155	12.7694	0.000352336	11.27	0.000787451	0.843272	0.76339	0.931513	0.000787451	11.6421	0.00064477	0.00064477	HighMeanStrata=FALSE (119), HighMeanStrata=TRUE (46)
survival_enrolment	Natural log	BothWithAndWithoutRiluzole	rRF	TCGCGCCGTCGGGCCCGGGG~clustered_U13369.1_+_-50_13364_Gonz45S_45S_50ntFlanks@9172.9191.20, hg38_21_+_8205938_8219352_RNA45SN2_45S_50ntFlanks@9145.9164.20, hg38_21_+_8388985_8402393_RNA45SN3_45S_50ntFlanks@9132.9151.20, hg38_21_+_8433172_8446622_RNA45SN1_45S_50ntFlanks@9175.9194.20, unplaced_AL353644.34_+_122223_135695_RNA45SN4_45S_50ntFlanks@9182.9201.20, unplaced_AL592188.60_+_105374_118830_RNA45S…	TCGCGCCGTCGGGCCCGGGG	rRF-20-WH3MR1MK	17	231	12.7615	0.000353828	14.14	0.000169342	0.85705	0.790847	0.928795	0.000169342	18.1942	1.99488e-05	1.99488e-05	HighMeanStrata=FALSE (80), HighMeanStrata=TRUE (168)
survival_enrolment	Linear	YesRiluzole	not-itr	GATTTCCCCTTGGGGTTGTAGGACCAC	GATTTCCCCTTGGGGTTGTAGGACCAC	na-27-5ZK79KZL611	10	155	12.7596	0.00035418	10.55	0.00116075	0.997729	0.996362	0.999099	0.00116075	12.3713	0.000435983	0.000435983	HighMeanStrata=FALSE (111), HighMeanStrata=TRUE (54)
survival_enrolment	Natural log	NoRiluzole	not-itr	TCCTGTACTGGGCTGCCCCGAGT	TCCTGTACTGGGCTGCCCCGAGT	na-23-8YUY6YKSZ	7	76	12.7573	0.000354626	10.64	0.00110415	1.49665	1.17467	1.90687	0.00110415	8.97096	0.00274305	0.00274305	HighMeanStrata=FALSE (30), HighMeanStrata=TRUE (53)
survival_enrolment	Linear	BothWithAndWithoutRiluzole	not-itr	CCGTGTGAAAGTAGGTCATCGTCAGGCT	CCGTGTGAAAGTAGGTCATCGTCAGGCT	na-28-34XBSK8MSPDW	17	231	12.7541	0.000355237	9.9	0.00165305	0.999882	0.999808	0.999955	0.00165305	17.6436	2.66409e-05	2.66409e-05	HighMeanStrata=FALSE (205), HighMeanStrata=TRUE (43)
survival_enrolment	Natural log	NoRiluzole	not-itr	TCCCCTTGGGGTTGTAGGACCAC	TCCCCTTGGGGTTGTAGGACCAC	na-23-8RZK7W1DD1	7	76	12.7495	0.000356101	11.07	0.000876222	0.735546	0.61382	0.881412	0.000876222	14.0818	0.000175031	0.000175031	HighMeanStrata=FALSE (56), HighMeanStrata=TRUE (27)
survival_enrolment	Linear	BothWithAndWithoutRiluzole	not-itr	GCGGCTGTAGCTCAGTTGGATAGAGTACTTGGC	GCGGCTGTAGCTCAGTTGGATAGAGTACTTGGC	na-33-QJ9P4PZ2V0UZD9	17	231	12.7199	0.000361776	9.95	0.0016105	0.999398	0.999023	0.999772	0.0016105	13.8577	0.000197185	0.000197185	HighMeanStrata=FALSE (209), HighMeanStrata=TRUE (39)
survival_enrolment	Linear	NoRiluzole	not-itr	hg38_rmsk_HY4_UniqID568,hg38_rmsk_HY4_UniqID839,hg38_rmsk_HY4_UniqID1661,hg38_rmsk_HY4_UniqID1026,hg38_rmsk_HY4_UniqID1096,hg38_rmsk_HY4_UniqID1215,hg38_rmsk_HY4_UniqID319,hg38_rmsk_HY4_UniqID256,hg38_rmsk_HY4_UniqID1248,hg38_rmsk_HY4_UniqID1011,hg38_rmsk_HY4_UniqID1595,hg38_rmsk_HY4_UniqID1838,hg38_rmsk_HY4_UniqID416,hg38_rmsk_HY4_UniqID1544,hg38_rmsk_HY4_UniqID1464,hg38_rmsk_HY4_UniqID1134,hg38…	AGTGGGTTATCAGAACT	yRF-17-187QJB3	7	76	12.7187	0.000362014	7.54	0.00604039	0.990679	0.984078	0.997324	0.00604039	4.83933	0.0278176	0.0278176	HighMeanStrata=FALSE (57), HighMeanStrata=TRUE (26)
survival_enrolment	Natural log	NoRiluzole	isomiR	exclusive~TGTGCAAATCTATGCAAAACTG~wildtype~hsa-1070-201.1&WithFlank&13|+|91350898|91350967@42.63.22, hsa-2985.1&WithFlank&13|+|91350878|91350978@62.83.22~[MIMAT0000073&hsa-miR-19a-3p&offsets|0|-1, m-201&13|+|91350939|91350961&offsets|0|-1], [MIMAT0000073&hsa-miR-19a-3p&offsets|0|-1, m-201&13|+|91350939|91350961&offsets|0|-1]	TGTGCAAATCTATGCAAAACTG	iso-22-9VBMVVBDP	7	76	12.717	0.000362346	13.77	0.000206415	0.817398	0.734828	0.909246	0.000206415	12.0665	0.000513373	0.000513373	HighMeanStrata=FALSE (27), HighMeanStrata=TRUE (56)
survival_enrolment	Linear	NoRiluzole	isomiR	exclusive~CAAAGTGCTTACAGTGCAGGTAG~wildtype~hsa-88-113.1&WithFlank&13|+|91350612|91350682@7.29.23~[MIMAT0000070&hsa-miR-17-5p&offsets|0|0, m-88&13|+|91350618|91350640&offsets|0|0]	CAAAGTGCTTACAGTGCAGGTAG	iso-23-20XZ03PK0H	7	76	12.7158	0.000362575	12.13	0.00049579	0.990423	0.985074	0.995801	0.00049579	10.4379	0.00123457	0.00123457	HighMeanStrata=FALSE (41), HighMeanStrata=TRUE (42)
survival_enrolment	Linear	BothWithAndWithoutRiluzole	not-itr	TCGGAAGAAGGGGTGCCTGG	TCGGAAGAAGGGGTGCCTGG	na-20-W2F0R438	17	231	12.7097	0.000363773	10.56	0.00115861	0.996601	0.994555	0.99865	0.00115861	13.6717	0.000217713	0.000217713	HighMeanStrata=FALSE (177), HighMeanStrata=TRUE (71)
survival_enrolment	Natural log	NoRiluzole	not-itr	TGTGGTAGTAGGTTGTATAGTT	TGTGGTAGTAGGTTGTATAGTT	na-22-98VLRYVPQ	7	76	12.7062	0.000364449	12.44	0.000421056	1.40133	1.16171	1.69038	0.000421056	10.6532	0.00109882	0.00109882	HighMeanStrata=FALSE (32), HighMeanStrata=TRUE (51)
survival_enrolment	Natural log	NoRiluzole	isomiR	exclusive~TGAGGTAGTAGATTGTATAGTC~wildtype+C(s)~hsa-20-275.1&WithFlank&9|+|94176347|94176436@7.27.21(+1C), hsa-19-453.1&WithFlank&X|-|53557190|53557273@7.27.21(+1C)~[MIMAT0000067&hsa-let-7f-5p&offsets|0|-1(+1C), m-20&9|+|94176353|94176374&offsets|0|-1(+1C)], [MIMAT0000067_1&hsa-let-7f-5p&offsets|0|-1(+1C), m-19&X|-|53557246|53557267&offsets|0|-1(+1C)]	TGAGGTAGTAGATTGTATAGTC	iso-22-XKVL5YVP5	7	76	12.7054	0.000364594	10.48	0.00120927	1.32214	1.11645	1.56573	0.00120927	7.34095	0.00674011	0.00674011	HighMeanStrata=FALSE (38), HighMeanStrata=TRUE (45)
survival_enrolment	Linear	NoRiluzole	not-itr	TCCCGGGTTTCGGCACCATT	TCCCGGGTTTCGGCACCATT	na-20-8SRZMFKN	7	76	12.7023	0.000365205	7.49	0.00619278	0.985345	0.974984	0.995816	0.00619278	2.2424	0.134272	0.134272	HighMeanStrata=FALSE (52), HighMeanStrata=TRUE (31)
survival_enrolment	Natural log	YesRiluzole	isomiR	exclusive~TCTTTGGTTATCTAGCTGTAT~wildtype~hsa-104-578.1&WithFlank&1|-|156420348|156420420@7.27.21, hsa-105-523.1&WithFlank&15|+|89368026|89368098@7.27.21, hsa-104-578.2&WithFlank&5|-|88666860|88666930@7.27.21~[MIMAT0000441&hsa-miR-9-5p&offsets|0|-2, m-104&1|-|156420392|156420414&offsets|0|-2], [MIMAT0000441_1&hsa-miR-9-5p&offsets|0|-2, m-105&15|+|89368032|89368054&offsets|0|-2], [MIMAT0000441_2&hs…	TCTTTGGTTATCTAGCTGTAT	iso-21-WZRXWPNLE	10	155	12.6972	0.000366203	12.07	0.000512986	1.11272	1.04765	1.18183	0.000512986	12.7608	0.000353964	0.000353964	HighMeanStrata=FALSE (71), HighMeanStrata=TRUE (94)
survival_enrolment	Natural log	YesRiluzole	not-itr	CGAGTGACGTAGTGT	CGAGTGACGTAGTGT	na-15-L3OW1W	10	155	12.6968	0.00036628	11.68	0.000630161	0.784224	0.682205	0.9015	0.000630161	15.1214	0.000100816	0.000100816	HighMeanStrata=FALSE (111), HighMeanStrata=TRUE (54)
survival_enrolment	Linear	BothWithAndWithoutRiluzole	isomiR	exclusive~AACGGAATCCCAAAAGCAGCTGT~wildtype~hsa-48-413.1&WithFlank&3|-|49020625|49020700@8.30.23~[MIMAT0000440&hsa-miR-191-5p&offsets|+1|+1, m-48&3|-|49020672|49020694&offsets|+1|+1]	AACGGAATCCCAAAAGCAGCTGT	iso-23-B8DR2BPJ0N	17	231	12.6959	0.000366465	11.88	0.000566891	0.981426	0.971018	0.991944	0.000566891	8.59551	0.00336992	0.00336992	HighMeanStrata=FALSE (130), HighMeanStrata=TRUE (118)
survival_onset	Natural log	BothWithAndWithoutRiluzole	isomiR	exclusive~AAACCGTTACCATTACTG~wildtype~hsa-83.1&WithFlank&17|-|28861363|28861446@23.40.18~[MIMAT0001631&hsa-miR-451a&offsets|0|-4, m-83&17|-|28861404|28861424&offsets|0|-3]	AAACCGTTACCATTACTG	iso-18-B175JXDP	17	231	12.6859	0.000368432	12.73	0.000360029	0.908657	0.862079	0.957752	0.000360029	12.3606	0.000438501	0.000438501	HighMeanStrata=FALSE (102), HighMeanStrata=TRUE (146)
survival_onset	Natural log	BothWithAndWithoutRiluzole	isomiR	exclusive~TCTCCCAACCCTTGTACCAGTGA~wildtype+A(s)~hsa-94-498.1&WithFlank&19|-|49500792|49500859@7.28.22(+1A)~[MIMAT0000451&hsa-miR-150-5p&offsets|0|0(+1A), m-94&19|-|49500832|49500853&offsets|0|0(+1A)]	TCTCCCAACCCTTGTACCAGTGA	iso-23-WR21NW0P0L	17	231	12.6858	0.000368441	13.26	0.000270747	0.898112	0.847645	0.951585	0.000270747	4.90533	0.026774	0.026774	HighMeanStrata=FALSE (82), HighMeanStrata=TRUE (166)
survival_enrolment	Natural log	BothWithAndWithoutRiluzole	not-itr	TGAGGTAGTGGGTTGTGTGGT	TGAGGTAGTGGGTTGTGTGGT	na-21-XKV4RY98E	17	231	12.6847	0.000368651	12.35	0.000441715	1.15571	1.06609	1.25287	0.000441715	13.7041	0.000213987	0.000213987	HighMeanStrata=FALSE (97), HighMeanStrata=TRUE (151)
survival_enrolment	Linear	BothWithAndWithoutRiluzole	not-itr	CCGTGTTCGGAAGATTTTC	CCGTGTTCGGAAGATTTTC	na-19-34Y8DEK5	17	231	12.6766	0.000370261	9.72	0.00182706	0.993767	0.989868	0.997682	0.00182706	19.1583	1.20313e-05	1.20313e-05	HighMeanStrata=FALSE (178), HighMeanStrata=TRUE (70)
survival_enrolment	Natural log	NoRiluzole	rRF	CGCGACCTCAGATCAGACGTGGCGACCCG~clustered_U13369.1_+_-50_13364_Gonz45S_45S_50ntFlanks@7985.8013.29, hg38_21_+_8205938_8219352_RNA45SN2_45S_50ntFlanks@7951.7979.29, hg38_21_+_8388985_8402393_RNA45SN3_45S_50ntFlanks@7942.7970.29, hg38_21_+_8433172_8446622_RNA45SN1_45S_50ntFlanks@7975.8003.29, unplaced_AL353644.34_+_122223_135695_RNA45SN4_45S_50ntFlanks@7982.8010.29, unplaced_AL592188.60_+_105374_1188…	CGCGACCTCAGATCAGACGTGGCGACCCG	rRF-29-LU3656OW6U1K	7	76	12.6765	0.000370289	12.38	0.000435075	0.816581	0.729406	0.914174	0.000435075	8.87987	0.00288332	0.00288332	HighMeanStrata=FALSE (35), HighMeanStrata=TRUE (48)
survival_enrolment	Linear	NoRiluzole	isomiR	exclusive~TAGCAGCACGTAAATATTGGCGT~wildtype~hsa-62-415.1&WithFlank&13|-|50048979|50049054@7.29.23, hsa-61-252.1&WithFlank&3|+|160404748|160404822@7.29.23~[MIMAT0000069&hsa-miR-16-5p&offsets|0|+1, m-62&13|-|50049027|50049048&offsets|0|+1], [MIMAT0000069_1&hsa-miR-16-5p&offsets|0|+1, m-61&3|+|160404754|160404775&offsets|0|+1]	TAGCAGCACGTAAATATTGGCGT	iso-23-VFPHUEI8DN	7	76	12.6674	0.000372092	10.35	0.00129369	0.998293	0.997255	0.999333	0.00129369	4.35791	0.0368376	0.0368376	HighMeanStrata=FALSE (53), HighMeanStrata=TRUE (30)
survival_enrolment	Linear	YesRiluzole	isomiR	exclusive~TGAGGTAGTAGGTTGTATGGT~wildtype~hsa-37-324.1&WithFlank&21|+|16539832|16539910@7.27.21~[MIMAT0000064&hsa-let-7c-5p&offsets|0|-1, m-37&21|+|16539838|16539859&offsets|0|-1]	TGAGGTAGTAGGTTGTATGGT	iso-21-XKVLRYV8E	10	155	12.6628	0.000373012	19.67	9.18112e-06	1.00053	1.00029	1.00076	9.18112e-06	4.1306	0.0421145	0.0421145	HighMeanStrata=FALSE (118), HighMeanStrata=TRUE (47)
survival_enrolment	Natural log	YesRiluzole	not-itr	CTCTGGACAGTTACTGACGCTGAGGCACGAAGGCCA	CTCTGGACAGTTACTGACGCTGAGGCACGAAGGCCA	na-36-4YOPYIOVXK2U11B	10	155	12.6609	0.000373392	11.69	0.000627876	0.796753	0.699458	0.907582	0.000627876	15.2203	9.5671e-05	9.5671e-05	HighMeanStrata=FALSE (108), HighMeanStrata=TRUE (57)
survival_enrolment	Natural log	NoRiluzole	rRF	CGCGACCTCAGATCAGAC~clustered_U13369.1_+_-50_13364_Gonz45S_45S_50ntFlanks@7985.8002.18, hg38_21_+_8205938_8219352_RNA45SN2_45S_50ntFlanks@7951.7968.18, hg38_21_+_8388985_8402393_RNA45SN3_45S_50ntFlanks@7942.7959.18, hg38_21_+_8433172_8446622_RNA45SN1_45S_50ntFlanks@7975.7992.18, unplaced_AL353644.34_+_122223_135695_RNA45SN4_45S_50ntFlanks@7982.7999.18, unplaced_AL592188.60_+_105374_118830_RNA45SN5…	CGCGACCTCAGATCAGAC	rRF-18-LU3656DR	7	76	12.6504	0.000375481	13.07	0.000300745	0.839458	0.763464	0.923015	0.000300745	9.77402	0.00176995	0.00176995	HighMeanStrata=FALSE (31), HighMeanStrata=TRUE (52)
survival_enrolment	Linear	NoRiluzole	not-itr	CCCTGTACTGAGCTGCCCCGAGT	CCCTGTACTGAGCTGCCCCGAGT	na-23-KYUYFYKSZ	7	76	12.6494	0.000375695	13.33	0.000261795	1.01459	1.00673	1.02252	0.000261795	5.44728	0.0195989	0.0195989	HighMeanStrata=FALSE (45), HighMeanStrata=TRUE (38)
survival_enrolment	Natural log	NoRiluzole	not-itr	TTTCCCCTTGGGGTTGTAGGACCAC	TTTCCCCTTGGGGTTGTAGGACCAC	na-25-ZR3YRNSK05	7	76	12.6454	0.000376487	11.17	0.000830454	0.743493	0.624878	0.884624	0.000830454	13.2853	0.000267497	0.000267497	HighMeanStrata=FALSE (54), HighMeanStrata=TRUE (29)
survival_enrolment	Linear	NoRiluzole	isomiR	exclusive~TAAGGTGCATCTAGTGCAGATAG~wildtype~hsa-262-389.1&WithFlank&13|+|91350750|91350825@7.29.23~[MIMAT0000072&hsa-miR-18a-5p&offsets|0|0, m-262&13|+|91350756|91350778&offsets|0|0]	TAAGGTGCATCTAGTGCAGATAG	iso-23-UKXQ43P20H	7	76	12.6441	0.000376757	11.23	0.000804546	0.960918	0.938773	0.983586	0.000804546	8.83146	0.00296082	0.00296082	HighMeanStrata=FALSE (46), HighMeanStrata=TRUE (37)
survival_enrolment	Natural log	YesRiluzole	not-itr	TGGTGATACGACGTACTTAGTGT	TGGTGATACGACGTACTTAGTGT	na-23-94HHELNP0N	10	155	12.6427	0.000377035	12.61	0.000384219	1.18153	1.0776	1.29549	0.000384219	11.12	0.000854004	0.000854004	HighMeanStrata=FALSE (78), HighMeanStrata=TRUE (87)
survival_enrolment	Linear	BothWithAndWithoutRiluzole	not-itr	AGGTCATCGTCAGGCT	AGGTCATCGTCAGGCT	na-16-1MHWJJE	17	231	12.639	0.000377788	9.68	0.0018621	0.996453	0.994225	0.998686	0.0018621	17.8286	2.41718e-05	2.41718e-05	HighMeanStrata=FALSE (194), HighMeanStrata=TRUE (54)
survival_onset	Natural log	BothWithAndWithoutRiluzole	not-itr	ATGCGAGAGTAGGACGTTGCCAGGTT	ATGCGAGAGTAGGACGTTGCCAGGTT	na-26-IHF31D7VJ3E	17	231	12.6335	0.000378891	11.97	0.000539787	0.848735	0.773439	0.931361	0.000539787	16.5683	4.69298e-05	4.69298e-05	HighMeanStrata=FALSE (146), HighMeanStrata=TRUE (102)
survival_enrolment	Natural log	NoRiluzole	not-itr	CGAGGTAGTAGGTTGTGTGGTT	CGAGGTAGTAGGTTGTGTGGTT	na-22-LKVLRY98Q	7	76	12.6244	0.000380736	10.46	0.00121732	1.44239	1.1553	1.80082	0.00121732	15.9339	6.5593e-05	6.5593e-05	HighMeanStrata=FALSE (35), HighMeanStrata=TRUE (48)
survival_enrolment	Natural log	BothWithAndWithoutRiluzole	not-itr	TGTGGTAGTAGTTTGTGCTGTT	TGTGGTAGTAGTTTGTGCTGTT	na-22-98VL7YXYQ	17	231	12.6179	0.000382073	12.41	0.000425949	1.20103	1.08468	1.32987	0.000425949	6.90542	0.00859349	0.00859349	HighMeanStrata=FALSE (99), HighMeanStrata=TRUE (149)
survival_enrolment	Natural log	BothWithAndWithoutRiluzole	not-itr	TGCTTGGACTACATATGGTTGAGGGTTGTA	TGCTTGGACTACATATGGTTGAGGGTTGTA	na-30-XZ6I0L9N5KZL	17	231	12.6177	0.000382101	12.79	0.000348924	0.860962	0.793139	0.934585	0.000348924	3.83459	0.0502051	0.0502051	HighMeanStrata=FALSE (109), HighMeanStrata=TRUE (139)
survival_enrolment	Natural log	BothWithAndWithoutRiluzole	isomiR	exclusive~TAGCAGCACATCATGGTTT~wildtype~hsa-110-204.1&WithFlank&3|+|160404601|160404671@7.25.19~[MIMAT0000417&hsa-miR-15b-5p&offsets|0|-3, m-110&3|+|160404607|160404628&offsets|0|-3]	TAGCAGCACATCATGGTTT	iso-19-VFPF842Q	17	231	12.6159	0.000382483	15.61	7.76364e-05	0.81566	0.737256	0.902402	7.76364e-05	9.75853	0.00178492	0.00178492	HighMeanStrata=FALSE (105), HighMeanStrata=TRUE (143)
survival_enrolment	Natural log	BothWithAndWithoutRiluzole	not-itr	GGAGAGATGGCTGAG	GGAGAGATGGCTGAG	na-15-6258N0	17	231	12.6124	0.000383191	11.24	0.000801842	0.792662	0.691967	0.908008	0.000801842	14.1332	0.000170307	0.000170307	HighMeanStrata=FALSE (188), HighMeanStrata=TRUE (60)
survival_enrolment	Natural log	NoRiluzole	rRF	CGACTCTTAGCGGTGGATCACTCGGCTCGTGCGTCGATGAAGA~clustered_U13369.1_+_-50_13364_Gonz45S_45S_50ntFlanks@6673.6715.43, hg38_21_+_8205938_8219352_RNA45SN2_45S_50ntFlanks@6634.6676.43, hg38_21_+_8388985_8402393_RNA45SN3_45S_50ntFlanks@6622.6664.43, hg38_21_+_8433172_8446622_RNA45SN1_45S_50ntFlanks@6651.6693.43, unplaced_AL353644.34_+_122223_135695_RNA45SN4_45S_50ntFlanks@6654.6696.43, unplaced_AL592188.60…	CGACTCTTAGCGGTGGATCACTCGGCTCGTGCGTCGATGAAGA	rRF-43-LINPM456484WQM5UX	7	76	12.6081	0.00038408	12.77	0.000352386	0.818676	0.733593	0.913627	0.000352386	10.535	0.00117133	0.00117133	HighMeanStrata=FALSE (33), HighMeanStrata=TRUE (50)
survival_onset	Natural log	BothWithAndWithoutRiluzole	not-itr	TGGCAATACGACGTACTTAGTGT	TGGCAATACGACGTACTTAGTGT	na-23-9FHHELNP0N	17	231	12.604	0.000384925	12.47	0.000412968	1.14719	1.06301	1.23803	0.000412968	7.0304	0.00801373	0.00801373	HighMeanStrata=FALSE (104), HighMeanStrata=TRUE (144)
survival_enrolment	Natural log	NoRiluzole	not-itr	TGGTAGTACGACGTACTTAGTGT	TGGTAGTACGACGTACTTAGTGT	na-23-9LSHELNP0N	7	76	12.6038	0.000384958	12.32	0.000447788	1.26933	1.11107	1.45014	0.000447788	12.4352	0.00042131	0.00042131	HighMeanStrata=FALSE (37), HighMeanStrata=TRUE (46)
survival_enrolment	Natural log	NoRiluzole	not-itr	TGAGGTAGTAGGTTGCGTGG	TGAGGTAGTAGGTTGCGTGG	na-20-XKVLRYM8	7	76	12.6013	0.000385469	11.86	0.000573441	1.31933	1.12683	1.54472	0.000573441	7.33753	0.00675295	0.00675295	HighMeanStrata=FALSE (34), HighMeanStrata=TRUE (49)
survival_enrolment	Natural log	BothWithAndWithoutRiluzole	not-itr	TCCTGTGCTGAGCTGCCCCGAGT	TCCTGTGCTGAGCTGCCCCGAGT	na-23-8YXYFYKSZ	17	231	12.6007	0.0003856	12.3	0.000452618	1.21367	1.08919	1.35237	0.000452618	13.2476	0.000272925	0.000272925	HighMeanStrata=FALSE (92), HighMeanStrata=TRUE (156)
survival_enrolment	Natural log	BothWithAndWithoutRiluzole	not-itr	GTCTACGGCCATACCG	GTCTACGGCCATACCG	na-16-SXM1H10	17	231	12.6005	0.000385651	12.27	0.000460633	1.16983	1.07153	1.27715	0.000460633	9.68051	0.00186233	0.00186233	HighMeanStrata=FALSE (105), HighMeanStrata=TRUE (143)
survival_enrolment	Natural log	YesRiluzole	not-itr	TGGTAACACGACGTACTTAGTGT	TGGTAACACGACGTACTTAGTGT	na-23-9L0HELNP0N	10	155	12.5964	0.000386485	12.69	0.00036758	1.19408	1.08305	1.31649	0.00036758	14.6911	0.000126641	0.000126641	HighMeanStrata=FALSE (81), HighMeanStrata=TRUE (84)
survival_enrolment	Natural log	BothWithAndWithoutRiluzole	isomiR	exclusive~ACTCGGCGTGGCGTCGGTCGT~wildtype~hsa-112-66.1&WithFlank&10|-|103394294|103394367@46.66.21~[MIMAT0005951&hsa-miR-1307-3p&offsets|0|-1, m-66&10|-|103394300|103394322&offsets|0|-2]	ACTCGGCGTGGCGTCGGTCGT	iso-21-ESQ4QMRSE	17	231	12.5794	0.000390026	13.79	0.000204311	0.895652	0.845045	0.94929	0.000204311	17.4046	3.02091e-05	3.02091e-05	HighMeanStrata=FALSE (61), HighMeanStrata=TRUE (187)
survival_enrolment	Linear	BothWithAndWithoutRiluzole	isomiR	exclusive~TGTAGTGTTTCCTACTTTATGGA~wildtype~hsa-144-69.1&WithFlank&17|-|58331240|58331311@45.67.23~[MIMAT0000434&hsa-miR-142-3p&offsets|0|0, m-69&17|-|58331246|58331266&offsets|-1|+1]	TGTAGTGTTTCCTACTTTATGGA	iso-23-9P9Z35ZQDX	17	231	12.5792	0.000390054	10.35	0.00129147	0.997455	0.995908	0.999004	0.00129147	14.6633	0.000128527	0.000128527	HighMeanStrata=FALSE (157), HighMeanStrata=TRUE (91)
survival_enrolment	Linear	NoRiluzole	isomiR	exclusive~TCGGATCCGTCTGAGCTTGGCTTT~wildtype+U(s)~hsa-164-80.1&WithFlank&14|+|100882995|100883062@41.62.22(+2U)~[MIMAT0000446&hsa-miR-127-3p&offsets|0|0(+2U), m-80&14|+|100883035|100883056&offsets|0|0(+2U)]	TCGGATCCGTCTGAGCTTGGCTTT	iso-24-W28WN0N8HQ	7	76	12.5713	0.000391716	15.98	6.39183e-05	1.00744	1.00379	1.01111	6.39183e-05	10.4812	0.00120597	0.00120597	HighMeanStrata=FALSE (49), HighMeanStrata=TRUE (34)
survival_enrolment	Natural log	YesRiluzole	not-itr	TGAGGGGCAGAGGGCGAGACTTT	TGAGGGGCAGAGGGCGAGACTTT	na-23-XK6P1J5D0Q	10	155	12.5449	0.000397292	11.5	0.000697491	1.23367	1.09265	1.39289	0.000697491	14.226	0.000162114	0.000162114	HighMeanStrata=FALSE (67), HighMeanStrata=TRUE (98)
survival_enrolment	Linear	BothWithAndWithoutRiluzole	not-itr	TGAGAGGCAGAGAGCGAGACTTT	TGAGAGGCAGAGAGCGAGACTTT	na-23-X26PFJ5D0Q	17	231	12.543	0.000397702	13.1	0.000295568	1.01469	1.00671	1.02274	0.000295568	12.5191	0.000402816	0.000402816	HighMeanStrata=FALSE (126), HighMeanStrata=TRUE (122)
survival_enrolment	Linear	NoRiluzole	isomiR	exclusive~CAACGGAATCCCAAAAGCAGC~wildtype~hsa-48-413.1&WithFlank&3|-|49020625|49020700@7.27.21~[MIMAT0000440&hsa-miR-191-5p&offsets|0|-2, m-48&3|-|49020672|49020694&offsets|0|-2]	CAACGGAATCCCAAAAGCAGC	iso-21-2HOMKBFPD	7	76	12.5363	0.00039912	10.88	0.000970782	0.9934	0.9895	0.997316	0.000970782	9.93997	0.00161728	0.00161728	HighMeanStrata=FALSE (44), HighMeanStrata=TRUE (39)
survival_enrolment	Natural log	BothWithAndWithoutRiluzole	not-itr	TACCAGCACGTAAATATTGGCG	TACCAGCACGTAAATATTGGCG	na-22-U6PHUEI8K	17	231	12.5327	0.000399884	13.09	0.000296446	0.849973	0.778335	0.928206	0.000296446	8.89127	0.00286537	0.00286537	HighMeanStrata=FALSE (106), HighMeanStrata=TRUE (142)
survival_enrolment	Linear	NoRiluzole	isomiR	exclusive~TGAGGGGCAGAGAGCGAGACTTC~wildtype+C(s)~hsa-141-100.1&WithFlank&17|+|30117089|30117159@7.28.22(+1C)~[MIMAT0004748&hsa-miR-423-5p&offsets|0|-1(+1C), m-141&17|+|30117095|30117117&offsets|0|-1(+1C)]	TGAGGGGCAGAGAGCGAGACTTC	iso-23-XK6PFJ5D05	7	76	12.532	0.000400047	14.29	0.000156672	1.00956	1.00459	1.01455	0.000156672	8.75954	0.00307987	0.00307987	HighMeanStrata=FALSE (49), HighMeanStrata=TRUE (34)
survival_enrolment	Natural log	BothWithAndWithoutRiluzole	isomiR	exclusive~GGATATCATCATATACTGTAAGT~wildtype~hsa-170-318.1&WithFlank&17|-|28861542|28861610@7.29.23~[MIMAT0004600&hsa-miR-144-5p&offsets|0|+1, m-170&17|-|28861583|28861604&offsets|0|+1]	GGATATCATCATATACTGTAAGT	iso-23-6L8MHLNLZ	17	231	12.5293	0.000400629	13.53	0.000234691	0.899982	0.850841	0.951962	0.000234691	16.754	4.25525e-05	4.25525e-05	HighMeanStrata=FALSE (83), HighMeanStrata=TRUE (165)
survival_onset	Natural log	YesRiluzole	not-itr	TGCTTGGACTACATATGGTTGAGGGTTGTA	TGCTTGGACTACATATGGTTGAGGGTTGTA	na-30-XZ6I0L9N5KZL	10	155	12.5269	0.000401124	12.7	0.000365536	0.82108	0.736717	0.915104	0.000365536	6.40171	0.0114011	0.0114011	HighMeanStrata=FALSE (74), HighMeanStrata=TRUE (91)
survival_enrolment	Natural log	BothWithAndWithoutRiluzole	not-itr	TGAGGTAGTGGTTTGTGCTGTT	TGAGGTAGTGGTTTGTGCTGTT	na-22-XKV47YXYQ	17	231	12.5222	0.000402147	11.49	0.000697973	1.16273	1.06568	1.26862	0.000697973	5.25701	0.0218586	0.0218586	HighMeanStrata=FALSE (85), HighMeanStrata=TRUE (163)
survival_enrolment	Linear	BothWithAndWithoutRiluzole	not-itr	ATGCGAGAGTAGGACGTTGCCAGGTT	ATGCGAGAGTAGGACGTTGCCAGGTT	na-26-IHF31D7VJ3E	17	231	12.5168	0.000403319	10.76	0.00103791	0.993038	0.988901	0.997192	0.00103791	15.6687	7.54621e-05	7.54621e-05	HighMeanStrata=FALSE (176), HighMeanStrata=TRUE (72)
survival_enrolment	Natural log	BothWithAndWithoutRiluzole	not-itr	hg38_rmsk_HY4_UniqID935,hg38_rmsk_HY4_UniqID453,hg38_rmsk_HY4_UniqID70,hg38_rmsk_HY4_UniqID321,hg38_rmsk_HY4_UniqID784,hg38_rmsk_HY4_UniqID958,hg38_rmsk_HY4_UniqID1074,hg38_rmsk_HY4_UniqID357,RNY4_UniqID13,Y_RNA.169-201_UniqID1824,Y_RNA.234-201_UniqID1566	CCCCCCACTGCTAAATTTGACTGGC	yRF-25-KR2Y4BZUNJ	17	231	12.508	0.00040522	12.69	0.000368332	0.846752	0.772685	0.927919	0.000368332	10.6485	0.00110162	0.00110162	HighMeanStrata=FALSE (119), HighMeanStrata=TRUE (129)
survival_enrolment	Linear	BothWithAndWithoutRiluzole	not-itr	CCCTTGGGGTTGTAGGACCAC	CCCTTGGGGTTGTAGGACCAC	na-21-KZR39PO6D	17	231	12.483	0.000410667	10.57	0.00115088	0.990388	0.984637	0.996172	0.00115088	14.4009	0.00014773	0.00014773	HighMeanStrata=FALSE (171), HighMeanStrata=TRUE (77)
survival_enrolment	Natural log	NoRiluzole	rRF	CGCGACCTCAGATCAGACGTG~clustered_U13369.1_+_-50_13364_Gonz45S_45S_50ntFlanks@7985.8005.21, hg38_21_+_8205938_8219352_RNA45SN2_45S_50ntFlanks@7951.7971.21, hg38_21_+_8388985_8402393_RNA45SN3_45S_50ntFlanks@7942.7962.21, hg38_21_+_8433172_8446622_RNA45SN1_45S_50ntFlanks@7975.7995.21, unplaced_AL353644.34_+_122223_135695_RNA45SN4_45S_50ntFlanks@7982.8002.21, unplaced_AL592188.60_+_105374_118830_RNA45…	CGCGACCTCAGATCAGACGTG	rRF-21-LU3656OW0	7	76	12.4811	0.0004111	13.23	0.000275694	0.819104	0.735596	0.912092	0.000275694	8.74925	0.0030973	0.0030973	HighMeanStrata=FALSE (30), HighMeanStrata=TRUE (53)
survival_onset	Natural log	YesRiluzole	not-itr	CCCCCCACTGCTAAATGTGACTGGCTT	CCCCCCACTGCTAAATGTGACTGGCTT	na-27-KR2Y4B9UNJQ	10	155	12.4746	0.000412525	13.99	0.000183518	1.36928	1.16139	1.6144	0.000183518	9.16262	0.00247009	0.00247009	HighMeanStrata=FALSE (116), HighMeanStrata=TRUE (49)
survival_enrolment	Natural log	YesRiluzole	rRF	ACAGCAGGACGGTGGCCATGG~clustered_U13369.1_+_-50_13364_Gonz45S_45S_50ntFlanks@9933.9953.21, hg38_21_+_8205938_8219352_RNA45SN2_45S_50ntFlanks@9907.9927.21, hg38_21_+_8388985_8402393_RNA45SN3_45S_50ntFlanks@9894.9914.21, hg38_21_+_8433172_8446622_RNA45SN1_45S_50ntFlanks@9936.9956.21, unplaced_AL353644.34_+_122223_135695_RNA45SN4_45S_50ntFlanks@9943.9963.21, unplaced_AL592188.60_+_105374_118830_RNA45…	ACAGCAGGACGGTGGCCATGG	rRF-21-0J1DR8K40	10	155	12.4654	0.000414551	13.63	0.000222048	0.834022	0.757424	0.918366	0.000222048	5.68974	0.0170644	0.0170644	HighMeanStrata=FALSE (53), HighMeanStrata=TRUE (112)
survival_enrolment	Linear	NoRiluzole	isomiR	snp~TGTAAACACCCCCGACTGGAAGCT~[COSN24411650]~[hsa-21-254.1&WithFlank&8|-|134804873|134804946]	TGTAAACACCCCCGACTGGAAGCT	iso-24-9O01KUN2EW	7	76	12.4609	0.000415557	13.78	0.000205268	1.01204	1.00567	1.01846	0.000205268	9.64144	0.00190236	0.00190236	HighMeanStrata=FALSE (51), HighMeanStrata=TRUE (32)
survival_onset	Natural log	BothWithAndWithoutRiluzole	tRF	ambiguous~TCCCTGGTGGTCTAGTGGTTAGGATT~5'-tRF~trna116_GluCTC_1_-_145399233_145399304@1.26.26, trna59_GluCTC_1_+_249168447_249168518@1.26.26, trna71_GluCTC_1_-_161439189_161439260@1.26.26, trna74_GluCTC_1_-_161431809_161431880@1.26.26, trna77_GluCTC_1_-_161424398_161424469@1.26.26, trna77_GluCTC_6_+_28949976_28950047@1.26.26, trna80_GluCTC_1_-_161417018_161417089@1.26.26, trna87_GluCTC_6_-_126101393…	TCCCTGGTGGTCTAGTGGTTAGGATT	tRF-26-87R8WP9N1EE	17	231	12.4537	0.000417154	12.85	0.000338288	0.90863	0.862245	0.95751	0.000338288	8.20213	0.00418411	0.00418411	HighMeanStrata=FALSE (78), HighMeanStrata=TRUE (170)
survival_enrolment	Natural log	NoRiluzole	not-itr	TGAGGAAGTAGGTTGTGTGGTTT	TGAGGAAGTAGGTTGTGTGGTTT	na-23-XKDLRY980Q	7	76	12.4512	0.000417724	12.5	0.000406262	1.35518	1.14507	1.60384	0.000406262	10.3061	0.00132594	0.00132594	HighMeanStrata=FALSE (38), HighMeanStrata=TRUE (45)
survival_enrolment	Natural log	BothWithAndWithoutRiluzole	not-itr	TGAGGCAGTAGGTTGTGTGG	TGAGGCAGTAGGTTGTGTGG	na-20-XKJLRY98	17	231	12.4496	0.000418077	12.43	0.000421854	1.16137	1.0687	1.26208	0.000421854	16.3573	5.24534e-05	5.24534e-05	HighMeanStrata=FALSE (107), HighMeanStrata=TRUE (141)
survival_enrolment	Linear	YesRiluzole	isomiR	exclusive~TCGTACCGTGAGTAATAATGGG~wildtype+G(s)~hsa-114-40.1&WithFlank&9|+|136670610|136670680@44.63.20(+2G)~[MIMAT0000445&hsa-miR-126-3p&offsets|0|-2(+2G), m-40&9|+|136670653|136670674&offsets|0|-2(+2G)]	TCGTACCGTGAGTAATAATGGG	iso-22-WL341OU44	10	155	12.4473	0.0004186	14.5	0.000140009	1.03497	1.01682	1.05344	0.000140009	8.18815	0.0042165	0.0042165	HighMeanStrata=FALSE (107), HighMeanStrata=TRUE (58)
survival_onset	Linear	BothWithAndWithoutRiluzole	isomiR	exclusive~TGAGGTAGTAGTTTGTGCTGTG~wildtype+G(s)~hsa-49-177.1&WithFlank&12|+|62603685|62603772@7.27.21(+1G)~[MIMAT0000415&hsa-let-7i-5p&offsets|0|-1(+1G), m-49&12|+|62603691|62603712&offsets|0|-1(+1G)]	TGAGGTAGTAGTTTGTGCTGTG	iso-22-XKVL7YXYP	17	231	12.4392	0.000420409	13.8	0.000203532	1.01284	1.00604	1.01968	0.000203532	11.2039	0.000816253	0.000816253	HighMeanStrata=FALSE (159), HighMeanStrata=TRUE (89)
survival_enrolment	Natural log	NoRiluzole	isomiR	exclusive~TAAAGTGCTTATAGTGCAGGTAG~wildtype~hsa-96-341.1&WithFlank&13|+|91351066|91351136@7.29.23~[MIMAT0000075&hsa-miR-20a-5p&offsets|0|0, m-96&13|+|91351072|91351094&offsets|0|0]	TAAAGTGCTTATAGTGCAGGTAG	iso-23-U0XZH3PK0H	7	76	12.4334	0.000421723	13.06	0.000300967	0.636664	0.498402	0.813282	0.000300967	8.21459	0.00415548	0.00415548	HighMeanStrata=FALSE (35), HighMeanStrata=TRUE (48)
survival_enrolment	Linear	BothWithAndWithoutRiluzole	not-itr	CGAGGTAGTAGTTTGTGCTGTT	CGAGGTAGTAGTTTGTGCTGTT	na-22-LKVL7YXYQ	17	231	12.4321	0.000422024	15.44	8.49445e-05	1.00122	1.00061	1.00183	8.49445e-05	6.1233	0.0133412	0.0133412	HighMeanStrata=FALSE (156), HighMeanStrata=TRUE (92)
survival_enrolment	Natural log	YesRiluzole	isomiR	exclusive~TCTCTCGGCTCCTCGCGGCTCGT~wildtype+U(s)~hsa-271.1&WithFlank&17|+|74748607|74748690@57.78.22(+1U), hsa-4258.1&WithFlank&17|+|74748607|74748705@57.78.22(+1U)~[MIMAT0017994&hsa-miR-3615&offsets|0|+1(+1U), m-271&17|+|74748663|74748684&offsets|0|0(+1U)], [MIMAT0017994&hsa-miR-3615&offsets|0|+1(+1U), m-271&17|+|74748663|74748684&offsets|0|0(+1U)]	TCTCTCGGCTCCTCGCGGCTCGT	iso-23-W7MI3SMIDN	10	155	12.4284	0.00042286	14.36	0.000151317	0.847633	0.778163	0.923305	0.000151317	10.2885	0.00133863	0.00133863	HighMeanStrata=FALSE (39), HighMeanStrata=TRUE (126)
survival_enrolment	Natural log	BothWithAndWithoutRiluzole	isomiR	exclusive~AAACCGTTACCATTACTGAGTT~wildtype~hsa-83.1&WithFlank&17|-|28861363|28861446@23.44.22~[MIMAT0001631&hsa-miR-451a&offsets|0|0, m-83&17|-|28861404|28861424&offsets|0|+1]	AAACCGTTACCATTACTGAGTT	iso-22-B175JXN0Q	17	231	12.4136	0.000426217	12.06	0.000514623	0.824825	0.739881	0.919522	0.000514623	8.79191	0.00302569	0.00302569	HighMeanStrata=FALSE (145), HighMeanStrata=TRUE (103)
survival_enrolment	Natural log	NoRiluzole	not-itr	TGAGGTGGTAGGTTGTGTGG	TGAGGTGGTAGGTTGTGTGG	na-20-XK9LRY98	7	76	12.4126	0.000426458	12.05	0.000517137	1.31669	1.12727	1.53794	0.000517137	11.3157	0.000768533	0.000768533	HighMeanStrata=FALSE (38), HighMeanStrata=TRUE (45)
survival_enrolment	Natural log	NoRiluzole	rRF	CGACTCTTAGCGGTGGATC~clustered_U13369.1_+_-50_13364_Gonz45S_45S_50ntFlanks@6673.6691.19, hg38_21_+_8205938_8219352_RNA45SN2_45S_50ntFlanks@6634.6652.19, hg38_21_+_8388985_8402393_RNA45SN3_45S_50ntFlanks@6622.6640.19, hg38_21_+_8433172_8446622_RNA45SN1_45S_50ntFlanks@6651.6669.19, unplaced_AL353644.34_+_122223_135695_RNA45SN4_45S_50ntFlanks@6654.6672.19, unplaced_AL592188.60_+_105374_118830_RNA45SN…	CGACTCTTAGCGGTGGATC	rRF-19-LINPM4ID	7	76	12.402	0.000428872	12.53	0.000401509	0.822123	0.737613	0.916316	0.000401509	8.80114	0.00301043	0.00301043	HighMeanStrata=FALSE (31), HighMeanStrata=TRUE (52)
survival_onset	Natural log	BothWithAndWithoutRiluzole	isomiR	exclusive~TGTAAACATCCTTGACTGGAAGCT~wildtype~hsa-24-25.1&WithFlank&1|+|40754365|40754440@7.30.24~[MIMAT0000692&hsa-miR-30e-5p&offsets|0|+2, m-24&1|+|40754371|40754394&offsets|0|0]	TGTAAACATCCTTGACTGGAAGCT	iso-24-9O0MNUN2EW	17	231	12.3945	0.000430598	12.65	0.000375933	0.710075	0.587972	0.857533	0.000375933	13.0914	0.000296662	0.000296662	HighMeanStrata=FALSE (129), HighMeanStrata=TRUE (119)
survival_enrolment	Natural log	BothWithAndWithoutRiluzole	tRF	ambiguous~TCCCTGGTGGTCTAGTGGTTAGGATT~5'-tRF~trna116_GluCTC_1_-_145399233_145399304@1.26.26, trna59_GluCTC_1_+_249168447_249168518@1.26.26, trna71_GluCTC_1_-_161439189_161439260@1.26.26, trna74_GluCTC_1_-_161431809_161431880@1.26.26, trna77_GluCTC_1_-_161424398_161424469@1.26.26, trna77_GluCTC_6_+_28949976_28950047@1.26.26, trna80_GluCTC_1_-_161417018_161417089@1.26.26, trna87_GluCTC_6_-_126101393…	TCCCTGGTGGTCTAGTGGTTAGGATT	tRF-26-87R8WP9N1EE	17	231	12.3894	0.000431787	12.81	0.000344473	0.909722	0.863789	0.958097	0.000344473	7.64691	0.00568696	0.00568696	HighMeanStrata=FALSE (78), HighMeanStrata=TRUE (170)
survival_enrolment	Natural log	BothWithAndWithoutRiluzole	rRF	GGGATAACTGGCTTGTGGC~clustered_U13369.1_+_-50_13364_Gonz45S_45S_50ntFlanks@12345.12363.19, hg38_21_+_8205938_8219352_RNA45SN2_45S_50ntFlanks@12326.12344.19, hg38_21_+_8388985_8402393_RNA45SN3_45S_50ntFlanks@12317.12335.19, hg38_21_+_8433172_8446622_RNA45SN1_45S_50ntFlanks@12362.12380.19, unplaced_AL353644.34_+_122223_135695_RNA45SN4_45S_50ntFlanks@12379.12397.19, unplaced_AL592188.60_+_105374_1188…	GGGATAACTGGCTTGTGGC	rRF-19-REBYQYJ9	17	231	12.3888	0.000431925	13.24	0.000273709	0.87105	0.808631	0.938288	0.000273709	10.4676	0.00121488	0.00121488	HighMeanStrata=FALSE (78), HighMeanStrata=TRUE (170)
survival_enrolment	Natural log	NoRiluzole	isomiR	exclusive~CATTGCACTTGTCTCGGTCTGG~wildtype+G(s)~hsa-572-23.1&WithFlank&7|-|100093565|100093636@45.65.21(+1G)~[MIMAT0000081&hsa-miR-25-3p&offsets|0|-1(+1G), m-23&7|-|100093571|100093592&offsets|0|-1(+1G)]	CATTGCACTTGTCTCGGTCTGG	iso-22-JY2ZS9R74	7	76	12.3769	0.000434668	12.04	0.000520827	1.64729	1.24258	2.1838	0.000520827	6.37398	0.0115806	0.0115806	HighMeanStrata=FALSE (41), HighMeanStrata=TRUE (42)
survival_enrolment	Linear	BothWithAndWithoutRiluzole	not-itr	CCCGTGTGAAAGTAGGTCATCGTCAGGCT	CCCGTGTGAAAGTAGGTCATCGTCAGGCT	na-29-KW7B1PSQM6IW	17	231	12.3745	0.000435243	9.5	0.00205408	0.999339	0.998919	0.999759	0.00205408	15.5276	8.13078e-05	8.13078e-05	HighMeanStrata=FALSE (207), HighMeanStrata=TRUE (41)
survival_enrolment	Natural log	BothWithAndWithoutRiluzole	not-itr	TGAGGTAGTAGATTGTGTGGTT	TGAGGTAGTAGATTGTGTGGTT	na-22-XKVL5Y98Q	17	231	12.3701	0.000436259	12.33	0.000445955	1.21161	1.08851	1.34864	0.000445955	12.8097	0.000344821	0.000344821	HighMeanStrata=FALSE (111), HighMeanStrata=TRUE (137)
survival_enrolment	Natural log	BothWithAndWithoutRiluzole	rRF	CCCTTTGTACACACCG~clustered_U13369.1_+_-50_13364_Gonz45S_45S_50ntFlanks@5395.5410.16, hg38_21_+_8205938_8219352_RNA45SN2_45S_50ntFlanks@5380.5395.16, hg38_21_+_8388985_8402393_RNA45SN3_45S_50ntFlanks@5368.5383.16, hg38_21_+_8433172_8446622_RNA45SN1_45S_50ntFlanks@5391.5406.16, unplaced_AL353644.34_+_122223_135695_RNA45SN4_45S_50ntFlanks@5395.5410.16, unplaced_AL592188.60_+_105374_118830_RNA45SN5_4…	CCCTTTGTACACACCG	rRF-16-KZ95010	17	231	12.3695	0.000436407	13.52	0.000236419	0.851225	0.78118	0.927551	0.000236419	8.22734	0.00412639	0.00412639	HighMeanStrata=FALSE (78), HighMeanStrata=TRUE (170)
survival_enrolment	Linear	NoRiluzole	isomiR	ambiguous~CTAGACTGAAGCTCCTTGGGG~wildtype+G(s)~hsa-75-30.1&WithFlank&8|-|140732581|140732649@43.60.18(+3G)~[MIMAT0000757&hsa-miR-151a-3p&offsets|0|-3(+3G), m-30&8|-|140732587|140732607&offsets|0|-3(+3G)]	CTAGACTGAAGCTCCTTGGGG	iso-21-42NBQRZK0	7	76	12.3689	0.000436553	14.39	0.000148787	1.0157	1.00755	1.0239	0.000148787	6.79405	0.0091462	0.0091462	HighMeanStrata=FALSE (53), HighMeanStrata=TRUE (30)
survival_enrolment	Natural log	NoRiluzole	isomiR	exclusive~TAGCAGCACGTAAATATTGGC~wildtype~hsa-62-415.1&WithFlank&13|-|50048979|50049054@7.27.21, hsa-61-252.1&WithFlank&3|+|160404748|160404822@7.27.21~[MIMAT0000069&hsa-miR-16-5p&offsets|0|-1, m-62&13|-|50049027|50049048&offsets|0|-1], [MIMAT0000069_1&hsa-miR-16-5p&offsets|0|-1, m-61&3|+|160404754|160404775&offsets|0|-1]	TAGCAGCACGTAAATATTGGC	iso-21-VFPHUEI8D	7	76	12.3547	0.000439866	11.23	0.000803589	0.564566	0.404128	0.788697	0.000803589	6.38748	0.0114928	0.0114928	HighMeanStrata=FALSE (47), HighMeanStrata=TRUE (36)
survival_enrolment	Natural log	NoRiluzole	not-itr	GGATTTCCCCTTGGGGTTGTAGGACCA	GGATTTCCCCTTGGGGTTGTAGGACCA	na-27-6N8RZK7W1D2	7	76	12.3546	0.00043991	11.28	0.000782904	0.78172	0.677085	0.902526	0.000782904	11.1331	0.000848016	0.000848016	HighMeanStrata=FALSE (46), HighMeanStrata=TRUE (37)
survival_enrolment	Linear	NoRiluzole	isomiR	exclusive~CAAAGAATTCTCCTTTTGGGCT~wildtype~hsa-84-746.1&WithFlank&1|-|71067636|71067708@7.28.22~[MIMAT0000456&hsa-miR-186-5p&offsets|0|0, m-84&1|-|71067681|71067702&offsets|0|0]	CAAAGAATTCTCCTTTTGGGCT	iso-22-20D98ZZK3	7	76	12.35	0.000440988	9.12	0.00252618	0.987025	0.978695	0.995426	0.00252618	5.40853	0.0200385	0.0200385	HighMeanStrata=FALSE (49), HighMeanStrata=TRUE (34)
survival_enrolment	Linear	BothWithAndWithoutRiluzole	not-itr	TCGAACCGTGAGTAATAATGCG	TCGAACCGTGAGTAATAATGCG	na-22-WB341OU4K	17	231	12.3449	0.000442197	13.87	0.000195879	1.00232	1.0011	1.00354	0.000195879	8.13	0.00435388	0.00435388	HighMeanStrata=FALSE (155), HighMeanStrata=TRUE (93)
survival_enrolment	Natural log	BothWithAndWithoutRiluzole	isomiR	exclusive~TCCTTCATTCCACCGGAGTCTG~wildtype~hsa-351-932.1&WithFlank&1|+|209432160|209432232@7.28.22~[MIMAT0000266&hsa-miR-205-5p&offsets|0|0, m-351&1|+|209432166|209432187&offsets|0|0]	TCCTTCATTCCACCGGAGTCTG	iso-22-8ZJ92S5MP	17	231	12.3442	0.000442356	12.59	0.000388776	0.908064	0.860948	0.957759	0.000388776	6.2656	0.0123105	0.0123105	HighMeanStrata=FALSE (96), HighMeanStrata=TRUE (152)
survival_enrolment	Linear	BothWithAndWithoutRiluzole	isomiR	exclusive~TTCAAGTAATTCAGGATAGGT~wildtype~hsa-53-218.1&WithFlank&2|+|218402651|218402718@7.27.21~[MIMAT0000083&hsa-miR-26b-5p&offsets|0|0, m-53&2|+|218402657|218402678&offsets|0|-1]	TTCAAGTAATTCAGGATAGGT	iso-21-YOSE8KHKE	17	231	12.3353	0.000444474	9.32	0.00226796	0.998856	0.998121	0.99959	0.00226796	10.5041	0.00119108	0.00119108	HighMeanStrata=FALSE (164), HighMeanStrata=TRUE (84)
survival_enrolment	Linear	BothWithAndWithoutRiluzole	rRF	GTCTACGGCCATACCACCCTGAACGCGCCC~hg38_1_-_228634819_228635039_RNA5S12_5S_50ntFlanks@51.80.30	GTCTACGGCCATACCACCCTGAACGCGCCC	rRF-30-SXM1H107OHLR	17	231	12.3261	0.000446671	7.72	0.00544727	0.975002	0.95775	0.992565	0.00544727	13.3721	0.000255391	0.000255391	HighMeanStrata=FALSE (175), HighMeanStrata=TRUE (73)
survival_onset	Natural log	BothWithAndWithoutRiluzole	isomiR	snp~TGAGGTAGTAGGTTGTGTAGTT~[COSN1263052]~[hsa-5-180.1&WithFlank&22|+|46112746|46112827]	TGAGGTAGTAGGTTGTGTAGTT	iso-22-XKVLRY9PQ	17	231	12.3231	0.000447384	11.97	0.000539347	1.22488	1.09194	1.374	0.000539347	10.1556	0.00143867	0.00143867	HighMeanStrata=FALSE (125), HighMeanStrata=TRUE (123)
survival_onset	Natural log	BothWithAndWithoutRiluzole	not-itr	TCCTGAGTAGCTCAGCGGCAGAGCGGG	TCCTGAGTAGCTCAGCGGCAGAGCGGG	na-27-8Y1P4PMF5H4	17	231	12.3198	0.000448169	11.51	0.000692094	0.846246	0.768443	0.931927	0.000692094	15.749	7.23263e-05	7.23263e-05	HighMeanStrata=FALSE (155), HighMeanStrata=TRUE (93)
survival_enrolment	Linear	NoRiluzole	isomiR	exclusive~GTCAGTTTGTCAAATACCCC~wildtype~hsa-480-120.1&WithFlank&X|+|66018889|66018964@50.69.20~[MIMAT0000280&hsa-miR-223-3p&offsets|+1|-1, m-120&X|+|66018937|66018958&offsets|+1|-1]	GTCAGTTTGTCAAATACCCC	iso-20-SPZW2E0R	7	76	12.3178	0.000448648	9.4	0.00216772	0.974926	0.959228	0.99088	0.00216772	3.5419	0.0598367	0.0598367	HighMeanStrata=FALSE (47), HighMeanStrata=TRUE (36)
survival_enrolment	Linear	NoRiluzole	rRF	CGGGCCTGGTTAGTACTTGGATGG~hg38_1_-_228634819_228635039_RNA5S12_5S_50ntFlanks@113.136.24	CGGGCCTGGTTAGTACTTGGATGG	rRF-24-MJN3VLN8F4	7	76	12.2954	0.000454075	15.07	0.000103376	1.08468	1.04107	1.13012	0.000103376	8.26172	0.00404897	0.00404897	HighMeanStrata=FALSE (49), HighMeanStrata=TRUE (34)
survival_onset	Linear	BothWithAndWithoutRiluzole	isomiR	exclusive~TGAGGTAGTAGGTTGTATAGTC~wildtype+C(s)~hsa-6-426.1&WithFlank&11|-|122146517|122146595@7.27.21(+1C), hsa-5-180.1&WithFlank&22|+|46112746|46112827@7.27.21(+1C), hsa-4-181.1&WithFlank&9|+|94175956|94176040@7.27.21(+1C)~[MIMAT0000062&hsa-let-7a-5p&offsets|0|-1(+1C), m-6&11|-|122146568|122146589&offsets|0|-1(+1C)], [MIMAT0000062_1&hsa-let-7a-5p&offsets|0|-1(+1C), m-5&22|+|46112752|46112773&off…	TGAGGTAGTAGGTTGTATAGTC	iso-22-XKVLRYVP5	17	231	12.2921	0.000454884	13.88	0.00019532	1.00186	1.00088	1.00284	0.00019532	6.53166	0.0105971	0.0105971	HighMeanStrata=FALSE (156), HighMeanStrata=TRUE (92)
survival_onset	Natural log	BothWithAndWithoutRiluzole	not-itr	TGGTAATACGACGCACTTAGTGT	TGGTAATACGACGCACTTAGTGT	na-23-9LHHEFNP0N	17	231	12.2873	0.000456054	12.32	0.000448773	1.14454	1.06142	1.23417	0.000448773	15.0979	0.000102076	0.000102076	HighMeanStrata=FALSE (109), HighMeanStrata=TRUE (139)
survival_onset	Natural log	BothWithAndWithoutRiluzole	not-itr	TGGTAATACGACGTACTTGGTGT	TGGTAATACGACGTACTTGGTGT	na-23-9LHHELN80N	17	231	12.2616	0.000462368	12.15	0.000490362	1.14756	1.0621	1.23989	0.000490362	12.4745	0.000412537	0.000412537	HighMeanStrata=FALSE (103), HighMeanStrata=TRUE (145)
survival_enrolment	Linear	YesRiluzole	not-itr	GTGCCGAAGCTGTGGGATTG	GTGCCGAAGCTGTGGGATTG	na-20-71OJ985Y	10	155	12.2575	0.000463396	10.63	0.00111038	0.98443	0.975189	0.993759	0.00111038	14.2239	0.000162298	0.000162298	HighMeanStrata=FALSE (103), HighMeanStrata=TRUE (62)
survival_enrolment	Natural log	NoRiluzole	not-itr	GTCAACGGCCATACCA	GTCAACGGCCATACCA	na-16-SOM1H1B	7	76	12.2539	0.000464297	11.7	0.000626268	1.26858	1.1069	1.45388	0.000626268	3.45688	0.0629891	0.0629891	HighMeanStrata=FALSE (41), HighMeanStrata=TRUE (42)
survival_enrolment	Linear	BothWithAndWithoutRiluzole	not-itr	TGAAGTAGTAGGTTGTGTGGTT	TGAAGTAGTAGGTTGTGTGGTT	na-22-X0VLRY98Q	17	231	12.2527	0.000464578	12.77	0.00035242	1.01133	1.0051	1.01759	0.00035242	11.6517	0.000641446	0.000641446	HighMeanStrata=FALSE (134), HighMeanStrata=TRUE (114)
survival_enrolment	Linear	BothWithAndWithoutRiluzole	isomiR	exclusive~GTAAACATCCTTGACTGGAAGCT~wildtype~hsa-24-25.1&WithFlank&1|+|40754365|40754440@8.30.23~[MIMAT0000692&hsa-miR-30e-5p&offsets|+1|+2, m-24&1|+|40754371|40754394&offsets|+1|0]	GTAAACATCCTTGACTGGAAGCT	iso-23-SBJRZD9BDW	17	231	12.25	0.000465248	10.44	0.00123638	0.994513	0.991198	0.997838	0.00123638	16.0089	6.30444e-05	6.30444e-05	HighMeanStrata=FALSE (161), HighMeanStrata=TRUE (87)
survival_enrolment	Linear	BothWithAndWithoutRiluzole	not-itr	TAAGGGGCAGAGAGCGAGACTTT	TAAGGGGCAGAGAGCGAGACTTT	na-23-UK6PFJ5D0Q	17	231	12.2448	0.000466548	13.04	0.000304935	1.01855	1.00844	1.02876	0.000304935	13.7543	0.000208345	0.000208345	HighMeanStrata=FALSE (130), HighMeanStrata=TRUE (118)
survival_enrolment	Natural log	YesRiluzole	not-itr	CCGCTTTTGTCAGGG	CCGCTTTTGTCAGGG	na-15-3IZWJK	10	155	12.237	0.000468511	10.61	0.00112557	0.890208	0.830038	0.95474	0.00112557	13.7773	0.000205811	0.000205811	HighMeanStrata=FALSE (117), HighMeanStrata=TRUE (48)
survival_onset	Natural log	BothWithAndWithoutRiluzole	not-itr	GCGGGCGTAGCTCAGGGGTAGAGCGC	GCGGGCGTAGCTCAGGGGTAGAGCGC	na-26-QKMP4PRL5HD	17	231	12.2347	0.00046909	11.26	0.000793077	0.829611	0.743849	0.925262	0.000793077	17.3041	3.18503e-05	3.18503e-05	HighMeanStrata=FALSE (168), HighMeanStrata=TRUE (80)
survival_enrolment	Natural log	NoRiluzole	not-itr	TATACCGAAGCTCTAGGTGCGGCA	TATACCGAAGCTCTAGGTGCGGCA	na-24-V5L04XRVIU	7	76	12.2257	0.000471349	10.14	0.00145319	0.684009	0.541411	0.864164	0.00145319	13.18	0.000282947	0.000282947	HighMeanStrata=FALSE (62), HighMeanStrata=TRUE (21)
survival_enrolment	Natural log	BothWithAndWithoutRiluzole	isomiR	exclusive~CAAAGTGCTTACAGTGCAGGTAG~wildtype~hsa-88-113.1&WithFlank&13|+|91350612|91350682@7.29.23~[MIMAT0000070&hsa-miR-17-5p&offsets|0|0, m-88&13|+|91350618|91350640&offsets|0|0]	CAAAGTGCTTACAGTGCAGGTAG	iso-23-20XZ03PK0H	17	231	12.2244	0.000471675	17.09	3.56534e-05	0.792131	0.709277	0.884664	3.56534e-05	15.0717	0.000103502	0.000103502	HighMeanStrata=FALSE (84), HighMeanStrata=TRUE (164)
survival_enrolment	Natural log	YesRiluzole	not-itr	GATGCGAAAGCAGGTCAAAGTGATCCGGC	GATGCGAAAGCAGGTCAAAGTGATCCGGC	na-29-5VO0J320XM19	10	155	12.2199	0.000472825	11.27	0.000785806	0.796518	0.697465	0.909639	0.000785806	13.0438	0.000304288	0.000304288	HighMeanStrata=FALSE (109), HighMeanStrata=TRUE (56)
survival_enrolment	Linear	YesRiluzole	not-itr	TGGTAATACGTCGTACTTAGTGT	TGGTAATACGTCGTACTTAGTGT	na-23-9LHHWLNP0N	10	155	12.2195	0.000472918	13.24	0.000273565	1.01435	1.0066	1.02217	0.000273565	11.5925	0.000662189	0.000662189	HighMeanStrata=FALSE (94), HighMeanStrata=TRUE (71)
survival_enrolment	Linear	NoRiluzole	isomiR	exclusive~CAAAGTGCTGTTCGTGCAGGTA~wildtype~hsa-29-250.1&WithFlank&7|-|100093770|100093843@7.28.22~[MIMAT0000093&hsa-miR-93-5p&offsets|0|-1, m-29&7|-|100093815|100093837&offsets|0|-1]	CAAAGTGCTGTTCGTGCAGGTA	iso-22-20XYYWPKO	7	76	12.2167	0.000473634	9.37	0.00221159	0.996811	0.994774	0.998852	0.00221159	8.02564	0.00461198	0.00461198	HighMeanStrata=FALSE (53), HighMeanStrata=TRUE (30)
survival_onset	Natural log	BothWithAndWithoutRiluzole	not-itr	TGGTAATACGACGTGCTTAGTGT	TGGTAATACGACGTGCTTAGTGT	na-23-9LHHE4NP0N	17	231	12.2138	0.000474361	12	0.000530834	1.14775	1.06168	1.24081	0.000530834	9.44	0.00212303	0.00212303	HighMeanStrata=FALSE (103), HighMeanStrata=TRUE (145)
survival_enrolment	Natural log	NoRiluzole	not-itr	TGGTAATACGACGTACTTAGTGC	TGGTAATACGACGTACTTAGTGC	na-23-9LHHELNP0M	7	76	12.2101	0.000475308	12.15	0.000490743	1.26186	1.10717	1.43817	0.000490743	12.7247	0.00036086	0.00036086	HighMeanStrata=FALSE (36), HighMeanStrata=TRUE (47)
survival_enrolment	Natural log	BothWithAndWithoutRiluzole	isomiR	exclusive~TCCTTCATTCCACCGGAGTCT~wildtype~hsa-351-932.1&WithFlank&1|+|209432160|209432232@7.27.21~[MIMAT0000266&hsa-miR-205-5p&offsets|0|-1, m-351&1|+|209432166|209432187&offsets|0|-1]	TCCTTCATTCCACCGGAGTCT	iso-21-8ZJ92S5ME	17	231	12.1943	0.000479363	12.56	0.000394227	0.908742	0.861899	0.958131	0.000394227	10.7366	0.00105036	0.00105036	HighMeanStrata=FALSE (93), HighMeanStrata=TRUE (155)
survival_enrolment	Natural log	YesRiluzole	not-itr	CTTGGGGTTGTAGGACCAC	CTTGGGGTTGTAGGACCAC	na-19-N8RYV211	10	155	12.1882	0.000480929	11.17	0.000829184	0.789998	0.688022	0.907087	0.000829184	14.4749	0.000142038	0.000142038	HighMeanStrata=FALSE (110), HighMeanStrata=TRUE (55)
survival_enrolment	Natural log	BothWithAndWithoutRiluzole	rRF	CGACTCTTAGCGGTGGAT~clustered_U13369.1_+_-50_13364_Gonz45S_45S_50ntFlanks@6673.6690.18, hg38_21_+_8205938_8219352_RNA45SN2_45S_50ntFlanks@6634.6651.18, hg38_21_+_8388985_8402393_RNA45SN3_45S_50ntFlanks@6622.6639.18, hg38_21_+_8433172_8446622_RNA45SN1_45S_50ntFlanks@6651.6668.18, unplaced_AL353644.34_+_122223_135695_RNA45SN4_45S_50ntFlanks@6654.6671.18, unplaced_AL592188.60_+_105374_118830_RNA45SN5…	CGACTCTTAGCGGTGGAT	rRF-18-LINPM4D7	17	231	12.1835	0.000482131	12.21	0.000475417	0.902142	0.851506	0.955788	0.000475417	12.422	0.000424295	0.000424295	HighMeanStrata=FALSE (104), HighMeanStrata=TRUE (144)
survival_enrolment	Natural log	NoRiluzole	not-itr	CGGTATACCGAAGCTCTAGGTGCGGCA	CGGTATACCGAAGCTCTAGGTGCGGCA	na-27-MLUSDI4KX82	7	76	12.1807	0.000482869	10.66	0.00109344	0.734165	0.609871	0.883791	0.00109344	13.7912	0.000204293	0.000204293	HighMeanStrata=FALSE (54), HighMeanStrata=TRUE (29)
survival_enrolment	Natural log	YesRiluzole	not-itr	GGGTGAAAGCGGGGG	GGGTGAAAGCGGGGG	na-15-R4BJRK	10	155	12.1787	0.000483391	10.72	0.0010599	0.883685	0.820635	0.951579	0.0010599	10.9163	0.000953228	0.000953228	HighMeanStrata=FALSE (119), HighMeanStrata=TRUE (46)
survival_enrolment	Linear	YesRiluzole	isomiR	exclusive~TGTAGTGTTTCCTACTTTATGG~wildtype~hsa-144-69.1&WithFlank&17|-|58331240|58331311@45.66.22~[MIMAT0000434&hsa-miR-142-3p&offsets|0|-1, m-69&17|-|58331246|58331266&offsets|-1|0]	TGTAGTGTTTCCTACTTTATGG	iso-22-9P9Z35ZQ4	10	155	12.175	0.000484337	10.19	0.00141276	0.999815	0.999702	0.999929	0.00141276	4.59988	0.0319743	0.0319743	HighMeanStrata=FALSE (113), HighMeanStrata=TRUE (52)
survival_enrolment	Natural log	YesRiluzole	not-itr	CCCCTTGGGGTTGTAGGACCAC	CCCCTTGGGGTTGTAGGACCAC	na-22-K79KZL611	10	155	12.1714	0.000485283	11.38	0.000742784	0.814529	0.723004	0.91764	0.000742784	9.47853	0.0020789	0.0020789	HighMeanStrata=FALSE (100), HighMeanStrata=TRUE (65)
survival_enrolment	Linear	NoRiluzole	not-itr	TGAGATAGTAGGTTGTGTGGTT	TGAGATAGTAGGTTGTGTGGTT	na-22-X2VLRY98Q	7	76	12.1639	0.000487245	12.73	0.000360269	1.02153	1.00964	1.03355	0.000360269	11.3896	0.000738577	0.000738577	HighMeanStrata=FALSE (47), HighMeanStrata=TRUE (36)
survival_enrolment	Natural log	BothWithAndWithoutRiluzole	not-itr	ATCTACGGCCATACCA	ATCTACGGCCATACCA	na-16-HXM1H1B	17	231	12.1628	0.000487534	12.09	0.000507444	1.17722	1.07378	1.29063	0.000507444	11.3042	0.000773312	0.000773312	HighMeanStrata=FALSE (107), HighMeanStrata=TRUE (141)
survival_enrolment	Linear	BothWithAndWithoutRiluzole	not-itr	TGAGGGGCAGGGAGCGAGACTTT	TGAGGGGCAGGGAGCGAGACTTT	na-23-XK6P6J5D0Q	17	231	12.1544	0.000489722	13.45	0.000244937	1.00448	1.00208	1.00688	0.000244937	12.5723	0.000391511	0.000391511	HighMeanStrata=FALSE (153), HighMeanStrata=TRUE (95)
survival_onset	Natural log	BothWithAndWithoutRiluzole	not-itr	TGGTAATACGACGTACTTAGTGC	TGGTAATACGACGTACTTAGTGC	na-23-9LHHELNP0M	17	231	12.153	0.000490094	12.08	0.000508912	1.14081	1.05914	1.22878	0.000508912	12.8434	0.00033867	0.00033867	HighMeanStrata=FALSE (104), HighMeanStrata=TRUE (144)
survival_enrolment	Linear	NoRiluzole	isomiR	exclusive~TCGGATCCGTCTGAGCTTGGCTT~wildtype+U(s)~hsa-164-80.1&WithFlank&14|+|100882995|100883062@41.62.22(+1U)~[MIMAT0000446&hsa-miR-127-3p&offsets|0|0(+1U), m-80&14|+|100883035|100883056&offsets|0|0(+1U)]	TCGGATCCGTCTGAGCTTGGCTT	iso-23-W28WN0N8DQ	7	76	12.1482	0.000491365	14.33	0.000153521	1.01586	1.00762	1.02417	0.000153521	9.73881	0.00180418	0.00180418	HighMeanStrata=FALSE (44), HighMeanStrata=TRUE (39)
survival_enrolment	Natural log	NoRiluzole	not-itr	TGAAGGGCAGAGAGCGAGACTTT	TGAAGGGCAGAGAGCGAGACTTT	na-23-X06PFJ5D0Q	7	76	12.1457	0.000492017	11.82	0.00058608	1.49078	1.18727	1.87186	0.00058608	9.9725	0.00158896	0.00158896	HighMeanStrata=FALSE (35), HighMeanStrata=TRUE (48)
survival_enrolment	Natural log	BothWithAndWithoutRiluzole	tRF	exclusive~TCCCACATGGTCTAGCGGTTAGGATTCCTGGTTT~5'-half~trna11_GluTTC_15_-_26327381_26327452@1.34.34, trna3_GluTTC_13_-_45492062_45492133@1.34.34	TCCCACATGGTCTAGCGGTTAGGATTCCTGGTTT	tRF-34-86J8WPMN1E8Y2Q	17	231	12.1432	0.00049266	12.66	0.000373732	0.90476	0.856227	0.956043	0.000373732	8.42906	0.00369271	0.00369271	HighMeanStrata=FALSE (78), HighMeanStrata=TRUE (170)
survival_enrolment	Linear	BothWithAndWithoutRiluzole	not-itr	TAGAAGCACGTAAATATTGGCG	TAGAAGCACGTAAATATTGGCG	na-22-VBPHUEI8K	17	231	12.1405	0.000493389	8.96	0.00275765	0.999227	0.998721	0.999733	0.00275765	9.85932	0.00168974	0.00168974	HighMeanStrata=FALSE (164), HighMeanStrata=TRUE (84)
survival_enrolment	Linear	BothWithAndWithoutRiluzole	not-itr	TGAGGAAGTAGTTTGTGCTGTT	TGAGGAAGTAGTTTGTGCTGTT	na-22-XKDL7YXYQ	17	231	12.1382	0.000494007	14.34	0.000152844	1.00103	1.00049	1.00156	0.000152844	16.5931	4.63182e-05	4.63182e-05	HighMeanStrata=FALSE (164), HighMeanStrata=TRUE (84)
survival_enrolment	Linear	BothWithAndWithoutRiluzole	not-itr	TTGAGGATATGAGATCGAGACAACA	TTGAGGATATGAGATCGAGACAACA	na-25-Z05Q5EL22F	17	231	12.133	0.000495361	15.32	9.0601e-05	1.00558	1.00278	1.00839	9.0601e-05	11.253	0.000794939	0.000794939	HighMeanStrata=FALSE (167), HighMeanStrata=TRUE (81)
survival_enrolment	Natural log	NoRiluzole	not-itr	TGCAAGTCGAACGGTA	TGCAAGTCGAACGGTA	na-16-XOSUE3B	7	76	12.1293	0.00049637	9.74	0.00179831	0.865397	0.790307	0.947622	0.00179831	17.7443	2.5267e-05	2.5267e-05	HighMeanStrata=FALSE (60), HighMeanStrata=TRUE (23)
survival_enrolment	Natural log	NoRiluzole	isomiR	exclusive~CCCATAAAGTAGAAAGCACT~wildtype~hsa-144-69.1&WithFlank&17|-|58331240|58331311@7.26.20~[MIMAT0000433&hsa-miR-142-5p&offsets|-2|-3, m-144&17|-|58331286|58331305&offsets|0|0]	CCCATAAAGTAGAAAGCACT	iso-20-KQB3FBPI	7	76	12.1227	0.000498121	12.72	0.000361176	0.644361	0.506115	0.820368	0.000361176	9.48583	0.00207065	0.00207065	HighMeanStrata=FALSE (33), HighMeanStrata=TRUE (50)
survival_enrolment	Natural log	BothWithAndWithoutRiluzole	not-itr	TAGAAGCACGTAAATATTGGCG	TAGAAGCACGTAAATATTGGCG	na-22-VBPHUEI8K	17	231	12.1111	0.000501219	12.79	0.000348529	0.813997	0.727177	0.911183	0.000348529	4.99193	0.0254657	0.0254657	HighMeanStrata=FALSE (112), HighMeanStrata=TRUE (136)
survival_enrolment	Linear	BothWithAndWithoutRiluzole	not-itr	GGATTTCCCCTTGGGGTTGTAGGACCAC	GGATTTCCCCTTGGGGTTGTAGGACCAC	na-28-6N8RZK7W1DD1	17	231	12.1088	0.00050185	10.23	0.00138384	0.998182	0.99707	0.999296	0.00138384	15.6531	7.6086e-05	7.6086e-05	HighMeanStrata=FALSE (175), HighMeanStrata=TRUE (73)
survival_enrolment	Natural log	BothWithAndWithoutRiluzole	not-itr	CAACGCTAGACGAACTGCATGGAAAGGCA	CAACGCTAGACGAACTGCATGGAAAGGCA	na-29-2H42LDXQ6BIU	17	231	12.1047	0.000502954	10.84	0.000991087	0.790343	0.687064	0.909147	0.000991087	12.86	0.000335688	0.000335688	HighMeanStrata=FALSE (187), HighMeanStrata=TRUE (61)
survival_enrolment	Natural log	NoRiluzole	not-itr	TGAGGGGCGGAGAGCGAGACT	TGAGGGGCGGAGAGCGAGACT	na-21-XK68FJ5DE	7	76	12.1017	0.000503768	12.2	0.000478876	1.34515	1.13894	1.58869	0.000478876	10.3132	0.0013208	0.0013208	HighMeanStrata=FALSE (37), HighMeanStrata=TRUE (46)
survival_onset	Linear	BothWithAndWithoutRiluzole	isomiR	exclusive~CAAAGTGCTGTTCGTGCAGGTAGTT~wildtype+U(s)~hsa-29-250.1&WithFlank&7|-|100093770|100093843@7.30.24(+1U)~[MIMAT0000093&hsa-miR-93-5p&offsets|0|+1(+1U), m-29&7|-|100093815|100093837&offsets|0|+1(+1U)]	CAAAGTGCTGTTCGTGCAGGTAGTT	iso-25-20XYYWPKVN	17	231	12.0922	0.000506342	13	0.000311337	1.01598	1.00726	1.02478	0.000311337	5.59621	0.0179993	0.0179993	HighMeanStrata=FALSE (149), HighMeanStrata=TRUE (99)
survival_enrolment	Linear	BothWithAndWithoutRiluzole	isomiR	exclusive~CATAAAGTAGAAAGCACT~wildtype~hsa-144-69.1&WithFlank&17|-|58331240|58331311@9.26.18~[MIMAT0000433&hsa-miR-142-5p&offsets|0|-3, m-144&17|-|58331286|58331305&offsets|+2|0]	CATAAAGTAGAAAGCACT	iso-18-JO1PBJW	17	231	12.0916	0.000506486	8.65	0.00327059	0.975462	0.959445	0.991746	0.00327059	7.17551	0.00739053	0.00739053	HighMeanStrata=FALSE (155), HighMeanStrata=TRUE (93)
survival_enrolment	Natural log	BothWithAndWithoutRiluzole	not-itr	TGAGGTAGTAGGTTGCGTGGT	TGAGGTAGTAGGTTGCGTGGT	na-21-XKVLRYM8E	17	231	12.0885	0.00050734	11.59	0.000663276	1.15361	1.0625	1.25252	0.000663276	13.6512	0.000220101	0.000220101	HighMeanStrata=FALSE (97), HighMeanStrata=TRUE (151)
survival_enrolment	Linear	BothWithAndWithoutRiluzole	isomiR	exclusive~TGTCAGTTTGTCAAATACCCCAT~wildtype+U(s)~hsa-480-120.1&WithFlank&X|+|66018889|66018964@49.70.22(+1U)~[MIMAT0000280&hsa-miR-223-3p&offsets|0|0(+1U), m-120&X|+|66018937|66018958&offsets|0|0(+1U)]	TGTCAGTTTGTCAAATACCCCAT	iso-23-967Y8BURDI	17	231	12.0796	0.000509755	10.4	0.00125905	0.999335	0.998931	0.999739	0.00125905	5.28936	0.0214561	0.0214561	HighMeanStrata=FALSE (132), HighMeanStrata=TRUE (116)
survival_enrolment	Natural log	NoRiluzole	isomiR	exclusive~TAGCAGCGGGAACAGTTCTGA~wildtype+A(s)~hsa-297-625.1&WithFlank&X|-|134546326|134546399@7.26.20(+1A)~[MIMAT0002874&hsa-miR-503-5p&offsets|0|-3(+1A), m-297&X|-|134546371|134546393&offsets|0|-3(+1A)]	TAGCAGCGGGAACAGTTCTGA	iso-21-VFQKBPYYB	7	76	12.0742	0.00051124	13.37	0.000255525	0.799221	0.708755	0.901233	0.000255525	16.4965	4.87403e-05	4.87403e-05	HighMeanStrata=FALSE (24), HighMeanStrata=TRUE (59)
survival_enrolment	Natural log	BothWithAndWithoutRiluzole	not-itr	TGAGGTAGTAGGTCGTGTGGT	TGAGGTAGTAGGTCGTGTGGT	na-21-XKVLRS98E	17	231	12.0677	0.000513041	11.69	0.000628531	1.14814	1.06073	1.24277	0.000628531	15.261	9.36303e-05	9.36303e-05	HighMeanStrata=FALSE (97), HighMeanStrata=TRUE (151)
survival_enrolment	Natural log	YesRiluzole	not-itr	TGGTAATACGTCGTACTTAGTGT	TGGTAATACGTCGTACTTAGTGT	na-23-9LHHWLNP0N	10	155	12.0649	0.00051379	12.16	0.000487919	1.24463	1.10059	1.40753	0.000487919	9.11037	0.00254164	0.00254164	HighMeanStrata=FALSE (82), HighMeanStrata=TRUE (83)
survival_enrolment	Natural log	NoRiluzole	not-itr	GATTTCCCCTTGGGGTTGTAGGACCAC	GATTTCCCCTTGGGGTTGTAGGACCAC	na-27-5ZK79KZL611	7	76	12.0642	0.000513994	11.34	0.00075825	0.803604	0.707581	0.912658	0.00075825	8.06168	0.00452112	0.00452112	HighMeanStrata=FALSE (46), HighMeanStrata=TRUE (37)
survival_enrolment	Natural log	BothWithAndWithoutRiluzole	not-itr	TGAGGTAGCAGGTTGTGTGGTTT	TGAGGTAGCAGGTTGTGTGGTTT	na-23-XKVFRY980Q	17	231	12.0614	0.000514759	11.92	0.000554232	1.20809	1.08518	1.34493	0.000554232	10.2661	0.00135495	0.00135495	HighMeanStrata=FALSE (105), HighMeanStrata=TRUE (143)
survival_enrolment	Natural log	NoRiluzole	not-itr	TGGTAATACGACGTACCTAGTGT	TGGTAATACGACGTACCTAGTGT	na-23-9LHHEL3P0N	7	76	12.0553	0.000516452	11.78	0.000599272	1.2696	1.10781	1.45503	0.000599272	9.06822	0.00260091	0.00260091	HighMeanStrata=FALSE (37), HighMeanStrata=TRUE (46)
survival_enrolment	Natural log	BothWithAndWithoutRiluzole	rRF	TACCTGGTTGATCCTGCCAGT~clustered_U13369.1_+_-50_13364_Gonz45S_45S_50ntFlanks@3707.3727.21, hg38_21_+_8205938_8219352_RNA45SN2_45S_50ntFlanks@3694.3714.21, hg38_21_+_8388985_8402393_RNA45SN3_45S_50ntFlanks@3682.3702.21, hg38_21_+_8433172_8446622_RNA45SN1_45S_50ntFlanks@3705.3725.21, unplaced_AL353644.34_+_122223_135695_RNA45SN4_45S_50ntFlanks@3709.3729.21, unplaced_AL592188.60_+_105374_118830_RNA45…	TACCTGGTTGATCCTGCCAGT	rRF-21-U7RYH7PPE	17	231	12.0516	0.00051748	12.35	0.000440824	0.898746	0.846799	0.95388	0.000440824	12.9085	0.000327099	0.000327099	HighMeanStrata=FALSE (92), HighMeanStrata=TRUE (156)
survival_enrolment	Natural log	BothWithAndWithoutRiluzole	isomiR	exclusive~AGCAGCATTGTACAGGGCTA~wildtype~hsa-78.1&WithFlank&10|-|89592735|89592833@56.75.20, hsa-481-12.1&WithFlank&20|+|3917498|3917569@44.63.20, hsa-13.1&WithFlank&5|-|168560898|168560979@54.73.20, hsa-2826.1&WithFlank&10|-|89592741|89592821@44.63.20, hsa-2698.1&WithFlank&5|-|168560890|168560969@44.63.20, hsa-44219-44220.1&WithFlank&5|-|168560902|168560967@42.61.20~[MIMAT0000104&hsa-miR-107&offs…	AGCAGCATTGTACAGGGCTA	iso-20-FPJYUP6X	17	231	12.0436	0.000519694	14.21	0.000163678	0.870949	0.81057	0.935826	0.000163678	15.4111	8.64775e-05	8.64775e-05	HighMeanStrata=FALSE (98), HighMeanStrata=TRUE (150)
survival_enrolment	Natural log	BothWithAndWithoutRiluzole	not-itr	TGAGGTGGTAGGTTGTGTGGTTT	TGAGGTGGTAGGTTGTGTGGTTT	na-23-XK9LRY980Q	17	231	12.0418	0.000520198	11.91	0.000558583	1.19679	1.08071	1.32534	0.000558583	10.7998	0.00101509	0.00101509	HighMeanStrata=FALSE (102), HighMeanStrata=TRUE (146)
survival_enrolment	Linear	BothWithAndWithoutRiluzole	isomiR	exclusive~TGAGGTAGTAGGTTGTATAGTC~wildtype+C(s)~hsa-6-426.1&WithFlank&11|-|122146517|122146595@7.27.21(+1C), hsa-5-180.1&WithFlank&22|+|46112746|46112827@7.27.21(+1C), hsa-4-181.1&WithFlank&9|+|94175956|94176040@7.27.21(+1C)~[MIMAT0000062&hsa-let-7a-5p&offsets|0|-1(+1C), m-6&11|-|122146568|122146589&offsets|0|-1(+1C)], [MIMAT0000062_1&hsa-let-7a-5p&offsets|0|-1(+1C), m-5&22|+|46112752|46112773&off…	TGAGGTAGTAGGTTGTATAGTC	iso-22-XKVLRYVP5	17	231	12.0401	0.00052067	13.88	0.000194464	1.00168	1.00079	1.00256	0.000194464	13.6992	0.000214548	0.000214548	HighMeanStrata=FALSE (156), HighMeanStrata=TRUE (92)
survival_enrolment	Linear	NoRiluzole	not-itr	TCCTGTACCGAGCTGCCCCGAGT	TCCTGTACCGAGCTGCCCCGAGT	na-23-8YUSFYKSZ	7	76	12.0288	0.00052384	12.22	0.000471651	1.02124	1.00928	1.03334	0.000471651	4.76845	0.028986	0.028986	HighMeanStrata=FALSE (44), HighMeanStrata=TRUE (39)
survival_enrolment	Natural log	YesRiluzole	isomiR	exclusive~TCTTTGGTTATCTAGCTGTATGA~wildtype~hsa-104-578.1&WithFlank&1|-|156420348|156420420@7.29.23, hsa-105-523.1&WithFlank&15|+|89368026|89368098@7.29.23, hsa-104-578.2&WithFlank&5|-|88666860|88666930@7.29.23~[MIMAT0000441&hsa-miR-9-5p&offsets|0|0, m-104&1|-|156420392|156420414&offsets|0|0], [MIMAT0000441_1&hsa-miR-9-5p&offsets|0|0, m-105&15|+|89368032|89368054&offsets|0|0], [MIMAT0000441_2&hsa-…	TCTTTGGTTATCTAGCTGTATGA	iso-23-WZRXWPNL0L	10	155	12.0213	0.000525947	11.48	0.000704546	1.12534	1.05103	1.20491	0.000704546	10.4288	0.00124065	0.00124065	HighMeanStrata=FALSE (80), HighMeanStrata=TRUE (85)
survival_enrolment	Natural log	YesRiluzole	rRF	CTCCCTCGGGAGGGCGCGCGGG~clustered_U13369.1_+_-50_13364_Gonz45S_45S_50ntFlanks@8793.8814.22, hg38_21_+_8205938_8219352_RNA45SN2_45S_50ntFlanks@8772.8793.22, hg38_21_+_8388985_8402393_RNA45SN3_45S_50ntFlanks@8759.8780.22, hg38_21_+_8433172_8446622_RNA45SN1_45S_50ntFlanks@8796.8817.22, unplaced_AL353644.34_+_122223_135695_RNA45SN4_45S_50ntFlanks@8803.8824.22, unplaced_AL592188.60_+_105374_118830_RNA4…	CTCCCTCGGGAGGGCGCGCGGG	rRF-22-4RWK1JQH4	10	155	12.0178	0.000526946	13.27	0.000270399	0.837185	0.760832	0.9212	0.000270399	11.314	0.000769259	0.000769259	HighMeanStrata=FALSE (61), HighMeanStrata=TRUE (104)
survival_onset	Natural log	BothWithAndWithoutRiluzole	not-itr	TGGTAATACGACGTACTTAGCGT	TGGTAATACGACGTACTTAGCGT	na-23-9LHHELNPDN	17	231	12.0157	0.00052755	11.79	0.000596763	1.13667	1.05651	1.22292	0.000596763	9.05154	0.00262473	0.00262473	HighMeanStrata=FALSE (107), HighMeanStrata=TRUE (141)
survival_onset	Linear	YesRiluzole	isomiR	exclusive~TCGTACCGTGAGTAATAATGGG~wildtype+G(s)~hsa-114-40.1&WithFlank&9|+|136670610|136670680@44.63.20(+2G)~[MIMAT0000445&hsa-miR-126-3p&offsets|0|-2(+2G), m-40&9|+|136670653|136670674&offsets|0|-2(+2G)]	TCGTACCGTGAGTAATAATGGG	iso-22-WL341OU44	10	155	12.0108	0.000528936	13.66	0.000218532	1.03634	1.01691	1.05614	0.000218532	6.19387	0.0128194	0.0128194	HighMeanStrata=FALSE (107), HighMeanStrata=TRUE (58)
survival_enrolment	Natural log	YesRiluzole	not-itr	TTGAGGATATGAGGTCGAGACGACA	TTGAGGATATGAGGTCGAGACGACA	na-25-Z05Q53L2LF	10	155	12.0062	0.000530238	12.39	0.000432715	1.17976	1.076	1.29354	0.000432715	10.1978	0.00140609	0.00140609	HighMeanStrata=FALSE (80), HighMeanStrata=TRUE (85)
survival_enrolment	Natural log	BothWithAndWithoutRiluzole	not-itr	TGAGGTAGTAGGCTGTGTGGT	TGAGGTAGTAGGCTGTGTGGT	na-21-XKVL6Y98E	17	231	11.9953	0.000533354	11.55	0.000679204	1.14951	1.06074	1.24571	0.000679204	15.3081	9.13243e-05	9.13243e-05	HighMeanStrata=FALSE (101), HighMeanStrata=TRUE (147)
survival_enrolment	Linear	NoRiluzole	not-itr	TAAGGGGCAGAGAGCGAGACTTT	TAAGGGGCAGAGAGCGAGACTTT	na-23-UK6PFJ5D0Q	7	76	11.9948	0.000533484	13.27	0.000270009	1.0334	1.01529	1.05183	0.000270009	15.6234	7.72941e-05	7.72941e-05	HighMeanStrata=FALSE (42), HighMeanStrata=TRUE (41)
survival_enrolment	Natural log	BothWithAndWithoutRiluzole	not-itr	CTTGGGGTTGTAGGACCA	CTTGGGGTTGTAGGACCA	na-18-N8RYV2D2	17	231	11.989	0.000535148	11.08	0.000873046	0.810697	0.716459	0.917331	0.000873046	14.8529	0.000116232	0.000116232	HighMeanStrata=FALSE (171), HighMeanStrata=TRUE (77)
survival_onset	Natural log	BothWithAndWithoutRiluzole	isomiR	exclusive~TCTTTGGTTATCTAGCTGTATGA~wildtype~hsa-104-578.1&WithFlank&1|-|156420348|156420420@7.29.23, hsa-105-523.1&WithFlank&15|+|89368026|89368098@7.29.23, hsa-104-578.2&WithFlank&5|-|88666860|88666930@7.29.23~[MIMAT0000441&hsa-miR-9-5p&offsets|0|0, m-104&1|-|156420392|156420414&offsets|0|0], [MIMAT0000441_1&hsa-miR-9-5p&offsets|0|0, m-105&15|+|89368032|89368054&offsets|0|0], [MIMAT0000441_2&hsa-…	TCTTTGGTTATCTAGCTGTATGA	iso-23-WZRXWPNL0L	17	231	11.9886	0.000535272	11.57	0.000668619	1.09783	1.04036	1.15847	0.000668619	7.85682	0.00506295	0.00506295	HighMeanStrata=FALSE (119), HighMeanStrata=TRUE (129)
survival_enrolment	Natural log	BothWithAndWithoutRiluzole	not-itr	TGAGGAAGTAGGTTGTATAG	TGAGGAAGTAGGTTGTATAG	na-20-XKDLRYVP	17	231	11.978	0.000538324	11.92	0.000554697	1.14395	1.05987	1.23469	0.000554697	7.33592	0.006759	0.006759	HighMeanStrata=FALSE (114), HighMeanStrata=TRUE (134)
survival_onset	Natural log	BothWithAndWithoutRiluzole	isomiR	exclusive~CTGACCTATGAATTGACAGC~wildtype~hsa-59-507.1&WithFlank&11|-|64891153|64891229@7.26.20~[MIMAT0000222&hsa-miR-192-5p&offsets|0|-1, m-59&11|-|64891203|64891223&offsets|0|-1]	CTGACCTATGAATTGACAGC	iso-20-ND44DY0J	17	231	11.9743	0.000539398	12.64	0.000377655	0.900948	0.850601	0.954275	0.000377655	12.0319	0.000522991	0.000522991	HighMeanStrata=FALSE (74), HighMeanStrata=TRUE (174)
survival_enrolment	Linear	BothWithAndWithoutRiluzole	isomiR	exclusive~CAACGGAATCCCAAAAGCAGCC~wildtype+C(s)~hsa-48-413.1&WithFlank&3|-|49020625|49020700@7.27.21(+1C)~[MIMAT0000440&hsa-miR-191-5p&offsets|0|-2(+1C), m-48&3|-|49020672|49020694&offsets|0|-2(+1C)]	CAACGGAATCCCAAAAGCAGCC	iso-22-2HOMKBFPJ	17	231	11.9705	0.000540507	14.58	0.000134655	1.03449	1.01664	1.05265	0.000134655	16.4905	4.88933e-05	4.88933e-05	HighMeanStrata=FALSE (168), HighMeanStrata=TRUE (80)
survival_enrolment	Natural log	YesRiluzole	not-itr	TGGTAATACGACGTACCTAGTGT	TGGTAATACGACGTACCTAGTGT	na-23-9LHHEL3P0N	10	155	11.9671	0.00054147	11.81	0.000589811	1.17867	1.07318	1.29453	0.000589811	11.4027	0.000733379	0.000733379	HighMeanStrata=FALSE (74), HighMeanStrata=TRUE (91)
survival_enrolment	Natural log	NoRiluzole	not-itr	CGAGGGGCAGAGAGCGAGACTTT	CGAGGGGCAGAGAGCGAGACTTT	na-23-LK6PFJ5D0Q	7	76	11.9664	0.000541677	10.49	0.00120116	1.42476	1.15	1.76516	0.00120116	10.6971	0.00107304	0.00107304	HighMeanStrata=FALSE (35), HighMeanStrata=TRUE (48)
survival_onset	Natural log	BothWithAndWithoutRiluzole	isomiR	exclusive~CCCATAAAGTAGAAAGCACT~wildtype~hsa-144-69.1&WithFlank&17|-|58331240|58331311@7.26.20~[MIMAT0000433&hsa-miR-142-5p&offsets|-2|-3, m-144&17|-|58331286|58331305&offsets|0|0]	CCCATAAAGTAGAAAGCACT	iso-20-KQB3FBPI	17	231	11.964	0.000542377	12.58	0.000389057	0.770784	0.667516	0.890027	0.000389057	9.37819	0.00219582	0.00219582	HighMeanStrata=FALSE (103), HighMeanStrata=TRUE (145)
survival_enrolment	Linear	NoRiluzole	not-itr	TGTAGACATCCCCGACTGGAAGCT	TGTAGACATCCCCGACTGGAAGCT	na-24-9P0MKUN2EW	7	76	11.9631	0.000542657	12.74	0.000357415	1.01781	1.00799	1.02773	0.000357415	14.4041	0.000147477	0.000147477	HighMeanStrata=FALSE (45), HighMeanStrata=TRUE (38)
survival_enrolment	Natural log	NoRiluzole	rRF	CGCGACCTCAGATCAGACGTGGC~clustered_U13369.1_+_-50_13364_Gonz45S_45S_50ntFlanks@7985.8007.23, hg38_21_+_8205938_8219352_RNA45SN2_45S_50ntFlanks@7951.7973.23, hg38_21_+_8388985_8402393_RNA45SN3_45S_50ntFlanks@7942.7964.23, hg38_21_+_8433172_8446622_RNA45SN1_45S_50ntFlanks@7975.7997.23, unplaced_AL353644.34_+_122223_135695_RNA45SN4_45S_50ntFlanks@7982.8004.23, unplaced_AL592188.60_+_105374_118830_RNA…	CGCGACCTCAGATCAGACGTGGC	rRF-23-LU3656OWD9	7	76	11.9622	0.000542904	13.24	0.000274494	0.799903	0.709256	0.902136	0.000274494	8.12333	0.00436992	0.00436992	HighMeanStrata=FALSE (27), HighMeanStrata=TRUE (56)
survival_enrolment	Natural log	NoRiluzole	rRF	ATTAGTGACGCGCATGAATGG~clustered_U13369.1_+_-50_13364_Gonz45S_45S_50ntFlanks@11763.11783.21, hg38_21_+_8205938_8219352_RNA45SN2_45S_50ntFlanks@11735.11755.21, hg38_21_+_8388985_8402393_RNA45SN3_45S_50ntFlanks@11726.11746.21, hg38_21_+_8433172_8446622_RNA45SN1_45S_50ntFlanks@11771.11791.21, unplaced_AL353644.34_+_122223_135695_RNA45SN4_45S_50ntFlanks@11788.11808.21, unplaced_AL592188.60_+_105374_11…	ATTAGTGACGCGCATGAATGG	rRF-21-IPXHLQO40	7	76	11.9591	0.000543811	13.84	0.000199292	0.745653	0.63882	0.870353	0.000199292	7.72315	0.00545173	0.00545173	HighMeanStrata=FALSE (30), HighMeanStrata=TRUE (53)
survival_enrolment	Linear	YesRiluzole	isomiR	exclusive~TGAGGTAGTAGATTGTATAGC~wildtype+C(s)~hsa-20-275.1&WithFlank&9|+|94176347|94176436@7.26.20(+1C), hsa-19-453.1&WithFlank&X|-|53557190|53557273@7.26.20(+1C)~[MIMAT0000067&hsa-let-7f-5p&offsets|0|-2(+1C), m-20&9|+|94176353|94176374&offsets|0|-2(+1C)], [MIMAT0000067_1&hsa-let-7f-5p&offsets|0|-2(+1C), m-19&X|-|53557246|53557267&offsets|0|-2(+1C)]	TGAGGTAGTAGATTGTATAGC	iso-21-XKVL5YVPD	10	155	11.9585	0.000543972	13.75	0.000209218	1.01172	1.00551	1.01797	0.000209218	4.38183	0.0363239	0.0363239	HighMeanStrata=FALSE (108), HighMeanStrata=TRUE (57)
survival_enrolment	Natural log	BothWithAndWithoutRiluzole	not-itr	TCCAGTACTGAGCTGCCCCGAGA	TCCAGTACTGAGCTGCCCCGAGA	na-23-8PUYFYKSX	17	231	11.9556	0.000544844	11.66	0.000639298	1.14101	1.0578	1.23076	0.000639298	8.01498	0.0046392	0.0046392	HighMeanStrata=FALSE (111), HighMeanStrata=TRUE (137)
survival_enrolment	Natural log	BothWithAndWithoutRiluzole	not-itr	TGAGGTAGTAGGTTGTGCGGTT	TGAGGTAGTAGGTTGTGCGGTT	na-22-XKVLRYX8Q	17	231	11.9537	0.000545378	11.06	0.000880059	1.17287	1.06769	1.2884	0.000880059	6.5745	0.010345	0.010345	HighMeanStrata=FALSE (92), HighMeanStrata=TRUE (156)
survival_enrolment	Linear	BothWithAndWithoutRiluzole	isomiR	snp~ACAGTAGCCTGCACATTGGTT~[rs183664554]~[hsa-85-47.1&WithFlank&19|-|10817424|10817497]	ACAGTAGCCTGCACATTGGTT	iso-21-03F7PFZ3E	17	231	11.9466	0.000547481	13.58	0.000229053	1.02071	1.00964	1.0319	0.000229053	12.4274	0.000423082	0.000423082	HighMeanStrata=FALSE (165), HighMeanStrata=TRUE (83)
survival_enrolment	Natural log	BothWithAndWithoutRiluzole	isomiR	exclusive~ATGACACGATCACTCCCGTTGA~wildtype~hsa-95-258.1&WithFlank&3|-|49020154|49020227@8.29.22~[MIMAT0003393&hsa-miR-425-5p&offsets|+1|0, m-95&3|-|49020200|49020221&offsets|+1|+1]	ATGACACGATCACTCCCGTTGA	iso-22-IDEE293NL	17	231	11.9456	0.000547769	12.91	0.000327234	0.897387	0.845919	0.951987	0.000327234	16.3623	5.23148e-05	5.23148e-05	HighMeanStrata=FALSE (62), HighMeanStrata=TRUE (186)
survival_enrolment	Linear	BothWithAndWithoutRiluzole	isomiR	exclusive~TGAGGTAGTAGTTTGTGCTGC~wildtype+C(s)~hsa-49-177.1&WithFlank&12|+|62603685|62603772@7.26.20(+1C)~[MIMAT0000415&hsa-let-7i-5p&offsets|0|-2(+1C), m-49&12|+|62603691|62603712&offsets|0|-2(+1C)]	TGAGGTAGTAGTTTGTGCTGC	iso-21-XKVL7YXYD	17	231	11.9431	0.000548495	13.96	0.000186972	1.01535	1.00727	1.0235	0.000186972	13.3963	0.000252118	0.000252118	HighMeanStrata=FALSE (153), HighMeanStrata=TRUE (95)
survival_enrolment	Natural log	BothWithAndWithoutRiluzole	not-itr	TGAGGTAGTAGGCTGTGTGGTT	TGAGGTAGTAGGCTGTGTGGTT	na-22-XKVL6Y98Q	17	231	11.9415	0.000548979	10.94	0.000940666	1.17848	1.0692	1.29893	0.000940666	13.0646	0.000300928	0.000300928	HighMeanStrata=FALSE (93), HighMeanStrata=TRUE (155)
survival_enrolment	Linear	BothWithAndWithoutRiluzole	isomiR	exclusive~CAAAGTGCTGTTCGTGCAGGTAGC~wildtype+C(s)~hsa-29-250.1&WithFlank&7|-|100093770|100093843@7.29.23(+1C)~[MIMAT0000093&hsa-miR-93-5p&offsets|0|0(+1C), m-29&7|-|100093815|100093837&offsets|0|0(+1C)]	CAAAGTGCTGTTCGTGCAGGTAGC	iso-24-20XYYWPK29	17	231	11.9345	0.000551025	14.74	0.000123592	1.02562	1.01246	1.03896	0.000123592	29.2093	6.49664e-08	6.49664e-08	HighMeanStrata=FALSE (161), HighMeanStrata=TRUE (87)
survival_enrolment	Linear	YesRiluzole	not-itr	TTTCCCCTTGGGGTTGTAGGACCAC	TTTCCCCTTGGGGTTGTAGGACCAC	na-25-ZR3YRNSK05	10	155	11.9329	0.000551515	9.88	0.0016687	0.993241	0.98905	0.99745	0.0016687	13.7219	0.000211972	0.000211972	HighMeanStrata=FALSE (111), HighMeanStrata=TRUE (54)
survival_enrolment	Natural log	NoRiluzole	not-itr	CGGTAATACGACGTACTTAGTGT	CGGTAATACGACGTACTTAGTGT	na-23-MLHHELNP0N	7	76	11.932	0.000551791	11.47	0.000706783	1.27233	1.1068	1.46261	0.000706783	8.15129	0.00430306	0.00430306	HighMeanStrata=FALSE (37), HighMeanStrata=TRUE (46)
survival_enrolment	Natural log	YesRiluzole	isomiR	exclusive~TGAGGTAGTAGGTTGTATGGT~wildtype~hsa-37-324.1&WithFlank&21|+|16539832|16539910@7.27.21~[MIMAT0000064&hsa-let-7c-5p&offsets|0|-1, m-37&21|+|16539838|16539859&offsets|0|-1]	TGAGGTAGTAGGTTGTATGGT	iso-21-XKVLRYV8E	10	155	11.9287	0.000552756	11.9	0.000560689	1.29768	1.11912	1.50473	0.000560689	8.72851	0.00313272	0.00313272	HighMeanStrata=FALSE (79), HighMeanStrata=TRUE (86)
survival_enrolment	Natural log	BothWithAndWithoutRiluzole	not-itr	TTGAGGATATGAGATCGAGACGACA	TTGAGGATATGAGATCGAGACGACA	na-25-Z05Q5EL2LF	17	231	11.9206	0.000555157	11.76	0.000604886	1.21552	1.08723	1.35896	0.000604886	6.18746	0.0128659	0.0128659	HighMeanStrata=FALSE (122), HighMeanStrata=TRUE (126)
survival_enrolment	Linear	YesRiluzole	not-itr	TGGTAATACAACGTACTTAGTGT	TGGTAATACAACGTACTTAGTGT	na-23-9LHFELNP0N	10	155	11.9007	0.000561117	13.09	0.000296272	1.0053	1.00243	1.00818	0.000296272	6.59025	0.0102538	0.0102538	HighMeanStrata=FALSE (95), HighMeanStrata=TRUE (70)
survival_enrolment	Natural log	BothWithAndWithoutRiluzole	isomiR	exclusive~TACCCATTGCATATCGGAGTTG~wildtype~hsa-157-601.1&WithFlank&X|+|50013250|50013317@7.28.22~[MIMAT0003338&hsa-miR-660-5p&offsets|0|0, m-157&X|+|50013256|50013278&offsets|0|-1]	TACCCATTGCATATCGGAGTTG	iso-22-URIVHM63P	17	231	11.9002	0.000561274	14.26	0.000159015	0.875559	0.817208	0.938077	0.000159015	13.5677	0.000230117	0.000230117	HighMeanStrata=FALSE (82), HighMeanStrata=TRUE (166)
survival_onset	Natural log	BothWithAndWithoutRiluzole	isomiR	exclusive~CAAAGTGCTGTTCGTGCAGGTA~wildtype~hsa-29-250.1&WithFlank&7|-|100093770|100093843@7.28.22~[MIMAT0000093&hsa-miR-93-5p&offsets|0|-1, m-29&7|-|100093815|100093837&offsets|0|-1]	CAAAGTGCTGTTCGTGCAGGTA	iso-22-20XYYWPKO	17	231	11.8986	0.000561747	11.76	0.000604891	0.681431	0.547293	0.848445	0.000604891	9.74921	0.00179399	0.00179399	HighMeanStrata=FALSE (120), HighMeanStrata=TRUE (128)
survival_enrolment	Natural log	BothWithAndWithoutRiluzole	isomiR	exclusive~TGACCTATGAATTGACAGCCAGA~wildtype+A(s)~hsa-59-507.1&WithFlank&11|-|64891153|64891229@8.29.22(+1A)~[MIMAT0000222&hsa-miR-192-5p&offsets|+1|+2(+1A), m-59&11|-|64891203|64891223&offsets|+1|+2(+1A)]	TGACCTATGAATTGACAGCCAGA	iso-23-X1VUIUJ1X	17	231	11.8984	0.000561818	13.09	0.00029618	0.891954	0.83839	0.94894	0.00029618	1.04279	0.307174	0.307174	HighMeanStrata=FALSE (70), HighMeanStrata=TRUE (178)
survival_enrolment	Natural log	BothWithAndWithoutRiluzole	not-itr	TGAGGTAGCAGGTTGTGTGGTT	TGAGGTAGCAGGTTGTGTGGTT	na-22-XKVFRY98Q	17	231	11.8901	0.000564346	11.13	0.000848108	1.17988	1.07063	1.30028	0.000848108	9.17448	0.00245413	0.00245413	HighMeanStrata=FALSE (92), HighMeanStrata=TRUE (156)
survival_enrolment	Natural log	BothWithAndWithoutRiluzole	isomiR	exclusive~TGGAATGTAAAGAAGTATGT~wildtype~hsa-307.1&WithFlank&18|-|21829009|21829094@59.78.20, hsa-1151-310.1&WithFlank&20|+|62554306|62554378@46.65.20, hsa-4079.1&WithFlank&18|-|21828998|21829081@46.65.20, hsa-1151.1&WithFlank&20|+|62554306|62554382@46.65.20~[MIMAT0000416&hsa-miR-1-3p&offsets|0|-2, m-307&18|-|21829015|21829036&offsets|0|-2], [MIMAT0000416_1&hsa-miR-1-3p&offsets|0|-2, m-310&20|+|62…	TGGAATGTAAAGAAGTATGT	iso-20-9B9OF0VW	17	231	11.8849	0.000565914	11.56	0.000672995	1.09573	1.03949	1.15502	0.000672995	12.6053	0.00038465	0.00038465	HighMeanStrata=FALSE (116), HighMeanStrata=TRUE (132)
survival_enrolment	Natural log	NoRiluzole	not-itr	TGAGGTAGTAGGTTGTGTGGCT	TGAGGTAGTAGGTTGTGTGGCT	na-22-XKVLRY983	7	76	11.8762	0.000568556	10.25	0.00137004	1.41195	1.1431	1.74405	0.00137004	7.69966	0.00552313	0.00552313	HighMeanStrata=FALSE (33), HighMeanStrata=TRUE (50)
survival_enrolment	Natural log	NoRiluzole	not-itr	TGAGGAAGTAGGTTGTGTGG	TGAGGAAGTAGGTTGTGTGG	na-20-XKDLRY98	7	76	11.8754	0.000568791	11.56	0.000674139	1.26652	1.10524	1.45133	0.000674139	7.59366	0.0058574	0.0058574	HighMeanStrata=FALSE (37), HighMeanStrata=TRUE (46)
survival_onset	Natural log	BothWithAndWithoutRiluzole	isomiR	exclusive~TGTCAGTTTGTCAAATACCCCAT~wildtype+U(s)~hsa-480-120.1&WithFlank&X|+|66018889|66018964@49.70.22(+1U)~[MIMAT0000280&hsa-miR-223-3p&offsets|0|0(+1U), m-120&X|+|66018937|66018958&offsets|0|0(+1U)]	TGTCAGTTTGTCAAATACCCCAT	iso-23-967Y8BURDI	17	231	11.8722	0.000569776	12.32	0.000447045	0.745976	0.633385	0.878581	0.000447045	12.9817	0.000314556	0.000314556	HighMeanStrata=FALSE (98), HighMeanStrata=TRUE (150)
survival_onset	Natural log	YesRiluzole	not-itr	TTCCCCTTGGGGTTGTAGGACCAC	TTCCCCTTGGGGTTGTAGGACCAC	na-24-YRN8RYV211	10	155	11.8705	0.000570299	11.25	0.000796012	0.81864	0.728299	0.920186	0.000796012	13.9131	0.000191457	0.000191457	HighMeanStrata=FALSE (96), HighMeanStrata=TRUE (69)
survival_enrolment	Natural log	BothWithAndWithoutRiluzole	isomiR	ambiguous~TAGCAGCACATAATGGTTTG~wildtype~hsa-116-764.1&WithFlank&13|-|50049124|50049194@7.26.20~[MIMAT0000068&hsa-miR-15a-5p&offsets|0|-2, m-116&13|-|50049168|50049188&offsets|0|-1]	TAGCAGCACATAATGGTTTG	iso-20-VFPFU47Y	17	231	11.859	0.000573836	13.84	0.000199302	0.876256	0.817343	0.939416	0.000199302	14.5972	0.000133112	0.000133112	HighMeanStrata=FALSE (99), HighMeanStrata=TRUE (149)
survival_enrolment	Natural log	NoRiluzole	not-itr	TGGTAATACAACGTACTTAGTGT	TGGTAATACAACGTACTTAGTGT	na-23-9LHFELNP0N	7	76	11.827	0.000583775	11.11	0.000857312	1.31325	1.11883	1.54145	0.000857312	5.31647	0.0211248	0.0211248	HighMeanStrata=FALSE (34), HighMeanStrata=TRUE (49)
survival_enrolment	Natural log	BothWithAndWithoutRiluzole	not-itr	TGAGGTAGTGGGTTGTGTGGTT	TGAGGTAGTGGGTTGTGTGGTT	na-22-XKV4RY98Q	17	231	11.8146	0.000587676	11.01	0.000905325	1.1808	1.0704	1.30258	0.000905325	12.1753	0.000484272	0.000484272	HighMeanStrata=FALSE (94), HighMeanStrata=TRUE (154)
survival_enrolment	Natural log	NoRiluzole	not-itr	CCGTGTTCGGAAGATTTTC	CCGTGTTCGGAAGATTTTC	na-19-34Y8DEK5	7	76	11.813	0.000588174	9.82	0.00172467	0.740257	0.61333	0.89345	0.00172467	15.0803	0.000103031	0.000103031	HighMeanStrata=FALSE (60), HighMeanStrata=TRUE (23)
survival_enrolment	Natural log	BothWithAndWithoutRiluzole	isomiR	exclusive~TGTAGTGTTTCCTACTTTATG~wildtype~hsa-144-69.1&WithFlank&17|-|58331240|58331311@45.65.21~[MIMAT0000434&hsa-miR-142-3p&offsets|0|-2, m-69&17|-|58331246|58331266&offsets|-1|-1]	TGTAGTGTTTCCTACTTTATG	iso-21-9P9Z35ZQ0	17	231	11.8085	0.00058961	12.66	0.000374123	0.907716	0.860566	0.957449	0.000374123	9.38077	0.00219273	0.00219273	HighMeanStrata=FALSE (68), HighMeanStrata=TRUE (180)
survival_enrolment	Linear	NoRiluzole	isomiR	exclusive~TAGCAGCACATAATGGTTTGTGG~wildtype~hsa-116-764.1&WithFlank&13|-|50049124|50049194@7.29.23~[MIMAT0000068&hsa-miR-15a-5p&offsets|0|+1, m-116&13|-|50049168|50049188&offsets|0|+2]	TAGCAGCACATAATGGTTTGTGG	iso-23-VFPFU47Y04	7	76	11.808	0.000589762	7.13	0.00758527	0.976897	0.960278	0.993803	0.00758527	3.298	0.0693641	0.0693641	HighMeanStrata=FALSE (55), HighMeanStrata=TRUE (28)
survival_enrolment	Natural log	BothWithAndWithoutRiluzole	isomiR	exclusive~CAAAGTGCTGTTCGTGCAGGTGG~wildtype+G(s)~hsa-29-250.1&WithFlank&7|-|100093770|100093843@7.27.21(+2G)~[MIMAT0000093&hsa-miR-93-5p&offsets|0|-2(+2G), m-29&7|-|100093815|100093837&offsets|0|-2(+2G)]	CAAAGTGCTGTTCGTGCAGGTGG	iso-23-20XYYWPK04	17	231	11.7984	0.000592805	10.53	0.00117406	1.20179	1.07551	1.3429	0.00117406	9.26623	0.00233418	0.00233418	HighMeanStrata=FALSE (116), HighMeanStrata=TRUE (132)
survival_onset	Natural log	BothWithAndWithoutRiluzole	not-itr	TAACTCCTTAAGCGAATCTCGC	TAACTCCTTAAGCGAATCTCGC	na-22-UI3XFUH9M	17	231	11.7925	0.000594714	12.14	0.00049282	0.902649	0.852118	0.956176	0.00049282	12.6712	0.000371326	0.000371326	HighMeanStrata=FALSE (120), HighMeanStrata=TRUE (128)
survival_enrolment	Natural log	NoRiluzole	isomiR	exclusive~CAAAGTGCTGTTCGTGCAGGTGG~wildtype+G(s)~hsa-29-250.1&WithFlank&7|-|100093770|100093843@7.27.21(+2G)~[MIMAT0000093&hsa-miR-93-5p&offsets|0|-2(+2G), m-29&7|-|100093815|100093837&offsets|0|-2(+2G)]	CAAAGTGCTGTTCGTGCAGGTGG	iso-23-20XYYWPK04	7	76	11.7923	0.000594764	10.02	0.0015477	1.42729	1.14511	1.779	0.0015477	6.4693	0.0109754	0.0109754	HighMeanStrata=FALSE (35), HighMeanStrata=TRUE (48)
survival_enrolment	Linear	BothWithAndWithoutRiluzole	isomiR	exclusive~TCTCACACAGAAATCGCACCCGT~wildtype~hsa-281-128.1&WithFlank&14|+|100109667|100109743@49.71.23~[MIMAT0000753&hsa-miR-342-3p&offsets|0|0, m-128&14|+|100109715|100109737&offsets|0|0]	TCTCACACAGAAATCGCACCCGT	iso-23-W62PBMP1DN	17	231	11.792	0.000594856	9.88	0.00167344	0.997578	0.996071	0.999088	0.00167344	9.53389	0.00201712	0.00201712	HighMeanStrata=FALSE (163), HighMeanStrata=TRUE (85)
survival_enrolment	Natural log	NoRiluzole	not-itr	TAGGTCATCGTCAGGCT	TAGGTCATCGTCAGGCT	na-17-V3JS8K3	7	76	11.7862	0.000596712	10.14	0.00145358	0.782135	0.672334	0.909868	0.00145358	10.1649	0.00143142	0.00143142	HighMeanStrata=FALSE (54), HighMeanStrata=TRUE (29)
survival_enrolment	Natural log	NoRiluzole	not-itr	GCGGCTGTAGCTCAGTTGGATAGAGTACTTGGC	GCGGCTGTAGCTCAGTTGGATAGAGTACTTGGC	na-33-QJ9P4PZ2V0UZD9	7	76	11.7861	0.000596762	9.78	0.00176382	0.821715	0.726567	0.929323	0.00176382	8.68606	0.00320653	0.00320653	HighMeanStrata=FALSE (54), HighMeanStrata=TRUE (29)
survival_onset	Natural log	BothWithAndWithoutRiluzole	isomiR	exclusive~TCTTTGGTTATCTAGCTGTATG~wildtype~hsa-104-578.1&WithFlank&1|-|156420348|156420420@7.28.22, hsa-105-523.1&WithFlank&15|+|89368026|89368098@7.28.22, hsa-104-578.2&WithFlank&5|-|88666860|88666930@7.28.22~[MIMAT0000441&hsa-miR-9-5p&offsets|0|-1, m-104&1|-|156420392|156420414&offsets|0|-1], [MIMAT0000441_1&hsa-miR-9-5p&offsets|0|-1, m-105&15|+|89368032|89368054&offsets|0|-1], [MIMAT0000441_2&h…	TCTTTGGTTATCTAGCTGTATG	iso-22-WZRXWPNLP	17	231	11.7739	0.000600668	11.34	0.000759887	1.08818	1.03594	1.14304	0.000759887	9.81163	0.00173412	0.00173412	HighMeanStrata=FALSE (110), HighMeanStrata=TRUE (138)
survival_enrolment	Linear	YesRiluzole	not-itr	TTCCCCTTGGGGTTGTAGGACCAC	TTCCCCTTGGGGTTGTAGGACCAC	na-24-YRN8RYV211	10	155	11.7524	0.000607658	9.83	0.00171725	0.990698	0.984926	0.996503	0.00171725	10.9238	0.000949358	0.000949358	HighMeanStrata=FALSE (112), HighMeanStrata=TRUE (53)
survival_enrolment	Linear	BothWithAndWithoutRiluzole	not-itr	AGGTAATACGACGTACTTAGTGT	AGGTAATACGACGTACTTAGTGT	na-23-1LHHELNP0N	17	231	11.7366	0.000612839	13.32	0.000262811	1.00067	1.00031	1.00103	0.000262811	10.5795	0.0011435	0.0011435	HighMeanStrata=FALSE (174), HighMeanStrata=TRUE (74)
survival_enrolment	Natural log	YesRiluzole	not-itr	CTAGGGATTGGCGGA	CTAGGGATTGGCGGA	na-15-4K5YQ2	10	155	11.7353	0.000613245	10.35	0.00129604	0.765854	0.650966	0.901018	0.00129604	9.13138	0.00251262	0.00251262	HighMeanStrata=FALSE (122), HighMeanStrata=TRUE (43)
survival_enrolment	Linear	YesRiluzole	isomiR	exclusive~TACCCTGTAGAACCGAATTTGTG~wildtype~hsa-8-308.1&WithFlank&2|+|176150323|176150395@7.29.23~[MIMAT0000254&hsa-miR-10b-5p&offsets|0|0, m-8&2|+|176150329|176150350&offsets|0|+1]	TACCCTGTAGAACCGAATTTGTG	iso-23-UR9PBSDZ00	10	155	11.73	0.000615006	20.34	6.47452e-06	1.00309	1.00174	1.00443	6.47452e-06	6.10849	0.0134534	0.0134534	HighMeanStrata=FALSE (138), HighMeanStrata=TRUE (27)
survival_onset	Natural log	BothWithAndWithoutRiluzole	not-itr	GAGGAACACTAGTGGCGTAGGCGAGA	GAGGAACACTAGTGGCGTAGGCGAGA	na-26-520I18MPQ0B	17	231	11.73	0.000615016	10.93	0.000943906	0.843438	0.762471	0.933003	0.000943906	16.6747	4.43677e-05	4.43677e-05	HighMeanStrata=FALSE (161), HighMeanStrata=TRUE (87)
survival_enrolment	Natural log	BothWithAndWithoutRiluzole	rRF	TCTAATTAGTGACGCGCATGAATGG~clustered_U13369.1_+_-50_13364_Gonz45S_45S_50ntFlanks@11759.11783.25, hg38_21_+_8205938_8219352_RNA45SN2_45S_50ntFlanks@11731.11755.25, hg38_21_+_8388985_8402393_RNA45SN3_45S_50ntFlanks@11722.11746.25, hg38_21_+_8433172_8446622_RNA45SN1_45S_50ntFlanks@11767.11791.25, unplaced_AL353644.34_+_122223_135695_RNA45SN4_45S_50ntFlanks@11784.11808.25, unplaced_AL592188.60_+_10537…	TCTAATTAGTGACGCGCATGAATGG	rRF-25-WOY3OVP4D8	17	231	11.7247	0.000616764	12.22	0.000471753	0.868522	0.802532	0.939938	0.000471753	16.1415	5.87805e-05	5.87805e-05	HighMeanStrata=FALSE (81), HighMeanStrata=TRUE (167)
survival_onset	Natural log	BothWithAndWithoutRiluzole	tRF	ambiguous~GTCAGGATGGCCGAGCGGTCTAAGG~5'-tRF~trna17_LeuCAG_16_+_57333863_57333945@1.25.25, trna26_LeuCAG_16_-_57334392_57334474@1.25.25, trna34_LeuCAG_1_+_161411323_161411405@1.25.25, trna36_LeuCAG_1_+_161418741_161418823@1.25.25, trna38_LeuCAG_1_+_161426122_161426204@1.25.25, trna40_LeuCAG_1_+_161433532_161433614@1.25.25, trna42_LeuCAG_1_+_161440913_161440995@1.25.25, trna67_LeuCAG_1_-_161500132_1…	GTCAGGATGGCCGAGCGGTCTAAGG	tRF-25-SP5830MMUK	17	231	11.7209	0.000618025	12.8	0.000345928	0.889983	0.834941	0.948654	0.000345928	15.4844	8.31881e-05	8.31881e-05	HighMeanStrata=FALSE (66), HighMeanStrata=TRUE (182)
survival_enrolment	Linear	BothWithAndWithoutRiluzole	not-itr	CGGAAGAAGGGGTGCCTGG	CGGAAGAAGGGGTGCCTGG	na-19-MBOKRVH4	17	231	11.7206	0.000618135	9.79	0.00175351	0.995834	0.993234	0.998442	0.00175351	12.507	0.000405432	0.000405432	HighMeanStrata=FALSE (180), HighMeanStrata=TRUE (68)
survival_enrolment	Natural log	NoRiluzole	rRF	CGCGACCTCAGATCAGACGTGGCGACCCGC~clustered_U13369.1_+_-50_13364_Gonz45S_45S_50ntFlanks@7985.8014.30, hg38_21_+_8205938_8219352_RNA45SN2_45S_50ntFlanks@7951.7980.30, hg38_21_+_8388985_8402393_RNA45SN3_45S_50ntFlanks@7942.7971.30, hg38_21_+_8433172_8446622_RNA45SN1_45S_50ntFlanks@7975.8004.30, unplaced_AL353644.34_+_122223_135695_RNA45SN4_45S_50ntFlanks@7982.8011.30, unplaced_AL592188.60_+_105374_118…	CGCGACCTCAGATCAGACGTGGCGACCCGC	rRF-30-LU3656OW6UKV	7	76	11.7181	0.000618942	11.62	0.000653354	0.834371	0.751863	0.925935	0.000653354	7.42716	0.00642466	0.00642466	HighMeanStrata=FALSE (34), HighMeanStrata=TRUE (49)
survival_enrolment	Linear	BothWithAndWithoutRiluzole	not-itr	TCAGGTAGTAGATTGTATAGTT	TCAGGTAGTAGATTGTATAGTT	na-22-8KVL5YVPQ	17	231	11.7161	0.000619622	10.02	0.00154815	0.991517	0.9863	0.996761	0.00154815	2.63393	0.104602	0.104602	HighMeanStrata=FALSE (156), HighMeanStrata=TRUE (92)
survival_enrolment	Natural log	BothWithAndWithoutRiluzole	not-itr	GATTGGCGATCAAGCGGTATACCGAAGCTCTAGGTGCGGCA	GATTGGCGATCAAGCGGTATACCGAAGCTCTAGGTGCGGCA	na-41-5YQE2JRQ0UF9V3QJB	17	231	11.7152	0.000619923	10.6	0.00113094	0.834256	0.748034	0.930416	0.00113094	12.2395	0.000467892	0.000467892	HighMeanStrata=FALSE (181), HighMeanStrata=TRUE (67)
survival_enrolment	Natural log	BothWithAndWithoutRiluzole	not-itr	AAACTCCTTAAGCGAATCTCGC	AAACTCCTTAAGCGAATCTCGC	na-22-BI3XFUH9M	17	231	11.7147	0.000620086	11.92	0.000554464	0.899824	0.847494	0.955385	0.000554464	13.2922	0.000266516	0.000266516	HighMeanStrata=FALSE (102), HighMeanStrata=TRUE (146)
survival_enrolment	Linear	YesRiluzole	not-itr	ATTTCCCCTTGGGGTTGTAGGACCAC	ATTTCCCCTTGGGGTTGTAGGACCAC	na-26-I9KZR39PO6D	10	155	11.7089	0.00062201	9.8	0.00174258	0.99073	0.984971	0.996523	0.00174258	11.0883	0.000868751	0.000868751	HighMeanStrata=FALSE (113), HighMeanStrata=TRUE (52)
survival_enrolment	Natural log	BothWithAndWithoutRiluzole	not-itr	TACTCCTTAAGCGAATCTCGC	TACTCCTTAAGCGAATCTCGC	na-21-U9NOQBWSD	17	231	11.7053	0.000623224	11.21	0.000814966	0.883263	0.821348	0.949845	0.000814966	16.197	5.7083e-05	5.7083e-05	HighMeanStrata=FALSE (130), HighMeanStrata=TRUE (118)
survival_enrolment	Natural log	BothWithAndWithoutRiluzole	not-itr	TGAGGTAGTAGGTTGTGTGATT	TGAGGTAGTAGGTTGTGTGATT	na-22-XKVLRY9UQ	17	231	11.7052	0.000623271	11.45	0.000714138	1.19988	1.0797	1.33344	0.000714138	10.1607	0.00143463	0.00143463	HighMeanStrata=FALSE (98), HighMeanStrata=TRUE (150)
survival_enrolment	Natural log	BothWithAndWithoutRiluzole	isomiR	exclusive~TGGAATGTAAAGAAGTATGTAT~wildtype~hsa-307.1&WithFlank&18|-|21829009|21829094@59.80.22, hsa-1151-310.1&WithFlank&20|+|62554306|62554378@46.67.22, hsa-4079.1&WithFlank&18|-|21828998|21829081@46.67.22, hsa-1151.1&WithFlank&20|+|62554306|62554382@46.67.22~[MIMAT0000416&hsa-miR-1-3p&offsets|0|0, m-307&18|-|21829015|21829036&offsets|0|0], [MIMAT0000416_1&hsa-miR-1-3p&offsets|0|0, m-310&20|+|625…	TGGAATGTAAAGAAGTATGTAT	iso-22-9B9OF0VWI	17	231	11.6974	0.00062587	11.73	0.00061451	1.10463	1.04349	1.16935	0.00061451	9.71088	0.0018318	0.0018318	HighMeanStrata=FALSE (123), HighMeanStrata=TRUE (125)
survival_enrolment	Natural log	YesRiluzole	not-itr	CCCGTGTTCGGAAGATTTTC	CCCGTGTTCGGAAGATTTTC	na-20-KW7SO2Z9	10	155	11.6974	0.000625885	11.04	0.000893538	0.81556	0.72313	0.919804	0.000893538	10.5154	0.00118386	0.00118386	HighMeanStrata=FALSE (99), HighMeanStrata=TRUE (66)
survival_enrolment	Natural log	NoRiluzole	isomiR	exclusive~ATCACATTGCCAGGGATTTCC~wildtype~hsa-447-31.1&WithFlank&19|-|13836589|13836657@43.63.21~[MIMAT0000078&hsa-miR-23a-3p&offsets|0|0, m-31&19|-|13836595|13836615&offsets|0|0]	ATCACATTGCCAGGGATTTCC	iso-21-H5IVJKI9D	7	76	11.6967	0.000626115	10.9	0.000961459	0.509667	0.3416	0.760422	0.000961459	4.64354	0.0311706	0.0311706	HighMeanStrata=FALSE (50), HighMeanStrata=TRUE (33)
survival_enrolment	Natural log	BothWithAndWithoutRiluzole	not-itr	TGTGGTAGTAGGTTGTATAGTT	TGTGGTAGTAGGTTGTATAGTT	na-22-98VLRYVPQ	17	231	11.6933	0.000627253	11.54	0.000680003	1.19676	1.07896	1.32742	0.000680003	7.21767	0.00721892	0.00721892	HighMeanStrata=FALSE (102), HighMeanStrata=TRUE (146)
survival_enrolment	Natural log	BothWithAndWithoutRiluzole	not-itr	TGAGGTAGTAGTTTGTGGTGTT	TGAGGTAGTAGTTTGTGGTGTT	na-22-XKVL7Y94Q	17	231	11.6878	0.000629097	10.87	0.000976799	1.17118	1.06618	1.28653	0.000976799	3.53353	0.0601396	0.0601396	HighMeanStrata=FALSE (88), HighMeanStrata=TRUE (160)
survival_onset	Natural log	BothWithAndWithoutRiluzole	isomiR	exclusive~TAAAGTGCTTATAGTGCAGGTAG~wildtype~hsa-96-341.1&WithFlank&13|+|91351066|91351136@7.29.23~[MIMAT0000075&hsa-miR-20a-5p&offsets|0|0, m-96&13|+|91351072|91351094&offsets|0|0]	TAAAGTGCTTATAGTGCAGGTAG	iso-23-U0XZH3PK0H	17	231	11.6838	0.000630471	13.85	0.000198125	0.786163	0.692599	0.892367	0.000198125	5.48326	0.0191995	0.0191995	HighMeanStrata=FALSE (103), HighMeanStrata=TRUE (145)
survival_enrolment	Linear	BothWithAndWithoutRiluzole	not-itr	CCCTTGGGGTTGTAGGACCA	CCCTTGGGGTTGTAGGACCA	na-20-KZR39PO6	17	231	11.6827	0.000630847	10.07	0.00151089	0.98427	0.974677	0.993958	0.00151089	18.4957	1.70285e-05	1.70285e-05	HighMeanStrata=FALSE (176), HighMeanStrata=TRUE (72)
survival_enrolment	Linear	BothWithAndWithoutRiluzole	tRF	exclusive~GCGCCGCTGGTGTAGTGGTATCATG~5'-tRF~trna27_GlyCCC_2_-_70476123_70476193@1.25.25, trna34_GlyCCC_16_-_686736_686806@1.25.25	GCGCCGCTGGTGTAGTGGTATCATG	tRF-25-Q1Q89P9L84	17	231	11.6778	0.0006325	8.22	0.00414247	0.982391	0.970532	0.994395	0.00414247	11.3679	0.000747255	0.000747255	HighMeanStrata=FALSE (180), HighMeanStrata=TRUE (68)
survival_enrolment	Natural log	BothWithAndWithoutRiluzole	isomiR	exclusive~TCCTGTACTGAGCTGCCCCGG~wildtype+G(s)~hsa-107-536.1&WithFlank&8|-|41660439|41660511@7.26.20(+1G), hsa-106-561.1&WithFlank&8|+|41660438|41660510@7.26.20(+1G), hsa-106-2784.1&WithFlank&8|+|41660438|41660514@7.26.20(+1G)~[MIMAT0002177&hsa-miR-486-5p&offsets|0|-2(+1G), m-107&8|-|41660484|41660505&offsets|0|-2(+1G)], [MIMAT0002177_1&hsa-miR-486-5p&offsets|0|-2(+1G), TJU_CMC_MD2.ID03138.5p-miR&…	TCCTGTACTGAGCTGCCCCGG	iso-21-8YUYFYKS0	17	231	11.6692	0.000635422	11.13	0.000848738	1.1658	1.06533	1.27574	0.000848738	4.86837	0.0273533	0.0273533	HighMeanStrata=FALSE (115), HighMeanStrata=TRUE (133)
survival_enrolment	Natural log	NoRiluzole	isomiR	exclusive~TGGCTCAGTTCAGCAGGAACA~wildtype~hsa-226-36.1&WithFlank&19|-|13836282|13836354@45.65.21, hsa-283-35.1&WithFlank&9|+|95086020|95086092@45.65.21, hsa-2703.1&WithFlank&9|+|95085999|95086094@66.86.21~[MIMAT0000080&hsa-miR-24-3p&offsets|0|-1, m-36&19|-|13836288|13836310&offsets|0|-2], [MIMAT0000080_1&hsa-miR-24-3p&offsets|0|-1, m-35&9|+|95086064|95086086&offsets|0|-2], [MIMAT0000080_1&hsa-miR-…	TGGCTCAGTTCAGCAGGAACA	iso-21-9IJNJF6DB	7	76	11.669	0.00063551	12.2	0.000477653	0.498878	0.337703	0.736977	0.000477653	2.67806	0.101739	0.101739	HighMeanStrata=FALSE (30), HighMeanStrata=TRUE (53)
survival_enrolment	Natural log	BothWithAndWithoutRiluzole	rRF	GTTTCCCTCAGGATAGCTGG~clustered_U13369.1_+_-50_13364_Gonz45S_45S_50ntFlanks@9641.9660.20, hg38_21_+_8205938_8219352_RNA45SN2_45S_50ntFlanks@9615.9634.20, hg38_21_+_8388985_8402393_RNA45SN3_45S_50ntFlanks@9602.9621.20, hg38_21_+_8433172_8446622_RNA45SN1_45S_50ntFlanks@9644.9663.20, unplaced_AL353644.34_+_122223_135695_RNA45SN4_45S_50ntFlanks@9651.9670.20, unplaced_AL592188.60_+_105374_118830_RNA45S…	GTTTCCCTCAGGATAGCTGG	rRF-20-79366LQ8	17	231	11.6658	0.000636583	11.9	0.000561086	0.879333	0.817381	0.945981	0.000561086	7.81166	0.00519103	0.00519103	HighMeanStrata=FALSE (97), HighMeanStrata=TRUE (151)
survival_enrolment	Natural log	NoRiluzole	not-itr	TCCTGAGTAGCTCAGCGGCAGAGCGGG	TCCTGAGTAGCTCAGCGGCAGAGCGGG	na-27-8Y1P4PMF5H4	7	76	11.6651	0.000636847	10.09	0.00148944	0.732517	0.604524	0.887609	0.00148944	13.2001	0.000279928	0.000279928	HighMeanStrata=FALSE (56), HighMeanStrata=TRUE (27)
survival_onset	Natural log	YesRiluzole	not-itr	GATTTCCCCTTGGGGTTGTAGGACCAC	GATTTCCCCTTGGGGTTGTAGGACCAC	na-27-5ZK79KZL611	10	155	11.6502	0.000641947	11.61	0.000655042	0.865605	0.796653	0.940525	0.000655042	10.4322	0.00123835	0.00123835	HighMeanStrata=FALSE (80), HighMeanStrata=TRUE (85)
survival_enrolment	Linear	YesRiluzole	not-itr	TAGTAATACGACGTACTTAGTGT	TAGTAATACGACGTACTTAGTGT	na-23-VLHHELNP0N	10	155	11.6476	0.000642844	12.96	0.000317614	1.00603	1.00274	1.00932	0.000317614	9.04098	0.00263994	0.00263994	HighMeanStrata=FALSE (100), HighMeanStrata=TRUE (65)
survival_enrolment	Linear	YesRiluzole	isomiR	exclusive~TGGCAGTGTCTTAGCTGGTTGTT~wildtype~hsa-119-538.1&WithFlank&1|-|9151687|9151762@7.29.23~[MIMAT0000255&hsa-miR-34a-5p&offsets|0|+1, m-119&1|-|9151735|9151756&offsets|0|+1]	TGGCAGTGTCTTAGCTGGTTGTT	iso-23-9F7MYJ9N0E	10	155	11.6459	0.000643432	20.12	7.25446e-06	1.00174	1.00098	1.00251	7.25446e-06	6.72518	0.00950613	0.00950613	HighMeanStrata=FALSE (135), HighMeanStrata=TRUE (30)
survival_enrolment	Linear	BothWithAndWithoutRiluzole	isomiR	exclusive~TAGCTTATCAGACTGATGT~wildtype~hsa-1-52.1&WithFlank&17|+|59841267|59841338@7.25.19~[MIMAT0000076&hsa-miR-21-5p&offsets|0|-3, m-1&17|+|59841273|59841294&offsets|0|-3]	TAGCTTATCAGACTGATGT	iso-19-VIV6OYFN	17	231	11.6425	0.000644613	10.06	0.00151792	0.981928	0.970923	0.993058	0.00151792	5.51379	0.0188671	0.0188671	HighMeanStrata=FALSE (166), HighMeanStrata=TRUE (82)
survival_enrolment	Linear	BothWithAndWithoutRiluzole	tRF	ambiguous~TCCCTGGTGGTCTAGTGGTTAGGATT~5'-tRF~trna116_GluCTC_1_-_145399233_145399304@1.26.26, trna59_GluCTC_1_+_249168447_249168518@1.26.26, trna71_GluCTC_1_-_161439189_161439260@1.26.26, trna74_GluCTC_1_-_161431809_161431880@1.26.26, trna77_GluCTC_1_-_161424398_161424469@1.26.26, trna77_GluCTC_6_+_28949976_28950047@1.26.26, trna80_GluCTC_1_-_161417018_161417089@1.26.26, trna87_GluCTC_6_-_126101393…	TCCCTGGTGGTCTAGTGGTTAGGATT	tRF-26-87R8WP9N1EE	17	231	11.6412	0.000645083	9.25	0.00235425	0.983583	0.973147	0.994131	0.00235425	7.73224	0.00542434	0.00542434	HighMeanStrata=FALSE (177), HighMeanStrata=TRUE (71)
survival_enrolment	Natural log	NoRiluzole	isomiR	exclusive~TGTAAACATCCTTGACTGGAAGCT~wildtype~hsa-24-25.1&WithFlank&1|+|40754365|40754440@7.30.24~[MIMAT0000692&hsa-miR-30e-5p&offsets|0|+2, m-24&1|+|40754371|40754394&offsets|0|0]	TGTAAACATCCTTGACTGGAAGCT	iso-24-9O0MNUN2EW	7	76	11.6375	0.000646354	12.18	0.000482141	0.57267	0.418759	0.78315	0.000482141	8.24063	0.0040963	0.0040963	HighMeanStrata=FALSE (40), HighMeanStrata=TRUE (43)
survival_enrolment	Natural log	BothWithAndWithoutRiluzole	not-itr	TGAGGTAGTAGGTTGTGCGGT	TGAGGTAGTAGGTTGTGCGGT	na-21-XKVLRYX8E	17	231	11.6233	0.000651303	11.25	0.00079703	1.15247	1.06075	1.25213	0.00079703	14.5242	0.000138374	0.000138374	HighMeanStrata=FALSE (95), HighMeanStrata=TRUE (153)
survival_enrolment	Linear	BothWithAndWithoutRiluzole	not-itr	TGAAGTAGTAGTTTGTGCTGTT	TGAAGTAGTAGTTTGTGCTGTT	na-22-X0VL7YXYQ	17	231	11.6211	0.000652095	13.7	0.000214071	1.00473	1.00222	1.00725	0.000214071	5.09153	0.024043	0.024043	HighMeanStrata=FALSE (146), HighMeanStrata=TRUE (102)
survival_enrolment	Natural log	YesRiluzole	isomiR	exclusive~CAAAGTGCTGTTCGTGCAGGTA~wildtype~hsa-29-250.1&WithFlank&7|-|100093770|100093843@7.28.22~[MIMAT0000093&hsa-miR-93-5p&offsets|0|-1, m-29&7|-|100093815|100093837&offsets|0|-1]	CAAAGTGCTGTTCGTGCAGGTA	iso-22-20XYYWPKO	10	155	11.6174	0.00065336	11.79	0.000595682	0.617403	0.468835	0.813049	0.000595682	11.8204	0.000585856	0.000585856	HighMeanStrata=FALSE (74), HighMeanStrata=TRUE (91)
survival_enrolment	Natural log	BothWithAndWithoutRiluzole	not-itr	TGAGGTAGTAGATTGTATGGT	TGAGGTAGTAGATTGTATGGT	na-21-XKVL5YV8E	17	231	11.6174	0.000653388	11.45	0.000715046	1.18771	1.07507	1.31215	0.000715046	9.79858	0.00174647	0.00174647	HighMeanStrata=FALSE (95), HighMeanStrata=TRUE (153)
survival_enrolment	Natural log	BothWithAndWithoutRiluzole	not-itr	CCGAGTGACGTAGTGT	CCGAGTGACGTAGTGT	na-16-30XHV4E	17	231	11.614	0.000654558	10.41	0.00125254	0.802437	0.702016	0.917223	0.00125254	11.5441	0.000679647	0.000679647	HighMeanStrata=FALSE (189), HighMeanStrata=TRUE (59)
survival_enrolment	Natural log	NoRiluzole	isomiR	exclusive~TGAGGTAGTAGGTTGTGTGT~wildtype+U(s)~hsa-14-171.1&WithFlank&22|+|46113685|46113772@7.25.19(+1U)~[MIMAT0000063&hsa-let-7b-5p&offsets|0|-3(+1U), m-14&22|+|46113691|46113712&offsets|0|-3(+1U)]	TGAGGTAGTAGGTTGTGTGT	iso-20-XKVLRY9W	7	76	11.6139	0.000654605	9.27	0.00232844	1.61908	1.1873	2.2079	0.00232844	8.31343	0.0039353	0.0039353	HighMeanStrata=FALSE (35), HighMeanStrata=TRUE (48)
survival_enrolment	Linear	YesRiluzole	isomiR	exclusive~TAGCACCATTTGAAATCAGT~wildtype~hsa-239-81.1&WithFlank&1|-|207802444|207802519@48.67.20, hsa-372-82.1&WithFlank&7|-|130877461|130877536@48.67.20~[MIMAT0000100&hsa-miR-29b-3p&offsets|0|-3, m-81&1|-|207802450|207802472&offsets|0|-3], [MIMAT0000100_1&hsa-miR-29b-3p&offsets|0|-3, m-82&7|-|130877467|130877489&offsets|0|-3]	TAGCACCATTTGAAATCAGT	iso-20-VFKNXB83	10	155	11.6079	0.000656711	18.33	1.85741e-05	1.01159	1.00627	1.01694	1.85741e-05	2.32133	0.127611	0.127611	HighMeanStrata=FALSE (133), HighMeanStrata=TRUE (32)
survival_enrolment	Natural log	BothWithAndWithoutRiluzole	isomiR	ambiguous~TGGAGTGTGACAATGGTGTTC~wildtype+C(s)~hsa-834-875.1&WithFlank&18|+|58451082|58451150@7.26.20(+1C)~[MIMAT0000421&hsa-miR-122-5p&offsets|0|-2(+1C), m-834&18|+|58451088|58451108&offsets|0|-1(+1C)]	TGGAGTGTGACAATGGTGTTC	iso-21-909U247ND	17	231	11.6063	0.000657285	10.87	0.000975198	1.11895	1.04664	1.19624	0.000975198	4.03934	0.0444512	0.0444512	HighMeanStrata=FALSE (110), HighMeanStrata=TRUE (138)
survival_enrolment	Natural log	BothWithAndWithoutRiluzole	not-itr	CCCTGTACTGAGCTGCCCCGAGT	CCCTGTACTGAGCTGCCCCGAGT	na-23-KYUYFYKSZ	17	231	11.6024	0.000658668	10.7	0.00107349	1.20652	1.07813	1.3502	0.00107349	7.72041	0.00546	0.00546	HighMeanStrata=FALSE (83), HighMeanStrata=TRUE (165)
survival_enrolment	Natural log	BothWithAndWithoutRiluzole	isomiR	exclusive~TGTCAGTTTGTCAAATACCCCAA~wildtype~hsa-480-120.1&WithFlank&X|+|66018889|66018964@49.71.23~[MIMAT0000280&hsa-miR-223-3p&offsets|0|+1, m-120&X|+|66018937|66018958&offsets|0|+1]	TGTCAGTTTGTCAAATACCCCAA	iso-23-967Y8BURDF	17	231	11.6004	0.000659366	12.45	0.000416901	0.753703	0.644172	0.881859	0.000416901	5.01723	0.0250963	0.0250963	HighMeanStrata=FALSE (96), HighMeanStrata=TRUE (152)
survival_enrolment	Linear	YesRiluzole	isomiR	exclusive~TGAGGTAGTAAGTTGTATTG~wildtype~hsa-143-367.1&WithFlank&X|-|53556235|53556326@7.26.20~[MIMAT0000096&hsa-miR-98-5p&offsets|0|-2, m-143&X|-|53556299|53556320&offsets|0|-2]	TGAGGTAGTAAGTTGTATTG	iso-20-XKVL1YVY	10	155	11.5984	0.000660074	10.33	0.00131053	0.949207	0.919505	0.979869	0.00131053	8.8713	0.00289689	0.00289689	HighMeanStrata=FALSE (87), HighMeanStrata=TRUE (78)
survival_enrolment	Linear	BothWithAndWithoutRiluzole	not-itr	TGAGATAGTAGTTTGTGCTGTT	TGAGATAGTAGTTTGTGCTGTT	na-22-X2VL7YXYQ	17	231	11.5954	0.000661158	13.43	0.000247019	1.0048	1.00223	1.00737	0.000247019	5.54055	0.0185807	0.0185807	HighMeanStrata=FALSE (149), HighMeanStrata=TRUE (99)
survival_enrolment	Linear	BothWithAndWithoutRiluzole	rRF	AGCAGGACGGTGGCCATGGA~clustered_U13369.1_+_-50_13364_Gonz45S_45S_50ntFlanks@9935.9954.20, hg38_21_+_8205938_8219352_RNA45SN2_45S_50ntFlanks@9909.9928.20, hg38_21_+_8388985_8402393_RNA45SN3_45S_50ntFlanks@9896.9915.20, hg38_21_+_8433172_8446622_RNA45SN1_45S_50ntFlanks@9938.9957.20, unplaced_AL353644.34_+_122223_135695_RNA45SN4_45S_50ntFlanks@9945.9964.20, unplaced_AL592188.60_+_105374_118830_RNA45S…	AGCAGGACGGTGGCCATGGA	rRF-20-FPO891I2	17	231	11.5945	0.000661458	9.39	0.00217826	0.970904	0.952743	0.989412	0.00217826	2.02646	0.15458	0.15458	HighMeanStrata=FALSE (174), HighMeanStrata=TRUE (74)
survival_enrolment	Natural log	NoRiluzole	not-itr	TGAGGTAGCAGGTTGTGTGGTT	TGAGGTAGCAGGTTGTGTGGTT	na-22-XKVFRY98Q	7	76	11.5938	0.000661729	10.13	0.00145633	1.38464	1.13322	1.69185	0.00145633	6.97504	0.00826542	0.00826542	HighMeanStrata=FALSE (34), HighMeanStrata=TRUE (49)
survival_enrolment	Natural log	BothWithAndWithoutRiluzole	not-itr	CCCTGTACTGAGCTGCCCCGAGA	CCCTGTACTGAGCTGCCCCGAGA	na-23-KYUYFYKSX	17	231	11.5778	0.000667422	10.79	0.00101973	1.18727	1.07169	1.3153	0.00101973	4.0605	0.0438976	0.0438976	HighMeanStrata=FALSE (101), HighMeanStrata=TRUE (147)
survival_enrolment	Linear	BothWithAndWithoutRiluzole	not-itr	CGAGGTAGTAGGTTGTGTGGTT	CGAGGTAGTAGGTTGTGTGGTT	na-22-LKVLRY98Q	17	231	11.5763	0.000667983	12.15	0.000491807	1.0031	1.00136	1.00485	0.000491807	9.70782	0.00183485	0.00183485	HighMeanStrata=FALSE (140), HighMeanStrata=TRUE (108)
survival_enrolment	Natural log	YesRiluzole	isomiR	exclusive~TAAGGTGCATCTAGTGCAGATAG~wildtype~hsa-262-389.1&WithFlank&13|+|91350750|91350825@7.29.23~[MIMAT0000072&hsa-miR-18a-5p&offsets|0|0, m-262&13|+|91350756|91350778&offsets|0|0]	TAAGGTGCATCTAGTGCAGATAG	iso-23-UKXQ43P20H	10	155	11.5746	0.000668589	13.54	0.000233708	0.867601	0.804386	0.935783	0.000233708	9.15769	0.00247675	0.00247675	HighMeanStrata=FALSE (39), HighMeanStrata=TRUE (126)
survival_enrolment	Linear	BothWithAndWithoutRiluzole	isomiR	exclusive~TGGAGAGAAAGGCAGTTCCTGA~wildtype~hsa-145-306.1&WithFlank&22|+|20033147|20033214@7.28.22~[MIMAT0000455&hsa-miR-185-5p&offsets|0|0, m-145&22|+|20033153|20033174&offsets|0|0]	TGGAGAGAAAGGCAGTTCCTGA	iso-22-90FB6PY7L	17	231	11.57	0.000670247	10.44	0.00123163	0.998495	0.997583	0.999407	0.00123163	14.9808	0.000108609	0.000108609	HighMeanStrata=FALSE (155), HighMeanStrata=TRUE (93)
survival_enrolment	Linear	NoRiluzole	not-itr	CGAGGTAGTAGGTTGTGTGGTT	CGAGGTAGTAGGTTGTGTGGTT	na-22-LKVLRY98Q	7	76	11.5678	0.000671028	12.05	0.000517393	1.00583	1.00254	1.00914	0.000517393	6.87917	0.00872058	0.00872058	HighMeanStrata=FALSE (48), HighMeanStrata=TRUE (35)
survival_enrolment	Natural log	BothWithAndWithoutRiluzole	isomiR	exclusive~TGAGGTAGTAGGTTGTATA~wildtype~hsa-6-426.1&WithFlank&11|-|122146517|122146595@7.25.19, hsa-5-180.1&WithFlank&22|+|46112746|46112827@7.25.19, hsa-4-181.1&WithFlank&9|+|94175956|94176040@7.25.19~[MIMAT0000062&hsa-let-7a-5p&offsets|0|-3, m-6&11|-|122146568|122146589&offsets|0|-3], [MIMAT0000062_1&hsa-let-7a-5p&offsets|0|-3, m-5&22|+|46112752|46112773&offsets|0|-3], [MIMAT0000062_2&hsa-let-7a…	TGAGGTAGTAGGTTGTATA	iso-19-XKVLRYJB	17	231	11.5657	0.000671789	14.72	0.000124443	0.824387	0.746951	0.909849	0.000124443	7.17452	0.00739461	0.00739461	HighMeanStrata=FALSE (91), HighMeanStrata=TRUE (157)
survival_onset	Natural log	BothWithAndWithoutRiluzole	isomiR	exclusive~TCTCCCAACCCTTGTACCAGT~wildtype~hsa-94-498.1&WithFlank&19|-|49500792|49500859@7.27.21~[MIMAT0000451&hsa-miR-150-5p&offsets|0|-1, m-94&19|-|49500832|49500853&offsets|0|-1]	TCTCCCAACCCTTGTACCAGT	iso-21-WR21NW0PE	17	231	11.5657	0.00067181	13.29	0.000267493	0.867836	0.804144	0.936572	0.000267493	14.0265	0.000180254	0.000180254	HighMeanStrata=FALSE (109), HighMeanStrata=TRUE (139)
survival_enrolment	Natural log	BothWithAndWithoutRiluzole	not-itr	CTTTCGGGCCCGCCTGA	CTTTCGGGCCCGCCTGA	na-17-N9R1L7L	17	231	11.5523	0.000676672	10.35	0.00129326	0.821443	0.728687	0.926006	0.00129326	11.4091	0.000730856	0.000730856	HighMeanStrata=FALSE (187), HighMeanStrata=TRUE (61)
survival_enrolment	Natural log	NoRiluzole	not-itr	GCGGGCGTAGCTCAGGGGTAGAGCGCA	GCGGGCGTAGCTCAGGGGTAGAGCGCA	na-27-QKMP4PRL5H2	7	76	11.5469	0.00067861	9.75	0.00179689	0.73679	0.60822	0.892538	0.00179689	12.7595	0.000354197	0.000354197	HighMeanStrata=FALSE (57), HighMeanStrata=TRUE (26)
survival_enrolment	Linear	BothWithAndWithoutRiluzole	not-itr	TGTGGTAGTAGGTTGTATAGTT	TGTGGTAGTAGGTTGTATAGTT	na-22-98VLRYVPQ	17	231	11.5361	0.000682587	12.75	0.000355535	1.01061	1.00477	1.01648	0.000355535	18.1316	2.06154e-05	2.06154e-05	HighMeanStrata=FALSE (139), HighMeanStrata=TRUE (109)
survival_enrolment	Natural log	NoRiluzole	not-itr	TGGGGTAGTAGGTTGTGTGG	TGGGGTAGTAGGTTGTGTGG	na-20-9KVLRY98	7	76	11.534	0.000683359	11.03	0.000894125	1.29233	1.11087	1.50344	0.000894125	9.07781	0.0025873	0.0025873	HighMeanStrata=FALSE (37), HighMeanStrata=TRUE (46)
survival_enrolment	Natural log	YesRiluzole	tRF	ambiguous~AGTAAGGTCAGCTAAATAAGCTATCGGGCCCATACCCCGA~5'-tRF~trnaMT_MetCAT_MT_+_4402_4469@1.40.40	AGTAAGGTCAGCTAAATAAGCTATCGGGCCCATACCCCGA	tRF-40-1OR6QOH04MR1J5KU	10	155	11.5226	0.000687549	14.29	0.000156564	0.857414	0.791686	0.928599	0.000156564	8.94455	0.00278299	0.00278299	HighMeanStrata=FALSE (47), HighMeanStrata=TRUE (118)
survival_enrolment	Linear	BothWithAndWithoutRiluzole	not-itr	GTCAACGGCCATACCA	GTCAACGGCCATACCA	na-16-SOM1H1B	17	231	11.5213	0.000688049	13.01	0.000310524	1.00234	1.00107	1.00361	0.000310524	8.21945	0.00414437	0.00414437	HighMeanStrata=FALSE (172), HighMeanStrata=TRUE (76)
survival_enrolment	Linear	BothWithAndWithoutRiluzole	not-itr	CGAGTGACGTAGTGT	CGAGTGACGTAGTGT	na-15-L3OW1W	17	231	11.5163	0.000689876	9.53	0.0020198	0.987166	0.979105	0.995295	0.0020198	15.642	7.65372e-05	7.65372e-05	HighMeanStrata=FALSE (181), HighMeanStrata=TRUE (67)
survival_enrolment	Natural log	BothWithAndWithoutRiluzole	rRF	TGTGATTTCTGCCCAGTGCTCTGA~clustered_U13369.1_+_-50_13364_Gonz45S_45S_50ntFlanks@11651.11674.24, hg38_21_+_8205938_8219352_RNA45SN2_45S_50ntFlanks@11623.11646.24, hg38_21_+_8388985_8402393_RNA45SN3_45S_50ntFlanks@11614.11637.24, hg38_21_+_8433172_8446622_RNA45SN1_45S_50ntFlanks@11659.11682.24, unplaced_AL353644.34_+_122223_135695_RNA45SN4_45S_50ntFlanks@11676.11699.24, unplaced_AL592188.60_+_105374…	TGTGATTTCTGCCCAGTGCTCTGA	rRF-24-9UZ7P67IHL	17	231	11.5067	0.000693459	12.14	0.000492754	0.862649	0.79386	0.937399	0.000492754	9.74829	0.00179489	0.00179489	HighMeanStrata=FALSE (83), HighMeanStrata=TRUE (165)
survival_enrolment	Natural log	BothWithAndWithoutRiluzole	not-itr	TCCTGTACTGAGCCGCCCCGAGA	TCCTGTACTGAGCCGCCCCGAGA	na-23-8YUYFSKSX	17	231	11.5042	0.000694401	10.99	0.000915531	1.17202	1.06704	1.28733	0.000915531	8.83906	0.00294851	0.00294851	HighMeanStrata=FALSE (92), HighMeanStrata=TRUE (156)
survival_enrolment	Natural log	BothWithAndWithoutRiluzole	not-itr	TGAGGTAGTAGGTTGCATAG	TGAGGTAGTAGGTTGCATAG	na-20-XKVLRYJP	17	231	11.5008	0.000695674	11.52	0.000688024	1.15275	1.06191	1.25137	0.000688024	11.7829	0.000597766	0.000597766	HighMeanStrata=FALSE (101), HighMeanStrata=TRUE (147)
survival_onset	Natural log	BothWithAndWithoutRiluzole	isomiR	exclusive~TAGCTTATCAGACTGATGT~wildtype~hsa-1-52.1&WithFlank&17|+|59841267|59841338@7.25.19~[MIMAT0000076&hsa-miR-21-5p&offsets|0|-3, m-1&17|+|59841273|59841294&offsets|0|-3]	TAGCTTATCAGACTGATGT	iso-19-VIV6OYFN	17	231	11.4951	0.000697814	13.03	0.000306604	0.886408	0.830233	0.946384	0.000306604	5.03845	0.0247906	0.0247906	HighMeanStrata=FALSE (73), HighMeanStrata=TRUE (175)
survival_enrolment	Linear	NoRiluzole	tRF	exclusive~GCGCCGCTGGTGTAGTGGTATCATG~5'-tRF~trna27_GlyCCC_2_-_70476123_70476193@1.25.25, trna34_GlyCCC_16_-_686736_686806@1.25.25	GCGCCGCTGGTGTAGTGGTATCATG	tRF-25-Q1Q89P9L84	7	76	11.4916	0.000699099	5.89	0.0152412	0.961932	0.932245	0.992564	0.0152412	5.71709	0.0168005	0.0168005	HighMeanStrata=FALSE (56), HighMeanStrata=TRUE (27)
survival_enrolment	Natural log	NoRiluzole	rRF	GACTCTTAGCGGTGGATCACTCGGCTC~clustered_U13369.1_+_-50_13364_Gonz45S_45S_50ntFlanks@6674.6700.27, hg38_21_+_8205938_8219352_RNA45SN2_45S_50ntFlanks@6635.6661.27, hg38_21_+_8388985_8402393_RNA45SN3_45S_50ntFlanks@6623.6649.27, hg38_21_+_8433172_8446622_RNA45SN1_45S_50ntFlanks@6652.6678.27, unplaced_AL353644.34_+_122223_135695_RNA45SN4_45S_50ntFlanks@6655.6681.27, unplaced_AL592188.60_+_105374_118830…	GACTCTTAGCGGTGGATCACTCGGCTC	rRF-27-O9YJR8H5WJ5	7	76	11.4905	0.000699536	11.06	0.000881701	0.829641	0.743174	0.926169	0.000881701	13.5366	0.000233951	0.000233951	HighMeanStrata=FALSE (37), HighMeanStrata=TRUE (46)
survival_enrolment	Linear	BothWithAndWithoutRiluzole	not-itr	GTGGTACGATCATACCTGG	GTGGTACGATCATACCTGG	na-19-73EEJ5H4	17	231	11.483	0.000702339	9.14	0.00250129	0.988324	0.980828	0.995878	0.00250129	12.0259	0.000524668	0.000524668	HighMeanStrata=FALSE (187), HighMeanStrata=TRUE (61)
survival_enrolment	Natural log	YesRiluzole	not-itr	TTGAGGGTATGAGATCGAGACGACA	TTGAGGGTATGAGATCGAGACGACA	na-25-Z0RQ5EL2LF	10	155	11.4812	0.000703054	11.9	0.000562418	1.18864	1.07746	1.31129	0.000562418	11.1429	0.000843557	0.000843557	HighMeanStrata=FALSE (84), HighMeanStrata=TRUE (81)
survival_enrolment	Linear	YesRiluzole	isomiR	exclusive~TCGTACCGTGAGTAATAATGCA~wildtype+A(s)~hsa-114-40.1&WithFlank&9|+|136670610|136670680@44.64.21(+1A)~[MIMAT0000445&hsa-miR-126-3p&offsets|0|-1(+1A), m-40&9|+|136670653|136670674&offsets|0|-1(+1A)]	TCGTACCGTGAGTAATAATGCA	iso-22-WL341OU42	10	155	11.4734	0.000705991	13.76	0.000207661	1.00652	1.00307	1.00998	0.000207661	7.38475	0.00657792	0.00657792	HighMeanStrata=FALSE (112), HighMeanStrata=TRUE (53)
survival_enrolment	Natural log	NoRiluzole	not-itr	GCGCTCGTAGTCTAGTGGTATGATAGGTCCC	GCGCTCGTAGTCTAGTGGTATGATAGGTCCC	na-31-QIMPWP9LXLRRD	7	76	11.4658	0.000708888	9.09	0.00256493	0.671348	0.518171	0.869806	0.00256493	14.1791	0.000166206	0.000166206	HighMeanStrata=FALSE (64), HighMeanStrata=TRUE (19)
survival_enrolment	Natural log	NoRiluzole	isomiR	exclusive~CAAAGTGCTGTTCGTGCAGGT~wildtype~hsa-29-250.1&WithFlank&7|-|100093770|100093843@7.27.21~[MIMAT0000093&hsa-miR-93-5p&offsets|0|-2, m-29&7|-|100093815|100093837&offsets|0|-2]	CAAAGTGCTGTTCGTGCAGGT	iso-21-20XYYWPKE	7	76	11.4613	0.000710609	11.58	0.000666069	0.587194	0.432134	0.797894	0.000666069	9.24564	0.00236057	0.00236057	HighMeanStrata=FALSE (37), HighMeanStrata=TRUE (46)
survival_enrolment	Natural log	BothWithAndWithoutRiluzole	not-itr	TGAGGTAGTAGGTTGTACAG	TGAGGTAGTAGGTTGTACAG	na-20-XKVLRYUP	17	231	11.459	0.000711503	11.63	0.000648677	1.15314	1.06248	1.25155	0.000648677	18.2355	1.9521e-05	1.9521e-05	HighMeanStrata=FALSE (111), HighMeanStrata=TRUE (137)
survival_onset	Natural log	BothWithAndWithoutRiluzole	isomiR	exclusive~AGCAGCATTGTACAGGGCTA~wildtype~hsa-78.1&WithFlank&10|-|89592735|89592833@56.75.20, hsa-481-12.1&WithFlank&20|+|3917498|3917569@44.63.20, hsa-13.1&WithFlank&5|-|168560898|168560979@54.73.20, hsa-2826.1&WithFlank&10|-|89592741|89592821@44.63.20, hsa-2698.1&WithFlank&5|-|168560890|168560969@44.63.20, hsa-44219-44220.1&WithFlank&5|-|168560902|168560967@42.61.20~[MIMAT0000104&hsa-miR-107&offs…	AGCAGCATTGTACAGGGCTA	iso-20-FPJYUP6X	17	231	11.4582	0.000711778	13.5	0.000238153	0.868374	0.805406	0.936265	0.000238153	12.8895	0.000330439	0.000330439	HighMeanStrata=FALSE (98), HighMeanStrata=TRUE (150)
survival_enrolment	Linear	BothWithAndWithoutRiluzole	not-itr	CATGCGAGAGTAGGACGTTGCCAGGTT	CATGCGAGAGTAGGACGTTGCCAGGTT	na-27-JV50V2MYKKQ	17	231	11.451	0.000714554	9.75	0.00179533	0.988253	0.98095	0.995611	0.00179533	20.6312	5.56804e-06	5.56804e-06	HighMeanStrata=FALSE (177), HighMeanStrata=TRUE (71)
survival_enrolment	Natural log	BothWithAndWithoutRiluzole	isomiR	exclusive~CAAAGTGCTGTTCGTGCAGG~wildtype~hsa-29-250.1&WithFlank&7|-|100093770|100093843@7.26.20~[MIMAT0000093&hsa-miR-93-5p&offsets|0|-3, m-29&7|-|100093815|100093837&offsets|0|-3]	CAAAGTGCTGTTCGTGCAGG	iso-20-20XYYWPK	17	231	11.4506	0.000714698	14.29	0.000156482	0.805217	0.719673	0.90093	0.000156482	8.54042	0.00347346	0.00347346	HighMeanStrata=FALSE (103), HighMeanStrata=TRUE (145)
survival_enrolment	Natural log	NoRiluzole	not-itr	TGAGGGGCAGAGAGTGAGACTTT	TGAGGGGCAGAGAGTGAGACTTT	na-23-XK6PF35D0Q	7	76	11.4495	0.000715126	11.3	0.000773877	1.34648	1.13209	1.60148	0.000773877	10.3849	0.00127051	0.00127051	HighMeanStrata=FALSE (34), HighMeanStrata=TRUE (49)
survival_enrolment	Linear	BothWithAndWithoutRiluzole	isomiR	exclusive~AATGGCGCCACTAGGGTTGTG~wildtype~hsa-541-148.1&WithFlank&X|+|110055342|110055416@48.68.21~[MIMAT0003322&hsa-miR-652-3p&offsets|0|0, m-148&X|+|110055389|110055410&offsets|0|-1]	AATGGCGCCACTAGGGTTGTG	iso-21-D8L64K7W0	17	231	11.4474	0.000715934	10.85	0.00098802	0.977671	0.964622	0.990897	0.00098802	13.114	0.000293104	0.000293104	HighMeanStrata=FALSE (128), HighMeanStrata=TRUE (120)
survival_enrolment	Linear	BothWithAndWithoutRiluzole	not-itr	TGCGAGAGTAGGACGTTGCCAGGTT	TGCGAGAGTAGGACGTTGCCAGGTT	na-25-XU5L6HZ11N	17	231	11.4447	0.00071697	9.74	0.00180295	0.991973	0.986965	0.997006	0.00180295	15.4723	8.37227e-05	8.37227e-05	HighMeanStrata=FALSE (176), HighMeanStrata=TRUE (72)
survival_enrolment	Natural log	NoRiluzole	isomiR	exclusive~TCCTGTACTGAGCTGCCCCGG~wildtype+G(s)~hsa-107-536.1&WithFlank&8|-|41660439|41660511@7.26.20(+1G), hsa-106-561.1&WithFlank&8|+|41660438|41660510@7.26.20(+1G), hsa-106-2784.1&WithFlank&8|+|41660438|41660514@7.26.20(+1G)~[MIMAT0002177&hsa-miR-486-5p&offsets|0|-2(+1G), m-107&8|-|41660484|41660505&offsets|0|-2(+1G)], [MIMAT0002177_1&hsa-miR-486-5p&offsets|0|-2(+1G), TJU_CMC_MD2.ID03138.5p-miR&…	TCCTGTACTGAGCTGCCCCGG	iso-21-8YUYFYKS0	7	76	11.4404	0.00071866	10.35	0.00129147	1.36261	1.12857	1.64519	0.00129147	2.80441	0.0940053	0.0940053	HighMeanStrata=FALSE (36), HighMeanStrata=TRUE (47)
survival_enrolment	Natural log	NoRiluzole	not-itr	TCCTGACGGCCATAG	TCCTGACGGCCATAG	na-15-8YEJJP	7	76	11.4374	0.00071982	11.63	0.000648183	1.30428	1.11962	1.5194	0.000648183	12.9331	0.000322827	0.000322827	HighMeanStrata=FALSE (37), HighMeanStrata=TRUE (46)
survival_enrolment	Natural log	YesRiluzole	not-itr	TTCCCCTTGGGGTTGTAGGACCA	TTCCCCTTGGGGTTGTAGGACCA	na-23-YRN8RYV2D2	10	155	11.4322	0.000721838	10.48	0.00120773	0.784602	0.677426	0.908734	0.00120773	12.4178	0.000425257	0.000425257	HighMeanStrata=FALSE (112), HighMeanStrata=TRUE (53)
survival_enrolment	Linear	BothWithAndWithoutRiluzole	not-itr	TGAGGGGCAGAGGGCGAGACT	TGAGGGGCAGAGGGCGAGACT	na-21-XK6P1J5DE	17	231	11.4304	0.000722538	13.65	0.000220801	1.00626	1.00294	1.0096	0.000220801	11.9682	0.000541164	0.000541164	HighMeanStrata=FALSE (162), HighMeanStrata=TRUE (86)
survival_enrolment	Linear	BothWithAndWithoutRiluzole	not-itr	CGGTATACCGAAGCTCTAGGTGCGGCA	CGGTATACCGAAGCTCTAGGTGCGGCA	na-27-MLUSDI4KX82	17	231	11.427	0.000723846	9.42	0.00215153	0.993707	0.989708	0.997722	0.00215153	13.3964	0.000252112	0.000252112	HighMeanStrata=FALSE (176), HighMeanStrata=TRUE (72)
survival_enrolment	Natural log	YesRiluzole	not-itr	TAGCATATCGAGCCTGAGAACA	TAGCATATCGAGCCTGAGAACA	na-22-VFVSF75B2	10	155	11.4243	0.000724906	11.53	0.000684598	0.866898	0.798295	0.941396	0.000684598	15.0235	0.000106182	0.000106182	HighMeanStrata=FALSE (79), HighMeanStrata=TRUE (86)
survival_enrolment	Natural log	NoRiluzole	not-itr	TGAGGTAGTAGGTTGCGTGGT	TGAGGTAGTAGGTTGCGTGGT	na-21-XKVLRYM8E	7	76	11.4241	0.000724961	10.52	0.00118203	1.31273	1.11367	1.54736	0.00118203	6.57677	0.0103318	0.0103318	HighMeanStrata=FALSE (34), HighMeanStrata=TRUE (49)
survival_enrolment	Natural log	NoRiluzole	not-itr	GAGTAGGACGTTGCCAGGTT	GAGTAGGACGTTGCCAGGTT	na-20-5L6HZ11N	7	76	11.4177	0.000727482	9.46	0.00210409	0.682059	0.53445	0.870437	0.00210409	14.3589	0.000151064	0.000151064	HighMeanStrata=FALSE (62), HighMeanStrata=TRUE (21)
survival_enrolment	Linear	BothWithAndWithoutRiluzole	not-itr	TTCTGTACTGAGCTGCCCCGAG	TTCTGTACTGAGCTGCCCCGAG	na-22-YYUYFYKSH	17	231	11.3991	0.000734789	13.09	0.000296251	1.00727	1.00332	1.01122	0.000296251	2.52963	0.111726	0.111726	HighMeanStrata=FALSE (153), HighMeanStrata=TRUE (95)
survival_enrolment	Natural log	BothWithAndWithoutRiluzole	not-itr	TGAGGGGCAGGGAGCGAGACTTT	TGAGGGGCAGGGAGCGAGACTTT	na-23-XK6P6J5D0Q	17	231	11.3988	0.000734929	10.72	0.00106199	1.18364	1.06999	1.30935	0.00106199	21.1177	4.31924e-06	4.31924e-06	HighMeanStrata=FALSE (93), HighMeanStrata=TRUE (155)
survival_enrolment	Natural log	BothWithAndWithoutRiluzole	not-itr	GCGGGCGTAGCTCAGGGGTAGAGCGCAAC	GCGGGCGTAGCTCAGGGGTAGAGCGCAAC	na-29-QKMP4PRL5HFR	17	231	11.3985	0.000735037	10.19	0.00141286	0.796031	0.691989	0.915717	0.00141286	13.2901	0.000266812	0.000266812	HighMeanStrata=FALSE (191), HighMeanStrata=TRUE (57)
survival_enrolment	Natural log	NoRiluzole	not-itr	CGGAAGAAGGGGTGCCTGG	CGGAAGAAGGGGTGCCTGG	na-19-MBOKRVH4	7	76	11.3925	0.000737414	10.31	0.0013232	0.769559	0.655848	0.902986	0.0013232	11.5124	0.000691331	0.000691331	HighMeanStrata=FALSE (49), HighMeanStrata=TRUE (34)
survival_enrolment	Natural log	BothWithAndWithoutRiluzole	not-itr	TAAGGTAGTAGGTTGTGTGGTT	TAAGGTAGTAGGTTGTGTGGTT	na-22-UKVLRY98Q	17	231	11.3887	0.000738935	11.08	0.000874068	1.18405	1.07192	1.3079	0.000874068	13.6917	0.000215407	0.000215407	HighMeanStrata=FALSE (89), HighMeanStrata=TRUE (159)
survival_enrolment	Natural log	NoRiluzole	not-itr	TGGTGATACGACGTACTTAGTGT	TGGTGATACGACGTACTTAGTGT	na-23-94HHELNP0N	7	76	11.3885	0.000739004	11.26	0.000790318	1.26946	1.10435	1.45926	0.000790318	10.93	0.000946218	0.000946218	HighMeanStrata=FALSE (35), HighMeanStrata=TRUE (48)
survival_enrolment	Natural log	BothWithAndWithoutRiluzole	rRF	ATAGGGAACGTGAGCTGG~clustered_U13369.1_+_-50_13364_Gonz45S_45S_50ntFlanks@12465.12482.18, hg38_21_+_8205938_8219352_RNA45SN2_45S_50ntFlanks@12446.12463.18, hg38_21_+_8388985_8402393_RNA45SN3_45S_50ntFlanks@12437.12454.18, hg38_21_+_8433172_8446622_RNA45SN1_45S_50ntFlanks@12482.12499.18, unplaced_AL353644.34_+_122223_135695_RNA45SN4_45S_50ntFlanks@12499.12516.18, unplaced_AL592188.60_+_105374_11883…	ATAGGGAACGTGAGCTGG	rRF-18-HKOHXJ04	17	231	11.3863	0.000739879	13.28	0.000267555	0.834076	0.756545	0.919552	0.000267555	11.008	0.000907181	0.000907181	HighMeanStrata=FALSE (79), HighMeanStrata=TRUE (169)
survival_enrolment	Natural log	BothWithAndWithoutRiluzole	isomiR	exclusive~GTCAGTTTGTCAAATACCCCAA~wildtype~hsa-480-120.1&WithFlank&X|+|66018889|66018964@50.71.22~[MIMAT0000280&hsa-miR-223-3p&offsets|+1|+1, m-120&X|+|66018937|66018958&offsets|+1|+1]	GTCAGTTTGTCAAATACCCCAA	iso-22-SPZW2E0RF	17	231	11.3856	0.000740145	12.63	0.000379073	0.769891	0.666501	0.889318	0.000379073	10.3898	0.00126711	0.00126711	HighMeanStrata=FALSE (97), HighMeanStrata=TRUE (151)
survival_onset	Natural log	BothWithAndWithoutRiluzole	not-itr	CGGAAGAAGGGGTGCCTGG	CGGAAGAAGGGGTGCCTGG	na-19-MBOKRVH4	17	231	11.3842	0.000740729	11.01	0.000904343	0.869081	0.799964	0.94417	0.000904343	11.0233	0.000899761	0.000899761	HighMeanStrata=FALSE (127), HighMeanStrata=TRUE (121)
survival_enrolment	Natural log	BothWithAndWithoutRiluzole	not-itr	TGATTGGCGATCAAGCGGTATACCGAAGCTCTAGGTGCGGCA	TGATTGGCGATCAAGCGGTATACCGAAGCTCTAGGTGCGGCA	na-42-XN6U80MLUSDI4KX82	17	231	11.382	0.000741602	10.41	0.00125251	0.837562	0.752064	0.932779	0.00125251	13.7697	0.000206645	0.000206645	HighMeanStrata=FALSE (172), HighMeanStrata=TRUE (76)
survival_enrolment	Linear	BothWithAndWithoutRiluzole	rRF	CGACTCTTAGCGGTGGATCACTCGGCTCGTGC~clustered_U13369.1_+_-50_13364_Gonz45S_45S_50ntFlanks@6673.6704.32, hg38_21_+_8205938_8219352_RNA45SN2_45S_50ntFlanks@6634.6665.32, hg38_21_+_8388985_8402393_RNA45SN3_45S_50ntFlanks@6622.6653.32, hg38_21_+_8433172_8446622_RNA45SN1_45S_50ntFlanks@6651.6682.32, unplaced_AL353644.34_+_122223_135695_RNA45SN4_45S_50ntFlanks@6654.6685.32, unplaced_AL592188.60_+_105374_1…	CGACTCTTAGCGGTGGATCACTCGGCTCGTGC	rRF-32-LINPM456484WM	17	231	11.381	0.000741998	8.24	0.00410504	0.981274	0.968688	0.994024	0.00410504	11.2712	0.000787169	0.000787169	HighMeanStrata=FALSE (164), HighMeanStrata=TRUE (84)
survival_enrolment	Natural log	BothWithAndWithoutRiluzole	not-itr	TGTCTGAGCGTCGCT	TGTCTGAGCGTCGCT	na-15-975HWI	17	231	11.379	0.000742776	11.49	0.000701467	0.846016	0.768033	0.931918	0.000701467	10.6204	0.00111847	0.00111847	HighMeanStrata=FALSE (106), HighMeanStrata=TRUE (142)
survival_enrolment	Natural log	YesRiluzole	not-itr	GAGTAGGACGTTGCCAGGTT	GAGTAGGACGTTGCCAGGTT	na-20-5L6HZ11N	10	155	11.37	0.00074638	10.6	0.00112965	0.79673	0.694874	0.913516	0.00112965	12.4653	0.000414572	0.000414572	HighMeanStrata=FALSE (108), HighMeanStrata=TRUE (57)
survival_enrolment	Natural log	BothWithAndWithoutRiluzole	not-itr	ATGAGGATATGAGATCGAGACGACA	ATGAGGATATGAGATCGAGACGACA	na-25-I05Q5EL2LF	17	231	11.3643	0.000748683	11.38	0.000740947	1.13188	1.05329	1.21634	0.000740947	9.06983	0.00259862	0.00259862	HighMeanStrata=FALSE (118), HighMeanStrata=TRUE (130)
survival_enrolment	Natural log	NoRiluzole	not-itr	TGGTAATACGACGTGCTTAGTGT	TGGTAATACGACGTGCTTAGTGT	na-23-9LHHE4NP0N	7	76	11.3625	0.000749423	11.05	0.000888648	1.26756	1.10217	1.45778	0.000888648	10.5658	0.001152	0.001152	HighMeanStrata=FALSE (35), HighMeanStrata=TRUE (48)
survival_enrolment	Natural log	BothWithAndWithoutRiluzole	not-itr	TGAGGTAGTAGGTTGTGCGGTTT	TGAGGTAGTAGGTTGTGCGGTTT	na-23-XKVLRYX80Q	17	231	11.3584	0.000751092	11.13	0.000848974	1.18787	1.0736	1.31429	0.000848974	14.8792	0.000114618	0.000114618	HighMeanStrata=FALSE (100), HighMeanStrata=TRUE (148)
survival_enrolment	Natural log	YesRiluzole	not-itr	CTGCCTCAGCGTCGGT	CTGCCTCAGCGTCGGT	na-16-N18JS8E	10	155	11.3583	0.000751123	10.69	0.00107635	0.805606	0.707703	0.917053	0.00107635	12.552	0.000395783	0.000395783	HighMeanStrata=FALSE (106), HighMeanStrata=TRUE (59)
survival_enrolment	Natural log	BothWithAndWithoutRiluzole	not-itr	TCCTGTACTGGGCTGCCCCGA	TCCTGTACTGGGCTGCCCCGA	na-21-8YUY6YKSB	17	231	11.3561	0.000752018	10.59	0.0011373	1.18819	1.07098	1.31822	0.0011373	5.28326	0.0215314	0.0215314	HighMeanStrata=FALSE (96), HighMeanStrata=TRUE (152)
survival_enrolment	Natural log	YesRiluzole	isomiR	exclusive~TGAGGTAGTAGTTTGTACAG~wildtype~hsa-58-224.1&WithFlank&3|-|52268274|52268363@7.26.20~[MIMAT0000414&hsa-let-7g-5p&offsets|0|-2, m-58&3|-|52268336|52268357&offsets|0|-2]	TGAGGTAGTAGTTTGTACAG	iso-20-XKVL7YUP	10	155	11.3555	0.000752253	12.19	0.00048097	0.670131	0.535259	0.838988	0.00048097	3.87619	0.0489756	0.0489756	HighMeanStrata=FALSE (89), HighMeanStrata=TRUE (76)
survival_enrolment	Linear	YesRiluzole	isomiR	exclusive~TAGCACCATTTGAAATCAGTGTT~wildtype~hsa-239-81.1&WithFlank&1|-|207802444|207802519@48.70.23, hsa-372-82.1&WithFlank&7|-|130877461|130877536@48.70.23~[MIMAT0000100&hsa-miR-29b-3p&offsets|0|0, m-81&1|-|207802450|207802472&offsets|0|0], [MIMAT0000100_1&hsa-miR-29b-3p&offsets|0|0, m-82&7|-|130877467|130877489&offsets|0|0]	TAGCACCATTTGAAATCAGTGTT	iso-23-VFKNXB830E	10	155	11.3544	0.000752699	19.58	9.66785e-06	1.00102	1.00057	1.00147	9.66785e-06	8.66183	0.00324945	0.00324945	HighMeanStrata=FALSE (135), HighMeanStrata=TRUE (30)
survival_onset	Natural log	BothWithAndWithoutRiluzole	not-itr	TGGAAATACGACGTACTTAGTGT	TGGAAATACGACGTACTTAGTGT	na-23-9BHHELNP0N	17	231	11.3542	0.000752764	11.26	0.000790711	1.11686	1.04705	1.19133	0.000790711	6.78214	0.00920744	0.00920744	HighMeanStrata=FALSE (118), HighMeanStrata=TRUE (130)
survival_enrolment	Natural log	YesRiluzole	not-itr	TCTTCGGTAGTATAGTGG	TCTTCGGTAGTATAGTGG	na-18-W9RPVP04	10	155	11.3533	0.000753128	10.31	0.00132644	0.788146	0.681523	0.91145	0.00132644	12.4803	0.000411276	0.000411276	HighMeanStrata=FALSE (115), HighMeanStrata=TRUE (50)
survival_enrolment	Linear	NoRiluzole	isomiR	exclusive~GTCAGTTTGTCAAATACCCCAT~wildtype+U(s)~hsa-480-120.1&WithFlank&X|+|66018889|66018964@50.70.21(+1U)~[MIMAT0000280&hsa-miR-223-3p&offsets|+1|0(+1U), m-120&X|+|66018937|66018958&offsets|+1|0(+1U)]	GTCAGTTTGTCAAATACCCCAT	iso-22-SPZW2E0RI	7	76	11.3506	0.000754256	9.18	0.00244038	0.97114	0.952921	0.989708	0.00244038	9.32753	0.00225736	0.00225736	HighMeanStrata=FALSE (49), HighMeanStrata=TRUE (34)
survival_enrolment	Natural log	BothWithAndWithoutRiluzole	isomiR	snp~TGTAAACACCCCCGACTGGAAGCT~[COSN24411650]~[hsa-21-254.1&WithFlank&8|-|134804873|134804946]	TGTAAACACCCCCGACTGGAAGCT	iso-24-9O01KUN2EW	17	231	11.348	0.000755295	9.74	0.00180695	1.17729	1.06257	1.30439	0.00180695	8.27555	0.00401824	0.00401824	HighMeanStrata=FALSE (113), HighMeanStrata=TRUE (135)
survival_onset	Linear	BothWithAndWithoutRiluzole	isomiR	exclusive~TAGCAGCACGTAAATATTGGCGT~wildtype~hsa-62-415.1&WithFlank&13|-|50048979|50049054@7.29.23, hsa-61-252.1&WithFlank&3|+|160404748|160404822@7.29.23~[MIMAT0000069&hsa-miR-16-5p&offsets|0|+1, m-62&13|-|50049027|50049048&offsets|0|+1], [MIMAT0000069_1&hsa-miR-16-5p&offsets|0|+1, m-61&3|+|160404754|160404775&offsets|0|+1]	TAGCAGCACGTAAATATTGGCGT	iso-23-VFPHUEI8DN	17	231	11.3463	0.000755995	9.95	0.0016053	0.999074	0.9985	0.999649	0.0016053	5.2372	0.0221088	0.0221088	HighMeanStrata=FALSE (158), HighMeanStrata=TRUE (90)
survival_onset	Linear	NoRiluzole	not-itr	GGCAGCATTGTACAGGGCTATGA	GGCAGCATTGTACAGGGCTATGA	na-23-6PJYUP6X0L	7	76	11.3447	0.000756639	14.76	0.000122239	1.00266	1.0013	1.00402	0.000122239	3.9272	0.0475109	0.0475109	HighMeanStrata=FALSE (57), HighMeanStrata=TRUE (26)
survival_enrolment	Natural log	BothWithAndWithoutRiluzole	isomiR	exclusive~CCCATAAAGTAGAAAGCACTAC~wildtype~hsa-144-69.1&WithFlank&17|-|58331240|58331311@7.28.22~[MIMAT0000433&hsa-miR-142-5p&offsets|-2|-1, m-144&17|-|58331286|58331305&offsets|0|+2]	CCCATAAAGTAGAAAGCACTAC	iso-22-KQB3FBPI1	17	231	11.3421	0.000757677	11.85	0.000575758	0.810127	0.718609	0.9133	0.000575758	2.38793	0.122276	0.122276	HighMeanStrata=FALSE (100), HighMeanStrata=TRUE (148)
survival_enrolment	Linear	NoRiluzole	not-itr	TGAAGGGCAGAGAGCGAGACTTT	TGAAGGGCAGAGAGCGAGACTTT	na-23-X06PFJ5D0Q	7	76	11.3403	0.000758423	11.89	0.000564823	1.03484	1.01489	1.05518	0.000564823	12.1915	0.000480075	0.000480075	HighMeanStrata=FALSE (41), HighMeanStrata=TRUE (42)
survival_enrolment	Natural log	YesRiluzole	not-itr	CGATATGGCATGAGAT	CGATATGGCATGAGAT	na-16-LL9FX2E	10	155	11.3374	0.00075962	10.14	0.00144906	0.761251	0.6436	0.900408	0.00144906	12.2529	0.000464536	0.000464536	HighMeanStrata=FALSE (119), HighMeanStrata=TRUE (46)
survival_enrolment	Linear	BothWithAndWithoutRiluzole	isomiR	exclusive~TGAGGTAGTAGGTTGTATAGTA~wildtype+A(s)~hsa-6-426.1&WithFlank&11|-|122146517|122146595@7.27.21(+1A), hsa-5-180.1&WithFlank&22|+|46112746|46112827@7.27.21(+1A), hsa-4-181.1&WithFlank&9|+|94175956|94176040@7.27.21(+1A)~[MIMAT0000062&hsa-let-7a-5p&offsets|0|-1(+1A), m-6&11|-|122146568|122146589&offsets|0|-1(+1A)], [MIMAT0000062_1&hsa-let-7a-5p&offsets|0|-1(+1A), m-5&22|+|46112752|46112773&off…	TGAGGTAGTAGGTTGTATAGTA	iso-22-XKVLRYVPO	17	231	11.3366	0.000759956	13.01	0.000309142	1.00269	1.00123	1.00416	0.000309142	17.7544	2.51335e-05	2.51335e-05	HighMeanStrata=FALSE (153), HighMeanStrata=TRUE (95)
survival_enrolment	Natural log	YesRiluzole	not-itr	GTAGCGAAATTCCTTGTCGGG	GTAGCGAAATTCCTTGTCGGG	na-21-SJOE8ZS80	10	155	11.3208	0.000766421	9.92	0.00163476	0.851629	0.77063	0.94114	0.00163476	11.1884	0.000823087	0.000823087	HighMeanStrata=FALSE (119), HighMeanStrata=TRUE (46)
survival_onset	Natural log	BothWithAndWithoutRiluzole	not-itr	GTCGACGTATAGGGTGTG	GTCGACGTATAGGGTGTG	na-18-SUMQ1300	17	231	11.3184	0.000767408	10.2	0.00140258	0.910086	0.858963	0.964251	0.00140258	10.6333	0.00111069	0.00111069	HighMeanStrata=FALSE (178), HighMeanStrata=TRUE (70)
survival_enrolment	Natural log	YesRiluzole	not-itr	TTGAGGATATGAGATCGAGGCGACA	TTGAGGATATGAGATCGAGGCGACA	na-25-Z05Q5ELKLF	10	155	11.3178	0.000767677	11.52	0.000688935	1.18306	1.07361	1.30367	0.000688935	8.33478	0.00388932	0.00388932	HighMeanStrata=FALSE (79), HighMeanStrata=TRUE (86)
survival_enrolment	Natural log	BothWithAndWithoutRiluzole	rRF	GTTCGATTCCGGAGAGGG~clustered_U13369.1_+_-50_13364_Gonz45S_45S_50ntFlanks@4127.4144.18, hg38_21_+_8205938_8219352_RNA45SN2_45S_50ntFlanks@4114.4131.18, hg38_21_+_8388985_8402393_RNA45SN3_45S_50ntFlanks@4102.4119.18, hg38_21_+_8433172_8446622_RNA45SN1_45S_50ntFlanks@4125.4142.18, unplaced_AL353644.34_+_122223_135695_RNA45SN4_45S_50ntFlanks@4129.4146.18, unplaced_AL592188.60_+_105374_118830_RNA45SN5…	GTTCGATTCCGGAGAGGG	rRF-18-7SIR62DY	17	231	11.3165	0.000768232	12.28	0.000456644	0.868953	0.803311	0.93996	0.000456644	9.98183	0.00158092	0.00158092	HighMeanStrata=FALSE (78), HighMeanStrata=TRUE (170)
survival_enrolment	Natural log	YesRiluzole	not-itr	TTGGGGATATGAGATCGAGACGACA	TTGGGGATATGAGATCGAGACGACA	na-25-ZK5Q5EL2LF	10	155	11.316	0.000768411	11.82	0.000587407	1.18483	1.07562	1.30512	0.000587407	8.3725	0.00380941	0.00380941	HighMeanStrata=FALSE (84), HighMeanStrata=TRUE (81)
survival_enrolment	Linear	BothWithAndWithoutRiluzole	isomiR	exclusive~ACAGTAGTCTGCACATTGGTTG~wildtype+G(s)~hsa-86-46.1&WithFlank&1|-|172144549|172144620@46.66.21(+1G), hsa-85-47.1&WithFlank&19|-|10817424|10817497@48.68.21(+1G), hsa-155-47.1&WithFlank&9|-|128244740|128244811@46.66.21(+1G)~[MIMAT0000232&hsa-miR-199a-3p&offsets|0|-1(+1G), m-46&1|-|172144555|172144575&offsets|0|0(+1G)], [MIMAT0000232_1&hsa-miR-199a-3p&offsets|0|-1(+1G), m-47&19|-|10817430|108…	ACAGTAGTCTGCACATTGGTTG	iso-22-0317PFZ3P	17	231	11.3152	0.000768752	13.47	0.000241952	1.01948	1.00903	1.03004	0.000241952	8.64852	0.00327327	0.00327327	HighMeanStrata=FALSE (163), HighMeanStrata=TRUE (85)
survival_enrolment	Linear	BothWithAndWithoutRiluzole	not-itr	TGAGGAAGTAGGTTGTATAGT	TGAGGAAGTAGGTTGTATAGT	na-21-XKDLRYVPE	17	231	11.3135	0.000769437	12.14	0.000492568	1.00505	1.00221	1.0079	0.000492568	8.93571	0.00279649	0.00279649	HighMeanStrata=FALSE (160), HighMeanStrata=TRUE (88)
survival_enrolment	Natural log	BothWithAndWithoutRiluzole	not-itr	TGGTAATACGACGTACTAAGTGT	TGGTAATACGACGTACTAAGTGT	na-23-9LHHEL400N	17	231	11.3132	0.000769591	11.53	0.000684411	1.1636	1.06616	1.26994	0.000684411	10.3761	0.00127658	0.00127658	HighMeanStrata=FALSE (121), HighMeanStrata=TRUE (127)
survival_enrolment	Natural log	YesRiluzole	not-itr	TTGAGGATATGAGATCGAGACGACG	TTGAGGATATGAGATCGAGACGACG	na-25-Z05Q5EL2LH	10	155	11.3127	0.000769769	11.74	0.00061293	1.18894	1.07686	1.31268	0.00061293	9.61172	0.0019334	0.0019334	HighMeanStrata=FALSE (85), HighMeanStrata=TRUE (80)
survival_enrolment	Linear	NoRiluzole	isomiR	exclusive~TGGCTCAGTTCAGCAGGAACAG~wildtype~hsa-226-36.1&WithFlank&19|-|13836282|13836354@45.66.22, hsa-283-35.1&WithFlank&9|+|95086020|95086092@45.66.22, hsa-2703.1&WithFlank&9|+|95085999|95086094@66.87.22~[MIMAT0000080&hsa-miR-24-3p&offsets|0|0, m-36&19|-|13836288|13836310&offsets|0|-1], [MIMAT0000080_1&hsa-miR-24-3p&offsets|0|0, m-35&9|+|95086064|95086086&offsets|0|-1], [MIMAT0000080_1&hsa-miR-2…	TGGCTCAGTTCAGCAGGAACAG	iso-22-9IJNJF6DH	7	76	11.3063	0.000772451	9.65	0.00188947	0.997197	0.995434	0.998964	0.00188947	3.87256	0.0490817	0.0490817	HighMeanStrata=FALSE (47), HighMeanStrata=TRUE (36)
survival_enrolment	Linear	YesRiluzole	isomiR	exclusive~TGAGGTAGGAGGTTGTATAGT~wildtype~hsa-50-260.1&WithFlank&19|+|51692787|51692865@7.27.21~[MIMAT0000066&hsa-let-7e-5p&offsets|0|-1, m-50&19|+|51692793|51692814&offsets|0|-1]	TGAGGTAGGAGGTTGTATAGT	iso-21-XKV2RYVPE	10	155	11.3056	0.000772726	12.55	0.000396248	1.00269	1.0012	1.00418	0.000396248	5.22157	0.0223084	0.0223084	HighMeanStrata=FALSE (95), HighMeanStrata=TRUE (70)
survival_enrolment	Natural log	NoRiluzole	not-itr	TGGTAATACGGCGTACTTAGTGT	TGGTAATACGGCGTACTTAGTGT	na-23-9LHHQLNP0N	7	76	11.3032	0.00077374	10.68	0.00108402	1.27115	1.10078	1.46789	0.00108402	8.94494	0.0027824	0.0027824	HighMeanStrata=FALSE (37), HighMeanStrata=TRUE (46)
survival_enrolment	Natural log	NoRiluzole	not-itr	TGGCAATACGACGTACTTAGTGT	TGGCAATACGACGTACTTAGTGT	na-23-9FHHELNP0N	7	76	11.3025	0.000774015	11.07	0.000877843	1.26379	1.10097	1.45067	0.000877843	10.1235	0.00146392	0.00146392	HighMeanStrata=FALSE (38), HighMeanStrata=TRUE (45)
survival_enrolment	Natural log	YesRiluzole	not-itr	GTCCGGATCGTAGTCT	GTCCGGATCGTAGTCT	na-16-SS5SVME	10	155	11.2996	0.000775219	9.99	0.00157636	0.892885	0.832299	0.957882	0.00157636	10.7272	0.00105572	0.00105572	HighMeanStrata=FALSE (119), HighMeanStrata=TRUE (46)
survival_enrolment	Linear	NoRiluzole	isomiR	exclusive~TAGCAGCGGGAACAGTTCTGA~wildtype+A(s)~hsa-297-625.1&WithFlank&X|-|134546326|134546399@7.26.20(+1A)~[MIMAT0002874&hsa-miR-503-5p&offsets|0|-3(+1A), m-297&X|-|134546371|134546393&offsets|0|-3(+1A)]	TAGCAGCGGGAACAGTTCTGA	iso-21-VFQKBPYYB	7	76	11.297	0.000776329	9.75	0.00179527	0.916025	0.866951	0.967877	0.00179527	6.16096	0.01306	0.01306	HighMeanStrata=FALSE (50), HighMeanStrata=TRUE (33)
survival_enrolment	Linear	YesRiluzole	not-itr	GCGGGCGTAGCTCAGGGGTAGAGCGCA	GCGGGCGTAGCTCAGGGGTAGAGCGCA	na-27-QKMP4PRL5H2	10	155	11.2963	0.000776617	9.47	0.00208739	0.992555	0.987842	0.99729	0.00208739	12.0385	0.000521118	0.000521118	HighMeanStrata=FALSE (111), HighMeanStrata=TRUE (54)
survival_enrolment	Linear	BothWithAndWithoutRiluzole	not-itr	TGAGGAGCAGAGAGCGAGACTTT	TGAGGAGCAGAGAGCGAGACTTT	na-23-XKFPFJ5D0Q	17	231	11.2962	0.000776673	11.84	0.00058083	1.01404	1.00602	1.02213	0.00058083	12.9267	0.000323927	0.000323927	HighMeanStrata=FALSE (135), HighMeanStrata=TRUE (113)
survival_enrolment	Linear	BothWithAndWithoutRiluzole	not-itr	TCCTGAGTAGCTCAGCGGCAGAGCGGG	TCCTGAGTAGCTCAGCGGCAGAGCGGG	na-27-8Y1P4PMF5H4	17	231	11.2946	0.000777322	9.48	0.00207264	0.993335	0.989117	0.997572	0.00207264	18.0723	2.12677e-05	2.12677e-05	HighMeanStrata=FALSE (177), HighMeanStrata=TRUE (71)
survival_enrolment	Natural log	BothWithAndWithoutRiluzole	not-itr	TCCTGTGCTGAGCTGCCCCGA	TCCTGTGCTGAGCTGCCCCGA	na-21-8YXYFYKSB	17	231	11.2933	0.000777882	10.89	0.000964405	1.1713	1.06633	1.2866	0.000964405	7.17535	0.00739118	0.00739118	HighMeanStrata=FALSE (92), HighMeanStrata=TRUE (156)
survival_enrolment	Natural log	YesRiluzole	not-itr	TGAGGGGCAGAGAGCGAGACTCT	TGAGGGGCAGAGAGCGAGACTCT	na-23-XK6PFJ5D03	10	155	11.2902	0.000779166	11.06	0.000880763	1.2012	1.0782	1.33822	0.000880763	17.1524	3.44973e-05	3.44973e-05	HighMeanStrata=FALSE (68), HighMeanStrata=TRUE (97)
survival_enrolment	Natural log	YesRiluzole	rRF	GTGAAACTGCGAATGG~clustered_U13369.1_+_-50_13364_Gonz45S_45S_50ntFlanks@3786.3801.16, hg38_21_+_8205938_8219352_RNA45SN2_45S_50ntFlanks@3773.3788.16, hg38_21_+_8388985_8402393_RNA45SN3_45S_50ntFlanks@3761.3776.16, hg38_21_+_8433172_8446622_RNA45SN1_45S_50ntFlanks@3784.3799.16, unplaced_AL353644.34_+_122223_135695_RNA45SN4_45S_50ntFlanks@3788.3803.16, unplaced_AL592188.60_+_105374_118830_RNA45SN5_4…	GTGAAACTGCGAATGG	rRF-16-7BEVO40	10	155	11.2884	0.000779947	12.12	0.000498621	0.839664	0.760991	0.92647	0.000498621	6.34222	0.0117897	0.0117897	HighMeanStrata=FALSE (50), HighMeanStrata=TRUE (115)
survival_enrolment	Linear	BothWithAndWithoutRiluzole	rRF	GTCTACGGCCATACCACCCTGAACGCGCCCGAT~hg38_1_-_228634819_228635039_RNA5S12_5S_50ntFlanks@51.83.33	GTCTACGGCCATACCACCCTGAACGCGCCCGAT	rRF-33-SXM1H107OHLRD7	17	231	11.288	0.000780116	8.41	0.00372549	0.973724	0.95636	0.991403	0.00372549	17.6027	2.72195e-05	2.72195e-05	HighMeanStrata=FALSE (157), HighMeanStrata=TRUE (91)
survival_enrolment	Natural log	YesRiluzole	not-itr	CGAGAGTAGGACGTTGCCAGGTT	CGAGAGTAGGACGTTGCCAGGTT	na-23-L2SKENPP0E	10	155	11.2852	0.000781284	10.52	0.00118279	0.796907	0.694739	0.9141	0.00118279	13.3686	0.000255877	0.000255877	HighMeanStrata=FALSE (106), HighMeanStrata=TRUE (59)
survival_enrolment	Natural log	NoRiluzole	isomiR	exclusive~TGGAATGTAAAGAAGTATGTACC~wildtype+C(s)~hsa-307.1&WithFlank&18|-|21829009|21829094@59.79.21(+2C), hsa-1151-310.1&WithFlank&20|+|62554306|62554378@46.66.21(+2C), hsa-4079.1&WithFlank&18|-|21828998|21829081@46.66.21(+2C), hsa-1151.1&WithFlank&20|+|62554306|62554382@46.66.21(+2C)~[MIMAT0000416&hsa-miR-1-3p&offsets|0|-1(+2C), m-307&18|-|21829015|21829036&offsets|0|-1(+2C)], [MIMAT0000416_1&hs…	TGGAATGTAAAGAAGTATGTACC	iso-23-9B9OF0VWV	7	76	11.2785	0.000784086	11.14	0.000847097	1.13024	1.05182	1.2145	0.000847097	13.7835	0.000205133	0.000205133	HighMeanStrata=FALSE (35), HighMeanStrata=TRUE (48)
survival_enrolment	Linear	BothWithAndWithoutRiluzole	rRF	CGACTCTTAGCGGTGGATCACTCGGCTCGT~clustered_U13369.1_+_-50_13364_Gonz45S_45S_50ntFlanks@6673.6702.30, hg38_21_+_8205938_8219352_RNA45SN2_45S_50ntFlanks@6634.6663.30, hg38_21_+_8388985_8402393_RNA45SN3_45S_50ntFlanks@6622.6651.30, hg38_21_+_8433172_8446622_RNA45SN1_45S_50ntFlanks@6651.6680.30, unplaced_AL353644.34_+_122223_135695_RNA45SN4_45S_50ntFlanks@6654.6683.30, unplaced_AL592188.60_+_105374_118…	CGACTCTTAGCGGTGGATCACTCGGCTCGT	rRF-30-LINPM456484W	17	231	11.2771	0.00078467	8.13	0.00435943	0.988128	0.980048	0.996275	0.00435943	7.96177	0.00477756	0.00477756	HighMeanStrata=FALSE (172), HighMeanStrata=TRUE (76)
survival_enrolment	Natural log	BothWithAndWithoutRiluzole	not-itr	TGAAGTAGTAGTTTGTGCTGTT	TGAAGTAGTAGTTTGTGCTGTT	na-22-X0VL7YXYQ	17	231	11.273	0.000786437	10.56	0.0011544	1.16901	1.06394	1.28446	0.0011544	5.99066	0.0143818	0.0143818	HighMeanStrata=FALSE (78), HighMeanStrata=TRUE (170)
survival_enrolment	Natural log	NoRiluzole	not-itr	GCGAAATTCCTTGTCGGG	GCGAAATTCCTTGTCGGG	na-18-QBIRZMDY	7	76	11.271	0.000787287	9.38	0.00219607	0.824729	0.729035	0.932983	0.00219607	11.6348	0.000647293	0.000647293	HighMeanStrata=FALSE (55), HighMeanStrata=TRUE (28)
survival_enrolment	Natural log	NoRiluzole	not-itr	CCCTTGGGGTTGTAGGACCA	CCCTTGGGGTTGTAGGACCA	na-20-KZR39PO6	7	76	11.267	0.000788972	8.89	0.00286978	0.648263	0.487523	0.862	0.00286978	13.5667	0.00023023	0.00023023	HighMeanStrata=FALSE (66), HighMeanStrata=TRUE (17)
survival_enrolment	Linear	BothWithAndWithoutRiluzole	isomiR	exclusive~ACTCGGCGTGGCGTCGGTCGT~wildtype~hsa-112-66.1&WithFlank&10|-|103394294|103394367@46.66.21~[MIMAT0005951&hsa-miR-1307-3p&offsets|0|-1, m-66&10|-|103394300|103394322&offsets|0|-2]	ACTCGGCGTGGCGTCGGTCGT	iso-21-ESQ4QMRSE	17	231	11.2625	0.000790883	9.7	0.00183844	0.963933	0.94191	0.98647	0.00183844	4.52573	0.0333888	0.0333888	HighMeanStrata=FALSE (136), HighMeanStrata=TRUE (112)
survival_enrolment	Linear	BothWithAndWithoutRiluzole	not-itr	CCCGTGTTCGGAAGATTTTC	CCCGTGTTCGGAAGATTTTC	na-20-KW7SO2Z9	17	231	11.2624	0.000790912	9.19	0.00242801	0.992032	0.986916	0.997175	0.00242801	19.259	1.14129e-05	1.14129e-05	HighMeanStrata=FALSE (176), HighMeanStrata=TRUE (72)
survival_enrolment	Linear	YesRiluzole	not-itr	CCCCCCACTGCTAAATGTGACTGGCTT	CCCCCCACTGCTAAATGTGACTGGCTT	na-27-KR2Y4B9UNJQ	10	155	11.2614	0.000791343	14.59	0.000133654	1.02229	1.01079	1.03392	0.000133654	6.65025	0.00991422	0.00991422	HighMeanStrata=FALSE (117), HighMeanStrata=TRUE (48)
survival_onset	Natural log	YesRiluzole	not-itr	TTTCCCCTTGGGGTTGTAGGACCAC	TTTCCCCTTGGGGTTGTAGGACCAC	na-25-ZR3YRNSK05	10	155	11.2436	0.000798992	10.78	0.00102649	0.836793	0.752356	0.930707	0.00102649	12.4855	0.000410129	0.000410129	HighMeanStrata=FALSE (90), HighMeanStrata=TRUE (75)
survival_enrolment	Natural log	BothWithAndWithoutRiluzole	not-itr	TGGGGTAGTAGGTTGTGTGGTTT	TGGGGTAGTAGGTTGTGTGGTTT	na-23-9KVLRY980Q	17	231	11.231	0.000804423	10.95	0.000936825	1.17681	1.06862	1.29595	0.000936825	13.9607	0.000186673	0.000186673	HighMeanStrata=FALSE (97), HighMeanStrata=TRUE (151)
survival_enrolment	Linear	YesRiluzole	not-itr	TGGTAATGCGACGTACTTAGTGT	TGGTAATGCGACGTACTTAGTGT	na-23-9LIHELNP0N	10	155	11.2182	0.000810008	12.96	0.000317862	1.00474	1.00216	1.00733	0.000317862	9.23624	0.00237272	0.00237272	HighMeanStrata=FALSE (101), HighMeanStrata=TRUE (64)
survival_onset	Natural log	BothWithAndWithoutRiluzole	not-itr	TGGTAGTACGACGTACTTAGTGT	TGGTAGTACGACGTACTTAGTGT	na-23-9LSHELNP0N	17	231	11.2166	0.00081067	11.03	0.00089761	1.13424	1.05298	1.22178	0.00089761	12.296	0.000453918	0.000453918	HighMeanStrata=FALSE (102), HighMeanStrata=TRUE (146)
survival_enrolment	Linear	BothWithAndWithoutRiluzole	isomiR	exclusive~CAAAGTGCTGTTCGTGCAGGTAGTT~wildtype+U(s)~hsa-29-250.1&WithFlank&7|-|100093770|100093843@7.30.24(+1U)~[MIMAT0000093&hsa-miR-93-5p&offsets|0|+1(+1U), m-29&7|-|100093815|100093837&offsets|0|+1(+1U)]	CAAAGTGCTGTTCGTGCAGGTAGTT	iso-25-20XYYWPKVN	17	231	11.212	0.000812689	12.13	0.000494914	1.01472	1.00641	1.0231	0.000494914	9.0476	0.0026304	0.0026304	HighMeanStrata=FALSE (149), HighMeanStrata=TRUE (99)
[truncated: 7,630 more rows]

## Sheet: Supp. Table S4B
Supp. Table S4B. Results from a multivariate Cox model that considers the following: abundance of a molecule, age at onset, age at enrollment, and sex. Results were filtered by requiring that Pr (>|z|) ≤ 0.05 for the molecule and that, at least one of "likelihood ratio test" or "Wald test" p-Values be ≤ 0.05.
[truncated: 10,730 more rows]

[truncated: 1 more sheets: Supp. Table S4C]
