# Supplementary material for: Re-Analyses of Samples From Amyotrophic Lateral Sclerosis Patients and Controls Identify Many Novel Small RNAs With Diagnostic And Prognostic Potential
Source: Mol Neurobiol. 2025 Feb 21;62(7):8135–49. doi: 10.1007/s12035-025-04747-2 (PMC12208959; doi:10.1007/s12035-025-04747-2)
Supplement: Supplementary file 5 — Supplementary file5 (XLSX 253 KB) [file 12035_2025_4747_MOESM5_ESM.xlsx]

## Sheet: Supp. Table S5A
Supp. Table S5A. Enrichments of differentially abundant molecules between T1 and T4 time points in longitudinal data. Odds ratio (OR) and p-values were calculated using two-sided Fisher's Exact tests. Calculations were performed separately by class, and all together.
STATISTICS
Using All Molecules (OR = 2.11, p-value = 1.69E-09)					isomiRs (OR = 4.50, p-value = 5.03E-14)
	Abundance in T1 > T4	Abundance in T4 > T1				Abundance in T1 > T4	Abundance in T4 > T1
# fragments down in ALS vs Control	418	250			# fragments down in ALS vs Control	206	57
# fragments up in ALS vs Control	199	251			# fragments up in ALS vs Control	92	115
tRFs (OR = 1.81, p-value = 0.38)					rRFs (OR = 43.36, p-value = 2.79E-11)
	Abundance in T1 > T4	Abundance in T4 > T1				Abundance in T1 > T4	Abundance in T4 > T1
# fragments down in ALS vs Control	18	14			# fragments down in ALS vs Control	78	6
# fragments up in ALS vs Control	7	10			# fragments up in ALS vs Control	5	18
not-itr (OR = 0.78, p-value = 0.20)
	Abundance in T1 > T4	Abundance in T4 > T1
# fragments down in ALS vs Control	117	174
# fragments up in ALS vs Control	95	110
Molecules comprising the above (All Molecules)
Down in ALS vs Control & Abundance in T1 > T4					Down in ALS vs Control & Abundance in T4 > T1					Up in ALS vs Control & Abundance in T1 > T4					Up in ALS vs Control & Abundance in T4 > T1
Sequence	RNA class	Internal Labels	License Plate		Sequence	RNA class	Internal Labels	License Plate		Sequence	RNA class	Internal Labels	License Plate		Sequence	RNA class	Internal Labels	License Plate
AAACGGAATCCCAAAAGCAGCTG	not-itr	AAACGGAATCCCAAAAGCAGCTG	na-23-BHOMKBFPDP		AACATTCAACGCTGTCGGTGAGTTTT	isomiR	exclusive~AACATTCAACGCTGTCGGTGAGTTTT~wildtype+U(s)~hsa-32-125.1&WithFlank&1|-|198859063|198859136@7.31.25(+1U), hsa-32-71.1&WithFlank&9|+|124692474|124692545@7.31.25(+1U)~[MIMAT0000256&hsa-miR-181a-5p&offsets|0|+2(+1U), m-32&1|-|198859108|198859130&offsets|0|+2(+1U)], [MIMAT0000256_1&hsa-miR-181a-5p&offsets|0|+2(+1U), m-32&9|+|124692480|124692502&offsets|0|+2(+1U)]	iso-26-BQ8DQWM41ZE		AAACGGCGGGAGTAACTATG	rRF	AAACGGCGGGAGTAACTATG~clustered_U13369.1_+_-50_13364_Gonz45S_45S_50ntFlanks@11709.11728.20, hg38_21_+_8205938_8219352_RNA45SN2_45S_50ntFlanks@11681.11700.20, hg38_21_+_8388985_8402393_RNA45SN3_45S_50ntFlanks@11672.11691.20, hg38_21_+_8433172_8446622_RNA45SN1_45S_50ntFlanks@11717.11736.20, unplaced_AL353644.34_+_122223_135695_RNA45SN4_45S_50ntFlanks@11734.11753.20, unplaced_AL592188.60_+_105374_118…	rRF-20-BHQK1O44		AAAAGCTGGGTTGAGAGGGT	isomiR	exclusive~AAAAGCTGGGTTGAGAGGGT~wildtype~hsa-222.1&WithFlank&18|+|21683504|21683603@56.75.20, hsa-219.1&WithFlank&18|+|24321680|24321741@37.56.20~[MIMAT0005793&hsa-miR-320c&offsets|0|0, m-222&18|+|21683559|21683578&offsets|0|0], [MIMAT0005793_1&hsa-miR-320c&offsets|0|0, m-219&18|+|24321716|24321735&offsets|0|0]	iso-20-B0NKZ013
AACATTCAACGCTGTCGGTGAG	isomiR	exclusive~AACATTCAACGCTGTCGGTGAG~wildtype~hsa-32-125.1&WithFlank&1|-|198859063|198859136@7.28.22, hsa-32-71.1&WithFlank&9|+|124692474|124692545@7.28.22~[MIMAT0000256&hsa-miR-181a-5p&offsets|0|-1, m-32&1|-|198859108|198859130&offsets|0|-1], [MIMAT0000256_1&hsa-miR-181a-5p&offsets|0|-1, m-32&9|+|124692480|124692502&offsets|0|-1]	iso-22-BQ8DQWM4H		AAGGTAGATAGAACAGGTCT	not-itr	AAGGTAGATAGAACAGGTCT	na-20-D3FLOFR7		AACCCGTAGATCCGATCTTGTG	isomiR	exclusive~AACCCGTAGATCCGATCTTGTG~wildtype~hsa-64-396.1&WithFlank&21|+|16539095|16539166@7.28.22~[MIMAT0000097&hsa-miR-99a-5p&offsets|0|0, m-64&21|+|16539101|16539121&offsets|0|+1]	iso-22-BRS28UWYP		AAACCGTTACCATTACTGGG	isomiR	exclusive~AAACCGTTACCATTACTGGG~wildtype+G(s)~hsa-83.1&WithFlank&17|-|28861363|28861446@23.40.18(+2G)~[MIMAT0001631&hsa-miR-451a&offsets|0|-4(+2G), m-83&17|-|28861404|28861424&offsets|0|-3(+2G)]	iso-20-B175JXNK
AACATTCAACGCTGTCGGTGAGT	isomiR	exclusive~AACATTCAACGCTGTCGGTGAGT~wildtype~hsa-32-125.1&WithFlank&1|-|198859063|198859136@7.29.23, hsa-32-71.1&WithFlank&9|+|124692474|124692545@7.29.23~[MIMAT0000256&hsa-miR-181a-5p&offsets|0|0, m-32&1|-|198859108|198859130&offsets|0|0], [MIMAT0000256_1&hsa-miR-181a-5p&offsets|0|0, m-32&9|+|124692480|124692502&offsets|0|0]	iso-23-BQ8DQWM4Z		AATGACACGATCACTCCCGTT	isomiR	exclusive~AATGACACGATCACTCCCGTT~wildtype~hsa-95-258.1&WithFlank&3|-|49020154|49020227@7.27.21~[MIMAT0003393&hsa-miR-425-5p&offsets|0|-2, m-95&3|-|49020200|49020221&offsets|0|-1]	iso-21-DU2U8IKWE		ACAGTAGTCTGCACATTGGTA	isomiR	exclusive~ACAGTAGTCTGCACATTGGTA~wildtype+A(s)~hsa-86-46.1&WithFlank&1|-|172144549|172144620@46.65.20(+1A), hsa-85-47.1&WithFlank&19|-|10817424|10817497@48.67.20(+1A), hsa-155-47.1&WithFlank&9|-|128244740|128244811@46.65.20(+1A)~[MIMAT0000232&hsa-miR-199a-3p&offsets|0|-2(+1A), m-46&1|-|172144555|172144575&offsets|0|-1(+1A)], [MIMAT0000232_1&hsa-miR-199a-3p&offsets|0|-2(+1A), m-47&19|-|10817430|108…	iso-21-0317PFZ3B		AACCCGTAGATCCGAACTTGT	isomiR	exclusive~AACCCGTAGATCCGAACTTGT~wildtype~hsa-27-917.1&WithFlank&11|-|122152234|122152302@7.27.21~[MIMAT0000098&hsa-miR-100-5p&offsets|0|-1, m-27&11|-|122152276|122152296&offsets|0|0]	iso-21-BRS28UEYE
AACATTCAACGCTGTCGGTGAGTT	isomiR	exclusive~AACATTCAACGCTGTCGGTGAGTT~wildtype~hsa-32-125.1&WithFlank&1|-|198859063|198859136@7.30.24, hsa-32-71.1&WithFlank&9|+|124692474|124692545@7.30.24~[MIMAT0000256&hsa-miR-181a-5p&offsets|0|+1, m-32&1|-|198859108|198859130&offsets|0|+1], [MIMAT0000256_1&hsa-miR-181a-5p&offsets|0|+1, m-32&9|+|124692480|124692502&offsets|0|+1]	iso-24-BQ8DQWM4FE		AATTGCACGGTATCCATCTG	isomiR	exclusive~AATTGCACGGTATCCATCTG~wildtype~hsa-1027-178.1&WithFlank&X|-|134169375|134169452@50.69.20~[MIMAT0000707&hsa-miR-363-3p&offsets|0|-2, m-178&X|-|134169381|134169403&offsets|0|-3]	iso-20-DY28VRHY		ACCCTGTAGATCCGAATTTGT	isomiR	exclusive~ACCCTGTAGATCCGAATTTGT~wildtype~hsa-18-468.1&WithFlank&17|-|48579859|48579932@8.28.21~[MIMAT0000253&hsa-miR-10a-5p&offsets|+1|-1, m-18&17|-|48579905|48579926&offsets|+1|0]	iso-21-07S28UIYE		AAGACGATCAGATACCG	rRF	AAGACGATCAGATACCG~clustered_U13369.1_+_-50_13364_Gonz45S_45S_50ntFlanks@4755.4771.17, hg38_21_+_8205938_8219352_RNA45SN2_45S_50ntFlanks@4742.4758.17, hg38_21_+_8388985_8402393_RNA45SN3_45S_50ntFlanks@4730.4746.17, hg38_21_+_8433172_8446622_RNA45SN1_45S_50ntFlanks@4753.4769.17, unplaced_AL353644.34_+_122223_135695_RNA45SN4_45S_50ntFlanks@4757.4773.17, unplaced_AL592188.60_+_105374_118830_RNA45SN5_…	rRF-17-DD5655K
AACATTCAACGCTGTCGGTGAGTTT	isomiR	exclusive~AACATTCAACGCTGTCGGTGAGTTT~wildtype~hsa-32-125.1&WithFlank&1|-|198859063|198859136@7.31.25, hsa-32-71.1&WithFlank&9|+|124692474|124692545@7.31.25~[MIMAT0000256&hsa-miR-181a-5p&offsets|0|+2, m-32&1|-|198859108|198859130&offsets|0|+2], [MIMAT0000256_1&hsa-miR-181a-5p&offsets|0|+2, m-32&9|+|124692480|124692502&offsets|0|+2]	iso-25-BQ8DQWM41Z		AATTGCACGGTATCCATCTGT	isomiR	exclusive~AATTGCACGGTATCCATCTGT~wildtype~hsa-1027-178.1&WithFlank&X|-|134169375|134169452@50.70.21~[MIMAT0000707&hsa-miR-363-3p&offsets|0|-1, m-178&X|-|134169381|134169403&offsets|0|-2]	iso-21-DY28VRHYE		ACTGGACTTGGAGTCAGAAGGC	isomiR	ambiguous~ACTGGACTTGGAGTCAGAAGGC~wildtype~hsa-182-44.1&WithFlank&5|+|149732823|149732894@45.66.22~[MIMAT0000732&hsa-miR-378a-3p&offsets|0|0, m-44&5|+|149732867|149732888&offsets|0|0]	iso-22-E8EY5MF0M		ACAGTAGCCTGCACATTGGTT	isomiR	snp~ACAGTAGCCTGCACATTGGTT~[rs183664554]~[hsa-85-47.1&WithFlank&19|-|10817424|10817497]	iso-21-03F7PFZ3E
AACCGGGCGGAAACACCA	tRF	exclusive~AACCGGGCGGAAACACCA~3'-tRF~trna10_ValCAC_5_-_180649395_180649467@59.76.18, trna12_ValAAC_5_-_180645270_180645342@59.76.18, trna132_ValAAC_6_-_27721179_27721251@59.76.18, trna136_ValAAC_6_-_27648885_27648957@59.76.18, trna15_ValAAC_5_-_180615416_180615488@59.76.18, trna18_ValCAC_5_-_180529253_180529325@59.76.18, trna2_ValAAC_3_+_169490018_169490090@59.76.18, trna2_ValCAC_5_+_180524070_180…	tRF-18-BS68BFD2		AATTGCACGGTATCCATCTGTA	isomiR	exclusive~AATTGCACGGTATCCATCTGTA~wildtype~hsa-1027-178.1&WithFlank&X|-|134169375|134169452@50.71.22~[MIMAT0000707&hsa-miR-363-3p&offsets|0|0, m-178&X|-|134169381|134169403&offsets|0|-1]	iso-22-DY28VRHYO		ACTGGACTTGGAGTCAGAAGGCT	isomiR	ambiguous~ACTGGACTTGGAGTCAGAAGGCT~wildtype+U(s)~hsa-182-44.1&WithFlank&5|+|149732823|149732894@45.66.22(+1U)~[MIMAT0000732&hsa-miR-378a-3p&offsets|0|0(+1U), m-44&5|+|149732867|149732888&offsets|0|0(+1U)]	iso-23-E8EY5MF0DW		ACAGTAGTCTGCACATTGGTTG	isomiR	exclusive~ACAGTAGTCTGCACATTGGTTG~wildtype+G(s)~hsa-86-46.1&WithFlank&1|-|172144549|172144620@46.66.21(+1G), hsa-85-47.1&WithFlank&19|-|10817424|10817497@48.68.21(+1G), hsa-155-47.1&WithFlank&9|-|128244740|128244811@46.66.21(+1G)~[MIMAT0000232&hsa-miR-199a-3p&offsets|0|-1(+1G), m-46&1|-|172144555|172144575&offsets|0|0(+1G)], [MIMAT0000232_1&hsa-miR-199a-3p&offsets|0|-1(+1G), m-47&19|-|10817430|108…	iso-22-0317PFZ3P
AACCGGGCGGAAACACCAT	not-itr	AACCGGGCGGAAACACCAT	na-19-BS68BF1I		ACAACCCCCCACTGCTAAATTTGACTGGCTT	not-itr	hg38_rmsk_HY4_UniqID935,hg38_rmsk_HY4_UniqID453,hg38_rmsk_HY4_UniqID70,hg38_rmsk_HY4_UniqID321,hg38_rmsk_HY4_UniqID784,RNY4_UniqID13	yRF-31-0DKREVUEZD9IE		AGAGGTAGTAGGTTGTGTGGTT	not-itr	AGAGGTAGTAGGTTGTGTGGTT	na-22-FKVLRY98Q		ACCCTGTAGATCCGAATTTGTG	isomiR	exclusive~ACCCTGTAGATCCGAATTTGTG~wildtype~hsa-18-468.1&WithFlank&17|-|48579859|48579932@8.29.22~[MIMAT0000253&hsa-miR-10a-5p&offsets|+1|0, m-18&17|-|48579905|48579926&offsets|+1|+1]	iso-22-07S28UIYP
AACCGGGCGGAAACACCATT	not-itr	AACCGGGCGGAAACACCATT	na-20-BS68BFKN		ACAGTGTGAATCGGCGC	not-itr	ACAGTGTGAATCGGCGC	na-17-037BWJM		AGAGTTCTACAGTCCGACGATC	not-itr	AGAGTTCTACAGTCCGACGATC	na-22-F3W51ROU5		ACCTGTACTGAGCTGCCCCGAG	not-itr	ACCTGTACTGAGCTGCCCCGAG	na-22-0YUYFYKSH
AACGGAATCCCAAAAGCAGCT	isomiR	exclusive~AACGGAATCCCAAAAGCAGCT~wildtype~hsa-48-413.1&WithFlank&3|-|49020625|49020700@8.28.21~[MIMAT0000440&hsa-miR-191-5p&offsets|+1|-1, m-48&3|-|49020672|49020694&offsets|+1|-1]	iso-21-B8DR2BPJE		ACATCTGCTGGAACTGCAACT	not-itr	ACATCTGCTGGAACTGCAACT	na-21-0MXYOIPDE		AGCAGCATTGTACAGGGCTATAA	isomiR	exclusive~AGCAGCATTGTACAGGGCTATAA~wildtype+A(s)~hsa-78.1&WithFlank&10|-|89592735|89592833@56.76.21(+2A), hsa-481-12.1&WithFlank&20|+|3917498|3917569@44.64.21(+2A), hsa-13.1&WithFlank&5|-|168560898|168560979@54.74.21(+2A), hsa-2826.1&WithFlank&10|-|89592741|89592821@44.64.21(+2A), hsa-2698.1&WithFlank&5|-|168560890|168560969@44.64.21(+2A), hsa-44219-44220.1&WithFlank&5|-|168560902|168560967@42.62.…	iso-23-FPJYUP6X0F		ACCTGTACTGAGCTGCCCCGAGA	not-itr	ACCTGTACTGAGCTGCCCCGAGA	na-23-0YUYFYKSX
AACGGAATCCCAAAAGCAGCTGT	isomiR	exclusive~AACGGAATCCCAAAAGCAGCTGT~wildtype~hsa-48-413.1&WithFlank&3|-|49020625|49020700@8.30.23~[MIMAT0000440&hsa-miR-191-5p&offsets|+1|+1, m-48&3|-|49020672|49020694&offsets|+1|+1]	iso-23-B8DR2BPJ0N		ACCCCCACTGCTAAATTTGACTGGCTT	not-itr	ACCCCCACTGCTAAATTTGACTGGCTT	na-27-0R2Y4BZUNJQ		AGCTACATTGTCTGCTGGGTTTCC	isomiR	exclusive~AGCTACATTGTCTGCTGGGTTTCC~wildtype+C(s)~hsa-405-91.1&WithFlank&X|-|45746175|45746248@47.69.23(+1C)~[MIMAT0000278&hsa-miR-221-3p&offsets|0|0(+1C), m-91&X|-|45746181|45746202&offsets|0|+1(+1C)]	iso-24-FXJYWV93KJ		ACCTGTACTGAGCTGCCCCGAGT	not-itr	ACCTGTACTGAGCTGCCCCGAGT	na-23-0YUYFYKSZ
AAGGTAGATAGAACAGGTCTTG	not-itr	AAGGTAGATAGAACAGGTCTTG	na-22-D3FLOFR7P		ACCCCCCACTGCTAAATTTGACTGGCTT	not-itr	hg38_rmsk_HY4_UniqID935,hg38_rmsk_HY4_UniqID453,hg38_rmsk_HY4_UniqID70,hg38_rmsk_HY4_UniqID321,hg38_rmsk_HY4_UniqID784,hg38_rmsk_HY4_UniqID357,RNY4_UniqID13	yRF-28-0RKIQOIYE8DQ		AGGAATGTAAAGAAGTATGTAT	not-itr	AGGAATGTAAAGAAGTATGTAT	na-22-1B9OF0VWI		ACGGAAGGGCACCACCAGG	rRF	ACGGAAGGGCACCACCAGG~clustered_U13369.1_+_-50_13364_Gonz45S_45S_50ntFlanks@4910.4928.19, hg38_21_+_8205938_8219352_RNA45SN2_45S_50ntFlanks@4897.4915.19, hg38_21_+_8388985_8402393_RNA45SN3_45S_50ntFlanks@4885.4903.19, hg38_21_+_8433172_8446622_RNA45SN1_45S_50ntFlanks@4908.4926.19, unplaced_AL353644.34_+_122223_135695_RNA45SN4_45S_50ntFlanks@4912.4930.19, unplaced_AL592188.60_+_105374_118830_RNA45SN…	rRF-19-E21J05FY
AAGGTAGATAGAACAGGTCTTGT	not-itr	AAGGTAGATAGAACAGGTCTTGT	na-23-D3FLOFR70N		ACTCGGCGTGGCGTCGGTCGTG	isomiR	exclusive~ACTCGGCGTGGCGTCGGTCGTG~wildtype~hsa-112-66.1&WithFlank&10|-|103394294|103394367@46.67.22~[MIMAT0005951&hsa-miR-1307-3p&offsets|0|0, m-66&10|-|103394300|103394322&offsets|0|-1]	iso-22-ESQ4QMRSP		AGGGGTGCTATCTGTGATTGAGG	isomiR	exclusive~AGGGGTGCTATCTGTGATTGAGG~wildtype~hsa-281-128.1&WithFlank&14|+|100109667|100109743@7.29.23~[MIMAT0004694&hsa-miR-342-5p&offsets|0|+2, m-281&14|+|100109673|100109693&offsets|0|+2]	iso-23-1KXXWW5YY		ACTGGACTTGGAGTCAGAAG	isomiR	ambiguous~ACTGGACTTGGAGTCAGAAG~wildtype~hsa-130.1&WithFlank&10|-|130962582|130962664@7.26.20, hsa-182-44.1&WithFlank&5|+|149732823|149732894@45.64.20~[MIMAT0016847&hsa-miR-378c&offsets|0|-5, m-130&10|-|130962639|130962658&offsets|0|0], [MIMAT0000732&hsa-miR-378a-3p&offsets|0|-2, m-44&5|+|149732867|149732888&offsets|0|-2]	iso-20-E8EY5MF0
AATCGTACAGGGTCATCCACTT	isomiR	exclusive~AATCGTACAGGGTCATCCACTT~wildtype~hsa-1049-383.1&WithFlank&14|+|101046464|101046532@42.63.22, hsa-4138.1&WithFlank&14|+|101046443|101046544@63.84.22~[MIMAT0003180&hsa-miR-487b-3p&offsets|0|0, m-383&14|+|101046505|101046526&offsets|0|0], [MIMAT0003180&hsa-miR-487b-3p&offsets|0|0, m-383&14|+|101046505|101046526&offsets|0|0]	iso-22-DSUPR685Q		ACTCGGCGTGGCGTCGGTCGTGG	isomiR	exclusive~ACTCGGCGTGGCGTCGGTCGTGG~wildtype~hsa-112-66.1&WithFlank&10|-|103394294|103394367@46.68.23~[MIMAT0005951&hsa-miR-1307-3p&offsets|0|+1, m-66&10|-|103394300|103394322&offsets|0|0]	iso-23-ESQ4QMRS04		ATCAAGTAATCCAGGATAGG	not-itr	ATCAAGTAATCCAGGATAGG	na-20-HOSEKKHK		ACTGGACTTGGAGTCAGAAGG	isomiR	ambiguous~ACTGGACTTGGAGTCAGAAGG~wildtype~hsa-182-44.1&WithFlank&5|+|149732823|149732894@45.65.21~[MIMAT0000732&hsa-miR-378a-3p&offsets|0|-1, m-44&5|+|149732867|149732888&offsets|0|-1]	iso-21-E8EY5MF00
AATGACACGATCACTCCCGTTGAG	isomiR	exclusive~AATGACACGATCACTCCCGTTGAG~wildtype~hsa-95-258.1&WithFlank&3|-|49020154|49020227@7.30.24~[MIMAT0003393&hsa-miR-425-5p&offsets|0|+1, m-95&3|-|49020200|49020221&offsets|0|+2]	iso-24-DU2U8IKWJS		ACTCGGCGTGGCGTCGGTCGTGGT	isomiR	exclusive~ACTCGGCGTGGCGTCGGTCGTGGT~wildtype~hsa-112-66.1&WithFlank&10|-|103394294|103394367@46.69.24~[MIMAT0005951&hsa-miR-1307-3p&offsets|0|+2, m-66&10|-|103394300|103394322&offsets|0|+1]	iso-24-ESQ4QMRSJZ		ATCATTGGTCGTGGTTGTAGTCCGTGCGAGAATACCA	tRF	exclusive~ATCATTGGTCGTGGTTGTAGTCCGTGCGAGAATACCA~3'-tRF~trnaMT_GluTTC_MT_-_14674_14742@36.72.37, trnalookalike8_GluTTC_5_-_93905172_93905240@36.72.37	tRF-37-HQ9M739P8WQ0D52		ACTGGACTTGGAGTCAGAAGGCA	isomiR	ambiguous~ACTGGACTTGGAGTCAGAAGGCA~wildtype+A(s)~hsa-182-44.1&WithFlank&5|+|149732823|149732894@45.66.22(+1A)~[MIMAT0000732&hsa-miR-378a-3p&offsets|0|0(+1A), m-44&5|+|149732867|149732888&offsets|0|0(+1A)]	iso-23-E8EY5MF0DU
AATGACACGATCACTCCCGTTGAGT	isomiR	exclusive~AATGACACGATCACTCCCGTTGAGT~wildtype~hsa-95-258.1&WithFlank&3|-|49020154|49020227@7.31.25~[MIMAT0003393&hsa-miR-425-5p&offsets|0|+2, m-95&3|-|49020200|49020221&offsets|0|+3]	iso-25-DU2U8IKWX3		AGCAGCATTGTACAGGGC	isomiR	exclusive~AGCAGCATTGTACAGGGC~wildtype~hsa-78.1&WithFlank&10|-|89592735|89592833@56.73.18, hsa-481-12.1&WithFlank&20|+|3917498|3917569@44.61.18, hsa-13.1&WithFlank&5|-|168560898|168560979@54.71.18, hsa-2826.1&WithFlank&10|-|89592741|89592821@44.61.18, hsa-2698.1&WithFlank&5|-|168560890|168560969@44.61.18, hsa-44219-44220.1&WithFlank&5|-|168560902|168560967@42.59.18~[MIMAT0000104&hsa-miR-107&offset…	iso-18-FPJYUPD9		ATCTATTGAAAGTCAGCCCTCGACACAAGGGTTTGT	rRF	ATCTATTGAAAGTCAGCCCTCGACACAAGGGTTTGT~clustered_U13369.1_+_-50_13364_Gonz45S_45S_50ntFlanks@12983.13018.36, hg38_21_+_8205938_8219352_RNA45SN2_45S_50ntFlanks@12968.13003.36, hg38_21_+_8388985_8402393_RNA45SN3_45S_50ntFlanks@12960.12995.36, hg38_21_+_8433172_8446622_RNA45SN1_45S_50ntFlanks@13004.13039.36, unplaced_AL353644.34_+_122223_135695_RNA45SN4_45S_50ntFlanks@13022.13057.36, unplaced_AL592188…	rRF-36-HXZB16P7LF2K7YE		AGACCCTGTTGAGCTTG	rRF	AGACCCTGTTGAGCTTG~clustered_U13369.1_+_-50_13364_Gonz45S_45S_50ntFlanks@11869.11885.17, hg38_21_+_8205938_8219352_RNA45SN2_45S_50ntFlanks@11841.11857.17, hg38_21_+_8388985_8402393_RNA45SN3_45S_50ntFlanks@11832.11848.17, hg38_21_+_8433172_8446622_RNA45SN1_45S_50ntFlanks@11877.11893.17, unplaced_AL353644.34_+_122223_135695_RNA45SN4_45S_50ntFlanks@11894.11910.17, unplaced_AL592188.60_+_105374_118830…	rRF-17-F1NN5IP
AATGACACGATCACTCCCGTTGAGTT	isomiR	exclusive~AATGACACGATCACTCCCGTTGAGTT~wildtype+U(s)~hsa-95-258.1&WithFlank&3|-|49020154|49020227@7.31.25(+1U)~[MIMAT0003393&hsa-miR-425-5p&offsets|0|+2(+1U), m-95&3|-|49020200|49020221&offsets|0|+3(+1U)]	iso-26-DU2U8IKWX3E		AGCAGCATTGTACAGGGCT	isomiR	exclusive~AGCAGCATTGTACAGGGCT~wildtype~hsa-78.1&WithFlank&10|-|89592735|89592833@56.74.19, hsa-481-12.1&WithFlank&20|+|3917498|3917569@44.62.19, hsa-13.1&WithFlank&5|-|168560898|168560979@54.72.19, hsa-2826.1&WithFlank&10|-|89592741|89592821@44.62.19, hsa-2698.1&WithFlank&5|-|168560890|168560969@44.62.19, hsa-44219-44220.1&WithFlank&5|-|168560902|168560967@42.60.19~[MIMAT0000104&hsa-miR-107&offse…	iso-19-FPJYUPIW		ATGGCACTGGTAGAATTCACT	isomiR	exclusive~ATGGCACTGGTAGAATTCACT~wildtype~hsa-41-534.1&WithFlank&7|-|129774921|129774993@7.27.21~[MIMAT0000261&hsa-miR-183-5p&offsets|+1|0, m-41&7|-|129774966|129774987&offsets|0|-1]	iso-21-IJE8VBY5E		AGACGATCAGATACCG	rRF	AGACGATCAGATACCG~clustered_U13369.1_+_-50_13364_Gonz45S_45S_50ntFlanks@4756.4771.16, hg38_21_+_8205938_8219352_RNA45SN2_45S_50ntFlanks@4743.4758.16, hg38_21_+_8388985_8402393_RNA45SN3_45S_50ntFlanks@4731.4746.16, hg38_21_+_8433172_8446622_RNA45SN1_45S_50ntFlanks@4754.4769.16, unplaced_AL353644.34_+_122223_135695_RNA45SN4_45S_50ntFlanks@4758.4773.16, unplaced_AL592188.60_+_105374_118830_RNA45SN5_4…	rRF-16-FHHPH10
AATGGCGCCACTAGGGTTGTG	isomiR	exclusive~AATGGCGCCACTAGGGTTGTG~wildtype~hsa-541-148.1&WithFlank&X|+|110055342|110055416@48.68.21~[MIMAT0003322&hsa-miR-652-3p&offsets|0|0, m-148&X|+|110055389|110055410&offsets|0|-1]	iso-21-D8L64K7W0		AGCAGCATTGTACAGGGCTAT	isomiR	exclusive~AGCAGCATTGTACAGGGCTAT~wildtype~hsa-78.1&WithFlank&10|-|89592735|89592833@56.76.21, hsa-481-12.1&WithFlank&20|+|3917498|3917569@44.64.21, hsa-13.1&WithFlank&5|-|168560898|168560979@54.74.21, hsa-2826.1&WithFlank&10|-|89592741|89592821@44.64.21, hsa-2698.1&WithFlank&5|-|168560890|168560969@44.64.21, hsa-44219-44220.1&WithFlank&5|-|168560902|168560967@42.62.21~[MIMAT0000104&hsa-miR-107&off…	iso-21-FPJYUP6XE		CAAAGAGCTGTTCGTGCAGGTAG	not-itr	CAAAGAGCTGTTCGTGCAGGTAG	na-23-20FYYWPK0H		AGAGGGGCAGAGAGCGAGACT	not-itr	AGAGGGGCAGAGAGCGAGACT	na-21-FK6PFJ5DE
ACAATGTAGGTAAGGGAAGTCG	rRF	ACAATGTAGGTAAGGGAAGTCG~clustered_U13369.1_+_-50_13364_Gonz45S_45S_50ntFlanks@10804.10825.22, hg38_21_+_8205938_8219352_RNA45SN2_45S_50ntFlanks@10772.10793.22, hg38_21_+_8388985_8402393_RNA45SN3_45S_50ntFlanks@10759.10780.22, hg38_21_+_8433172_8446622_RNA45SN1_45S_50ntFlanks@10807.10828.22, unplaced_AL353644.34_+_122223_135695_RNA45SN4_45S_50ntFlanks@10813.10834.22, unplaced_AL592188.60_+_105374_1…	rRF-22-0ESKUKO3K		AGCAGCATTGTACAGGGCTATGAAT	isomiR	exclusive~AGCAGCATTGTACAGGGCTATGAAT~wildtype+U(s)~hsa-481-12.1&WithFlank&20|+|3917498|3917569@44.67.24(+1U), hsa-13.1&WithFlank&5|-|168560898|168560979@54.77.24(+1U), hsa-2698.1&WithFlank&5|-|168560890|168560969@44.67.24(+1U), hsa-44219-44220.1&WithFlank&5|-|168560902|168560967@42.65.24(+1U)~[MIMAT0000101&hsa-miR-103a-3p&offsets|0|+1(+1U), m-12&20|+|3917541|3917563&offsets|0|+1(+1U)], [MIMAT00001…	iso-25-FPJYUP6XXE		CAAAGCGCTGTTCGTGCAGGTAG	not-itr	CAAAGCGCTGTTCGTGCAGGTAG	na-23-20LYYWPK0H		AGAGGGGCAGAGAGCGAGACTTT	not-itr	AGAGGGGCAGAGAGCGAGACTTT	na-23-FK6PFJ5D0Q
ACAGTAGTCTGCACATTGGTTA	isomiR	exclusive~ACAGTAGTCTGCACATTGGTTA~wildtype~hsa-86-46.1&WithFlank&1|-|172144549|172144620@46.67.22, hsa-85-47.1&WithFlank&19|-|10817424|10817497@48.69.22, hsa-155-47.1&WithFlank&9|-|128244740|128244811@46.67.22~[MIMAT0000232&hsa-miR-199a-3p&offsets|0|0, m-46&1|-|172144555|172144575&offsets|0|+1], [MIMAT0000232_1&hsa-miR-199a-3p&offsets|0|0, m-47&19|-|10817430|10817450&offsets|0|+1], [MIMAT0004563&h…	iso-22-0317PFZ3O		AGCTACATCTGGCTACTGGGT	isomiR	exclusive~AGCTACATCTGGCTACTGGGT~wildtype~hsa-385-140.1&WithFlank&X|-|45747027|45747100@45.65.21~[MIMAT0000279&hsa-miR-222-3p&offsets|0|0, m-140&X|-|45747033|45747056&offsets|0|-3]	iso-21-FXJ76XNKE		CAAAGTGCCGTTCGTGCAGGTAG	not-itr	CAAAGTGCCGTTCGTGCAGGTAG	na-23-20XSYWPK0H		AGAGGTAGTAGGTTGTGTGG	not-itr	AGAGGTAGTAGGTTGTGTGG	na-20-FKVLRY98
ACAGTAGTCTGCACATTGGTTAA	isomiR	exclusive~ACAGTAGTCTGCACATTGGTTAA~wildtype+A(s)~hsa-86-46.1&WithFlank&1|-|172144549|172144620@46.67.22(+1A), hsa-85-47.1&WithFlank&19|-|10817424|10817497@48.69.22(+1A), hsa-155-47.1&WithFlank&9|-|128244740|128244811@46.67.22(+1A)~[MIMAT0000232&hsa-miR-199a-3p&offsets|0|0(+1A), m-46&1|-|172144555|172144575&offsets|0|+1(+1A)], [MIMAT0000232_1&hsa-miR-199a-3p&offsets|0|0(+1A), m-47&19|-|10817430|108…	iso-23-0317PFZ30F		AGCTACATCTGGCTACTGGGTCT	isomiR	exclusive~AGCTACATCTGGCTACTGGGTCT~wildtype~hsa-385-140.1&WithFlank&X|-|45747027|45747100@45.67.23~[MIMAT0000279&hsa-miR-222-3p&offsets|0|+2, m-140&X|-|45747033|45747056&offsets|0|-1]	iso-23-FXJ76XNK03		CAAAGTGCTGCTCGTGCAGGTAG	not-itr	CAAAGTGCTGCTCGTGCAGGTAG	na-23-20XY4WPK0H		AGAGGTAGTAGGTTGTGTGGT	not-itr	AGAGGTAGTAGGTTGTGTGGT	na-21-FKVLRY98E
ACAGTAGTCTGCACATTGGTTAT	isomiR	exclusive~ACAGTAGTCTGCACATTGGTTAT~wildtype+U(s)~hsa-86-46.1&WithFlank&1|-|172144549|172144620@46.67.22(+1U), hsa-85-47.1&WithFlank&19|-|10817424|10817497@48.69.22(+1U), hsa-155-47.1&WithFlank&9|-|128244740|128244811@46.67.22(+1U)~[MIMAT0000232&hsa-miR-199a-3p&offsets|0|0(+1U), m-46&1|-|172144555|172144575&offsets|0|+1(+1U)], [MIMAT0000232_1&hsa-miR-199a-3p&offsets|0|0(+1U), m-47&19|-|10817430|108…	iso-23-0317PFZ30I		AGCTACATCTGGCTACTGGGTCTC	isomiR	exclusive~AGCTACATCTGGCTACTGGGTCTC~wildtype~hsa-385-140.1&WithFlank&X|-|45747027|45747100@45.68.24~[MIMAT0000279&hsa-miR-222-3p&offsets|0|+3, m-140&X|-|45747033|45747056&offsets|0|0]	iso-24-FXJ76XNKJ5		CAAAGTGCTGTCCGTGCAGGTAG	not-itr	CAAAGTGCTGTCCGTGCAGGTAG	na-23-20XY8WPK0H		AGAGTTCTACAGTCCGACGA	not-itr	AGAGTTCTACAGTCCGACGA	na-20-F3W51ROU
ACAGTAGTCTGCACATTGGTTATT	isomiR	exclusive~ACAGTAGTCTGCACATTGGTTATT~wildtype+U(s)~hsa-86-46.1&WithFlank&1|-|172144549|172144620@46.67.22(+2U), hsa-85-47.1&WithFlank&19|-|10817424|10817497@48.69.22(+2U), hsa-155-47.1&WithFlank&9|-|128244740|128244811@46.67.22(+2U)~[MIMAT0000232&hsa-miR-199a-3p&offsets|0|0(+2U), m-46&1|-|172144555|172144575&offsets|0|+1(+2U)], [MIMAT0000232_1&hsa-miR-199a-3p&offsets|0|0(+2U), m-47&19|-|10817430|10…	iso-24-0317PFZ3JE		AGCTACATTGTCTGCTGGGT	isomiR	exclusive~AGCTACATTGTCTGCTGGGT~wildtype~hsa-405-91.1&WithFlank&X|-|45746175|45746248@47.66.20~[MIMAT0000278&hsa-miR-221-3p&offsets|0|-3, m-91&X|-|45746181|45746202&offsets|0|-2]	iso-20-FXJYWV93		CAAAGTGCTGTTCATGCAGGTAG	not-itr	CAAAGTGCTGTTCATGCAGGTAG	na-23-20XYYQPK0H		AGGTAATACGACGTACTTAGTGT	not-itr	AGGTAATACGACGTACTTAGTGT	na-23-1LHHELNP0N
ACCATCGACCGTTGATTGTACC	isomiR	exclusive~ACCATCGACCGTTGATTGTACC~wildtype~hsa-32-125.1&WithFlank&1|-|198859063|198859136@47.68.22~[MIMAT0000270&hsa-miR-181a-3p&offsets|0|0, m-125&1|-|198859069|198859090&offsets|0|0]	iso-22-0QL17UZLJ		AGCTACATTGTCTGCTGGGTT	isomiR	exclusive~AGCTACATTGTCTGCTGGGTT~wildtype~hsa-405-91.1&WithFlank&X|-|45746175|45746248@47.67.21~[MIMAT0000278&hsa-miR-221-3p&offsets|0|-2, m-91&X|-|45746181|45746202&offsets|0|-1]	iso-21-FXJYWV93E		CAAAGTGCTGTTCGCGCAGGTAG	not-itr	CAAAGTGCTGTTCGCGCAGGTAG	na-23-20XYYVPK0H		AGTTCTACAGTCCGACGA	not-itr	AGTTCTACAGTCCGACGA	na-18-19UP8UDL
ACCATTCGTAGACGACCTGCTTC	rRF	ACCATTCGTAGACGACCTGCTTC~clustered_U13369.1_+_-50_13364_Gonz45S_45S_50ntFlanks@12917.12939.23, hg38_21_+_8205938_8219352_RNA45SN2_45S_50ntFlanks@12902.12924.23, hg38_21_+_8388985_8402393_RNA45SN3_45S_50ntFlanks@12894.12916.23, hg38_21_+_8433172_8446622_RNA45SN1_45S_50ntFlanks@12938.12960.23, unplaced_AL353644.34_+_122223_135695_RNA45SN4_45S_50ntFlanks@12956.12978.23, unplaced_AL592188.60_+_105374_…	rRF-23-0QWLOU3V05		AGCTACATTGTCTGCTGGGTTTCTTTT	isomiR	exclusive~AGCTACATTGTCTGCTGGGTTTCTTTT~wildtype+U(s)~hsa-405-91.1&WithFlank&X|-|45746175|45746248@47.69.23(+4U)~[MIMAT0000278&hsa-miR-221-3p&offsets|0|0(+4U), m-91&X|-|45746181|45746202&offsets|0|+1(+4U)]	iso-27-FXJYWV93YZQ		CAAAGTGCTGTTCGTGCAGGCAG	not-itr	CAAAGTGCTGTTCGTGCAGGCAG	na-23-20XYYWPKDH		AGTTCTACAGTCCGACGATC	not-itr	AGTTCTACAGTCCGACGATC	na-20-19UP8ULM
ACCCTGCTCGCTGCGCCA	tRF	exclusive~ACCCTGCTCGCTGCGCCA~3'-tRF~trna2_SerTGA_10_+_69524261_69524342@68.85.18	tRF-18-07QSNHD2		AGCTCGGTCTGAGGCCCCTCAGT	isomiR	exclusive~AGCTCGGTCTGAGGCCCCTCAGT~wildtype~hsa-141-100.1&WithFlank&17|+|30117089|30117159@43.65.23~[MIMAT0001340&hsa-miR-423-3p&offsets|0|0, m-100&17|+|30117131|30117153&offsets|0|0]	iso-23-F9R75JK9Z		CAAAGTGCTGTTCGTGCAGGTAA	isomiR	exclusive~CAAAGTGCTGTTCGTGCAGGTAA~wildtype+A(s)~hsa-29-250.1&WithFlank&7|-|100093770|100093843@7.28.22(+1A)~[MIMAT0000093&hsa-miR-93-5p&offsets|0|-1(+1A), m-29&7|-|100093815|100093837&offsets|0|-1(+1A)]	iso-23-20XYYWPK0F		ATGGATTTTTGGAGCAGGG	isomiR	ambiguous~ATGGATTTTTGGAGCAGGG~wildtype+G(s)~hsa-338.1&WithFlank&2|-|176600974|176601049@9.26.18(+1G)~[MIMAT0005898&hsa-miR-1246&offsets|+1|0(+1G), m-338&2|-|176601023|176601043&offsets|+2|-1(+1G)]	iso-19-I2ZZ6JEY
ACCCTGCTCGCTGCGCCATT	not-itr	ACCCTGCTCGCTGCGCCATT	na-20-07QSNHKN		AGCTCGGTCTGAGGCCCCTCAGTA	isomiR	exclusive~AGCTCGGTCTGAGGCCCCTCAGTA~wildtype+A(s)~hsa-141-100.1&WithFlank&17|+|30117089|30117159@43.65.23(+1A)~[MIMAT0001340&hsa-miR-423-3p&offsets|0|0(+1A), m-100&17|+|30117131|30117153&offsets|0|0(+1A)]	iso-24-F9R75JK9FB		CAACGGAATCCCAAAAGCAGCC	isomiR	exclusive~CAACGGAATCCCAAAAGCAGCC~wildtype+C(s)~hsa-48-413.1&WithFlank&3|-|49020625|49020700@7.27.21(+1C)~[MIMAT0000440&hsa-miR-191-5p&offsets|0|-2(+1C), m-48&3|-|49020672|49020694&offsets|0|-2(+1C)]	iso-22-2HOMKBFPJ		ATGGCCGTTCTTAGTTGG	rRF	ATGGCCGTTCTTAGTTGG~clustered_U13369.1_+_-50_13364_Gonz45S_45S_50ntFlanks@5038.5055.18, hg38_21_+_8205938_8219352_RNA45SN2_45S_50ntFlanks@5025.5042.18, hg38_21_+_8388985_8402393_RNA45SN3_45S_50ntFlanks@5013.5030.18, hg38_21_+_8433172_8446622_RNA45SN1_45S_50ntFlanks@5036.5053.18, unplaced_AL353644.34_+_122223_135695_RNA45SN4_45S_50ntFlanks@5040.5057.18, unplaced_AL592188.60_+_105374_118830_RNA45SN5…	rRF-18-IJM9Y304
ACCTGGCATACAATGTAGATTTCT	isomiR	exclusive~ACCTGGCATACAATGTAGATTTCT~wildtype~hsa-405-91.1&WithFlank&X|-|45746175|45746248@7.30.24~[MIMAT0004568&hsa-miR-221-5p&offsets|0|+2, m-405&X|-|45746220|45746242&offsets|0|+1]	iso-24-0YPL24VEK3		AGCTCGGTCTGAGGCCCCTCAGTT	isomiR	exclusive~AGCTCGGTCTGAGGCCCCTCAGTT~wildtype+U(s)~hsa-141-100.1&WithFlank&17|+|30117089|30117159@43.65.23(+1U)~[MIMAT0001340&hsa-miR-423-3p&offsets|0|0(+1U), m-100&17|+|30117131|30117153&offsets|0|0(+1U)]	iso-24-F9R75JK9FE		CAAGGTGCTGTTCGTGCAGGTAG	not-itr	CAAGGTGCTGTTCGTGCAGGTAG	na-23-2KXYYWPK0H		CAAAGTGCTGTTCGTGCAGGTGG	isomiR	exclusive~CAAAGTGCTGTTCGTGCAGGTGG~wildtype+G(s)~hsa-29-250.1&WithFlank&7|-|100093770|100093843@7.27.21(+2G)~[MIMAT0000093&hsa-miR-93-5p&offsets|0|-2(+2G), m-29&7|-|100093815|100093837&offsets|0|-2(+2G)]	iso-23-20XYYWPK04
ACTAGATTGTGAGCTCCTGGAG	isomiR	exclusive~ACTAGATTGTGAGCTCCTGGAG~wildtype~hsa-133-28.1&WithFlank&3|+|188688788|188688861@48.69.22~[MIMAT0004502&hsa-miR-28-3p&offsets|+1|+1, m-28&3|+|188688834|188688855&offsets|+1|+1]	iso-22-EPIW5I38H		AGCTCGGTCTGAGGCCCCTCAGTTT	isomiR	exclusive~AGCTCGGTCTGAGGCCCCTCAGTTT~wildtype+U(s)~hsa-141-100.1&WithFlank&17|+|30117089|30117159@43.65.23(+2U)~[MIMAT0001340&hsa-miR-423-3p&offsets|0|0(+2U), m-100&17|+|30117131|30117153&offsets|0|0(+2U)]	iso-25-F9R75JK91Z		CAGAGTGCTGTTCGTGCAGGTAG	not-itr	CAGAGTGCTGTTCGTGCAGGTAG	na-23-J0XYYWPK0H		CAAAGTGCTGTTTGTGCAGGTAG	isomiR	snp~CAAAGTGCTGTTTGTGCAGGTAG~[COSN1084532]~[hsa-29-250.1&WithFlank&7|-|100093770|100093843]	iso-23-20XYZWPK0H
ACTCCAGCCCCACAGCCTCAGC	isomiR	exclusive~ACTCCAGCCCCACAGCCTCAGC~wildtype~hsa-955-286.1&WithFlank&X|-|119646757|119646826@43.64.22~[MIMAT0003888&hsa-miR-766-3p&offsets|0|0, m-286&X|-|119646763|119646784&offsets|0|0]	iso-22-ERFR2P36M		AGTAAGGTCAGCTAAATAAGCTATCGGGC	tRF	ambiguous~AGTAAGGTCAGCTAAATAAGCTATCGGGC~5'-half~trnaMT_MetCAT_MT_+_4402_4469@1.29.29	tRF-29-1OR6QOH04MI9		CAGAGTTCTACAGTCC	not-itr	CAGAGTTCTACAGTCC	na-16-J0YXJMD		CACTGCACTTGTCTCGGTCTGA	not-itr	CACTGCACTTGTCTCGGTCTGA	na-22-2Y2ZS9R7L
ACTCGGCGTGGCGTCGGTCGTGGA	isomiR	exclusive~ACTCGGCGTGGCGTCGGTCGTGGA~wildtype+A(s)~hsa-112-66.1&WithFlank&10|-|103394294|103394367@46.68.23(+1A)~[MIMAT0005951&hsa-miR-1307-3p&offsets|0|+1(+1A), m-66&10|-|103394300|103394322&offsets|0|0(+1A)]	iso-24-ESQ4QMRSJX		AGTTGGTCCGAGTGTTGTGG	not-itr	hg38_rmsk_HY5|RNY5_UniqID1423	yRF-20-1YSS1W98		CAGAGTTCTACAGTCCGACGATC	not-itr	CAGAGTTCTACAGTCCGACGATC	na-23-J0YXJMLHDD		CAGAGTTCTACAGTCCGA	not-itr	CAGAGTTCTACAGTCCGA	na-18-J0YXJMDL
ACTCGGCGTGGCGTCGGTCGTGGTT	isomiR	exclusive~ACTCGGCGTGGCGTCGGTCGTGGTT~wildtype+U(s)~hsa-112-66.1&WithFlank&10|-|103394294|103394367@46.69.24(+1U)~[MIMAT0005951&hsa-miR-1307-3p&offsets|0|+2(+1U), m-66&10|-|103394300|103394322&offsets|0|+1(+1U)]	iso-25-ESQ4QMRS9N		ATCACATTGCCAGGGATTACCACT	isomiR	exclusive~ATCACATTGCCAGGGATTACCACT~wildtype+U(s)~hsa-547-42.1&WithFlank&9|+|95085221|95085291@45.67.23(+1U)~[MIMAT0000418&hsa-miR-23b-3p&offsets|0|0(+1U), m-42&9|+|95085265|95085285&offsets|0|+2(+1U)]	iso-24-H5IVJKI5FW		CGAAGTGCTGTTCGTGCAGGTAG	not-itr	CGAAGTGCTGTTCGTGCAGGTAG	na-23-L0XYYWPK0H		CAGAGTTCTACAGTCCGACGA	not-itr	CAGAGTTCTACAGTCCGACGA	na-21-J0YXJMLHB
ACTCGGCGTGGCGTCGGTCGTGT	isomiR	exclusive~ACTCGGCGTGGCGTCGGTCGTGT~wildtype+U(s)~hsa-112-66.1&WithFlank&10|-|103394294|103394367@46.67.22(+1U)~[MIMAT0005951&hsa-miR-1307-3p&offsets|0|0(+1U), m-66&10|-|103394300|103394322&offsets|0|-1(+1U)]	iso-23-ESQ4QMRS0N		ATCCCGGACGAGCCCCCA	tRF	ambiguous~ATCCCGGACGAGCCCCCA~3'-tRF~trna11_ProAGG_16_+_3241989_3242060@58.75.18, trna12_ProAGG_6_+_26555498_26555569@58.75.18, trna12_ProTGG_11_-_75946869_75946940@58.75.18, trna14_ProTGG_5_-_180615854_180615925@58.75.18, trna22_ProAGG_14_-_21081560_21081631@58.75.18, trna23_ProAGG_14_-_21077495_21077566@58.75.18, trna28_ProTGG_16_-_3234133_3234204@58.75.18, trna29_ProAGG_16_-_3232635_3232706@58.…	tRF-18-HR6HFRD2		CGAGGTAGTAGATTGTATAGTT	not-itr	CGAGGTAGTAGATTGTATAGTT	na-22-LKVL5YVPQ		CATGGCCGTTCTTAGTTGG	rRF	CATGGCCGTTCTTAGTTGG~clustered_U13369.1_+_-50_13364_Gonz45S_45S_50ntFlanks@5037.5055.19, hg38_21_+_8205938_8219352_RNA45SN2_45S_50ntFlanks@5024.5042.19, hg38_21_+_8388985_8402393_RNA45SN3_45S_50ntFlanks@5012.5030.19, hg38_21_+_8433172_8446622_RNA45SN1_45S_50ntFlanks@5035.5053.19, unplaced_AL353644.34_+_122223_135695_RNA45SN4_45S_50ntFlanks@5039.5057.19, unplaced_AL592188.60_+_105374_118830_RNA45SN…	rRF-19-J83NNPK4
ACTGGTGCGGACCAGGGGAAT	rRF	ACTGGTGCGGACCAGGGGAAT~clustered_U13369.1_+_-50_13364_Gonz45S_45S_50ntFlanks@11574.11594.21, hg38_21_+_8205938_8219352_RNA45SN2_45S_50ntFlanks@11546.11566.21, hg38_21_+_8388985_8402393_RNA45SN3_45S_50ntFlanks@11537.11557.21, hg38_21_+_8433172_8446622_RNA45SN1_45S_50ntFlanks@11582.11602.21, unplaced_AL353644.34_+_122223_135695_RNA45SN4_45S_50ntFlanks@11599.11619.21, unplaced_AL592188.60_+_105374_11…	rRF-21-E8X80PRBE		ATCTGCTGGAACTGCAACT	not-itr	ATCTGCTGGAACTGCAACT	na-19-HYN2EV0W		CGAGGTAGTAGGTTGTATAGT	not-itr	CGAGGTAGTAGGTTGTATAGT	na-21-LKVLRYVPE		CATTCTTGCGACCCGGGT	tRF	exclusive~CATTCTTGCGACCCGGGT~i-tRF~trna27_GlyCCC_2_-_70476123_70476193@35.52.18, trna34_GlyCCC_16_-_686736_686806@35.52.18	tRF-18-J9ZH0SDZ
AGAAGCATTGTACAGGGCTATGA	not-itr	AGAAGCATTGTACAGGGCTATGA	na-23-F0JYUP6X0L		ATGATTGGCGATCAAGCGGTATACCGAAGCTCTAGGTGCGGCA	not-itr	ATGATTGGCGATCAAGCGGTATACCGAAGCTCTAGGTGCGGCA	na-43-IE9HHOQ3H1OJWP7HDU		CGAGGTAGTAGGTTGTATAGTT	not-itr	CGAGGTAGTAGGTTGTATAGTT	na-22-LKVLRYVPQ		CATTGCACCTGTCTCGGTCTGA	not-itr	CATTGCACCTGTCTCGGTCTGA	na-22-JY27S9R7L
AGAGAACTGAATTCCATGGGTT	not-itr	AGAGAACTGAATTCCATGGGTT	na-22-F2EUIRIKQ		ATGCGAGAGTAGGACGTTGCCAGGTT	not-itr	ATGCGAGAGTAGGACGTTGCCAGGTT	na-26-IHF31D7VJ3E		CGAGGTAGTAGGTTGTGTGGTT	not-itr	CGAGGTAGTAGGTTGTGTGGTT	na-22-LKVLRY98Q		CATTGCACTTGTCCCGGCCTGT	not-itr	CATTGCACTTGTCCCGGCCTGT	na-22-JY2ZSR67N
AGAGGTAGTAGGTTGCATAGTTT	isomiR	exclusive~AGAGGTAGTAGGTTGCATAGTTT~wildtype~hsa-90-98.1&WithFlank&9|+|94178835|94178922@7.29.23~[MIMAT0000065&hsa-let-7d-5p&offsets|0|+1, m-90&9|+|94178841|94178862&offsets|0|+1]	iso-23-FKVLRYJP0Q		ATGTCCCACCCCCACTCCTGT	isomiR	exclusive~ATGTCCCACCCCCACTCCTGT~wildtype~hsa-881-844.1&WithFlank&2|-|64340763|64340835@7.27.21~[MIMAT0030413&hsa-miR-4433b-5p&offsets|0|0, m-881&2|-|64340809|64340829&offsets|0|0]	iso-21-IMK1K58YE		CGAGGTAGTAGTTTGTGCTGTT	not-itr	CGAGGTAGTAGTTTGTGCTGTT	na-22-LKVL7YXYQ		CATTGCACTTGTCCCGGTCTGA	not-itr	CATTGCACTTGTCCCGGTCTGA	na-22-JY2ZSRR7L
AGCAGCATTGTACAGGGATATGA	not-itr	AGCAGCATTGTACAGGGATATGA	na-23-FPJYUP6L0L		ATGTCCCACCCCCACTCCTGTT	isomiR	exclusive~ATGTCCCACCCCCACTCCTGTT~wildtype~hsa-881-844.1&WithFlank&2|-|64340763|64340835@7.28.22~[MIMAT0030413&hsa-miR-4433b-5p&offsets|0|+1, m-881&2|-|64340809|64340829&offsets|0|+1]	iso-22-IMK1K58YQ		CGCGACCTCAGATCAGACGTGGCGACC	rRF	CGCGACCTCAGATCAGACGTGGCGACC~clustered_U13369.1_+_-50_13364_Gonz45S_45S_50ntFlanks@7985.8011.27, hg38_21_+_8205938_8219352_RNA45SN2_45S_50ntFlanks@7951.7977.27, hg38_21_+_8388985_8402393_RNA45SN3_45S_50ntFlanks@7942.7968.27, hg38_21_+_8433172_8446622_RNA45SN1_45S_50ntFlanks@7975.8001.27, unplaced_AL353644.34_+_122223_135695_RNA45SN4_45S_50ntFlanks@7982.8008.27, unplaced_AL592188.60_+_105374_118830…	rRF-27-LU3656OW6UJ		CATTGCACTTGTCTCGGTCCGA	not-itr	CATTGCACTTGTCTCGGTCCGA	na-22-JY2ZS9RRL
AGCAGCATTGTACAGGGCTATCA	isomiR	exclusive~AGCAGCATTGTACAGGGCTATCA~wildtype~hsa-78.1&WithFlank&10|-|89592735|89592833@56.78.23, hsa-2826.1&WithFlank&10|-|89592741|89592821@44.66.23~[MIMAT0000104&hsa-miR-107&offsets|0|0, m-78&10|-|89592758|89592778&offsets|0|+2], [MIMAT0000104&hsa-miR-107&offsets|0|0, m-78&10|-|89592758|89592778&offsets|0|+2]	iso-23-FPJYUP6X02		ATGTCCCACCCCCACTCCTGTTA	isomiR	exclusive~ATGTCCCACCCCCACTCCTGTTA~wildtype+A(s)~hsa-881-844.1&WithFlank&2|-|64340763|64340835@7.28.22(+1A)~[MIMAT0030413&hsa-miR-4433b-5p&offsets|0|+1(+1A), m-881&2|-|64340809|64340829&offsets|0|+1(+1A)]	iso-23-IMK1K58Y0O		CGGAGCTGGGGATTGTGGGT	tRF	exclusive~CGGAGCTGGGGATTGTGGGT~i-tRF~trna23_ArgCCG_17_-_66016013_66016085@35.54.20	tRF-20-M0NK5Y93		CATTGCACTTGTCTCGGTCTGG	isomiR	exclusive~CATTGCACTTGTCTCGGTCTGG~wildtype+G(s)~hsa-572-23.1&WithFlank&7|-|100093565|100093636@45.65.21(+1G)~[MIMAT0000081&hsa-miR-25-3p&offsets|0|-1(+1G), m-23&7|-|100093571|100093592&offsets|0|-1(+1G)]	iso-22-JY2ZS9R74
AGCAGCATTGTACAGGGCTATCT	isomiR	exclusive~AGCAGCATTGTACAGGGCTATCT~wildtype+U(s)~hsa-78.1&WithFlank&10|-|89592735|89592833@56.77.22(+1U), hsa-2826.1&WithFlank&10|-|89592741|89592821@44.65.22(+1U)~[MIMAT0000104&hsa-miR-107&offsets|0|-1(+1U), m-78&10|-|89592758|89592778&offsets|0|+1(+1U)], [MIMAT0000104&hsa-miR-107&offsets|0|-1(+1U), m-78&10|-|89592758|89592778&offsets|0|+1(+1U)]	iso-23-FPJYUP6X03		ATGTCCCACCCCCACTCCTGTTT	isomiR	exclusive~ATGTCCCACCCCCACTCCTGTTT~wildtype~hsa-881-844.1&WithFlank&2|-|64340763|64340835@7.29.23~[MIMAT0030413&hsa-miR-4433b-5p&offsets|0|+2, m-881&2|-|64340809|64340829&offsets|0|+2]	iso-23-IMK1K58Y0Q		CGTACCGTGAGTAATAATGCA	isomiR	exclusive~CGTACCGTGAGTAATAATGCA~wildtype+A(s)~hsa-114-40.1&WithFlank&9|+|136670610|136670680@45.64.20(+1A)~[MIMAT0000445&hsa-miR-126-3p&offsets|+1|-1(+1A), m-40&9|+|136670653|136670674&offsets|+1|-1(+1A)]	iso-21-M5MUSEDVB		CATTGCGCTTGTCTCGGTCTGA	not-itr	CATTGCGCTTGTCTCGGTCTGA	na-22-JYLZS9R7L
AGCAGCATTGTACAGGGCTATG	isomiR	exclusive~AGCAGCATTGTACAGGGCTATG~wildtype~hsa-481-12.1&WithFlank&20|+|3917498|3917569@44.65.22, hsa-13.1&WithFlank&5|-|168560898|168560979@54.75.22, hsa-2698.1&WithFlank&5|-|168560890|168560969@44.65.22, hsa-44219-44220.1&WithFlank&5|-|168560902|168560967@42.63.22~[MIMAT0000101&hsa-miR-103a-3p&offsets|0|-1, m-12&20|+|3917541|3917563&offsets|0|-1], [MIMAT0000101_1&hsa-miR-103a-3p&offsets|0|-1, m-1…	iso-22-FPJYUP6XP		ATTGCACGGTATCCATCTGT	isomiR	exclusive~ATTGCACGGTATCCATCTGT~wildtype~hsa-1027-178.1&WithFlank&X|-|134169375|134169452@51.70.20~[MIMAT0000707&hsa-miR-363-3p&offsets|+1|-1, m-178&X|-|134169381|134169403&offsets|+1|-2]	iso-20-IVE3H6WW		CTAGACTGAAGCTCCTTGGGG	isomiR	ambiguous~CTAGACTGAAGCTCCTTGGGG~wildtype+G(s)~hsa-75-30.1&WithFlank&8|-|140732581|140732649@43.60.18(+3G)~[MIMAT0000757&hsa-miR-151a-3p&offsets|0|-3(+3G), m-30&8|-|140732587|140732607&offsets|0|-3(+3G)]	iso-21-42NBQRZK0		CCCTGTACTGAGCTGCCCCGA	not-itr	CCCTGTACTGAGCTGCCCCGA	na-21-KYUYFYKSB
AGCAGCATTGTACAGGGCTATGA	isomiR	exclusive~AGCAGCATTGTACAGGGCTATGA~wildtype~hsa-481-12.1&WithFlank&20|+|3917498|3917569@44.66.23, hsa-13.1&WithFlank&5|-|168560898|168560979@54.76.23, hsa-2698.1&WithFlank&5|-|168560890|168560969@44.66.23, hsa-44219-44220.1&WithFlank&5|-|168560902|168560967@42.64.23~[MIMAT0000101&hsa-miR-103a-3p&offsets|0|0, m-12&20|+|3917541|3917563&offsets|0|0], [MIMAT0000101_1&hsa-miR-103a-3p&offsets|0|0, m-13&…	iso-23-FPJYUP6X0L		ATTTCCCCTTGGGGTTGTAGGACCAC	not-itr	ATTTCCCCTTGGGGTTGTAGGACCAC	na-26-I9KZR39PO6D		CTAGCACCATCTGAAATCGGT	isomiR	exclusive~CTAGCACCATCTGAAATCGGT~wildtype~hsa-315-26.1&WithFlank&7|-|130876743|130876813@44.64.21~[MIMAT0000086&hsa-miR-29a-3p&offsets|-1|-2, m-26&7|-|130876749|130876769&offsets|-1|-1]	iso-21-4J0QNBH8E		CCCTGTACTGAGCTGCCCCGAG	not-itr	CCCTGTACTGAGCTGCCCCGAG	na-22-KYUYFYKSH
AGCAGCATTGTACAGGGCTATGAA	isomiR	exclusive~AGCAGCATTGTACAGGGCTATGAA~wildtype~hsa-481-12.1&WithFlank&20|+|3917498|3917569@44.67.24, hsa-13.1&WithFlank&5|-|168560898|168560979@54.77.24, hsa-2698.1&WithFlank&5|-|168560890|168560969@44.67.24, hsa-44219-44220.1&WithFlank&5|-|168560902|168560967@42.65.24~[MIMAT0000101&hsa-miR-103a-3p&offsets|0|+1, m-12&20|+|3917541|3917563&offsets|0|+1], [MIMAT0000101_1&hsa-miR-103a-3p&offsets|0|+1, m…	iso-24-FPJYUP6XJ6		CAAAGAATTCTCCTTTTGGG	isomiR	exclusive~CAAAGAATTCTCCTTTTGGG~wildtype~hsa-84-746.1&WithFlank&1|-|71067636|71067708@7.26.20~[MIMAT0000456&hsa-miR-186-5p&offsets|0|-2, m-84&1|-|71067681|71067702&offsets|0|-2]	iso-20-20D98ZZK		CTAGCACCATCTGAAATCGGTT	isomiR	exclusive~CTAGCACCATCTGAAATCGGTT~wildtype~hsa-315-26.1&WithFlank&7|-|130876743|130876813@44.65.22~[MIMAT0000086&hsa-miR-29a-3p&offsets|-1|-1, m-26&7|-|130876749|130876769&offsets|-1|0]	iso-22-4J0QNBH8Q		CCCTGTACTGAGCTGCCCCGAGA	not-itr	CCCTGTACTGAGCTGCCCCGAGA	na-23-KYUYFYKSX
AGCAGCATTGTACAGGGCTATGAT	isomiR	exclusive~AGCAGCATTGTACAGGGCTATGAT~wildtype+U(s)~hsa-481-12.1&WithFlank&20|+|3917498|3917569@44.66.23(+1U), hsa-13.1&WithFlank&5|-|168560898|168560979@54.76.23(+1U), hsa-2698.1&WithFlank&5|-|168560890|168560969@44.66.23(+1U), hsa-44219-44220.1&WithFlank&5|-|168560902|168560967@42.64.23(+1U)~[MIMAT0000101&hsa-miR-103a-3p&offsets|0|0(+1U), m-12&20|+|3917541|3917563&offsets|0|0(+1U)], [MIMAT0000101_…	iso-24-FPJYUP6XJ7		CAAAGAATTCTCCTTTTGGGC	isomiR	exclusive~CAAAGAATTCTCCTTTTGGGC~wildtype~hsa-84-746.1&WithFlank&1|-|71067636|71067708@7.27.21~[MIMAT0000456&hsa-miR-186-5p&offsets|0|-1, m-84&1|-|71067681|71067702&offsets|0|-1]	iso-21-20D98ZZKD		CTATTGAAAGTCAGCCCTCGACACAAGGGTTTGT	rRF	CTATTGAAAGTCAGCCCTCGACACAAGGGTTTGT~clustered_U13369.1_+_-50_13364_Gonz45S_45S_50ntFlanks@12985.13018.34, hg38_21_+_8205938_8219352_RNA45SN2_45S_50ntFlanks@12970.13003.34, hg38_21_+_8388985_8402393_RNA45SN3_45S_50ntFlanks@12962.12995.34, hg38_21_+_8433172_8446622_RNA45SN1_45S_50ntFlanks@13006.13039.34, unplaced_AL353644.34_+_122223_135695_RNA45SN4_45S_50ntFlanks@13024.13057.34, unplaced_AL592188.6…	rRF-34-4NO08J3S0F13KN		CCCTGTACTGAGCTGCCCCGAGT	not-itr	CCCTGTACTGAGCTGCCCCGAGT	na-23-KYUYFYKSZ
AGCAGCATTGTACAGGGCTATGT	isomiR	exclusive~AGCAGCATTGTACAGGGCTATGT~wildtype+U(s)~hsa-481-12.1&WithFlank&20|+|3917498|3917569@44.65.22(+1U), hsa-13.1&WithFlank&5|-|168560898|168560979@54.75.22(+1U), hsa-2698.1&WithFlank&5|-|168560890|168560969@44.65.22(+1U), hsa-44219-44220.1&WithFlank&5|-|168560902|168560967@42.63.22(+1U)~[MIMAT0000101&hsa-miR-103a-3p&offsets|0|-1(+1U), m-12&20|+|3917541|3917563&offsets|0|-1(+1U)], [MIMAT0000101…	iso-23-FPJYUP6X0N		CAAGTCACTAGTGGTTCCGTTTAG	isomiR	exclusive~CAAGTCACTAGTGGTTCCGTTTAG~wildtype~hsa-238-500.1&WithFlank&X|-|151958578|151958657@7.30.24~[MIMAT0000281&hsa-miR-224-5p&offsets|+1|0, m-238&X|-|151958630|151958651&offsets|0|+2]	iso-24-232X738WKH		CTGGACTTGGAGTCAGAAGGCT	isomiR	ambiguous~CTGGACTTGGAGTCAGAAGGCT~wildtype+U(s)~hsa-182-44.1&WithFlank&5|+|149732823|149732894@46.66.21(+1U)~[MIMAT0000732&hsa-miR-378a-3p&offsets|+1|0(+1U), m-44&5|+|149732867|149732888&offsets|+1|0(+1U)]	iso-22-N2N816OK3		CGAGGGGCAGAGAGCGAGACTTT	not-itr	CGAGGGGCAGAGAGCGAGACTTT	na-23-LK6PFJ5D0Q
AGCAGCATTGTACAGGGCTATGTT	isomiR	exclusive~AGCAGCATTGTACAGGGCTATGTT~wildtype+U(s)~hsa-481-12.1&WithFlank&20|+|3917498|3917569@44.65.22(+2U), hsa-13.1&WithFlank&5|-|168560898|168560979@54.75.22(+2U), hsa-2698.1&WithFlank&5|-|168560890|168560969@44.65.22(+2U), hsa-44219-44220.1&WithFlank&5|-|168560902|168560967@42.63.22(+2U)~[MIMAT0000101&hsa-miR-103a-3p&offsets|0|-1(+2U), m-12&20|+|3917541|3917563&offsets|0|-1(+2U)], [MIMAT000010…	iso-24-FPJYUP6XKE		CAAGTCACTAGTGGTTCCGTTTAGT	isomiR	exclusive~CAAGTCACTAGTGGTTCCGTTTAGT~wildtype~hsa-238-500.1&WithFlank&X|-|151958578|151958657@7.31.25~[MIMAT0000281&hsa-miR-224-5p&offsets|+1|+1, m-238&X|-|151958630|151958651&offsets|0|+3]	iso-25-232X738WY3		CTTAACTTGACCGCTCTGACCA	tRF	exclusive~CTTAACTTGACCGCTCTGACCA~3'-tRF~trnaMT_ValTAC_MT_+_1602_1670@51.72.22	tRF-22-NONU3IND2		CGAGGTAGTAGGTTGTATAG	not-itr	CGAGGTAGTAGGTTGTATAG	na-20-LKVLRYVP
AGCAGGACGGTGGCCATGGAA	rRF	AGCAGGACGGTGGCCATGGAA~clustered_U13369.1_+_-50_13364_Gonz45S_45S_50ntFlanks@9935.9955.21, hg38_21_+_8205938_8219352_RNA45SN2_45S_50ntFlanks@9909.9929.21, hg38_21_+_8388985_8402393_RNA45SN3_45S_50ntFlanks@9896.9916.21, hg38_21_+_8433172_8446622_RNA45SN1_45S_50ntFlanks@9938.9958.21, unplaced_AL353644.34_+_122223_135695_RNA45SN4_45S_50ntFlanks@9945.9965.21, unplaced_AL592188.60_+_105374_118830_RNA45…	rRF-21-FPO891I2B		CATGCGAGAGTAGGACGTTGCCAGGTT	not-itr	CATGCGAGAGTAGGACGTTGCCAGGTT	na-27-JV50V2MYKKQ		CTTGACCGCTCTGACCA	tRF	exclusive~CTTGACCGCTCTGACCA~3'-tRF~trnaMT_ValTAC_MT_+_1602_1670@56.72.17	tRF-17-NU3IND2		CGAGGTAGTAGGTTGTGTGGT	not-itr	CGAGGTAGTAGGTTGTGTGGT	na-21-LKVLRY98E
AGCAGGACGGTGGCCATGGAAG	rRF	AGCAGGACGGTGGCCATGGAAG~clustered_U13369.1_+_-50_13364_Gonz45S_45S_50ntFlanks@9935.9956.22, hg38_21_+_8205938_8219352_RNA45SN2_45S_50ntFlanks@9909.9930.22, hg38_21_+_8388985_8402393_RNA45SN3_45S_50ntFlanks@9896.9917.22, hg38_21_+_8433172_8446622_RNA45SN1_45S_50ntFlanks@9938.9959.22, unplaced_AL353644.34_+_122223_135695_RNA45SN4_45S_50ntFlanks@9945.9966.22, unplaced_AL592188.60_+_105374_118830_RNA4…	rRF-22-FPO891I2H		CATTGCACTTGTCTCGGACTGA	not-itr	CATTGCACTTGTCTCGGACTGA	na-22-JY2ZS96IL		CTTTCAGTCGGATGTTTACA	isomiR	exclusive~CTTTCAGTCGGATGTTTACA~wildtype~hsa-24-25.1&WithFlank&1|+|40754365|40754440@49.68.20~[MIMAT0000693&hsa-miR-30e-3p&offsets|0|-2, m-25&1|+|40754413|40754434&offsets|0|-2]	iso-20-N91S5WYF		CGCGGGTAAACGGCGGGAGTAACTATG	rRF	CGCGGGTAAACGGCGGGAGTAACTATG~clustered_U13369.1_+_-50_13364_Gonz45S_45S_50ntFlanks@11702.11728.27, hg38_21_+_8205938_8219352_RNA45SN2_45S_50ntFlanks@11674.11700.27, hg38_21_+_8388985_8402393_RNA45SN3_45S_50ntFlanks@11665.11691.27, hg38_21_+_8433172_8446622_RNA45SN1_45S_50ntFlanks@11710.11736.27, unplaced_AL353644.34_+_122223_135695_RNA45SN4_45S_50ntFlanks@11727.11753.27, unplaced_AL592188.60_+_105…	rRF-27-L8SBMH63BXP
AGCAGGACGGTGGCCATGGAAGTCGGAATCCGCTAAGGAGT	rRF	AGCAGGACGGTGGCCATGGAAGTCGGAATCCGCTAAGGAGT~clustered_U13369.1_+_-50_13364_Gonz45S_45S_50ntFlanks@9935.9975.41, hg38_21_+_8205938_8219352_RNA45SN2_45S_50ntFlanks@9909.9949.41, hg38_21_+_8388985_8402393_RNA45SN3_45S_50ntFlanks@9896.9936.41, hg38_21_+_8433172_8446622_RNA45SN1_45S_50ntFlanks@9938.9978.41, unplaced_AL353644.34_+_122223_135695_RNA45SN4_45S_50ntFlanks@9945.9985.41, unplaced_AL592188.60_+…	rRF-41-FPO891I21SOMLX10E		CCATGCGAGAGTAGGACGTTGCCAGGTT	not-itr	CCATGCGAGAGTAGGACGTTGCCAGGTT	na-28-K4L2SKENPP0E		GAAGAGGACTTGGAACTCGATC	not-itr	GAAGAGGACTTGGAACTCGATC	na-22-O26I9B4U5		CGGAATGTAAAGAAGTATGTAT	isomiR	snp~CGGAATGTAAAGAAGTATGTAT~[COSN1083051], [COSN1083051]~[hsa-1151.1&WithFlank&20|+|62554306|62554382], [hsa-1151-310.1&WithFlank&20|+|62554306|62554378]	iso-22-MB9OF0VWI
AGCGCTGAGAAGACGGTCGAACTTGACT	rRF	AGCGCTGAGAAGACGGTCGAACTTGACT~clustered_U13369.1_+_-50_13364_Gonz45S_45S_50ntFlanks@5489.5516.28, hg38_21_+_8205938_8219352_RNA45SN2_45S_50ntFlanks@5474.5501.28, hg38_21_+_8388985_8402393_RNA45SN3_45S_50ntFlanks@5462.5489.28, hg38_21_+_8433172_8446622_RNA45SN1_45S_50ntFlanks@5485.5512.28, unplaced_AL353644.34_+_122223_135695_RNA45SN4_45S_50ntFlanks@5489.5516.28, unplaced_AL592188.60_+_105374_11883…	rRF-28-FVX2FHSUEYW		CCCCCAACTGCTAAATTTGACTGGCTT	not-itr	hg38_rmsk_HY4_UniqID716,hg38_rmsk_HY4_UniqID1054,RNY4P7-201_UniqID746	yRF-27-KRBY4BZUNJQ		GCAGTAGTCTGCACATTGGTT	not-itr	GCAGTAGTCTGCACATTGGTT	na-21-P317PFZ3E		CGGGCCTGGTTAGTACTTGGATGG	isomiR and/or rRF	isomiR and/or rRF	iso/rRF-24-MJN3VLN8F4
AGCGTTTACTTTGAAAAAATTAGAGTGTTCAAAGCAGGCCCG	rRF	AGCGTTTACTTTGAAAAAATTAGAGTGTTCAAAGCAGGCCCG~clustered_U13369.1_+_-50_13364_Gonz45S_45S_50ntFlanks@4501.4542.42, hg38_21_+_8205938_8219352_RNA45SN2_45S_50ntFlanks@4488.4529.42, hg38_21_+_8388985_8402393_RNA45SN3_45S_50ntFlanks@4476.4517.42, hg38_21_+_8433172_8446622_RNA45SN1_45S_50ntFlanks@4499.4540.42, unplaced_AL353644.34_+_122223_135695_RNA45SN4_45S_50ntFlanks@4503.4544.42, unplaced_AL592188.60_…	rRF-42-FWYIZBBEV099BJ11K		CCCCCACAACCGCGCTTGACTAGCTTG	not-itr	hg38_rmsk_HY5|RNY5_UniqID1423	yRF-27-KR0DLVZDVIP		GGAGGTAGTAGGTTGTATAGT	not-itr	GGAGGTAGTAGGTTGTATAGT	na-21-6KVLRYVPE		CGTGAGCTGGGTTTAG	rRF	CGTGAGCTGGGTTTAG~clustered_U13369.1_+_-50_13364_Gonz45S_45S_50ntFlanks@12473.12488.16, hg38_21_+_8205938_8219352_RNA45SN2_45S_50ntFlanks@12454.12469.16, hg38_21_+_8388985_8402393_RNA45SN3_45S_50ntFlanks@12445.12460.16, hg38_21_+_8433172_8446622_RNA45SN1_45S_50ntFlanks@12490.12505.16, unplaced_AL353644.34_+_122223_135695_RNA45SN4_45S_50ntFlanks@12507.12522.16, unplaced_AL592188.60_+_105374_118830_…	rRF-16-MUQ87X0
AGCTACATCTGGCTACTGGGTCTCTT	isomiR	exclusive~AGCTACATCTGGCTACTGGGTCTCTT~wildtype+U(s)~hsa-385-140.1&WithFlank&X|-|45747027|45747100@45.69.25(+1U)~[MIMAT0000279&hsa-miR-222-3p&offsets|0|+4(+1U), m-140&X|-|45747033|45747056&offsets|0|+1(+1U)]	iso-26-FXJ76XNKW7E		CCCCCACTGCTAAATTTGACTGG	not-itr	hg38_rmsk_HY4_UniqID971,hg38_rmsk_HY4_UniqID935,hg38_rmsk_HY4_UniqID453,hg38_rmsk_HY4_UniqID837,hg38_rmsk_HY4_UniqID574,RNY4P18-201_UniqID1639,hg38_rmsk_HY4_UniqID1865,hg38_rmsk_HY4_UniqID983,hg38_rmsk_HY4_UniqID70,hg38_rmsk_HY4_UniqID321,hg38_rmsk_HY4_UniqID784,hg38_rmsk_HY4_UniqID958,hg38_rmsk_HY4_UniqID1074,hg38_rmsk_HY4_UniqID357,hg38_rmsk_HY4_UniqID1392,Y_RNA.653-201_UniqID1024,RNY4_UniqID13…	yRF-23-KREVUEZD04		GGAGGTAGTAGGTTGTGTGGTTT	not-itr	GGAGGTAGTAGGTTGTGTGGTTT	na-23-6KVLRY980Q		CTCGTAGTTGGATCTTGGGA	rRF	CTCGTAGTTGGATCTTGGGA~clustered_U13369.1_+_-50_13364_Gonz45S_45S_50ntFlanks@4380.4399.20, hg38_21_+_8205938_8219352_RNA45SN2_45S_50ntFlanks@4367.4386.20, hg38_21_+_8388985_8402393_RNA45SN3_45S_50ntFlanks@4355.4374.20, hg38_21_+_8433172_8446622_RNA45SN1_45S_50ntFlanks@4378.4397.20, unplaced_AL353644.34_+_122223_135695_RNA45SN4_45S_50ntFlanks@4382.4401.20, unplaced_AL592188.60_+_105374_118830_RNA45S…	rRF-20-4W1Y5792
AGCTACATTGTCTGCTGGG	isomiR	exclusive~AGCTACATTGTCTGCTGGG~wildtype~hsa-405-91.1&WithFlank&X|-|45746175|45746248@47.65.19~[MIMAT0000278&hsa-miR-221-3p&offsets|0|-4, m-91&X|-|45746181|45746202&offsets|0|-3]	iso-19-FXJYWVJY		CCCCCACTGCTAAATTTGACTGGCTTTTTTT	not-itr	CCCCCACTGCTAAATTTGACTGGCTTTTTTT	na-31-KREVUEZD9IZZE		GGCAGCATTGTACAGGGCTATG	not-itr	GGCAGCATTGTACAGGGCTATG	na-22-6PJYUP6XP		CTGGACTTGGAGTCAGAAGGC	isomiR	ambiguous~CTGGACTTGGAGTCAGAAGGC~wildtype~hsa-182-44.1&WithFlank&5|+|149732823|149732894@46.66.21~[MIMAT0000732&hsa-miR-378a-3p&offsets|+1|0, m-44&5|+|149732867|149732888&offsets|+1|0]	iso-21-N2N816OKD
AGCTACATTGTCTGCTGGGTTT	isomiR	exclusive~AGCTACATTGTCTGCTGGGTTT~wildtype~hsa-405-91.1&WithFlank&X|-|45746175|45746248@47.68.22~[MIMAT0000278&hsa-miR-221-3p&offsets|0|-1, m-91&X|-|45746181|45746202&offsets|0|0]	iso-22-FXJYWV93Q		CCCCCCACAACCGCG	not-itr	CCCCCCACAACCGCG	na-15-KR2O3H		GGCTGGTCCGATGGTAGTGGGTTATCAGAACT	not-itr	hg38_rmsk_HY4_UniqID1099,hg38_rmsk_HY4_UniqID986,hg38_rmsk_HY4_UniqID70,Y_RNA.293-201_UniqID73,hg38_rmsk_HY4_UniqID1054,RNY4_UniqID13,RNY4P10-201_UniqID355,RNY4P7-201_UniqID746	yRF-32-6YSSI3187QJB3		CTTTCAGTCGGATGTTTGCAGC	isomiR	exclusive~CTTTCAGTCGGATGTTTGCAGC~wildtype~hsa-15-38.1&WithFlank&6|-|71403548|71403622@48.69.22~[MIMAT0000088&hsa-miR-30a-3p&offsets|0|0, m-38&6|-|71403554|71403575&offsets|0|0]	iso-22-N91S5WZFM
AGCTACATTGTCTGCTGGGTTTC	isomiR	exclusive~AGCTACATTGTCTGCTGGGTTTC~wildtype~hsa-405-91.1&WithFlank&X|-|45746175|45746248@47.69.23~[MIMAT0000278&hsa-miR-221-3p&offsets|0|0, m-91&X|-|45746181|45746202&offsets|0|+1]	iso-23-FXJYWV9305		CCCCCCACAACCGCGCTTGACTAGCTTG	not-itr	hg38_rmsk_HY5|RNY5_UniqID1423	yRF-28-KR2O3HNU4J0P		GGTAAAATGGCTGAGTGAAGCATTG	tRF	ambiguous~GGTAAAATGGCTGAGTGAAGCATTG~5'-tRF~trnaMT_TyrGTA_MT_-_5826_5891@1.25.25	tRF-25-ROD8N0X0JY		CTTTCAGTCGGATGTTTGCAGT	isomiR	exclusive~CTTTCAGTCGGATGTTTGCAGT~wildtype+U(s)~hsa-15-38.1&WithFlank&6|-|71403548|71403622@48.68.21(+1U)~[MIMAT0000088&hsa-miR-30a-3p&offsets|0|-1(+1U), m-38&6|-|71403554|71403575&offsets|0|-1(+1U)]	iso-22-N91S5WZFN
AGCTACATTGTCTGCTGGGTTTCT	isomiR	exclusive~AGCTACATTGTCTGCTGGGTTTCT~wildtype+U(s)~hsa-405-91.1&WithFlank&X|-|45746175|45746248@47.69.23(+1U)~[MIMAT0000278&hsa-miR-221-3p&offsets|0|0(+1U), m-91&X|-|45746181|45746202&offsets|0|+1(+1U)]	iso-24-FXJYWV93K3		CCCCCCACTGATAAATTTGACTGGCTT	not-itr	CCCCCCACTGATAAATTTGACTGGCTT	na-27-KR2YHBZUNJQ		TAACAGTCTACAGCCATGGTCG	isomiR	exclusive~TAACAGTCTACAGCCATGGTCG~wildtype~hsa-414-138.1&WithFlank&17|-|2049923|2049992@43.64.22~[MIMAT0000426&hsa-miR-132-3p&offsets|0|0, m-138&17|-|2049929|2049950&offsets|0|0]	iso-22-UFSXJ1I3K		GAGTTCTACAGTCCGACGA	not-itr	GAGTTCTACAGTCCGACGA	na-19-5N4FSSEL
AGCTACATTGTCTGCTGGGTTTCTT	isomiR	exclusive~AGCTACATTGTCTGCTGGGTTTCTT~wildtype+U(s)~hsa-405-91.1&WithFlank&X|-|45746175|45746248@47.69.23(+2U)~[MIMAT0000278&hsa-miR-221-3p&offsets|0|0(+2U), m-91&X|-|45746181|45746202&offsets|0|+1(+2U)]	iso-25-FXJYWV93YZ		CCCCCCACTGCGAAATTTGACTGGCTT	not-itr	CCCCCCACTGCGAAATTTGACTGGCTT	na-27-KR2YLBZUNJQ		TAAGGTAGTAGTTTGTGCTGTT	not-itr	TAAGGTAGTAGTTTGTGCTGTT	na-22-UKVL7YXYQ		GAGTTCTACAGTCCGACGATC	not-itr	GAGTTCTACAGTCCGACGATC	na-21-5N4FSSEED
AGCTACATTGTCTGCTGGGTTTT	isomiR	exclusive~AGCTACATTGTCTGCTGGGTTTT~wildtype+U(s)~hsa-405-91.1&WithFlank&X|-|45746175|45746248@47.68.22(+1U)~[MIMAT0000278&hsa-miR-221-3p&offsets|0|-1(+1U), m-91&X|-|45746181|45746202&offsets|0|0(+1U)]	iso-23-FXJYWV930Q		CCCCCCACTGCTAAAATTTGACTGGCTT	not-itr	CCCCCCACTGCTAAAATTTGACTGGCTT	na-28-KR2Y4BIYE8DQ		TACCCTGTAGATCCGAATTTGT	isomiR	exclusive~TACCCTGTAGATCCGAATTTGT~wildtype~hsa-18-468.1&WithFlank&17|-|48579859|48579932@7.28.22~[MIMAT0000253&hsa-miR-10a-5p&offsets|0|-1, m-18&17|-|48579905|48579926&offsets|0|0]	iso-22-UR9PHSDZN		GCATGGCCGTTCTTAGTTGG	rRF	GCATGGCCGTTCTTAGTTGG~clustered_U13369.1_+_-50_13364_Gonz45S_45S_50ntFlanks@5036.5055.20, hg38_21_+_8205938_8219352_RNA45SN2_45S_50ntFlanks@5023.5042.20, hg38_21_+_8388985_8402393_RNA45SN3_45S_50ntFlanks@5011.5030.20, hg38_21_+_8433172_8446622_RNA45SN1_45S_50ntFlanks@5034.5053.20, unplaced_AL353644.34_+_122223_135695_RNA45SN4_45S_50ntFlanks@5038.5057.20, unplaced_AL592188.60_+_105374_118830_RNA45S…	rRF-20-P4PWWX78
AGCTACATTGTCTGCTGGGTTTTT	isomiR	exclusive~AGCTACATTGTCTGCTGGGTTTTT~wildtype+U(s)~hsa-405-91.1&WithFlank&X|-|45746175|45746248@47.68.22(+2U)~[MIMAT0000278&hsa-miR-221-3p&offsets|0|-1(+2U), m-91&X|-|45746181|45746202&offsets|0|0(+2U)]	iso-24-FXJYWV93KQ		CCCCCCACTGCTAAATATGACTGGCTT	not-itr	hg38_rmsk_HY4_UniqID1098,Y_RNA.830-201_UniqID907	yRF-27-KR2Y4BVUNJQ		TAGCACCATCTGAAATCGG	isomiR	exclusive~TAGCACCATCTGAAATCGG~wildtype~hsa-315-26.1&WithFlank&7|-|130876743|130876813@45.63.19~[MIMAT0000086&hsa-miR-29a-3p&offsets|0|-3, m-26&7|-|130876749|130876769&offsets|0|-2]	iso-19-VFKMXBJ4		GCATTGGTGGTTCAGTGGTAGAATTCTCGCCTGC	tRF	ambiguous~GCATTGGTGGTTCAGTGGTAGAATTCTCGCCTGC~5'-half~trna128_GlyGCC_6_-_27870686_27870756@1.34.34, trna18_GlyGCC_16_+_70822597_70822667@1.34.34, trna19_GlyGCC_16_+_70823410_70823480@1.34.34, trna19_GlyGCC_2_-_157257659_157257729@1.34.34, trna24_GlyGCC_16_-_70812942_70813012@1.34.34, trna25_GlyGCC_16_-_70812114_70812184@1.34.34, trna5_GlyGCC_17_+_8029064_8029134@1.34.34, trna68_GlyGCC_1_-_16149363…	tRF-34-PNR8YP9LON4VHM
AGGAAGCCCTGGAGGGGCTGGAGG	isomiR	exclusive~AGGAAGCCCTGGAGGGGCTGGAGG~wildtype~hsa-316-323.1&WithFlank&7|+|151238443|151238514@7.30.24~[MIMAT0003880&hsa-miR-671-5p&offsets|0|+1, m-316&7|+|151238449|151238472&offsets|0|0]	iso-24-1BP76K6YHY		CCCCCCACTGCTAAATTTCACTGGCTT	not-itr	CCCCCCACTGCTAAATTTCACTGGCTT	na-27-KR2Y4BZ6NJQ		TAGCACCATCTGAAATCGGT	isomiR	exclusive~TAGCACCATCTGAAATCGGT~wildtype~hsa-315-26.1&WithFlank&7|-|130876743|130876813@45.64.20~[MIMAT0000086&hsa-miR-29a-3p&offsets|0|-2, m-26&7|-|130876749|130876769&offsets|0|-1]	iso-20-VFKMXBW3		GCATTGGTGGTTCAGTGGTAGAATTCTCGCCTGCC	tRF	ambiguous~GCATTGGTGGTTCAGTGGTAGAATTCTCGCCTGCC~5'-tRF~trna128_GlyGCC_6_-_27870686_27870756@1.35.35, trna18_GlyGCC_16_+_70822597_70822667@1.35.35, trna19_GlyGCC_16_+_70823410_70823480@1.35.35, trna19_GlyGCC_2_-_157257659_157257729@1.35.35, trna24_GlyGCC_16_-_70812942_70813012@1.35.35, trna25_GlyGCC_16_-_70812114_70812184@1.35.35, trna5_GlyGCC_17_+_8029064_8029134@1.35.35, trna68_GlyGCC_1_-_16149363…	tRF-35-PNR8YP9LON4VN1
AGGGCTGGGTCGGTCGGGCTGGGGCGC	rRF	AGGGCTGGGTCGGTCGGGCTGGGGCGC~clustered_U13369.1_+_-50_13364_Gonz45S_45S_50ntFlanks@10866.10892.27, hg38_21_+_8205938_8219352_RNA45SN2_45S_50ntFlanks@10834.10860.27, hg38_21_+_8388985_8402393_RNA45SN3_45S_50ntFlanks@10821.10847.27, hg38_21_+_8433172_8446622_RNA45SN1_45S_50ntFlanks@10869.10895.27, unplaced_AL353644.34_+_122223_135695_RNA45SN4_45S_50ntFlanks@10875.10901.27, unplaced_AL592188.60_+_105…	rRF-27-1J93MMRIRJM		CCCCCCACTGCTAAATTTGAATGGCTT	not-itr	hg38_rmsk_HY4_UniqID211,RNY4P9-201_UniqID689	yRF-27-KR2Y4BZUIJQ		TAGCACCATCTGAAATCGGTT	isomiR	exclusive~TAGCACCATCTGAAATCGGTT~wildtype~hsa-315-26.1&WithFlank&7|-|130876743|130876813@45.65.21~[MIMAT0000086&hsa-miR-29a-3p&offsets|0|-1, m-26&7|-|130876749|130876769&offsets|0|0]	iso-21-VFKMXBW3E		GCCCGGCTAGCTCAGTCGGTAGAGCATGAGACTCT	tRF	exclusive~GCCCGGCTAGCTCAGTCGGTAGAGCATGAGACTCT~5'-half~trna119_LysCTT_1_-_145395522_145395594@1.35.35, trna11_LysCTT_5_-_180648979_180649051@1.35.35, trna13_LysCTT_6_+_26556774_26556846@1.35.35, trna7_LysCTT_16_+_3225692_3225764@1.35.35, trna9_LysCTT_5_+_180634755_180634827@1.35.35	tRF-35-PSQP4PW3FJI0E7
AGGGGGAAAGTTCTATAGTCCT	isomiR	exclusive~AGGGGGAAAGTTCTATAGTCCT~wildtype~hsa-388-137.1&WithFlank&14|+|65471110|65471180@7.28.22, hsa-2691-137.1&WithFlank&14|-|65471108|65471178@7.28.22~[MIMAT0003294&hsa-miR-625-5p&offsets|0|+1, m-388&14|+|65471116|65471137&offsets|0|0], [TJU_CMC_MD2.ID00898.5p-miR&offsets|0|-2, m-2691&14|-|65471149|65471172&offsets|0|-2]	iso-22-1KO0YXVM3		CCCCCCACTGCTAAATTTGACT	not-itr	hg38_rmsk_HY4_UniqID971,hg38_rmsk_HY4_UniqID935,hg38_rmsk_HY4_UniqID580,hg38_rmsk_HY4_UniqID453,hg38_rmsk_HY4_UniqID788,hg38_rmsk_HY4_UniqID574,hg38_rmsk_HY4_UniqID1865,hg38_rmsk_HY4_UniqID983,hg38_rmsk_HY4_UniqID1507,hg38_rmsk_HY4_UniqID70,hg38_rmsk_HY4_UniqID321,hg38_rmsk_HY4_UniqID638,hg38_rmsk_HY4_UniqID784,hg38_rmsk_HY4_UniqID958,hg38_rmsk_HY4_UniqID1074,hg38_rmsk_HY4_UniqID357,Y_RNA.653-201…	yRF-22-KR2Y4BZU3		TAGCACCATCTGAAATCGGTTA	isomiR	exclusive~TAGCACCATCTGAAATCGGTTA~wildtype~hsa-315-26.1&WithFlank&7|-|130876743|130876813@45.66.22~[MIMAT0000086&hsa-miR-29a-3p&offsets|0|0, m-26&7|-|130876749|130876769&offsets|0|+1]	iso-22-VFKMXBW3O		GCCCGGCTAGCTCAGTCGGTAGAGCATGG	tRF	exclusive~GCCCGGCTAGCTCAGTCGGTAGAGCATGG~5'-tRF~trna10_LysCTT_16_+_3241501_3241573@1.29.29, trna13_LysCTT_14_-_58706613_58706685@1.29.29, trna2_LysCTT_15_+_79152904_79152976@1.29.29	tRF-29-PSQP4PW3FJF4
AGGTAGATAGAACAGGTCTTG	not-itr	AGGTAGATAGAACAGGTCTTG	na-21-1L5PBPSZ0		CCCCCCACTGCTAAATTTGACTCGCTT	not-itr	CCCCCCACTGCTAAATTTGACTCGCTT	na-27-KR2Y4BZU4VQ		TAGCACCATCTGAAATCGGTTT	isomiR	exclusive~TAGCACCATCTGAAATCGGTTT~wildtype+U(s)~hsa-315-26.1&WithFlank&7|-|130876743|130876813@45.65.21(+1U)~[MIMAT0000086&hsa-miR-29a-3p&offsets|0|-1(+1U), m-26&7|-|130876749|130876769&offsets|0|0(+1U)]	iso-22-VFKMXBW3Q		GCCCGGCTAGCTCAGTCGGTAGAGCATGGGACTC	tRF	exclusive~GCCCGGCTAGCTCAGTCGGTAGAGCATGGGACTC~5'-half~trna10_LysCTT_16_+_3241501_3241573@1.34.34, trna13_LysCTT_14_-_58706613_58706685@1.34.34, trna2_LysCTT_15_+_79152904_79152976@1.34.34	tRF-34-PSQP4PW3FJIKE5
AGGTAGATAGAACAGGTCTTGT	not-itr	AGGTAGATAGAACAGGTCTTGT	na-22-1L5PBPSZN		CCCCCCACTGCTAAATTTGACTG	not-itr	hg38_rmsk_HY4_UniqID971,hg38_rmsk_HY4_UniqID935,hg38_rmsk_HY4_UniqID453,hg38_rmsk_HY4_UniqID574,hg38_rmsk_HY4_UniqID1865,hg38_rmsk_HY4_UniqID983,hg38_rmsk_HY4_UniqID1507,hg38_rmsk_HY4_UniqID70,hg38_rmsk_HY4_UniqID321,hg38_rmsk_HY4_UniqID784,hg38_rmsk_HY4_UniqID958,hg38_rmsk_HY4_UniqID1074,hg38_rmsk_HY4_UniqID357,Y_RNA.653-201_UniqID1024,RNY4_UniqID13,Y_RNA.169-201_UniqID1824,Y_RNA.234-201_UniqID1…	yRF-23-KR2Y4BZUDP		TAGCACCATTTGAAATCAGT	isomiR	exclusive~TAGCACCATTTGAAATCAGT~wildtype~hsa-239-81.1&WithFlank&1|-|207802444|207802519@48.67.20, hsa-372-82.1&WithFlank&7|-|130877461|130877536@48.67.20~[MIMAT0000100&hsa-miR-29b-3p&offsets|0|-3, m-81&1|-|207802450|207802472&offsets|0|-3], [MIMAT0000100_1&hsa-miR-29b-3p&offsets|0|-3, m-82&7|-|130877467|130877489&offsets|0|-3]	iso-20-VFKNXB83		GCCCGGCTAGCTCAGTCGGTAGAGCATGGGACTCT	tRF	exclusive~GCCCGGCTAGCTCAGTCGGTAGAGCATGGGACTCT~5'-half~trna10_LysCTT_16_+_3241501_3241573@1.35.35, trna13_LysCTT_14_-_58706613_58706685@1.35.35, trna2_LysCTT_15_+_79152904_79152976@1.35.35	tRF-35-PSQP4PW3FJIKE7
AGTACCGTGAGTAATAATGCG	not-itr	AGTACCGTGAGTAATAATGCG	na-21-15MUSEDV0		CCCCCCACTGCTAAATTTGACTGGATT	not-itr	CCCCCCACTGCTAAATTTGACTGGATT	na-27-KR2Y4BZUN2Q		TAGCACCATTTGAAATCAGTG	isomiR	exclusive~TAGCACCATTTGAAATCAGTG~wildtype~hsa-239-81.1&WithFlank&1|-|207802444|207802519@48.68.21, hsa-372-82.1&WithFlank&7|-|130877461|130877536@48.68.21~[MIMAT0000100&hsa-miR-29b-3p&offsets|0|-2, m-81&1|-|207802450|207802472&offsets|0|-2], [MIMAT0000100_1&hsa-miR-29b-3p&offsets|0|-2, m-82&7|-|130877467|130877489&offsets|0|-2]	iso-21-VFKNXB830		GCCTGTACTGAGCTGCCCCGA	not-itr	GCCTGTACTGAGCTGCCCCGA	na-21-PYUYFYKSB
AGTAGTGTTTCCTACTTTATGG	not-itr	AGTAGTGTTTCCTACTTTATGG	na-22-1P9Z35ZQ4		CCCCCCACTGCTAAATTTGACTGGCAT	not-itr	CCCCCCACTGCTAAATTTGACTGGCAT	na-27-KR2Y4BZUNJI		TAGCACCATTTGAAATCAGTGTT	isomiR	exclusive~TAGCACCATTTGAAATCAGTGTT~wildtype~hsa-239-81.1&WithFlank&1|-|207802444|207802519@48.70.23, hsa-372-82.1&WithFlank&7|-|130877461|130877536@48.70.23~[MIMAT0000100&hsa-miR-29b-3p&offsets|0|0, m-81&1|-|207802450|207802472&offsets|0|0], [MIMAT0000100_1&hsa-miR-29b-3p&offsets|0|0, m-82&7|-|130877467|130877489&offsets|0|0]	iso-23-VFKNXB830E		GCCTGTACTGAGCTGCCCCGAG	not-itr	GCCTGTACTGAGCTGCCCCGAG	na-22-PYUYFYKSH
AGTCAGTTTGTCAAATACCCCAA	not-itr	AGTCAGTTTGTCAAATACCCCAA	na-23-167Y8BURDF		CCCCCCACTGCTAAATTTGACTGGCGT	not-itr	CCCCCCACTGCTAAATTTGACTGGCGT	na-27-KR2Y4BZUNJN		TAGCACCATTTGAAATCGG	isomiR	exclusive~TAGCACCATTTGAAATCGG~wildtype~hsa-223-51.1&WithFlank&1|-|207801860|207801930@45.63.19~[MIMAT0000681&hsa-miR-29c-3p&offsets|0|-3, m-51&1|-|207801866|207801886&offsets|0|-2]	iso-19-VFKNXBJ4		GCCTGTACTGAGCTGCCCCGAGA	not-itr	GCCTGTACTGAGCTGCCCCGAGA	na-23-PYUYFYKSX
AGTCAGTTTGTCAAATACCCCAAT	not-itr	AGTCAGTTTGTCAAATACCCCAAT	na-24-167Y8BURF7		CCCCCCACTGCTAAATTTGACTGGCTAT	not-itr	CCCCCCACTGCTAAATTTGACTGGCTAT	na-28-KR2Y4BZUNJ0I		TAGCACCATTTGAAATCGGTT	isomiR	exclusive~TAGCACCATTTGAAATCGGTT~wildtype~hsa-223-51.1&WithFlank&1|-|207801860|207801930@45.65.21~[MIMAT0000681&hsa-miR-29c-3p&offsets|0|-1, m-51&1|-|207801866|207801886&offsets|0|0]	iso-21-VFKNXBW3E		GCCTGTACTGAGCTGCCCCGAGT	not-itr	GCCTGTACTGAGCTGCCCCGAGT	na-23-PYUYFYKSZ
AGTCAGTTTGTCAAATACCCCAT	not-itr	AGTCAGTTTGTCAAATACCCCAT	na-23-167Y8BURDI		CCCCCCACTGCTAAATTTGACTGGCTATA	not-itr	CCCCCCACTGCTAAATTTGACTGGCTATA	na-29-KR2Y4BZUNJJB		TAGCACCATTTGAAATCGGTTA	isomiR	exclusive~TAGCACCATTTGAAATCGGTTA~wildtype~hsa-223-51.1&WithFlank&1|-|207801860|207801930@45.66.22~[MIMAT0000681&hsa-miR-29c-3p&offsets|0|0, m-51&1|-|207801866|207801886&offsets|0|+1]	iso-22-VFKNXBW3O		GCGCGGGTAAACGGCGGGAGTAACTATG	rRF	GCGCGGGTAAACGGCGGGAGTAACTATG~clustered_U13369.1_+_-50_13364_Gonz45S_45S_50ntFlanks@11701.11728.28, hg38_21_+_8205938_8219352_RNA45SN2_45S_50ntFlanks@11673.11700.28, hg38_21_+_8388985_8402393_RNA45SN3_45S_50ntFlanks@11664.11691.28, hg38_21_+_8433172_8446622_RNA45SN1_45S_50ntFlanks@11709.11736.28, unplaced_AL353644.34_+_122223_135695_RNA45SN4_45S_50ntFlanks@11726.11753.28, unplaced_AL592188.60_+_10…	rRF-28-QHROEJR0UID0
AGTCAGTTTGTCAAATACCCCATT	not-itr	AGTCAGTTTGTCAAATACCCCATT	na-24-167Y8BUR1E		CCCCCCACTGCTAAATTTGACTGGCTATT	not-itr	CCCCCCACTGCTAAATTTGACTGGCTATT	na-29-KR2Y4BZUNJJE		TAGGTTATCCGTGTTGCCTTCG	isomiR	exclusive~TAGGTTATCCGTGTTGCCTTCG~wildtype~hsa-439-590.1&WithFlank&14|+|101059763|101059832@7.28.22~[MIMAT0000452&hsa-miR-154-5p&offsets|0|0, m-439&14|+|101059769|101059790&offsets|0|0]	iso-22-V3VR7NPZK		GGAGGGGCAGAGAGCGAGACTTT	not-itr	GGAGGGGCAGAGAGCGAGACTTT	na-23-6K6PFJ5D0Q
AGTGGGGAACCCTTCCATGAGG	isomiR	exclusive~AGTGGGGAACCCTTCCATGAGG~wildtype~hsa-451-603.1&WithFlank&9|+|20716114|20716181@7.28.22~[MIMAT0002807&hsa-miR-491-5p&offsets|0|0, m-451&9|+|20716120|20716141&offsets|0|0]	iso-22-186D39JU4		CCCCCCACTGCTAAATTTGACTGGCTCT	not-itr	CCCCCCACTGCTAAATTTGACTGGCTCT	na-28-KR2Y4BZUNJ03		TATGGCACTGGTAGAATTCACT	isomiR	exclusive~TATGGCACTGGTAGAATTCACT~wildtype~hsa-41-534.1&WithFlank&7|-|129774921|129774993@6.27.22~[MIMAT0000261&hsa-miR-183-5p&offsets|0|0, m-41&7|-|129774966|129774987&offsets|-1|-1]	iso-22-V82YS2I63		GGAGGTAGTAGGTTGTATAG	not-itr	GGAGGTAGTAGGTTGTATAG	na-20-6KVLRYVP
AGTGGGTTATCAGAACT	not-itr	hg38_rmsk_HY4_UniqID568,hg38_rmsk_HY4_UniqID839,hg38_rmsk_HY4_UniqID1661,hg38_rmsk_HY4_UniqID1026,hg38_rmsk_HY4_UniqID1096,hg38_rmsk_HY4_UniqID1215,hg38_rmsk_HY4_UniqID319,hg38_rmsk_HY4_UniqID256,hg38_rmsk_HY4_UniqID1248,hg38_rmsk_HY4_UniqID1011,hg38_rmsk_HY4_UniqID1595,hg38_rmsk_HY4_UniqID1838,hg38_rmsk_HY4_UniqID416,hg38_rmsk_HY4_UniqID1544,hg38_rmsk_HY4_UniqID1464,hg38_rmsk_HY4_UniqID1134,hg38…	yRF-17-187QJB3		CCCCCCACTGCTAAATTTGACTGGCTG	not-itr	CCCCCCACTGCTAAATTTGACTGGCTG	na-27-KR2Y4BZUNJP		TCACAGTGAACCGGTCTCTTTA	isomiR	exclusive~TCACAGTGAACCGGTCTCTTTA~wildtype+A(s)~hsa-337-108.1&WithFlank&2|+|135665405|135665472@42.62.21(+1A), hsa-1123-117.1&WithFlank&3|+|35744484|35744553@44.64.21(+1A)~[MIMAT0000424&hsa-miR-128-3p&offsets|0|0(+1A), m-108&2|+|135665446|135665466&offsets|0|0(+1A)], [MIMAT0000424_1&hsa-miR-128-3p&offsets|0|0(+1A), m-117&3|+|35744527|35744547&offsets|0|0(+1A)]	iso-22-8F7B334ZO		GGAGGTAGTAGGTTGTGTGG	not-itr	GGAGGTAGTAGGTTGTGTGG	na-20-6KVLRY98
AGTTGGTCCGAGTGTTGT	not-itr	hg38_rmsk_HY5|RNY5_UniqID1423	yRF-18-1YSS1W0N		CCCCCCACTGCTAAATTTGACTGGCTTA	not-itr	Y_RNA.234-201_UniqID1566	yRF-28-KR2Y4BZUNJ0O		TCAGTGCACTACAGAACTTTGA	isomiR	exclusive~TCAGTGCACTACAGAACTTTGA~wildtype+A(s)~hsa-189-7.1&WithFlank&7|-|25949916|25949987@45.65.21(+1A)~[MIMAT0000243&hsa-miR-148a-3p&offsets|0|-1(+1A), m-7&7|-|25949922|25949943&offsets|0|-1(+1A)]	iso-22-83PI02EZL		GGAGGTAGTAGGTTGTGTGGT	not-itr	GGAGGTAGTAGGTTGTGTGGT	na-21-6KVLRY98E
AGTTGGTCCGAGTGTTGTG	not-itr	hg38_rmsk_HY5|RNY5_UniqID1423	yRF-19-1YSS1WK0		CCCCCCACTGCTAAATTTGACTGGCTTAA	not-itr	Y_RNA.234-201_UniqID1566	yRF-29-KR2Y4BZUNJKF		TCAGTGCACTACAGAACTTTGC	isomiR	exclusive~TCAGTGCACTACAGAACTTTGC~wildtype+C(s)~hsa-189-7.1&WithFlank&7|-|25949916|25949987@45.65.21(+1C)~[MIMAT0000243&hsa-miR-148a-3p&offsets|0|-1(+1C), m-7&7|-|25949922|25949943&offsets|0|-1(+1C)]	iso-22-83PI02EZM		GGAGGTAGTAGGTTGTGTGGTT	not-itr	GGAGGTAGTAGGTTGTGTGGTT	na-22-6KVLRY98Q
ATAGGTTTGGTCCTAGCCTTTCTATTAGCTCT	rRF	ATAGGTTTGGTCCTAGCCTTTCTATTAGCTCT~hg38_MT_+_598_1651_RNR1_12S_50ntFlanks@52.83.32	rRF-32-HKZ88XPZWQVI3		CCCCCCACTGCTAAATTTGACTGGCTTAAA	not-itr	Y_RNA.234-201_UniqID1566	yRF-30-KR2Y4BZUNJYB		TCCAGCATCAGTGATTTTGTTG	isomiR	exclusive~TCCAGCATCAGTGATTTTGTTG~wildtype~hsa-354-118.1&WithFlank&17|-|81125881|81125950@43.64.22~[MIMAT0000763&hsa-miR-338-3p&offsets|0|0, m-118&17|-|81125887|81125908&offsets|0|0]	iso-22-8PJ67EZWP		GGCCGTTCTTAGTTGG	rRF	GGCCGTTCTTAGTTGG~clustered_U13369.1_+_-50_13364_Gonz45S_45S_50ntFlanks@5040.5055.16, hg38_21_+_8205938_8219352_RNA45SN2_45S_50ntFlanks@5027.5042.16, hg38_21_+_8388985_8402393_RNA45SN3_45S_50ntFlanks@5015.5030.16, hg38_21_+_8433172_8446622_RNA45SN1_45S_50ntFlanks@5038.5053.16, unplaced_AL353644.34_+_122223_135695_RNA45SN4_45S_50ntFlanks@5042.5057.16, unplaced_AL592188.60_+_105374_118830_RNA45SN5_4…	rRF-16-6SYZ1Y0
ATATAATACAACCTGCTAAGTG	isomiR	exclusive~ATATAATACAACCTGCTAAGTG~wildtype~hsa-153-446.1&WithFlank&X|-|74218551|74218614@7.28.22~[MIMAT0004955&hsa-miR-374b-5p&offsets|0|0, m-153&X|-|74218587|74218608&offsets|0|0]	iso-22-HLHF0Y40P		CCCCCCACTGCTAAATTTGACTGGCTTAT	not-itr	CCCCCCACTGCTAAATTTGACTGGCTTAT	na-29-KR2Y4BZUNJKI		TCCAGCATCAGTGATTTTGTTGA	isomiR	exclusive~TCCAGCATCAGTGATTTTGTTGA~wildtype~hsa-354-118.1&WithFlank&17|-|81125881|81125950@43.65.23~[MIMAT0000763&hsa-miR-338-3p&offsets|0|+1, m-118&17|-|81125887|81125908&offsets|0|+1]	iso-23-8PJ67EZW0L		GGGAGCCAGGAAGTATTGATGT	isomiR	exclusive~GGGAGCCAGGAAGTATTGATGT~wildtype~hsa-326-196.1&WithFlank&X|-|139924154|139924223@7.28.22~[MIMAT0004776&hsa-miR-505-5p&offsets|0|0, m-326&X|-|139924195|139924217&offsets|0|-1]	iso-22-R0KKDLZEN
ATCACATTGCCAGGGATTACCAC	isomiR	exclusive~ATCACATTGCCAGGGATTACCAC~wildtype~hsa-547-42.1&WithFlank&9|+|95085221|95085291@45.67.23~[MIMAT0000418&hsa-miR-23b-3p&offsets|0|0, m-42&9|+|95085265|95085285&offsets|0|+2]	iso-23-H5IVJKI5D1		CCCCCCACTGCTAAATTTGACTGGCTTATT	not-itr	CCCCCCACTGCTAAATTTGACTGGCTTATT	na-30-KR2Y4BZUNJYN		TCCCTGAGACCCTAACTTGTG	isomiR	exclusive~TCCCTGAGACCCTAACTTGTG~wildtype~hsa-67-485.1&WithFlank&11|-|122099763|122099836@7.27.21, hsa-68-225.1&WithFlank&21|+|16590247|16590319@7.27.21~[MIMAT0000423&hsa-miR-125b-5p&offsets|0|-1, m-67&11|-|122099809|122099830&offsets|0|-1], [MIMAT0000423_1&hsa-miR-125b-5p&offsets|0|-1, m-68&21|+|16590253|16590274&offsets|0|-1]	iso-21-875D3ONW0		GGGATTGTAGTTCAATTGGTTAGAGCACCG	not-itr	GGGATTGTAGTTCAATTGGTTAGAGCACCG	na-30-RE9PYOZ3V02S
ATCACATTGCCAGGGATTACCACA	isomiR	exclusive~ATCACATTGCCAGGGATTACCACA~wildtype+A(s)~hsa-547-42.1&WithFlank&9|+|95085221|95085291@45.67.23(+1A)~[MIMAT0000418&hsa-miR-23b-3p&offsets|0|0(+1A), m-42&9|+|95085265|95085285&offsets|0|+2(+1A)]	iso-24-H5IVJKI5FU		CCCCCCACTGCTAAATTTGACTGGCTTC	not-itr	CCCCCCACTGCTAAATTTGACTGGCTTC	na-28-KR2Y4BZUNJ05		TCGAACCGTGAGTAATAATGCG	not-itr	TCGAACCGTGAGTAATAATGCG	na-22-WB341OU4K		GTAAACGGCGGGAGTAACTATG	rRF	GTAAACGGCGGGAGTAACTATG~clustered_U13369.1_+_-50_13364_Gonz45S_45S_50ntFlanks@11707.11728.22, hg38_21_+_8205938_8219352_RNA45SN2_45S_50ntFlanks@11679.11700.22, hg38_21_+_8388985_8402393_RNA45SN3_45S_50ntFlanks@11670.11691.22, hg38_21_+_8433172_8446622_RNA45SN1_45S_50ntFlanks@11715.11736.22, unplaced_AL353644.34_+_122223_135695_RNA45SN4_45S_50ntFlanks@11732.11753.22, unplaced_AL592188.60_+_105374_1…	rRF-22-SBMH63BXP
ATCACATTGCCAGGGATTTCC	isomiR	exclusive~ATCACATTGCCAGGGATTTCC~wildtype~hsa-447-31.1&WithFlank&19|-|13836589|13836657@43.63.21~[MIMAT0000078&hsa-miR-23a-3p&offsets|0|0, m-31&19|-|13836595|13836615&offsets|0|0]	iso-21-H5IVJKI9D		CCCCCCACTGCTAAATTTGACTGGCTTCT	not-itr	CCCCCCACTGCTAAATTTGACTGGCTTCT	na-29-KR2Y4BZUNJK3		TCGTACCGTGAGTAATAATGCT	isomiR	exclusive~TCGTACCGTGAGTAATAATGCT~wildtype+U(s)~hsa-114-40.1&WithFlank&9|+|136670610|136670680@44.64.21(+1U)~[MIMAT0000445&hsa-miR-126-3p&offsets|0|-1(+1U), m-40&9|+|136670653|136670674&offsets|0|-1(+1U)]	iso-22-WL341OU43		GTGCATGGCCGTTCTTAGTTGG	rRF	GTGCATGGCCGTTCTTAGTTGG~clustered_U13369.1_+_-50_13364_Gonz45S_45S_50ntFlanks@5034.5055.22, hg38_21_+_8205938_8219352_RNA45SN2_45S_50ntFlanks@5021.5042.22, hg38_21_+_8388985_8402393_RNA45SN3_45S_50ntFlanks@5009.5030.22, hg38_21_+_8433172_8446622_RNA45SN1_45S_50ntFlanks@5032.5053.22, unplaced_AL353644.34_+_122223_135695_RNA45SN4_45S_50ntFlanks@5036.5057.22, unplaced_AL592188.60_+_105374_118830_RNA4…	rRF-22-7F9177VN4
ATCACATTGCCAGGGATTTCCA	isomiR	exclusive~ATCACATTGCCAGGGATTTCCA~wildtype~hsa-447-31.1&WithFlank&19|-|13836589|13836657@43.64.22~[MIMAT0000078&hsa-miR-23a-3p&offsets|0|+1, m-31&19|-|13836595|13836615&offsets|0|+1]	iso-22-H5IVJKI92		CCCCCCACTGCTAAATTTGACTGGCTTTA	not-itr	CCCCCCACTGCTAAATTTGACTGGCTTTA	na-29-KR2Y4BZUNJKO		TCTTGGAGTAGGTCATTGGGTGA	isomiR	exclusive~TCTTGGAGTAGGTCATTGGGTGA~wildtype+A(s)~hsa-327-1223.1&WithFlank&14|+|100884490|100884570@7.28.22(+1A)~[MIMAT0002814&hsa-miR-432-5p&offsets|0|-1(+1A), m-327&14|+|100884496|100884518&offsets|0|-1(+1A)]	iso-23-WY5LR6ZK0L		GTTCGATTCCGGAGAGG	rRF	GTTCGATTCCGGAGAGG~clustered_U13369.1_+_-50_13364_Gonz45S_45S_50ntFlanks@4127.4143.17, hg38_21_+_8205938_8219352_RNA45SN2_45S_50ntFlanks@4114.4130.17, hg38_21_+_8388985_8402393_RNA45SN3_45S_50ntFlanks@4102.4118.17, hg38_21_+_8433172_8446622_RNA45SN1_45S_50ntFlanks@4125.4141.17, unplaced_AL353644.34_+_122223_135695_RNA45SN4_45S_50ntFlanks@4129.4145.17, unplaced_AL592188.60_+_105374_118830_RNA45SN5_…	rRF-17-7SIR624
ATCACATTGCCAGGGATTTCCAA	isomiR	exclusive~ATCACATTGCCAGGGATTTCCAA~wildtype~hsa-447-31.1&WithFlank&19|-|13836589|13836657@43.65.23~[MIMAT0000078&hsa-miR-23a-3p&offsets|0|+2, m-31&19|-|13836595|13836615&offsets|0|+2]	iso-23-H5IVJKI9DF		CCCCCCACTGCTAAATTTGACTGGCTTTTT	not-itr	RNY4_UniqID13	yRF-30-KR2Y4BZUNJZZ		TCTTGGAGTAGGTCATTGGGTGGT	isomiR	exclusive~TCTTGGAGTAGGTCATTGGGTGGT~wildtype+U(s)~hsa-327-1223.1&WithFlank&14|+|100884490|100884570@7.29.23(+1U)~[MIMAT0002814&hsa-miR-432-5p&offsets|0|0(+1U), m-327&14|+|100884496|100884518&offsets|0|0(+1U)]	iso-24-WY5LR6ZKJZ		GTTCTACAGTCCGACGA	not-itr	GTTCTACAGTCCGACGA	na-17-77033DL
ATCACATTGCCAGGGATTTCCAAT	isomiR	exclusive~ATCACATTGCCAGGGATTTCCAAT~wildtype+U(s)~hsa-447-31.1&WithFlank&19|-|13836589|13836657@43.65.23(+1U)~[MIMAT0000078&hsa-miR-23a-3p&offsets|0|+2(+1U), m-31&19|-|13836595|13836615&offsets|0|+2(+1U)]	iso-24-H5IVJKI9F7		CCCCCCACTGCTAAATTTGACTGGCTTTTTTTTT	not-itr	CCCCCCACTGCTAAATTTGACTGGCTTTTTTTTT	na-34-KR2Y4BZUNJZZKQ		TGAAGTAGTAGTTTGTGCTGTT	not-itr	TGAAGTAGTAGTTTGTGCTGTT	na-22-X0VL7YXYQ		GTTCTACAGTCCGACGATC	not-itr	GTTCTACAGTCCGACGATC	na-19-77033DID
ATCACATTGCCAGGGATTTCCAT	isomiR	exclusive~ATCACATTGCCAGGGATTTCCAT~wildtype+U(s)~hsa-447-31.1&WithFlank&19|-|13836589|13836657@43.64.22(+1U)~[MIMAT0000078&hsa-miR-23a-3p&offsets|0|+1(+1U), m-31&19|-|13836595|13836615&offsets|0|+1(+1U)]	iso-23-H5IVJKI9DI		CCCCCCACTGCTAAATTTGACTGGTAT	not-itr	CCCCCCACTGCTAAATTTGACTGGTAT	na-27-KR2Y4BZUN3I		TGAGAACTGAATTCCATAGGTT	isomiR	exclusive~TGAGAACTGAATTCCATAGGTT~wildtype+U(s)~hsa-70-169.1&WithFlank&10|+|102436514|102436584@7.26.20(+2U)~[MIMAT0002809&hsa-miR-146b-5p&offsets|0|-3(+2U), m-70&10|+|102436520|102436543&offsets|0|-4(+2U)]	iso-22-X2EUIRHKQ		GTTTCCGTAGTGTAGTGGTTATCACGTTCG	tRF	ambiguous~GTTTCCGTAGTGTAGTGGTTATCACGTTCG~5'-tRF~trna10_ValCAC_5_-_180649395_180649467@1.30.30, trna12_ValAAC_5_-_180645270_180645342@1.30.30, trna132_ValAAC_6_-_27721179_27721251@1.30.30, trna136_ValAAC_6_-_27648885_27648957@1.30.30, trna139_ValAAC_6_-_27618707_27618779@1.30.30, trna18_ValCAC_5_-_180529253_180529325@1.30.30, trna2_ValAAC_3_+_169490018_169490090@1.30.30, trna2_ValCAC_5_+_180524070…	tRF-30-79MP9P9NH57S
ATCACATTGCCAGGGATTTCCATT	isomiR	exclusive~ATCACATTGCCAGGGATTTCCATT~wildtype+U(s)~hsa-447-31.1&WithFlank&19|-|13836589|13836657@43.64.22(+2U)~[MIMAT0000078&hsa-miR-23a-3p&offsets|0|+1(+2U), m-31&19|-|13836595|13836615&offsets|0|+1(+2U)]	iso-24-H5IVJKI91E		CCCCCCACTGCTAAATTTGACTGGTTA	not-itr	CCCCCCACTGCTAAATTTGACTGGTTA	na-27-KR2Y4BZUN3O		TGAGATAGTAGTTTGTGCTGTT	not-itr	TGAGATAGTAGTTTGTGCTGTT	na-22-X2VL7YXYQ		GTTTCCGTAGTGTAGTGGTTATCACGTTCGCCTC	tRF	ambiguous~GTTTCCGTAGTGTAGTGGTTATCACGTTCGCCTC~5'-half~trna10_ValCAC_5_-_180649395_180649467@1.34.34, trna18_ValCAC_5_-_180529253_180529325@1.34.34, trna2_ValCAC_5_+_180524070_180524142@1.34.34, trna6_ValCAC_5_+_180600650_180600722@1.34.34, trna85_ValCAC_1_-_161369490_161369562@1.34.34, trna90_ValCAC_1_-_149684088_149684161@1.34.34, trna98_ValCAC_1_-_149298555_149298627@1.34.34, trna9_ValCAC_6_+_26…	tRF-34-79MP9P9NH57S15
ATCCCACCGCTGCCACCATT	not-itr	ATCCCACCGCTGCCACCATT	na-20-HR0VX6KN		CCCCCCACTGCTAAATTTGACTGGTTTT	not-itr	CCCCCCACTGCTAAATTTGACTGGTTTT	na-28-KR2Y4BZUN30Q		TGAGATGAAGCACTGTAGCT	isomiR	exclusive~TGAGATGAAGCACTGTAGCT~wildtype~hsa-211-3.1&WithFlank&5|+|149428938|149429003@41.60.20~[MIMAT0000435&hsa-miR-143-3p&offsets|0|-1, m-3&5|+|149428978|149428997&offsets|0|0]	iso-20-X2X02YVI		TAACAGTCTACAGCCATGGTCGT	isomiR	exclusive~TAACAGTCTACAGCCATGGTCGT~wildtype+U(s)~hsa-414-138.1&WithFlank&17|-|2049923|2049992@43.64.22(+1U)~[MIMAT0000426&hsa-miR-132-3p&offsets|0|0(+1U), m-138&17|-|2049929|2049950&offsets|0|0(+1U)]	iso-23-UFSXJ1I3DN
ATCCCACTCCTGACACCAT	not-itr	ATCCCACTCCTGACACCAT	na-19-HRERXF1I		CCCCCCACTGCTAAATTTGACTGGTTTTT	not-itr	CCCCCCACTGCTAAATTTGACTGGTTTTT	na-29-KR2Y4BZUN3KQ		TGAGATGAAGCACTGTAGCTC	isomiR	exclusive~TGAGATGAAGCACTGTAGCTC~wildtype~hsa-211-3.1&WithFlank&5|+|149428938|149429003@41.61.21~[MIMAT0000435&hsa-miR-143-3p&offsets|0|0, m-3&5|+|149428978|149428997&offsets|0|+1]	iso-21-X2X02YVID		TACAGTACTGTGATAACTGAAT	isomiR	exclusive~TACAGTACTGTGATAACTGAAT~wildtype+U(s)~hsa-314-17.1&WithFlank&1|-|65058437|65058505@44.64.21(+1U), hsa-16.1&WithFlank&9|+|4850291|4850386@55.75.21(+1U), hsa-3561.1&WithFlank&9|+|4850302|4850381@44.64.21(+1U)~[MIMAT0000099&hsa-miR-101-3p&offsets|0|0(+1U), m-17&1|-|65058443|65058462&offsets|0|+1(+1U)], [MIMAT0000099_1&hsa-miR-101-3p&offsets|0|0(+1U), m-16&9|+|4850345|4850364&offsets|0|+1(+1…	iso-22-UPUYXLEUI
ATCCCACTCCTGACACCATT	not-itr	ATCCCACTCCTGACACCATT	na-20-HRERXFKN		CCCCCCACTGCTAAATTTGCCTGGCTT	not-itr	CCCCCCACTGCTAAATTTGCCTGGCTT	na-27-KR2Y4BZVNJQ		TGAGATGAAGCACTGTAGCTCA	isomiR	exclusive~TGAGATGAAGCACTGTAGCTCA~wildtype~hsa-211-3.1&WithFlank&5|+|149428938|149429003@41.62.22~[MIMAT0000435&hsa-miR-143-3p&offsets|0|+1, m-3&5|+|149428978|149428997&offsets|0|+2]	iso-22-X2X02YVI2		TACCCTGTAGAACCGAATTTGT	isomiR	exclusive~TACCCTGTAGAACCGAATTTGT~wildtype~hsa-8-308.1&WithFlank&2|+|176150323|176150395@7.28.22~[MIMAT0000254&hsa-miR-10b-5p&offsets|0|-1, m-8&2|+|176150329|176150350&offsets|0|0]	iso-22-UR9PBSDZN
ATCCCTGCGGCGTCTCCAT	not-itr	ATCCCTGCGGCGTCTCCAT	na-19-HRX8M71I		CCCCCCACTGCTAATTTTGACTGGCTT	not-itr	CCCCCCACTGCTAATTTTGACTGGCTT	na-27-KR2Y4EZUNJQ		TGAGATGAAGCACTGTAGCTCT	isomiR	exclusive~TGAGATGAAGCACTGTAGCTCT~wildtype+U(s)~hsa-211-3.1&WithFlank&5|+|149428938|149429003@41.61.21(+1U)~[MIMAT0000435&hsa-miR-143-3p&offsets|0|0(+1U), m-3&5|+|149428978|149428997&offsets|0|+1(+1U)]	iso-22-X2X02YVI3		TACCCTGTAGAACCGAATTTGTG	isomiR	exclusive~TACCCTGTAGAACCGAATTTGTG~wildtype~hsa-8-308.1&WithFlank&2|+|176150323|176150395@7.29.23~[MIMAT0000254&hsa-miR-10b-5p&offsets|0|0, m-8&2|+|176150329|176150350&offsets|0|+1]	iso-23-UR9PBSDZ00
ATCGGGAATGTCGTGTCCGCCC	isomiR	exclusive~ATCGGGAATGTCGTGTCCGCCC~wildtype~hsa-95-258.1&WithFlank&3|-|49020154|49020227@48.69.22~[MIMAT0001343&hsa-miR-425-3p&offsets|0|0, m-258&3|-|49020160|49020181&offsets|+1|+1]	iso-22-H8O4W48VJ		CCCCCCCACTGCTAAATTTGACTGGCTTT	not-itr	CCCCCCCACTGCTAAATTTGACTGGCTTT	na-29-KRKIQOIYE8HQ		TGAGATGAAGCACTGTAGCTCTT	isomiR	exclusive~TGAGATGAAGCACTGTAGCTCTT~wildtype+U(s)~hsa-211-3.1&WithFlank&5|+|149428938|149429003@41.61.21(+2U)~[MIMAT0000435&hsa-miR-143-3p&offsets|0|0(+2U), m-3&5|+|149428978|149428997&offsets|0|+1(+2U)]	iso-23-X2X02YVIDQ		TACCCTGTAGATCCGAATTTGTG	isomiR	exclusive~TACCCTGTAGATCCGAATTTGTG~wildtype~hsa-18-468.1&WithFlank&17|-|48579859|48579932@7.29.23~[MIMAT0000253&hsa-miR-10a-5p&offsets|0|0, m-18&17|-|48579905|48579926&offsets|0|+1]	iso-23-UR9PHSDZ00
ATGACACGATCACTCCCGTTGAG	isomiR	exclusive~ATGACACGATCACTCCCGTTGAG~wildtype~hsa-95-258.1&WithFlank&3|-|49020154|49020227@8.30.23~[MIMAT0003393&hsa-miR-425-5p&offsets|+1|+1, m-95&3|-|49020200|49020221&offsets|+1|+2]	iso-23-IDEE293NDS		CCCCGGCATCTCCACCA	tRF	exclusive~CCCCGGCATCTCCACCA~3'-tRF~trna10_AlaCGC_6_+_26553731_26553802@59.75.17, trna119_AlaCGC_6_-_28641613_28641684@59.75.17, trna13_AlaCGC_2_+_157257281_157257352@59.75.17, trna13_AlaTGC_12_-_125406301_125406372@59.75.17, trna66_AlaTGC_6_+_28611222_28611293@59.75.17, trna8_AlaTGC_12_+_125424512_125424583@59.75.17, trna8_AlaTGC_5_+_180633868_180633939@59.75.17	tRF-17-KSPM852		TGAGGAAGTAGATTGTATAGTT	not-itr	TGAGGAAGTAGATTGTATAGTT	na-22-XKDL5YVPQ		TAGCAGCACGCAAATATTGGCG	not-itr	TAGCAGCACGCAAATATTGGCG	na-22-VFPH2EI8K
ATGACACGATCACTCCCGTTGAGT	isomiR	exclusive~ATGACACGATCACTCCCGTTGAGT~wildtype~hsa-95-258.1&WithFlank&3|-|49020154|49020227@8.31.24~[MIMAT0003393&hsa-miR-425-5p&offsets|+1|+2, m-95&3|-|49020200|49020221&offsets|+1|+3]	iso-24-IDEE293NHZ		CCCCTTGGGGTTGTAGGACCA	not-itr	CCCCTTGGGGTTGTAGGACCA	na-21-K79KZL61B		TGAGGAAGTAGGTTGTATAGTT	not-itr	TGAGGAAGTAGGTTGTATAGTT	na-22-XKDLRYVPQ		TAGCAGCACGTAAACATTGGCG	not-itr	TAGCAGCACGTAAACATTGGCG	na-22-VFPHUDI8K
ATTCTAATTTCTCCACGTCTTTG	isomiR	exclusive~ATTCTAATTTCTCCACGTCTTTG~wildtype~hsa-264-524.1&WithFlank&4|+|109488707|109488778@7.29.23~[MIMAT0003241&hsa-miR-576-5p&offsets|0|+1, m-264&4|+|109488713|109488735&offsets|0|0]	iso-23-I7DZ46M70P		CCCCTTGGGGTTGTAGGACCAC	not-itr	CCCCTTGGGGTTGTAGGACCAC	na-22-K79KZL611		TGAGGAAGTAGGTTGTGTGGTT	not-itr	TGAGGAAGTAGGTTGTGTGGTT	na-22-XKDLRY98Q		TAGCAGCACGTAAATACTGGCG	not-itr	TAGCAGCACGTAAATACTGGCG	na-22-VFPHUEE8K
CAAAGAATTCTCCTTTTGGGCT	isomiR	exclusive~CAAAGAATTCTCCTTTTGGGCT~wildtype~hsa-84-746.1&WithFlank&1|-|71067636|71067708@7.28.22~[MIMAT0000456&hsa-miR-186-5p&offsets|0|0, m-84&1|-|71067681|71067702&offsets|0|0]	iso-22-20D98ZZK3		CCCGTGTTCGGAAGATTTTC	not-itr	CCCGTGTTCGGAAGATTTTC	na-20-KW7SO2Z9		TGAGGAAGTAGTTTGTGCTGTT	not-itr	TGAGGAAGTAGTTTGTGCTGTT	na-22-XKDL7YXYQ		TAGCAGCACGTAAATATAGGCG	not-itr	TAGCAGCACGTAAATATAGGCG	na-22-VFPHUEHKK
CAAAGAATTCTCCTTTTGGGCTT	isomiR	exclusive~CAAAGAATTCTCCTTTTGGGCTT~wildtype~hsa-84-746.1&WithFlank&1|-|71067636|71067708@7.29.23~[MIMAT0000456&hsa-miR-186-5p&offsets|0|+1, m-84&1|-|71067681|71067702&offsets|0|+1]	iso-23-20D98ZZKDQ		CCCTTGGGGTTGTAGGACCA	not-itr	CCCTTGGGGTTGTAGGACCA	na-20-KZR39PO6		TGAGGCAGTAGGTTGTATAGT	not-itr	TGAGGCAGTAGGTTGTATAGT	na-21-XKJLRYVPE		TAGCAGCACGTAAATATCGGCG	not-itr	TAGCAGCACGTAAATATCGGCG	na-22-VFPHUEH8K
CAAAGAATTCTCCTTTTGGGCTTT	isomiR	exclusive~CAAAGAATTCTCCTTTTGGGCTTT~wildtype~hsa-84-746.1&WithFlank&1|-|71067636|71067708@7.30.24~[MIMAT0000456&hsa-miR-186-5p&offsets|0|+2, m-84&1|-|71067681|71067702&offsets|0|+2]	iso-24-20D98ZZKHQ		CCCTTGGGGTTGTAGGACCAC	not-itr	CCCTTGGGGTTGTAGGACCAC	na-21-KZR39PO6D		TGAGGCAGTAGGTTGTATAGTT	not-itr	TGAGGCAGTAGGTTGTATAGTT	na-22-XKJLRYVPQ		TAGCAGCACGTAAATATTGGCA	isomiR	exclusive~TAGCAGCACGTAAATATTGGCA~wildtype+A(s)~hsa-62-415.1&WithFlank&13|-|50048979|50049054@7.27.21(+1A), hsa-61-252.1&WithFlank&3|+|160404748|160404822@7.27.21(+1A)~[MIMAT0000069&hsa-miR-16-5p&offsets|0|-1(+1A), m-62&13|-|50049027|50049048&offsets|0|-1(+1A)], [MIMAT0000069_1&hsa-miR-16-5p&offsets|0|-1(+1A), m-61&3|+|160404754|160404775&offsets|0|-1(+1A)]	iso-22-VFPHUEI82
CAAAGAATTCTCCTTTTGGGCTTTT	isomiR	exclusive~CAAAGAATTCTCCTTTTGGGCTTTT~wildtype+U(s)~hsa-84-746.1&WithFlank&1|-|71067636|71067708@7.30.24(+1U)~[MIMAT0000456&hsa-miR-186-5p&offsets|0|+2(+1U), m-84&1|-|71067681|71067702&offsets|0|+2(+1U)]	iso-25-20D98ZZKNZ		CCGTGTTCGGAAGATTTTC	not-itr	CCGTGTTCGGAAGATTTTC	na-19-34Y8DEK5		TGAGGCAGTAGGTTGTGTGGTT	not-itr	TGAGGCAGTAGGTTGTGTGGTT	na-22-XKJLRY98Q		TAGCAGCACGTAAATATTGGCC	isomiR	exclusive~TAGCAGCACGTAAATATTGGCC~wildtype+C(s)~hsa-62-415.1&WithFlank&13|-|50048979|50049054@7.27.21(+1C), hsa-61-252.1&WithFlank&3|+|160404748|160404822@7.27.21(+1C)~[MIMAT0000069&hsa-miR-16-5p&offsets|0|-1(+1C), m-62&13|-|50049027|50049048&offsets|0|-1(+1C)], [MIMAT0000069_1&hsa-miR-16-5p&offsets|0|-1(+1C), m-61&3|+|160404754|160404775&offsets|0|-1(+1C)]	iso-22-VFPHUEI8J
CAACGGAATCCCAAAAGCA	isomiR	exclusive~CAACGGAATCCCAAAAGCA~wildtype~hsa-48-413.1&WithFlank&3|-|49020625|49020700@7.25.19~[MIMAT0000440&hsa-miR-191-5p&offsets|0|-4, m-48&3|-|49020672|49020694&offsets|0|-4]	iso-19-2HOMKBEU		CCTCCCACACCCAAGGCTTG	isomiR	exclusive~CCTCCCACACCCAAGGCTTG~wildtype~hsa-65-190.1&WithFlank&X|+|50003161|50003231@44.63.20~[MIMAT0004780&hsa-miR-532-3p&offsets|0|-2, m-190&X|+|50003204|50003225&offsets|0|-2]	iso-20-3R25K0QY		TGAGGCAGTAGTTTGTGCTGTT	not-itr	TGAGGCAGTAGTTTGTGCTGTT	na-22-XKJL7YXYQ		TAGCAGCACGTAAATATTGGCT	isomiR	exclusive~TAGCAGCACGTAAATATTGGCT~wildtype+U(s)~hsa-62-415.1&WithFlank&13|-|50048979|50049054@7.27.21(+1U), hsa-61-252.1&WithFlank&3|+|160404748|160404822@7.27.21(+1U)~[MIMAT0000069&hsa-miR-16-5p&offsets|0|-1(+1U), m-62&13|-|50049027|50049048&offsets|0|-1(+1U)], [MIMAT0000069_1&hsa-miR-16-5p&offsets|0|-1(+1U), m-61&3|+|160404754|160404775&offsets|0|-1(+1U)]	iso-22-VFPHUEI83
CAACGGAATCCCAAAAGCAG	isomiR	exclusive~CAACGGAATCCCAAAAGCAG~wildtype~hsa-48-413.1&WithFlank&3|-|49020625|49020700@7.26.20~[MIMAT0000440&hsa-miR-191-5p&offsets|0|-3, m-48&3|-|49020672|49020694&offsets|0|-3]	iso-20-2HOMKBFP		CCTGCGGAAGGATCATTG	not-itr	CCTGCGGAAGGATCATTG	na-18-3V60560P		TGAGGTAATAGTTTGTGCTGTT	not-itr	TGAGGTAATAGTTTGTGCTGTT	na-22-XKUL7YXYQ		TAGCAGCACGTAAATATTGGTG	isomiR	snp~TAGCAGCACGTAAATATTGGTG~[COSN500331]~[hsa-61-252.1&WithFlank&3|+|160404748|160404822]	iso-22-VFPHUEI8P
CAACGGAATCCCAAAAGCAGC	isomiR	exclusive~CAACGGAATCCCAAAAGCAGC~wildtype~hsa-48-413.1&WithFlank&3|-|49020625|49020700@7.27.21~[MIMAT0000440&hsa-miR-191-5p&offsets|0|-2, m-48&3|-|49020672|49020694&offsets|0|-2]	iso-21-2HOMKBFPD		CCTTGGGGTTGTAGGACCA	not-itr	CCTTGGGGTTGTAGGACCA	na-19-3YRNSKE2		TGAGGTAGAAGGTTGTATAGTT	not-itr	TGAGGTAGAAGGTTGTATAGTT	na-22-XKVBRYVPQ		TAGCAGCACGTAAATATTTGCG	not-itr	TAGCAGCACGTAAATATTTGCG	na-22-VFPHUEIYK
CAACGGAATCCCAAAAGCAGCT	isomiR	exclusive~CAACGGAATCCCAAAAGCAGCT~wildtype~hsa-48-413.1&WithFlank&3|-|49020625|49020700@7.28.22~[MIMAT0000440&hsa-miR-191-5p&offsets|0|-1, m-48&3|-|49020672|49020694&offsets|0|-1]	iso-22-2HOMKBFP3		CCTTGGGGTTGTAGGACCAC	not-itr	CCTTGGGGTTGTAGGACCAC	na-20-3YRNSK05		TGAGGTAGAAGTTTGTGCTGTT	not-itr	TGAGGTAGAAGTTTGTGCTGTT	na-22-XKVB7YXYQ		TAGCAGCACGTAAGTATTGGCG	not-itr	TAGCAGCACGTAAGTATTGGCG	na-22-VFPHU3I8K
CAACGGAATCCCAAAAGCAGCTG	isomiR	exclusive~CAACGGAATCCCAAAAGCAGCTG~wildtype~hsa-48-413.1&WithFlank&3|-|49020625|49020700@7.29.23~[MIMAT0000440&hsa-miR-191-5p&offsets|0|0, m-48&3|-|49020672|49020694&offsets|0|0]	iso-23-2HOMKBFPDP		CGAATCATTATTTGCTGCTCT	isomiR	exclusive~CGAATCATTATTTGCTGCTCT~wildtype~hsa-110-204.1&WithFlank&3|+|160404601|160404671@45.65.21~[MIMAT0004586&hsa-miR-15b-3p&offsets|0|-1, m-204&3|+|160404645|160404665&offsets|0|0]	iso-21-LEJXZVX9E		TGAGGTAGCAGATTGTATAGTT	not-itr	TGAGGTAGCAGATTGTATAGTT	na-22-XKVF5YVPQ		TAGGTAGTTTCCTGTTGTTGG	isomiR	exclusive~TAGGTAGTTTCCTGTTGTTGG~wildtype~hsa-146-1143.1&WithFlank&7|-|27169486|27169555@7.27.21~[MIMAT0001080&hsa-miR-196b-5p&offsets|0|-1, m-146&7|-|27169529|27169549&offsets|0|0]	iso-21-V31Z3W9Y0
CAACGGAATCCCAAAAGCAGCTGT	isomiR	exclusive~CAACGGAATCCCAAAAGCAGCTGT~wildtype~hsa-48-413.1&WithFlank&3|-|49020625|49020700@7.30.24~[MIMAT0000440&hsa-miR-191-5p&offsets|0|+1, m-48&3|-|49020672|49020694&offsets|0|+1]	iso-24-2HOMKBFPHN		CGACGCTAGCGGATCCT	not-itr	CGACGCTAGCGGATCCT	na-17-LH4J6M3		TGAGGTAGCAGGTTGTATAGTT	not-itr	TGAGGTAGCAGGTTGTATAGTT	na-22-XKVFRYVPQ		TAGGTAGTTTCCTGTTGTTGGG	isomiR	exclusive~TAGGTAGTTTCCTGTTGTTGGG~wildtype~hsa-146-1143.1&WithFlank&7|-|27169486|27169555@7.28.22~[MIMAT0001080&hsa-miR-196b-5p&offsets|0|0, m-146&7|-|27169529|27169549&offsets|0|+1]	iso-22-V31Z3W9Y4
CAACGGAATCCCAAAAGCAGCTGTT	isomiR	exclusive~CAACGGAATCCCAAAAGCAGCTGTT~wildtype~hsa-48-413.1&WithFlank&3|-|49020625|49020700@7.31.25~[MIMAT0000440&hsa-miR-191-5p&offsets|0|+2, m-48&3|-|49020672|49020694&offsets|0|+2]	iso-25-2HOMKBFPNN		CGACTGGTAACTGGGATGAAGT	not-itr	CGACTGGTAACTGGGATGAAGT	na-22-LIRONKIBN		TGAGGTAGCAGTTTGTGCTGTT	not-itr	TGAGGTAGCAGTTTGTGCTGTT	na-22-XKVF7YXYQ		TATAGCACTTGTCCCGGCCTGT	not-itr	TATAGCACTTGTCCCGGCCTGT	na-22-VP2ZSR67N
CAACGGAATCCCAAAAGCAGCTGTTT	isomiR	exclusive~CAACGGAATCCCAAAAGCAGCTGTTT~wildtype+U(s)~hsa-48-413.1&WithFlank&3|-|49020625|49020700@7.31.25(+1U)~[MIMAT0000440&hsa-miR-191-5p&offsets|0|+2(+1U), m-48&3|-|49020672|49020694&offsets|0|+2(+1U)]	iso-26-2HOMKBFPNNE		CGAGAGTAGGACGTTGCCAGGTT	not-itr	CGAGAGTAGGACGTTGCCAGGTT	na-23-L2SKENPP0E		TGAGGTAGTAAATTGTATAGTT	isomiR	snp~TGAGGTAGTAAATTGTATAGTT~[COSN22445737]~[hsa-19-453.1&WithFlank&X|-|53557190|53557273]	iso-22-XKVLDYVPQ		TATCAGCACGTAAATATTGGCG	not-itr	TATCAGCACGTAAATATTGGCG	na-22-V6PHUEI8K
CAACGGAATCCCAAAAGCAGCTT	isomiR	exclusive~CAACGGAATCCCAAAAGCAGCTT~wildtype+U(s)~hsa-48-413.1&WithFlank&3|-|49020625|49020700@7.28.22(+1U)~[MIMAT0000440&hsa-miR-191-5p&offsets|0|-1(+1U), m-48&3|-|49020672|49020694&offsets|0|-1(+1U)]	iso-23-2HOMKBFPDQ		CGAGTGACGTAGTGT	not-itr	CGAGTGACGTAGTGT	na-15-L3OW1W		TGAGGTAGTAATTTGTGCTGTT	not-itr	TGAGGTAGTAATTTGTGCTGTT	na-22-XKVLIYXYQ		TATCGCACTTGTCCCGGCCTGT	not-itr	TATCGCACTTGTCCCGGCCTGT	na-22-VS2ZSR67N
CAACGGAATCCCAAAAGCAGCTTT	isomiR	exclusive~CAACGGAATCCCAAAAGCAGCTTT~wildtype+U(s)~hsa-48-413.1&WithFlank&3|-|49020625|49020700@7.28.22(+2U)~[MIMAT0000440&hsa-miR-191-5p&offsets|0|-1(+2U), m-48&3|-|49020672|49020694&offsets|0|-1(+2U)]	iso-24-2HOMKBFPHQ		CGATAGGCCATGCGAGAGTAGGACGTTGCCAGGTT	not-itr	CGATAGGCCATGCGAGAGTAGGACGTTGCCAGGTT	na-35-LL66XU5L6HZ11N		TGAGGTAGTAGACTGTATAGTT	not-itr	TGAGGTAGTAGACTGTATAGTT	na-22-XKVLOYVPQ		TATTGCACCTGTCCCGGCCTGT	not-itr	TATTGCACCTGTCCCGGCCTGT	na-22-VY27SR67N
CAAGTCACTAGTGGTTCCGTTT	isomiR	exclusive~CAAGTCACTAGTGGTTCCGTTT~wildtype~hsa-238-500.1&WithFlank&X|-|151958578|151958657@7.28.22~[MIMAT0000281&hsa-miR-224-5p&offsets|+1|-2, m-238&X|-|151958630|151958651&offsets|0|0]	iso-22-232X738WQ		CGATATGGCATGAGA	not-itr	CGATATGGCATGAGA	na-15-LL9FX2		TGAGGTAGTAGATCGTATAGTT	not-itr	TGAGGTAGTAGATCGTATAGTT	na-22-XKVL5SVPQ		TATTGCACTCGTCCCGGCCTGT	not-itr	TATTGCACTCGTCCCGGCCTGT	na-22-VY29SR67N
CAAGTCACTAGTGGTTCCGTTTA	isomiR	exclusive~CAAGTCACTAGTGGTTCCGTTTA~wildtype~hsa-238-500.1&WithFlank&X|-|151958578|151958657@7.29.23~[MIMAT0000281&hsa-miR-224-5p&offsets|+1|-1, m-238&X|-|151958630|151958651&offsets|0|+1]	iso-23-232X738W0O		CGCGACCTCAGATCAGACGTGGCGACCCGCTGAATTTAAGC	rRF	CGCGACCTCAGATCAGACGTGGCGACCCGCTGAATTTAAGC~clustered_U13369.1_+_-50_13364_Gonz45S_45S_50ntFlanks@7985.8025.41, hg38_21_+_8205938_8219352_RNA45SN2_45S_50ntFlanks@7951.7991.41, hg38_21_+_8388985_8402393_RNA45SN3_45S_50ntFlanks@7942.7982.41, hg38_21_+_8433172_8446622_RNA45SN1_45S_50ntFlanks@7975.8015.41, unplaced_AL353644.34_+_122223_135695_RNA45SN4_45S_50ntFlanks@7982.8022.41, unplaced_AL592188.60_+…	rRF-41-LU3656OW6UKVXEY0D		TGAGGTAGTAGATTGCATAGTT	not-itr	TGAGGTAGTAGATTGCATAGTT	na-22-XKVL5YJPQ		TATTGCACTTGCCCCGGCCTGT	not-itr	TATTGCACTTGCCCCGGCCTGT	na-22-VY2ZPR67N
CACCCGTAGAACCGACCTTGCG	isomiR	exclusive~CACCCGTAGAACCGACCTTGCG~wildtype~hsa-10-151.1&WithFlank&19|+|51692612|51692684@7.28.22~[MIMAT0000689&hsa-miR-99b-5p&offsets|0|0, m-10&19|+|51692618|51692639&offsets|0|0]	iso-22-2RS20U3YK		CGCTAAACCATTCGTAGACGACCTGCTTC	rRF	CGCTAAACCATTCGTAGACGACCTGCTTC~clustered_U13369.1_+_-50_13364_Gonz45S_45S_50ntFlanks@12911.12939.29, hg38_21_+_8205938_8219352_RNA45SN2_45S_50ntFlanks@12896.12924.29, hg38_21_+_8388985_8402393_RNA45SN3_45S_50ntFlanks@12888.12916.29, hg38_21_+_8433172_8446622_RNA45SN1_45S_50ntFlanks@12932.12960.29, unplaced_AL353644.34_+_122223_135695_RNA45SN4_45S_50ntFlanks@12950.12978.29, unplaced_AL592188.60_+_1…	rRF-29-LXB6YWFH0YH5		TGAGGTAGTAGATTGTACAGTT	not-itr	TGAGGTAGTAGATTGTACAGTT	na-22-XKVL5YUPQ		TATTGCACTTGTCCCGACCTGT	isomiR	snp~TATTGCACTTGTCCCGACCTGT~[COSN20077949]~[hsa-409-9.1&WithFlank&13|+|91351318|91351388]	iso-22-VY2ZSRO7N
CAGCATTGTACAGGGCTATGA	isomiR	exclusive~CAGCATTGTACAGGGCTATGA~wildtype~hsa-481-12.1&WithFlank&20|+|3917498|3917569@46.66.21, hsa-13.1&WithFlank&5|-|168560898|168560979@56.76.21, hsa-2698.1&WithFlank&5|-|168560890|168560969@46.66.21, hsa-44219-44220.1&WithFlank&5|-|168560902|168560967@44.64.21~[MIMAT0000101&hsa-miR-103a-3p&offsets|+2|0, m-12&20|+|3917541|3917563&offsets|+2|0], [MIMAT0000101_1&hsa-miR-103a-3p&offsets|+2|0, m-13…	iso-21-JFZLJK44B		CGGAAGAAGGGGTGCCTGG	not-itr	CGGAAGAAGGGGTGCCTGG	na-19-MBOKRVH4		TGAGGTAGTAGATTGTATAGA	isomiR	exclusive~TGAGGTAGTAGATTGTATAGA~wildtype+A(s)~hsa-20-275.1&WithFlank&9|+|94176347|94176436@7.26.20(+1A), hsa-19-453.1&WithFlank&X|-|53557190|53557273@7.26.20(+1A)~[MIMAT0000067&hsa-let-7f-5p&offsets|0|-2(+1A), m-20&9|+|94176353|94176374&offsets|0|-2(+1A)], [MIMAT0000067_1&hsa-let-7f-5p&offsets|0|-2(+1A), m-19&X|-|53557246|53557267&offsets|0|-2(+1A)]	iso-21-XKVL5YVPB		TATTGCACTTGTCCCGGCCTGC	isomiR	exclusive~TATTGCACTTGTCCCGGCCTGC~wildtype+C(s)~hsa-409-9.1&WithFlank&13|+|91351318|91351388@44.64.21(+1C), hsa-1092-11.1&WithFlank&X|-|134169538|134169610@46.66.21(+1C)~[MIMAT0000092&hsa-miR-92a-3p&offsets|0|-1(+1C), m-9&13|+|91351361|91351382&offsets|0|-1(+1C)], [MIMAT0000092_1&hsa-miR-92a-3p&offsets|0|-1(+1C), m-11&X|-|134169544|134169565&offsets|0|-1(+1C)]	iso-22-VY2ZSR67M
CAGTGCAATGTTAAAAGGGCAT	isomiR	exclusive~CAGTGCAATGTTAAAAGGGCAT~wildtype~hsa-622-139.1&WithFlank&11|+|57641206|57641279@47.68.22~[MIMAT0000425&hsa-miR-130a-3p&offsets|0|0, m-139&11|+|57641252|57641273&offsets|0|0]	iso-22-J424YB1JI		CGGTATACCGAAGCTCTAGGTGCGGCA	not-itr	CGGTATACCGAAGCTCTAGGTGCGGCA	na-27-MLUSDI4KX82		TGAGGTAGTAGATTGTATAGC	isomiR	exclusive~TGAGGTAGTAGATTGTATAGC~wildtype+C(s)~hsa-20-275.1&WithFlank&9|+|94176347|94176436@7.26.20(+1C), hsa-19-453.1&WithFlank&X|-|53557190|53557273@7.26.20(+1C)~[MIMAT0000067&hsa-let-7f-5p&offsets|0|-2(+1C), m-20&9|+|94176353|94176374&offsets|0|-2(+1C)], [MIMAT0000067_1&hsa-let-7f-5p&offsets|0|-2(+1C), m-19&X|-|53557246|53557267&offsets|0|-2(+1C)]	iso-21-XKVL5YVPD		TCCAGTACTGAGCTGCCCCGA	not-itr	TCCAGTACTGAGCTGCCCCGA	na-21-8PUYFYKSB
CATAAAGTAGAAAGCACT	isomiR	exclusive~CATAAAGTAGAAAGCACT~wildtype~hsa-144-69.1&WithFlank&17|-|58331240|58331311@9.26.18~[MIMAT0000433&hsa-miR-142-5p&offsets|0|-3, m-144&17|-|58331286|58331305&offsets|+2|0]	iso-18-JO1PBJW		CGTGTTCGGAAGATTTTC	not-itr	CGTGTTCGGAAGATTTTC	na-18-MWW2FN05		TGAGGTAGTAGATTGTATAGCT	not-itr	TGAGGTAGTAGATTGTATAGCT	na-22-XKVL5YVP3		TCCAGTACTGAGCTGCCCCGAG	not-itr	TCCAGTACTGAGCTGCCCCGAG	na-22-8PUYFYKSH
CATAAAGTAGAAAGCACTAC	isomiR	exclusive~CATAAAGTAGAAAGCACTAC~wildtype~hsa-144-69.1&WithFlank&17|-|58331240|58331311@9.28.20~[MIMAT0000433&hsa-miR-142-5p&offsets|0|-1, m-144&17|-|58331286|58331305&offsets|+2|+2]	iso-20-JO1PBJE5		CTACCGTGCGTAGGA	not-itr	CTACCGTGCGTAGGA	na-15-417HV2		TGAGGTAGTAGATTGTATAGTA	isomiR	exclusive~TGAGGTAGTAGATTGTATAGTA~wildtype+A(s)~hsa-20-275.1&WithFlank&9|+|94176347|94176436@7.27.21(+1A), hsa-19-453.1&WithFlank&X|-|53557190|53557273@7.27.21(+1A)~[MIMAT0000067&hsa-let-7f-5p&offsets|0|-1(+1A), m-20&9|+|94176353|94176374&offsets|0|-1(+1A)], [MIMAT0000067_1&hsa-let-7f-5p&offsets|0|-1(+1A), m-19&X|-|53557246|53557267&offsets|0|-1(+1A)]	iso-22-XKVL5YVPO		TCCAGTACTGAGCTGCCCCGAGA	not-itr	TCCAGTACTGAGCTGCCCCGAGA	na-23-8PUYFYKSX
CATAAAGTAGAAAGCACTACT	isomiR	exclusive~CATAAAGTAGAAAGCACTACT~wildtype~hsa-144-69.1&WithFlank&17|-|58331240|58331311@9.29.21~[MIMAT0000433&hsa-miR-142-5p&offsets|0|0, m-144&17|-|58331286|58331305&offsets|+2|+3]	iso-21-JO1PBJE5E		CTAGGGATTGGCGGA	not-itr	CTAGGGATTGGCGGA	na-15-4K5YQ2		TGAGGTAGTAGATTGTATAGTC	isomiR	exclusive~TGAGGTAGTAGATTGTATAGTC~wildtype+C(s)~hsa-20-275.1&WithFlank&9|+|94176347|94176436@7.27.21(+1C), hsa-19-453.1&WithFlank&X|-|53557190|53557273@7.27.21(+1C)~[MIMAT0000067&hsa-let-7f-5p&offsets|0|-1(+1C), m-20&9|+|94176353|94176374&offsets|0|-1(+1C)], [MIMAT0000067_1&hsa-let-7f-5p&offsets|0|-1(+1C), m-19&X|-|53557246|53557267&offsets|0|-1(+1C)]	iso-22-XKVL5YVP5		TCCCGTACTGAGCTGCCCCGA	not-itr	TCCCGTACTGAGCTGCCCCGA	na-21-8SUYFYKSB
CATAAAGTAGAAAGCACTACTA	isomiR	exclusive~CATAAAGTAGAAAGCACTACTA~wildtype~hsa-144-69.1&WithFlank&17|-|58331240|58331311@9.30.22~[MIMAT0000433&hsa-miR-142-5p&offsets|0|+1, m-144&17|-|58331286|58331305&offsets|+2|+4]	iso-22-JO1PBJE5O		CTATACGACCTGCTGCCTTT	isomiR	exclusive~CTATACGACCTGCTGCCTTT~wildtype~hsa-90-98.1&WithFlank&9|+|94178835|94178922@61.80.20~[MIMAT0004484&hsa-let-7d-3p&offsets|0|-2, m-98&9|+|94178895|94178916&offsets|0|-2]	iso-20-4LL1XY3Z		TGAGGTAGTAGATTGTATAGTTC	isomiR	exclusive~TGAGGTAGTAGATTGTATAGTTC~wildtype+C(s)~hsa-20-275.1&WithFlank&9|+|94176347|94176436@7.28.22(+1C), hsa-19-453.1&WithFlank&X|-|53557190|53557273@7.28.22(+1C)~[MIMAT0000067&hsa-let-7f-5p&offsets|0|0(+1C), m-20&9|+|94176353|94176374&offsets|0|0(+1C)], [MIMAT0000067_1&hsa-let-7f-5p&offsets|0|0(+1C), m-19&X|-|53557246|53557267&offsets|0|0(+1C)]	iso-23-XKVL5YVP05		TCCCGTACTGAGCTGCCCCGAG	not-itr	TCCCGTACTGAGCTGCCCCGAG	na-22-8SUYFYKSH
CATCGGGAATGTCGTGTCCGCC	isomiR	exclusive~CATCGGGAATGTCGTGTCCGCC~wildtype~hsa-95-258.1&WithFlank&3|-|49020154|49020227@47.68.22~[MIMAT0001343&hsa-miR-425-3p&offsets|-1|-1, m-258&3|-|49020160|49020181&offsets|0|0]	iso-22-JS6ESWSSJ		CTCCAGCCTGAGCAACATAGCGAGACCCCGTCTCTA	not-itr	CTCCAGCCTGAGCAACATAGCGAGACCCCGTCTCTA	na-36-46PYFOJPL2KSW7B		TGAGGTAGTAGATTGTGCTGTT	not-itr	TGAGGTAGTAGATTGTGCTGTT	na-22-XKVL5YXYQ		TCCCGTACTGAGCTGCCCCGAGA	not-itr	TCCCGTACTGAGCTGCCCCGAGA	na-23-8SUYFYKSX
CATTATTACTTTTGGTACGC	isomiR	exclusive~CATTATTACTTTTGGTACGC~wildtype~hsa-114-40.1&WithFlank&9|+|136670610|136670680@7.26.20~[MIMAT0000444&hsa-miR-126-5p&offsets|0|-1, m-114&9|+|136670616|136670636&offsets|0|-1]	iso-20-JXYIZ8UV		CTCCAGCCTGAGCAACATAGCGAGACCCCGTCTCTT	not-itr	CTCCAGCCTGAGCAACATAGCGAGACCCCGTCTCTT	na-36-46PYFOJPL2KSW7E		TGAGGTAGTAGCTTGTGCTGTT	not-itr	TGAGGTAGTAGCTTGTGCTGTT	na-22-XKVLQYXYQ		TCCCTGAGACCCTAACTTGTGA	isomiR	exclusive~TCCCTGAGACCCTAACTTGTGA~wildtype~hsa-67-485.1&WithFlank&11|-|122099763|122099836@7.28.22, hsa-68-225.1&WithFlank&21|+|16590247|16590319@7.28.22~[MIMAT0000423&hsa-miR-125b-5p&offsets|0|0, m-67&11|-|122099809|122099830&offsets|0|0], [MIMAT0000423_1&hsa-miR-125b-5p&offsets|0|0, m-68&21|+|16590253|16590274&offsets|0|0]	iso-22-875D3ONWL
CATTATTACTTTTGGTACGCG	isomiR	exclusive~CATTATTACTTTTGGTACGCG~wildtype~hsa-114-40.1&WithFlank&9|+|136670610|136670680@7.27.21~[MIMAT0000444&hsa-miR-126-5p&offsets|0|0, m-114&9|+|136670616|136670636&offsets|0|0]	iso-21-JXYIZ8UV0		CTCCAGCCTGAGCAACATAGCGAGACCCCGTCTCTTA	not-itr	CTCCAGCCTGAGCAACATAGCGAGACCCCGTCTCTTA	na-37-46PYFOJPL2KSW7O		TGAGGTAGTAGGCTGTATAGT	not-itr	TGAGGTAGTAGGCTGTATAGT	na-21-XKVL6YVPE		TCCTATACTGAGCTGCCCCGAG	not-itr	TCCTATACTGAGCTGCCCCGAG	na-22-8XUYFYKSH
CCCACCACTGCTAAATTTGACTGGCTT	not-itr	CCCACCACTGCTAAATTTGACTGGCTT	na-27-K52Y4BZUNJQ		CTCCAGCCTGGGCAACATAGCGAGACCCCGTCTCTA	not-itr	CTCCAGCCTGGGCAACATAGCGAGACCCCGTCTCTA	na-36-46PY6OJPL2KSW7B		TGAGGTAGTAGGCTGTATAGTT	not-itr	TGAGGTAGTAGGCTGTATAGTT	na-22-XKVL6YVPQ		TCCTGAACTGAGCTGCCCCGA	not-itr	TCCTGAACTGAGCTGCCCCGA	na-21-8YBYFYKSB
CCCAGTGTTCAGACTACCTGTT	isomiR	exclusive~CCCAGTGTTCAGACTACCTGTT~wildtype~hsa-86-46.1&WithFlank&1|-|172144549|172144620@7.28.22, hsa-85-47.1&WithFlank&19|-|10817424|10817497@7.28.22~[MIMAT0000231&hsa-miR-199a-5p&offsets|0|-1, m-86&1|-|172144592|172144614&offsets|0|-1], [MIMAT0000231_1&hsa-miR-199a-5p&offsets|0|-1, m-85&19|-|10817469|10817491&offsets|0|-1]	iso-22-KP99FI0YQ		CTCCAGCCTGGGCAACATAGCGAGACCCCGTCTCTT	not-itr	CTCCAGCCTGGGCAACATAGCGAGACCCCGTCTCTT	na-36-46PY6OJPL2KSW7E		TGAGGTAGTAGGCTGTGTGGTT	not-itr	TGAGGTAGTAGGCTGTGTGGTT	na-22-XKVL6Y98Q		TCCTGAACTGAGCTGCCCCGAG	not-itr	TCCTGAACTGAGCTGCCCCGAG	na-22-8YBYFYKSH
CCCAGTGTTCAGACTACCTGTTC	isomiR	exclusive~CCCAGTGTTCAGACTACCTGTTC~wildtype~hsa-86-46.1&WithFlank&1|-|172144549|172144620@7.29.23, hsa-85-47.1&WithFlank&19|-|10817424|10817497@7.29.23~[MIMAT0000231&hsa-miR-199a-5p&offsets|0|0, m-86&1|-|172144592|172144614&offsets|0|0], [MIMAT0000231_1&hsa-miR-199a-5p&offsets|0|0, m-85&19|-|10817469|10817491&offsets|0|0]	iso-23-KP99FI0Y05		CTCCCACTGCTTCACTTGACTAGCCT	not-itr	hg38_rmsk_HY3_UniqID1876,hg38_rmsk_HY3_UniqID179,hg38_rmsk_HY3_UniqID520,hg38_rmsk_HY3_UniqID513,hg38_rmsk_HY3_UniqID743,hg38_rmsk_HY3_UniqID273,hg38_rmsk_HY3_UniqID511,Y_RNA.439-201_UniqID564,hg38_rmsk_HY3_UniqID191,hg38_rmsk_HY3_UniqID1830,hg38_rmsk_HY3_UniqID869,hg38_rmsk_HY3_UniqID1342,hg38_rmsk_HY3_UniqID1796,hg38_rmsk_HY3_UniqID1018,Y_RNA.409-201_UniqID1073,Y_RNA.571-201_UniqID1856,hg38_rms…	yRF-26-4REVY5ZDV1E		TGAGGTAGTAGGTCGTATAGT	not-itr	TGAGGTAGTAGGTCGTATAGT	na-21-XKVLRSVPE		TCCTGAACTGAGCTGCCCCGAGA	not-itr	TCCTGAACTGAGCTGCCCCGAGA	na-23-8YBYFYKSX
CCCATAAAGTAGAAAGCACT	isomiR	exclusive~CCCATAAAGTAGAAAGCACT~wildtype~hsa-144-69.1&WithFlank&17|-|58331240|58331311@7.26.20~[MIMAT0000433&hsa-miR-142-5p&offsets|-2|-3, m-144&17|-|58331286|58331305&offsets|0|0]	iso-20-KQB3FBPI		CTCCCACTGCTTCACTTGACTAGCCTA	not-itr	hg38_rmsk_HY3_UniqID743,Y_RNA.111-201_UniqID1500,Y_RNA.66-201_UniqID201,Y_RNA.7-201_UniqID1114,RNY3P2-201_UniqID1157,Y_RNA.657-201_UniqID1216,Y_RNA.33-201_UniqID1344,Y_RNA.359-201_UniqID1360,Y_RNA.47-201_UniqID705,RNY3P8-201_UniqID952	yRF-27-4REVY5ZDV1O		TGAGGTAGTAGGTCGTATAGTT	not-itr	TGAGGTAGTAGGTCGTATAGTT	na-22-XKVLRSVPQ		TCCTGCACTGAGCTGCCCCGA	not-itr	TCCTGCACTGAGCTGCCCCGA	na-21-8Y2YFYKSB
CCCATAAAGTAGAAAGCACTA	isomiR	exclusive~CCCATAAAGTAGAAAGCACTA~wildtype~hsa-144-69.1&WithFlank&17|-|58331240|58331311@7.27.21~[MIMAT0000433&hsa-miR-142-5p&offsets|-2|-2, m-144&17|-|58331286|58331305&offsets|0|+1]	iso-21-KQB3FBPIB		CTCCCCACTGCTAAATTTGACTGGCTT	not-itr	CTCCCCACTGCTAAATTTGACTGGCTT	na-27-4R2Y4BZUNJQ		TGAGGTAGTAGGTTATATAGTT	not-itr	TGAGGTAGTAGGTTATATAGTT	na-22-XKVLRXVPQ		TCCTGCACTGAGCTGCCCCGAG	not-itr	TCCTGCACTGAGCTGCCCCGAG	na-22-8Y2YFYKSH
CCCATAAAGTAGAAAGCACTAC	isomiR	exclusive~CCCATAAAGTAGAAAGCACTAC~wildtype~hsa-144-69.1&WithFlank&17|-|58331240|58331311@7.28.22~[MIMAT0000433&hsa-miR-142-5p&offsets|-2|-1, m-144&17|-|58331286|58331305&offsets|0|+2]	iso-22-KQB3FBPI1		CTCGGCGTGGCGTCGGTCGTG	isomiR	exclusive~CTCGGCGTGGCGTCGGTCGTG~wildtype~hsa-112-66.1&WithFlank&10|-|103394294|103394367@47.67.21~[MIMAT0005951&hsa-miR-1307-3p&offsets|+1|0, m-66&10|-|103394300|103394322&offsets|+1|-1]	iso-21-48M8MSSW0		TGAGGTAGTAGGTTGCATAGT	not-itr	TGAGGTAGTAGGTTGCATAGT	na-21-XKVLRYJPE		TCCTGTACAGAGCTGCCCCGAG	not-itr	TCCTGTACAGAGCTGCCCCGAG	na-22-8YUPFYKSH
CCCATAAAGTAGAAAGCACTACA	isomiR	exclusive~CCCATAAAGTAGAAAGCACTACA~wildtype+A(s)~hsa-144-69.1&WithFlank&17|-|58331240|58331311@7.28.22(+1A)~[MIMAT0000433&hsa-miR-142-5p&offsets|-2|-1(+1A), m-144&17|-|58331286|58331305&offsets|0|+2(+1A)]	iso-23-KQB3FBPIU		CTGCATGGACTACATATGGTTGAGGGTTGTA	not-itr	CTGCATGGACTACATATGGTTGAGGGTTGTA	na-31-NF9DUQI3XK7WB		TGAGGTAGTAGGTTGCATAGTT	not-itr	TGAGGTAGTAGGTTGCATAGTT	na-22-XKVLRYJPQ		TCCTGTACCGAGCTGCCCCGA	not-itr	TCCTGTACCGAGCTGCCCCGA	na-21-8YUSFYKSB
CCCATTCTTGCGACCCGGGTTCGATTCCCGGGCGGCGCACCA	tRF	exclusive~CCCATTCTTGCGACCCGGGTTCGATTCCCGGGCGGCGCACCA~3'-half~trna27_GlyCCC_2_-_70476123_70476193@33.74.42, trna34_GlyCCC_16_-_686736_686806@33.74.42	tRF-42-KQWYL1M3WE8S68L52		CTGCGGAAGGATCATTG	not-itr	CTGCGGAAGGATCATTG	na-17-NHOKHQP		TGAGGTAGTAGGTTGTACAGTT	not-itr	TGAGGTAGTAGGTTGTACAGTT	na-22-XKVLRYUPQ		TCCTGTACCGAGCTGCCCCGAG	not-itr	TCCTGTACCGAGCTGCCCCGAG	na-22-8YUSFYKSH
CCCCACTGCTAAATTTGACTGGCTT	not-itr	hg38_rmsk_HY4_UniqID724,hg38_rmsk_HY4_UniqID935,hg38_rmsk_HY4_UniqID453,RNY4P18-201_UniqID1639,hg38_rmsk_HY4_UniqID70,hg38_rmsk_HY4_UniqID321,hg38_rmsk_HY4_UniqID784,hg38_rmsk_HY4_UniqID958,hg38_rmsk_HY4_UniqID1074,hg38_rmsk_HY4_UniqID1818,hg38_rmsk_HY4_UniqID357,hg38_rmsk_HY4_UniqID1392,RNY4_UniqID13,RNY4P25-201_UniqID1372,Y_RNA.169-201_UniqID1824,Y_RNA.234-201_UniqID1566	yRF-25-K6NIBNXI6Z		CTGGGAACCCCGAGTGACGTAGTGT	not-itr	CTGGGAACCCCGAGTGACGTAGTGT	na-25-NKBRL3OW1W		TGAGGTAGTAGGTTGTATAGCT	not-itr	TGAGGTAGTAGGTTGTATAGCT	na-22-XKVLRYVP3		TCCTGTACCGAGCTGCCCCGAGA	not-itr	TCCTGTACCGAGCTGCCCCGAGA	na-23-8YUSFYKSX
CCCCCACAACCGCGCTTGACTAGCTTGCTGTTT	not-itr	hg38_rmsk_HY5|RNY5_UniqID1423	yRF-33-KR0DLVZDVIXY0Q		CTTGGGGTTGTAGGACCA	not-itr	CTTGGGGTTGTAGGACCA	na-18-N8RYV2D2		TGAGGTAGTAGGTTGTATAGTC	isomiR	exclusive~TGAGGTAGTAGGTTGTATAGTC~wildtype+C(s)~hsa-6-426.1&WithFlank&11|-|122146517|122146595@7.27.21(+1C), hsa-5-180.1&WithFlank&22|+|46112746|46112827@7.27.21(+1C), hsa-4-181.1&WithFlank&9|+|94175956|94176040@7.27.21(+1C)~[MIMAT0000062&hsa-let-7a-5p&offsets|0|-1(+1C), m-6&11|-|122146568|122146589&offsets|0|-1(+1C)], [MIMAT0000062_1&hsa-let-7a-5p&offsets|0|-1(+1C), m-5&22|+|46112752|46112773&off…	iso-22-XKVLRYVP5		TCCTGTACTGAGCCGCCCCGA	not-itr	TCCTGTACTGAGCCGCCCCGA	na-21-8YUYFSKSB
CCCCCACTGCTAAATTTGACTGGCT	not-itr	hg38_rmsk_HY4_UniqID935,hg38_rmsk_HY4_UniqID453,RNY4P18-201_UniqID1639,hg38_rmsk_HY4_UniqID70,hg38_rmsk_HY4_UniqID321,hg38_rmsk_HY4_UniqID784,hg38_rmsk_HY4_UniqID958,hg38_rmsk_HY4_UniqID1074,hg38_rmsk_HY4_UniqID357,hg38_rmsk_HY4_UniqID1392,RNY4_UniqID13,RNY4P25-201_UniqID1372,Y_RNA.169-201_UniqID1824,Y_RNA.234-201_UniqID1566	yRF-25-KREVUEZD9I		CTTTCGGGCCCGCCTGA	not-itr	CTTTCGGGCCCGCCTGA	na-17-N9R1L7L		TGAGGTAGTAGGTTGTATAGTTC	isomiR	exclusive~TGAGGTAGTAGGTTGTATAGTTC~wildtype+C(s)~hsa-6-426.1&WithFlank&11|-|122146517|122146595@7.28.22(+1C), hsa-5-180.1&WithFlank&22|+|46112746|46112827@7.28.22(+1C), hsa-4-181.1&WithFlank&9|+|94175956|94176040@7.28.22(+1C)~[MIMAT0000062&hsa-let-7a-5p&offsets|0|0(+1C), m-6&11|-|122146568|122146589&offsets|0|0(+1C)], [MIMAT0000062_1&hsa-let-7a-5p&offsets|0|0(+1C), m-5&22|+|46112752|46112773&offse…	iso-23-XKVLRYVP05		TCCTGTACTGAGCCGCCCCGAG	not-itr	TCCTGTACTGAGCCGCCCCGAG	na-22-8YUYFSKSH
CCCCCACTGCTAAATTTGACTGGCTA	not-itr	CCCCCACTGCTAAATTTGACTGGCTA	na-26-KREVUEZD9IB		GAAAGATTAAGGCAAGAGGTTAGC	not-itr	GAAAGATTAAGGCAAGAGGTTAGC	na-24-O0IO6O5329		TGAGGTAGTAGGTTGTATGGT	isomiR	exclusive~TGAGGTAGTAGGTTGTATGGT~wildtype~hsa-37-324.1&WithFlank&21|+|16539832|16539910@7.27.21~[MIMAT0000064&hsa-let-7c-5p&offsets|0|-1, m-37&21|+|16539838|16539859&offsets|0|-1]	iso-21-XKVLRYV8E		TCCTGTACTGAGCCGCCCCGAGA	not-itr	TCCTGTACTGAGCCGCCCCGAGA	na-23-8YUYFSKSX
CCCCCACTGCTAAATTTGACTGGCTT	not-itr	hg38_rmsk_HY4_UniqID935,hg38_rmsk_HY4_UniqID453,RNY4P18-201_UniqID1639,hg38_rmsk_HY4_UniqID70,hg38_rmsk_HY4_UniqID321,hg38_rmsk_HY4_UniqID784,hg38_rmsk_HY4_UniqID958,hg38_rmsk_HY4_UniqID1074,hg38_rmsk_HY4_UniqID357,hg38_rmsk_HY4_UniqID1392,RNY4_UniqID13,RNY4P25-201_UniqID1372,Y_RNA.169-201_UniqID1824,Y_RNA.234-201_UniqID1566	yRF-26-KREVUEZD9IE		GACCCGCGGGCGCTCTCCAGTCCTTTT	not-itr	GACCCGCGGGCGCTCTCCAGTCCTTTT	na-27-ORQKL98P8ZQ		TGAGGTAGTAGGTTGTATGGTTT	isomiR	exclusive~TGAGGTAGTAGGTTGTATGGTTT~wildtype~hsa-37-324.1&WithFlank&21|+|16539832|16539910@7.29.23~[MIMAT0000064&hsa-let-7c-5p&offsets|0|+1, m-37&21|+|16539838|16539859&offsets|0|+1]	iso-23-XKVLRYV80Q		TCCTGTACTGAGCTACCCCGAG	not-itr	TCCTGTACTGAGCTACCCCGAG	na-22-8YUYFXKSH
CCCCCACTGCTAAATTTGACTGGCTTA	not-itr	RNY4P18-201_UniqID1639,RNY4P25-201_UniqID1372,Y_RNA.234-201_UniqID1566	yRF-27-KREVUEZD9IO		GACTATAGAACTTTCCCCCTCAA	isomiR	exclusive~GACTATAGAACTTTCCCCCTCAA~wildtype+A(s)~hsa-388-137.1&WithFlank&14|+|65471110|65471180@44.65.22(+1A), hsa-2691-137.1&WithFlank&14|-|65471108|65471178@44.65.22(+1A)~[MIMAT0004808&hsa-miR-625-3p&offsets|0|0(+1A), m-137&14|+|65471153|65471174&offsets|0|0(+1A)], [TJU_CMC_MD2.ID00898.3p-miR&offsets|0|0(+1A), m-137&14|-|65471114|65471135&offsets|0|0(+1A)]	iso-23-OXVBN9K7DF		TGAGGTAGTAGGTTGTGAGGTT	not-itr	TGAGGTAGTAGGTTGTGAGGTT	na-22-XKVLRYXKQ		TCCTGTACTGAGCTGCCCCAA	isomiR	exclusive~TCCTGTACTGAGCTGCCCCAA~wildtype+A(s)~hsa-107-536.1&WithFlank&8|-|41660439|41660511@7.25.19(+2A), hsa-106-561.1&WithFlank&8|+|41660438|41660510@7.25.19(+2A), hsa-106-2784.1&WithFlank&8|+|41660438|41660514@7.25.19(+2A)~[MIMAT0002177&hsa-miR-486-5p&offsets|0|-3(+2A), m-107&8|-|41660484|41660505&offsets|0|-3(+2A)], [MIMAT0002177_1&hsa-miR-486-5p&offsets|0|-3(+2A), TJU_CMC_MD2.ID03138.5p-miR&…	iso-21-8YUYFYK6B
CCCCCACTGCTAAATTTGACTGGCTTT	not-itr	RNY4_UniqID13,Y_RNA.169-201_UniqID1824	yRF-27-KREVUEZD9IQ		GACTATAGAACTTTCCCCCTCAT	isomiR	exclusive~GACTATAGAACTTTCCCCCTCAT~wildtype~hsa-388-137.1&WithFlank&14|+|65471110|65471180@44.66.23, hsa-2691-137.1&WithFlank&14|-|65471108|65471178@44.66.23~[MIMAT0004808&hsa-miR-625-3p&offsets|0|+1, m-137&14|+|65471153|65471174&offsets|0|+1], [TJU_CMC_MD2.ID00898.3p-miR&offsets|0|+1, m-137&14|-|65471114|65471135&offsets|0|+1]	iso-23-OXVBN9K7DI		TGAGGTAGTAGGTTGTGTAGTTT	isomiR	snp~TGAGGTAGTAGGTTGTGTAGTTT~[COSN1263052]~[hsa-5-180.1&WithFlank&22|+|46112746|46112827]	iso-23-XKVLRY9P0Q		TCCTGTACTGAGCTGCCCCAAG	not-itr	TCCTGTACTGAGCTGCCCCAAG	na-22-8YUYFYK6H
CCCCCACTGCTAAATTTGACTGGCTTTT	not-itr	RNY4_UniqID13,Y_RNA.169-201_UniqID1824	yRF-28-KREVUEZD9I0Q		GACTATAGAACTTTCCCCCTCATT	isomiR	exclusive~GACTATAGAACTTTCCCCCTCATT~wildtype+U(s)~hsa-388-137.1&WithFlank&14|+|65471110|65471180@44.66.23(+1U), hsa-2691-137.1&WithFlank&14|-|65471108|65471178@44.66.23(+1U)~[MIMAT0004808&hsa-miR-625-3p&offsets|0|+1(+1U), m-137&14|+|65471153|65471174&offsets|0|+1(+1U)], [TJU_CMC_MD2.ID00898.3p-miR&offsets|0|+1(+1U), m-137&14|-|65471114|65471135&offsets|0|+1(+1U)]	iso-24-OXVBN9K71E		TGAGGTAGTAGGTTGTGTGGTAA	isomiR	exclusive~TGAGGTAGTAGGTTGTGTGGTAA~wildtype+A(s)~hsa-14-171.1&WithFlank&22|+|46113685|46113772@7.27.21(+2A)~[MIMAT0000063&hsa-let-7b-5p&offsets|0|-1(+2A), m-14&22|+|46113691|46113712&offsets|0|-1(+2A)]	iso-23-XKVLRY980F		TCCTGTACTGAGCTGCCCCGAC	isomiR	exclusive~TCCTGTACTGAGCTGCCCCGAC~wildtype+C(s)~hsa-107-536.1&WithFlank&8|-|41660439|41660511@7.27.21(+1C), hsa-106-561.1&WithFlank&8|+|41660438|41660510@7.27.21(+1C), hsa-106-2784.1&WithFlank&8|+|41660438|41660514@7.27.21(+1C)~[MIMAT0002177&hsa-miR-486-5p&offsets|0|-1(+1C), m-107&8|-|41660484|41660505&offsets|0|-1(+1C)], [MIMAT0002177_1&hsa-miR-486-5p&offsets|0|-1(+1C), TJU_CMC_MD2.ID03138.5p-miR…	iso-22-8YUYFYKS1
CCCCCACTGCTAAATTTGACTGGCTTTTT	not-itr	RNY4_UniqID13	yRF-29-KREVUEZD9IKQ		GACTCTTAGCGGTGGATCACTCGGCT	rRF	GACTCTTAGCGGTGGATCACTCGGCT~clustered_U13369.1_+_-50_13364_Gonz45S_45S_50ntFlanks@6674.6699.26, hg38_21_+_8205938_8219352_RNA45SN2_45S_50ntFlanks@6635.6660.26, hg38_21_+_8388985_8402393_RNA45SN3_45S_50ntFlanks@6623.6648.26, hg38_21_+_8433172_8446622_RNA45SN1_45S_50ntFlanks@6652.6677.26, unplaced_AL353644.34_+_122223_135695_RNA45SN4_45S_50ntFlanks@6655.6680.26, unplaced_AL592188.60_+_105374_118830_…	rRF-26-O9YJR8H5WJE		TGAGGTAGTAGGTTGTGTGGTTA	isomiR	exclusive~TGAGGTAGTAGGTTGTGTGGTTA~wildtype+A(s)~hsa-14-171.1&WithFlank&22|+|46113685|46113772@7.28.22(+1A)~[MIMAT0000063&hsa-let-7b-5p&offsets|0|0(+1A), m-14&22|+|46113691|46113712&offsets|0|0(+1A)]	iso-23-XKVLRY980O		TCCTGTACTGAGCTGCCCCGAGC	isomiR	exclusive~TCCTGTACTGAGCTGCCCCGAGC~wildtype~hsa-106-561.1&WithFlank&8|+|41660438|41660510@7.29.23, hsa-106-2784.1&WithFlank&8|+|41660438|41660514@7.29.23~[MIMAT0002177_1&hsa-miR-486-5p&offsets|0|+1, TJU_CMC_MD2.ID03138.5p-miR&offsets|0|-1, m-106&8|+|41660444|41660465&offsets|0|+1], [MIMAT0002177_1&hsa-miR-486-5p&offsets|0|+1, TJU_CMC_MD2.ID03138.5p-miR&offsets|0|-1, m-106&8|+|41660444|41660465&off…	iso-23-8YUYFYKS9
CCCCCACTGCTAAATTTGACTGGTA	not-itr	CCCCCACTGCTAAATTTGACTGGTA	na-25-KREVUEZD9L		GAGACCGCCTGGGAATACCGGGTGCTGTAGGCTTT	rRF	GAGACCGCCTGGGAATACCGGGTGCTGTAGGCTTT~hg38_1_-_228634819_228635039_RNA5S12_5S_50ntFlanks@137.171.35	rRF-35-5DL7RBUSRV9PQZ		TGAGGTAGTAGGTTGTGTGGTTTAA	isomiR	exclusive~TGAGGTAGTAGGTTGTGTGGTTTAA~wildtype+A(s)~hsa-14-171.1&WithFlank&22|+|46113685|46113772@7.29.23(+2A)~[MIMAT0000063&hsa-let-7b-5p&offsets|0|+1(+2A), m-14&22|+|46113691|46113712&offsets|0|+1(+2A)]	iso-25-XKVLRY98ZO		TCCTGTACTGAGCTGCCCCGAGG	isomiR	exclusive~TCCTGTACTGAGCTGCCCCGAGG~wildtype~hsa-107-536.1&WithFlank&8|-|41660439|41660511@7.29.23~[MIMAT0002177&hsa-miR-486-5p&offsets|0|+1, m-107&8|-|41660484|41660505&offsets|0|+1]	iso-23-8YUYFYKSY
CCCCCACTGCTAAATTTGACTGGTTT	not-itr	Y_RNA.653-201_UniqID1024	yRF-26-KREVUEZD9NE		GAGAGTAGGACGTTGCCAGGTT	not-itr	GAGAGTAGGACGTTGCCAGGTT	na-22-50V2MYKKQ		TGAGGTAGTAGGTTGTGTGGTTTG	isomiR	exclusive~TGAGGTAGTAGGTTGTGTGGTTTG~wildtype+G(s)~hsa-14-171.1&WithFlank&22|+|46113685|46113772@7.29.23(+1G)~[MIMAT0000063&hsa-let-7b-5p&offsets|0|+1(+1G), m-14&22|+|46113691|46113712&offsets|0|+1(+1G)]	iso-24-XKVLRY98KP		TCCTGTACTGAGCTGCCCCGAT	isomiR	exclusive~TCCTGTACTGAGCTGCCCCGAT~wildtype+U(s)~hsa-107-536.1&WithFlank&8|-|41660439|41660511@7.27.21(+1U), hsa-106-561.1&WithFlank&8|+|41660438|41660510@7.27.21(+1U), hsa-106-2784.1&WithFlank&8|+|41660438|41660514@7.27.21(+1U)~[MIMAT0002177&hsa-miR-486-5p&offsets|0|-1(+1U), m-107&8|-|41660484|41660505&offsets|0|-1(+1U)], [MIMAT0002177_1&hsa-miR-486-5p&offsets|0|-1(+1U), TJU_CMC_MD2.ID03138.5p-miR…	iso-22-8YUYFYKSI
CCCCCCACAACCGCGCTTGACTAGCT	not-itr	hg38_rmsk_HY5|RNY5_UniqID1423	yRF-26-KR2O3HNU4JE		GAGGAACACTAGTGGCGTAGGCGAGA	not-itr	GAGGAACACTAGTGGCGTAGGCGAGA	na-26-520I18MPQ0B		TGAGGTAGTAGTATGTGCTGTT	not-itr	TGAGGTAGTAGTATGTGCTGTT	na-22-XKVLS4XYQ		TCCTGTACTGAGCTGCCCCGG	isomiR	exclusive~TCCTGTACTGAGCTGCCCCGG~wildtype+G(s)~hsa-107-536.1&WithFlank&8|-|41660439|41660511@7.26.20(+1G), hsa-106-561.1&WithFlank&8|+|41660438|41660510@7.26.20(+1G), hsa-106-2784.1&WithFlank&8|+|41660438|41660514@7.26.20(+1G)~[MIMAT0002177&hsa-miR-486-5p&offsets|0|-2(+1G), m-107&8|-|41660484|41660505&offsets|0|-2(+1G)], [MIMAT0002177_1&hsa-miR-486-5p&offsets|0|-2(+1G), TJU_CMC_MD2.ID03138.5p-miR&…	iso-21-8YUYFYKS0
CCCCCCACAACCGCGCTTGACTAGCTT	not-itr	hg38_rmsk_HY5|RNY5_UniqID1423	yRF-27-KR2O3HNU4JQ		GAGTAGGACGTTGCCAGGTT	not-itr	GAGTAGGACGTTGCCAGGTT	na-20-5L6HZ11N		TGAGGTAGTAGTCTGTGCTGTT	not-itr	TGAGGTAGTAGTCTGTGCTGTT	na-22-XKVLSYXYQ		TCCTGTACTGAGCTGCCCCGGG	isomiR	exclusive~TCCTGTACTGAGCTGCCCCGGG~wildtype+G(s)~hsa-107-536.1&WithFlank&8|-|41660439|41660511@7.26.20(+2G), hsa-106-561.1&WithFlank&8|+|41660438|41660510@7.26.20(+2G), hsa-106-2784.1&WithFlank&8|+|41660438|41660514@7.26.20(+2G)~[MIMAT0002177&hsa-miR-486-5p&offsets|0|-2(+2G), m-107&8|-|41660484|41660505&offsets|0|-2(+2G)], [MIMAT0002177_1&hsa-miR-486-5p&offsets|0|-2(+2G), TJU_CMC_MD2.ID03138.5p-miR…	iso-22-8YUYFYKS4
CCCCCCACAACCGCGCTTGACTAGCTTGCTGTTT	not-itr	hg38_rmsk_HY5|RNY5_UniqID1423	yRF-34-KR2O3HNU4JZI2Q		GATGCGAAAGCAGGTCAAAGTGATCCGGC	not-itr	GATGCGAAAGCAGGTCAAAGTGATCCGGC	na-29-5VO0J320XM19		TGAGGTAGTAGTTCGTGCTGTT	not-itr	TGAGGTAGTAGTTCGTGCTGTT	na-22-XKVL7SXYQ		TCCTGTACTGAGCTGCCCTGAG	not-itr	TCCTGTACTGAGCTGCCCTGAG	na-22-8YUYFYKYH
CCCCCCACAACCGCGCTTGACTAGCTTGCTTT	not-itr	CCCCCCACAACCGCGCTTGACTAGCTTGCTTT	na-32-KR2O3HNU4JZIQ		GATTGGCGATCAAGCGGTATACCGAAGCTCTAGGTGCGGCA	not-itr	GATTGGCGATCAAGCGGTATACCGAAGCTCTAGGTGCGGCA	na-41-5YQE2JRQ0UF9V3QJB		TGAGGTAGTAGTTTATGCTGTT	not-itr	TGAGGTAGTAGTTTATGCTGTT	na-22-XKVL7XXYQ		TCCTGTACTGAGCTGCCTCGA	isomiR	snp~TCCTGTACTGAGCTGCCTCGA~[COSN23017215]~[hsa-107-536.1&WithFlank&8|-|41660439|41660511]	iso-21-8YUYFY3SB
CCCCCCACTGCTAAATTTGACTGCCTT	not-itr	CCCCCCACTGCTAAATTTGACTGCCTT	na-27-KR2Y4BZUN1Q		GATTTCCCCTTGGGGTTGTAGGACCA	not-itr	GATTTCCCCTTGGGGTTGTAGGACCA	na-26-5ZK79KZL61B		TGAGGTAGTAGTTTGAGCTGTT	not-itr	TGAGGTAGTAGTTTGAGCTGTT	na-22-XKVL7YFYQ		TCCTGTACTGAGCTGCCTCGAG	isomiR	snp~TCCTGTACTGAGCTGCCTCGAG~[COSN23017215]~[hsa-107-536.1&WithFlank&8|-|41660439|41660511]	iso-22-8YUYFY3SH
CCCCCCACTGCTAAATTTGACTGGCTTG	not-itr	CCCCCCACTGCTAAATTTGACTGGCTTG	na-28-KR2Y4BZUNJ0P		GATTTCCCCTTGGGGTTGTAGGACCAC	not-itr	GATTTCCCCTTGGGGTTGTAGGACCAC	na-27-5ZK79KZL611		TGAGGTAGTAGTTTGCGCTGTT	not-itr	TGAGGTAGTAGTTTGCGCTGTT	na-22-XKVL7YLYQ		TCCTGTACTGAGCTGCTCCGAG	not-itr	TCCTGTACTGAGCTGCTCCGAG	na-22-8YUYFY4SH
CCCCCCACTGCTAAATTTGACTGGCTTTTTTTT	not-itr	CCCCCCACTGCTAAATTTGACTGGCTTTTTTTT	na-33-KR2Y4BZUNJZZ0Q		GCATGGGTGGTTCAGTGGTAGAATTCTCGCCT	tRF	exclusive~GCATGGGTGGTTCAGTGGTAGAATTCTCGCCT~5'-half~trna2_GlyGCC_21_-_18827107_18827177@1.32.32, trna35_GlyGCC_1_+_161413094_161413164@1.32.32, trna37_GlyGCC_1_+_161420467_161420537@1.32.32, trna39_GlyGCC_1_+_161427898_161427968@1.32.32, trna41_GlyGCC_1_+_161435258_161435328@1.32.32	tRF-32-P4R8YP9LON4V3		TGAGGTAGTAGTTTGTACTGTT	not-itr	TGAGGTAGTAGTTTGTACTGTT	na-22-XKVL7YUYQ		TCCTGTACTGAGCTGTCCCGAG	not-itr	TCCTGTACTGAGCTGTCCCGAG	na-22-8YUYFY8SH
CCCCCCACTGCTAAATTTGACTGGGTT	not-itr	CCCCCCACTGCTAAATTTGACTGGGTT	na-27-KR2Y4BZUNKQ		GCATTGGTGGTTCAGTGGTAGAATTCTCGC	tRF	ambiguous~GCATTGGTGGTTCAGTGGTAGAATTCTCGC~5'-tRF~trna128_GlyGCC_6_-_27870686_27870756@1.30.30, trna133_GlyCCC_1_-_16872434_16872504@1.30.30, trna18_GlyGCC_16_+_70822597_70822667@1.30.30, trna19_GlyGCC_16_+_70823410_70823480@1.30.30, trna19_GlyGCC_2_-_157257659_157257729@1.30.30, trna24_GlyGCC_16_-_70812942_70813012@1.30.30, trna25_GlyGCC_16_-_70812114_70812184@1.30.30, trna4_GlyCCC_1_+_17188416_17…	tRF-30-PNR8YP9LON4V		TGAGGTAGTAGTTTGTATAGTT	not-itr	TGAGGTAGTAGTTTGTATAGTT	na-22-XKVL7YVPQ		TCCTGTACTGGGCTGCCCCGA	not-itr	TCCTGTACTGGGCTGCCCCGA	na-21-8YUY6YKSB
CCCCCCCCTGCTAAATTTGACTGGCTT	not-itr	CCCCCCCCTGCTAAATTTGACTGGCTT	na-27-KRKY4BZUNJQ		GCATTGGTGGTTCAGTGGTAGAATTCTCGCCT	tRF	ambiguous~GCATTGGTGGTTCAGTGGTAGAATTCTCGCCT~5'-half~trna128_GlyGCC_6_-_27870686_27870756@1.32.32, trna133_GlyCCC_1_-_16872434_16872504@1.32.32, trna18_GlyGCC_16_+_70822597_70822667@1.32.32, trna19_GlyGCC_16_+_70823410_70823480@1.32.32, trna19_GlyGCC_2_-_157257659_157257729@1.32.32, trna24_GlyGCC_16_-_70812942_70813012@1.32.32, trna25_GlyGCC_16_-_70812114_70812184@1.32.32, trna4_GlyCCC_1_+_17188416…	tRF-32-PNR8YP9LON4V3		TGAGGTAGTAGTTTGTGATGTT	not-itr	TGAGGTAGTAGTTTGTGATGTT	na-22-XKVL7YX4Q		TCCTGTACTGGGCTGCCCCGAG	not-itr	TCCTGTACTGGGCTGCCCCGAG	na-22-8YUY6YKSH
CCTCTGGGCCCTTCCTCCAGTT	isomiR	exclusive~CCTCTGGGCCCTTCCTCCAGTT~wildtype+U(s)~hsa-209.1&WithFlank&11|-|75335101|75335192@66.85.20(+2U), hsa-3063.1&WithFlank&11|-|75335086|75335193@67.86.20(+2U)~[MIMAT0000756&hsa-miR-326&offsets|0|0(+2U), m-209&11|-|75335107|75335127&offsets|0|-1(+2U)], [MIMAT0000756&hsa-miR-326&offsets|0|0(+2U), m-209&11|-|75335107|75335127&offsets|0|-1(+2U)]	iso-22-37R1NR8PQ		GCCCCCATCGTTTAGAGG	not-itr	GCCCCCATCGTTTAGAGG	na-18-PRJSZPY		TGAGGTAGTAGTTTGTGCAGTT	not-itr	TGAGGTAGTAGTTTGTGCAGTT	na-22-XKVL7YXPQ		TCCTGTACTGGGCTGCCCCGAGA	not-itr	TCCTGTACTGGGCTGCCCCGAGA	na-23-8YUY6YKSX
CGACTCTTAGCGGTG	not-itr	CGACTCTTAGCGGTG	na-15-LINPM4		GCCCGTGTTCGGAAGATTTTC	not-itr	GCCCGTGTTCGGAAGATTTTC	na-21-PS9960IZD		TGAGGTAGTAGTTTGTGCCGTT	not-itr	TGAGGTAGTAGTTTGTGCCGTT	na-22-XKVL7YXSQ		TCCTGTGCTGAGCTGCCCCGAG	not-itr	TCCTGTGCTGAGCTGCCCCGAG	na-22-8YXYFYKSH
CGACTCTTAGCGGTGG	rRF	CGACTCTTAGCGGTGG~clustered_U13369.1_+_-50_13364_Gonz45S_45S_50ntFlanks@6673.6688.16, hg38_21_+_8205938_8219352_RNA45SN2_45S_50ntFlanks@6634.6649.16, hg38_21_+_8388985_8402393_RNA45SN3_45S_50ntFlanks@6622.6637.16, hg38_21_+_8433172_8446622_RNA45SN1_45S_50ntFlanks@6651.6666.16, unplaced_AL353644.34_+_122223_135695_RNA45SN4_45S_50ntFlanks@6654.6669.16, unplaced_AL592188.60_+_105374_118830_RNA45SN5_4…	rRF-16-LINPM40		GCCTGCTGGGGTGGAACCTGGTT	isomiR	exclusive~GCCTGCTGGGGTGGAACCTGGTT~wildtype+U(s)~hsa-492-361.1&WithFlank&14|+|100911145|100911213@42.63.22(+1U), hsa-3430.1&WithFlank&14|+|100911125|100911219@62.83.22(+1U)~[MIMAT0000722&hsa-miR-370-3p&offsets|0|0(+1U), m-361&14|+|100911186|100911207&offsets|0|0(+1U)], [MIMAT0000722&hsa-miR-370-3p&offsets|0|0(+1U), m-361&14|+|100911186|100911207&offsets|0|0(+1U)]	iso-23-PYNK720Y0E		TGAGGTAGTAGTTTGTGCTATT	not-itr	TGAGGTAGTAGTTTGTGCTATT	na-22-XKVL7YXXQ		TCGCAGCACGTAAATATTGGCG	not-itr	TCGCAGCACGTAAATATTGGCG	na-22-WFPHUEI8K
CGACTCTTAGCGGTGGA	rRF	CGACTCTTAGCGGTGGA~clustered_U13369.1_+_-50_13364_Gonz45S_45S_50ntFlanks@6673.6689.17, hg38_21_+_8205938_8219352_RNA45SN2_45S_50ntFlanks@6634.6650.17, hg38_21_+_8388985_8402393_RNA45SN3_45S_50ntFlanks@6622.6638.17, hg38_21_+_8433172_8446622_RNA45SN1_45S_50ntFlanks@6651.6667.17, unplaced_AL353644.34_+_122223_135695_RNA45SN4_45S_50ntFlanks@6654.6670.17, unplaced_AL592188.60_+_105374_118830_RNA45SN5_…	rRF-17-LINPM4L		GCGACTGGTAACTGGGATGAAGT	not-itr	GCGACTGGTAACTGGGATGAAGT	na-23-QD9LE85UZ		TGAGGTAGTAGTTTGTGCTGAT	not-itr	TGAGGTAGTAGTTTGTGCTGAT	na-22-XKVL7YXYI		TCGGCTGTTAACCGAAAGGTTGGTGGT	isomiR and/or tRF	isomiR and/or tRF	iso/tRF-27-WJ9X0UD394N
CGACTCTTAGCGGTGGAT	rRF	CGACTCTTAGCGGTGGAT~clustered_U13369.1_+_-50_13364_Gonz45S_45S_50ntFlanks@6673.6690.18, hg38_21_+_8205938_8219352_RNA45SN2_45S_50ntFlanks@6634.6651.18, hg38_21_+_8388985_8402393_RNA45SN3_45S_50ntFlanks@6622.6639.18, hg38_21_+_8433172_8446622_RNA45SN1_45S_50ntFlanks@6651.6668.18, unplaced_AL353644.34_+_122223_135695_RNA45SN4_45S_50ntFlanks@6654.6671.18, unplaced_AL592188.60_+_105374_118830_RNA45SN5…	rRF-18-LINPM4D7		GCGAGAGTAGGACGTTGCCAGGTT	not-itr	GCGAGAGTAGGACGTTGCCAGGTT	na-24-Q01POWX62E		TGAGGTAGTAGTTTGTGCTGCT	not-itr	TGAGGTAGTAGTTTGTGCTGCT	na-22-XKVL7YXY3		TCGTACCGTGAGTAATAATGA	isomiR	exclusive~TCGTACCGTGAGTAATAATGA~wildtype+A(s)~hsa-114-40.1&WithFlank&9|+|136670610|136670680@44.63.20(+1A)~[MIMAT0000445&hsa-miR-126-3p&offsets|0|-2(+1A), m-40&9|+|136670653|136670674&offsets|0|-2(+1A)]	iso-21-WL341OU4B
CGACTCTTAGCGGTGGATC	rRF	CGACTCTTAGCGGTGGATC~clustered_U13369.1_+_-50_13364_Gonz45S_45S_50ntFlanks@6673.6691.19, hg38_21_+_8205938_8219352_RNA45SN2_45S_50ntFlanks@6634.6652.19, hg38_21_+_8388985_8402393_RNA45SN3_45S_50ntFlanks@6622.6640.19, hg38_21_+_8433172_8446622_RNA45SN1_45S_50ntFlanks@6651.6669.19, unplaced_AL353644.34_+_122223_135695_RNA45SN4_45S_50ntFlanks@6654.6672.19, unplaced_AL592188.60_+_105374_118830_RNA45SN…	rRF-19-LINPM4ID		GCGGAAGGATCATTG	not-itr	GCGGAAGGATCATTG	na-15-Q21EJY		TGAGGTAGTAGTTTGTGCTGTA	isomiR	exclusive~TGAGGTAGTAGTTTGTGCTGTA~wildtype+A(s)~hsa-49-177.1&WithFlank&12|+|62603685|62603772@7.27.21(+1A)~[MIMAT0000415&hsa-let-7i-5p&offsets|0|-1(+1A), m-49&12|+|62603691|62603712&offsets|0|-1(+1A)]	iso-22-XKVL7YXYO		TCGTACCGTGAGTAATAATGCA	isomiR	exclusive~TCGTACCGTGAGTAATAATGCA~wildtype+A(s)~hsa-114-40.1&WithFlank&9|+|136670610|136670680@44.64.21(+1A)~[MIMAT0000445&hsa-miR-126-3p&offsets|0|-1(+1A), m-40&9|+|136670653|136670674&offsets|0|-1(+1A)]	iso-22-WL341OU42
CGACTCTTAGCGGTGGATCACT	rRF	CGACTCTTAGCGGTGGATCACT~clustered_U13369.1_+_-50_13364_Gonz45S_45S_50ntFlanks@6673.6694.22, hg38_21_+_8205938_8219352_RNA45SN2_45S_50ntFlanks@6634.6655.22, hg38_21_+_8388985_8402393_RNA45SN3_45S_50ntFlanks@6622.6643.22, hg38_21_+_8433172_8446622_RNA45SN1_45S_50ntFlanks@6651.6672.22, unplaced_AL353644.34_+_122223_135695_RNA45SN4_45S_50ntFlanks@6654.6675.22, unplaced_AL592188.60_+_105374_118830_RNA4…	rRF-22-LINPM4563		GCGGGCATAGCTTAGTGGTAAAGTT	not-itr	GCGGGCATAGCTTAGTGGTAAAGTT	na-25-QKJPNP9LDN		TGAGGTAGTAGTTTGTGCTGTAA	isomiR	exclusive~TGAGGTAGTAGTTTGTGCTGTAA~wildtype+A(s)~hsa-49-177.1&WithFlank&12|+|62603685|62603772@7.27.21(+2A)~[MIMAT0000415&hsa-let-7i-5p&offsets|0|-1(+2A), m-49&12|+|62603691|62603712&offsets|0|-1(+2A)]	iso-23-XKVL7YXY0F		TCTACAGTCCGACGA	not-itr	TCTACAGTCCGACGA	na-15-W51ROU
CGACTCTTAGCGGTGGATCACTC	rRF	CGACTCTTAGCGGTGGATCACTC~clustered_U13369.1_+_-50_13364_Gonz45S_45S_50ntFlanks@6673.6695.23, hg38_21_+_8205938_8219352_RNA45SN2_45S_50ntFlanks@6634.6656.23, hg38_21_+_8388985_8402393_RNA45SN3_45S_50ntFlanks@6622.6644.23, hg38_21_+_8433172_8446622_RNA45SN1_45S_50ntFlanks@6651.6673.23, unplaced_AL353644.34_+_122223_135695_RNA45SN4_45S_50ntFlanks@6654.6676.23, unplaced_AL592188.60_+_105374_118830_RNA…	rRF-23-LINPM456D5		GCGGGCGTAGCTCAGGGG	not-itr	GCGGGCGTAGCTCAGGGG	na-18-QKMP4PDY		TGAGGTAGTAGTTTGTGCTGTC	isomiR	exclusive~TGAGGTAGTAGTTTGTGCTGTC~wildtype+C(s)~hsa-49-177.1&WithFlank&12|+|62603685|62603772@7.27.21(+1C)~[MIMAT0000415&hsa-let-7i-5p&offsets|0|-1(+1C), m-49&12|+|62603691|62603712&offsets|0|-1(+1C)]	iso-22-XKVL7YXY5		TCTTGGAGTAGGTCATTGGGTG	isomiR	exclusive~TCTTGGAGTAGGTCATTGGGTG~wildtype~hsa-327-1223.1&WithFlank&14|+|100884490|100884570@7.28.22~[MIMAT0002814&hsa-miR-432-5p&offsets|0|-1, m-327&14|+|100884496|100884518&offsets|0|-1]	iso-22-WY5LR6ZKP
CGACTCTTAGCGGTGGATCACTCG	rRF	CGACTCTTAGCGGTGGATCACTCG~clustered_U13369.1_+_-50_13364_Gonz45S_45S_50ntFlanks@6673.6696.24, hg38_21_+_8205938_8219352_RNA45SN2_45S_50ntFlanks@6634.6657.24, hg38_21_+_8388985_8402393_RNA45SN3_45S_50ntFlanks@6622.6645.24, hg38_21_+_8433172_8446622_RNA45SN1_45S_50ntFlanks@6651.6674.24, unplaced_AL353644.34_+_122223_135695_RNA45SN4_45S_50ntFlanks@6654.6677.24, unplaced_AL592188.60_+_105374_118830_RN…	rRF-24-LINPM456HK		GCGGGCGTAGCTCAGGGGTAGAGC	not-itr	GCGGGCGTAGCTCAGGGGTAGAGC	na-24-QKMP4PRLH9		TGAGGTAGTAGTTTGTGCTGTG	isomiR	exclusive~TGAGGTAGTAGTTTGTGCTGTG~wildtype+G(s)~hsa-49-177.1&WithFlank&12|+|62603685|62603772@7.27.21(+1G)~[MIMAT0000415&hsa-let-7i-5p&offsets|0|-1(+1G), m-49&12|+|62603691|62603712&offsets|0|-1(+1G)]	iso-22-XKVL7YXYP		TCTTGGAGTAGGTCATTGGGTGG	isomiR	exclusive~TCTTGGAGTAGGTCATTGGGTGG~wildtype~hsa-327-1223.1&WithFlank&14|+|100884490|100884570@7.29.23~[MIMAT0002814&hsa-miR-432-5p&offsets|0|0, m-327&14|+|100884496|100884518&offsets|0|0]	iso-23-WY5LR6ZK04
CGACTCTTAGCGGTGGATCACTCGG	rRF	CGACTCTTAGCGGTGGATCACTCGG~clustered_U13369.1_+_-50_13364_Gonz45S_45S_50ntFlanks@6673.6697.25, hg38_21_+_8205938_8219352_RNA45SN2_45S_50ntFlanks@6634.6658.25, hg38_21_+_8388985_8402393_RNA45SN3_45S_50ntFlanks@6622.6646.25, hg38_21_+_8433172_8446622_RNA45SN1_45S_50ntFlanks@6651.6675.25, unplaced_AL353644.34_+_122223_135695_RNA45SN4_45S_50ntFlanks@6654.6678.25, unplaced_AL592188.60_+_105374_118830_R…	rRF-25-LINPM45648		GCGGGCGTAGCTCAGGGGTAGAGCGC	not-itr	GCGGGCGTAGCTCAGGGGTAGAGCGC	na-26-QKMP4PRL5HD		TGAGGTAGTAGTTTGTGCTGTTC	isomiR	exclusive~TGAGGTAGTAGTTTGTGCTGTTC~wildtype+C(s)~hsa-49-177.1&WithFlank&12|+|62603685|62603772@7.28.22(+1C)~[MIMAT0000415&hsa-let-7i-5p&offsets|0|0(+1C), m-49&12|+|62603691|62603712&offsets|0|0(+1C)]	iso-23-XKVL7YXY05		TCTTGGAGTAGGTCATTGGGTGT	isomiR	exclusive~TCTTGGAGTAGGTCATTGGGTGT~wildtype+U(s)~hsa-327-1223.1&WithFlank&14|+|100884490|100884570@7.28.22(+1U)~[MIMAT0002814&hsa-miR-432-5p&offsets|0|-1(+1U), m-327&14|+|100884496|100884518&offsets|0|-1(+1U)]	iso-23-WY5LR6ZK0N
CGACTCTTAGCGGTGGATCACTCGGC	rRF	CGACTCTTAGCGGTGGATCACTCGGC~clustered_U13369.1_+_-50_13364_Gonz45S_45S_50ntFlanks@6673.6698.26, hg38_21_+_8205938_8219352_RNA45SN2_45S_50ntFlanks@6634.6659.26, hg38_21_+_8388985_8402393_RNA45SN3_45S_50ntFlanks@6622.6647.26, hg38_21_+_8433172_8446622_RNA45SN1_45S_50ntFlanks@6651.6676.26, unplaced_AL353644.34_+_122223_135695_RNA45SN4_45S_50ntFlanks@6654.6679.26, unplaced_AL592188.60_+_105374_118830_…	rRF-26-LINPM45648D		GCGGGCGTAGCTCAGGGGTAGAGCGCA	not-itr	GCGGGCGTAGCTCAGGGGTAGAGCGCA	na-27-QKMP4PRL5H2		TGAGGTAGTAGTTTGTGCTTTT	isomiR	exclusive~TGAGGTAGTAGTTTGTGCTTTT~wildtype+U(s)~hsa-49-177.1&WithFlank&12|+|62603685|62603772@7.25.19(+3U)~[MIMAT0000415&hsa-let-7i-5p&offsets|0|-3(+3U), m-49&12|+|62603691|62603712&offsets|0|-3(+3U)]	iso-22-XKVL7YXZQ		TCTTGGAGTAGGTCATTGGGTGTT	isomiR	exclusive~TCTTGGAGTAGGTCATTGGGTGTT~wildtype+U(s)~hsa-327-1223.1&WithFlank&14|+|100884490|100884570@7.28.22(+2U)~[MIMAT0002814&hsa-miR-432-5p&offsets|0|-1(+2U), m-327&14|+|100884496|100884518&offsets|0|-1(+2U)]	iso-24-WY5LR6ZKKE
CGACTCTTAGCGGTGGATCACTCGGCT	rRF	CGACTCTTAGCGGTGGATCACTCGGCT~clustered_U13369.1_+_-50_13364_Gonz45S_45S_50ntFlanks@6673.6699.27, hg38_21_+_8205938_8219352_RNA45SN2_45S_50ntFlanks@6634.6660.27, hg38_21_+_8388985_8402393_RNA45SN3_45S_50ntFlanks@6622.6648.27, hg38_21_+_8433172_8446622_RNA45SN1_45S_50ntFlanks@6651.6677.27, unplaced_AL353644.34_+_122223_135695_RNA45SN4_45S_50ntFlanks@6654.6680.27, unplaced_AL592188.60_+_105374_118830…	rRF-27-LINPM456483		GCGGGCGTAGCTCAGGGGTAGAGCGCAAC	not-itr	GCGGGCGTAGCTCAGGGGTAGAGCGCAAC	na-29-QKMP4PRL5HFR		TGAGGTAGTAGTTTGTGGTGTT	not-itr	TGAGGTAGTAGTTTGTGGTGTT	na-22-XKVL7Y94Q		TCTTTGGTTATCTAGCTGTATGA	isomiR	exclusive~TCTTTGGTTATCTAGCTGTATGA~wildtype~hsa-104-578.1&WithFlank&1|-|156420348|156420420@7.29.23, hsa-105-523.1&WithFlank&15|+|89368026|89368098@7.29.23, hsa-104-578.2&WithFlank&5|-|88666860|88666930@7.29.23~[MIMAT0000441&hsa-miR-9-5p&offsets|0|0, m-104&1|-|156420392|156420414&offsets|0|0], [MIMAT0000441_1&hsa-miR-9-5p&offsets|0|0, m-105&15|+|89368032|89368054&offsets|0|0], [MIMAT0000441_2&hsa-…	iso-23-WZRXWPNL0L
CGACTCTTAGCGGTGGATCACTCGGCTC	rRF	CGACTCTTAGCGGTGGATCACTCGGCTC~clustered_U13369.1_+_-50_13364_Gonz45S_45S_50ntFlanks@6673.6700.28, hg38_21_+_8205938_8219352_RNA45SN2_45S_50ntFlanks@6634.6661.28, hg38_21_+_8388985_8402393_RNA45SN3_45S_50ntFlanks@6622.6649.28, hg38_21_+_8433172_8446622_RNA45SN1_45S_50ntFlanks@6651.6678.28, unplaced_AL353644.34_+_122223_135695_RNA45SN4_45S_50ntFlanks@6654.6681.28, unplaced_AL592188.60_+_105374_11883…	rRF-28-LINPM45648D5		GCGGGTGATGCGAACTGGAGTCTGAGC	not-itr	GCGGGTGATGCGAACTGGAGTCTGAGC	na-27-QKX4LD90WUM		TGAGGTAGTAGTTTGTGTTGTT	not-itr	TGAGGTAGTAGTTTGTGTTGTT	na-22-XKVL7Y9YQ		TGAGAACTGAATTCCATGGGTC	isomiR	exclusive~TGAGAACTGAATTCCATGGGTC~wildtype+C(s)~hsa-129-709.1&WithFlank&5|+|160485366|160485433@7.27.21(+1C)~[MIMAT0000449&hsa-miR-146a-5p&offsets|0|-1(+1C), m-129&5|+|160485372|160485393&offsets|0|-1(+1C)]	iso-22-X2EUIRIK5
CGACTCTTAGCGGTGGATCACTCGGCTCG	rRF	CGACTCTTAGCGGTGGATCACTCGGCTCG~clustered_U13369.1_+_-50_13364_Gonz45S_45S_50ntFlanks@6673.6701.29, hg38_21_+_8205938_8219352_RNA45SN2_45S_50ntFlanks@6634.6662.29, hg38_21_+_8388985_8402393_RNA45SN3_45S_50ntFlanks@6622.6650.29, hg38_21_+_8433172_8446622_RNA45SN1_45S_50ntFlanks@6651.6679.29, unplaced_AL353644.34_+_122223_135695_RNA45SN4_45S_50ntFlanks@6654.6682.29, unplaced_AL592188.60_+_105374_1188…	rRF-29-LINPM45648HK		GCTATGGGATTTGTT	not-itr	GCTATGGGATTTGTT	na-15-QQREZN		TGAGGTAGTGGATTGTATAGT	not-itr	TGAGGTAGTGGATTGTATAGT	na-21-XKV45YVPE		TGAGGGGCAGAGAGCGAGAC	isomiR	exclusive~TGAGGGGCAGAGAGCGAGAC~wildtype~hsa-141-100.1&WithFlank&17|+|30117089|30117159@7.26.20~[MIMAT0004748&hsa-miR-423-5p&offsets|0|-3, m-141&17|+|30117095|30117117&offsets|0|-3]	iso-20-XK6PFJ5D
CGACTCTTAGCGGTGGATCACTCGGCTCGT	rRF	CGACTCTTAGCGGTGGATCACTCGGCTCGT~clustered_U13369.1_+_-50_13364_Gonz45S_45S_50ntFlanks@6673.6702.30, hg38_21_+_8205938_8219352_RNA45SN2_45S_50ntFlanks@6634.6663.30, hg38_21_+_8388985_8402393_RNA45SN3_45S_50ntFlanks@6622.6651.30, hg38_21_+_8433172_8446622_RNA45SN1_45S_50ntFlanks@6651.6680.30, unplaced_AL353644.34_+_122223_135695_RNA45SN4_45S_50ntFlanks@6654.6683.30, unplaced_AL592188.60_+_105374_118…	rRF-30-LINPM456484W		GCTCAGTGGAAAGGATGTGAATCTA	not-itr	GCTCAGTGGAAAGGATGTGAATCTA	na-25-Q672D29UHX		TGAGGTAGTGGATTGTATAGTT	not-itr	TGAGGTAGTGGATTGTATAGTT	na-22-XKV45YVPQ		TGAGGGGCAGAGAGCGAGACA	isomiR	exclusive~TGAGGGGCAGAGAGCGAGACA~wildtype+A(s)~hsa-141-100.1&WithFlank&17|+|30117089|30117159@7.26.20(+1A)~[MIMAT0004748&hsa-miR-423-5p&offsets|0|-3(+1A), m-141&17|+|30117095|30117117&offsets|0|-3(+1A)]	iso-21-XK6PFJ5DB
CGACTCTTAGCGGTGGATCACTCGGCTCGTG	rRF	CGACTCTTAGCGGTGGATCACTCGGCTCGTG~clustered_U13369.1_+_-50_13364_Gonz45S_45S_50ntFlanks@6673.6703.31, hg38_21_+_8205938_8219352_RNA45SN2_45S_50ntFlanks@6634.6664.31, hg38_21_+_8388985_8402393_RNA45SN3_45S_50ntFlanks@6622.6652.31, hg38_21_+_8433172_8446622_RNA45SN1_45S_50ntFlanks@6651.6681.31, unplaced_AL353644.34_+_122223_135695_RNA45SN4_45S_50ntFlanks@6654.6684.31, unplaced_AL592188.60_+_105374_11…	rRF-31-LINPM456484W0		GCTGCGATCTATTGAAAGTCAGCCCTCGACACAAGGGTTTGT	rRF	GCTGCGATCTATTGAAAGTCAGCCCTCGACACAAGGGTTTGT~clustered_U13369.1_+_-50_13364_Gonz45S_45S_50ntFlanks@12977.13018.42, hg38_21_+_8205938_8219352_RNA45SN2_45S_50ntFlanks@12962.13003.42, hg38_21_+_8388985_8402393_RNA45SN3_45S_50ntFlanks@12954.12995.42, hg38_21_+_8433172_8446622_RNA45SN1_45S_50ntFlanks@12998.13039.42, unplaced_AL353644.34_+_122223_135695_RNA45SN4_45S_50ntFlanks@13016.13057.42, unplaced_AL…	rRF-42-QV57IUDMFRWD00RZN		TGAGGTAGTGGGTTGTATAGTT	not-itr	TGAGGTAGTGGGTTGTATAGTT	na-22-XKV4RYVPQ		TGAGGGGCAGAGAGCGAGACCTT	not-itr	TGAGGGGCAGAGAGCGAGACCTT	na-23-XK6PFJ5DDQ
CGACTCTTAGCGGTGGATCACTCGGCTCGTGC	rRF	CGACTCTTAGCGGTGGATCACTCGGCTCGTGC~clustered_U13369.1_+_-50_13364_Gonz45S_45S_50ntFlanks@6673.6704.32, hg38_21_+_8205938_8219352_RNA45SN2_45S_50ntFlanks@6634.6665.32, hg38_21_+_8388985_8402393_RNA45SN3_45S_50ntFlanks@6622.6653.32, hg38_21_+_8433172_8446622_RNA45SN1_45S_50ntFlanks@6651.6682.32, unplaced_AL353644.34_+_122223_135695_RNA45SN4_45S_50ntFlanks@6654.6685.32, unplaced_AL592188.60_+_105374_1…	rRF-32-LINPM456484WM		GCTGTGATGGCCGAGTGG	isomiR and/or tRF	isomiR and/or tRF	iso/tRF-18-QW583004		TGAGGTAGTGGTTTGTGCTGTT	not-itr	TGAGGTAGTGGTTTGTGCTGTT	na-22-XKV47YXYQ		TGAGGGGCAGAGAGCGAGACT	isomiR	exclusive~TGAGGGGCAGAGAGCGAGACT~wildtype~hsa-141-100.1&WithFlank&17|+|30117089|30117159@7.27.21~[MIMAT0004748&hsa-miR-423-5p&offsets|0|-2, m-141&17|+|30117095|30117117&offsets|0|-2]	iso-21-XK6PFJ5DE
CGACTCTTAGCGGTGGATCACTCGGCTCGTGCGT	rRF	CGACTCTTAGCGGTGGATCACTCGGCTCGTGCGT~clustered_U13369.1_+_-50_13364_Gonz45S_45S_50ntFlanks@6673.6706.34, hg38_21_+_8205938_8219352_RNA45SN2_45S_50ntFlanks@6634.6667.34, hg38_21_+_8388985_8402393_RNA45SN3_45S_50ntFlanks@6622.6655.34, hg38_21_+_8433172_8446622_RNA45SN1_45S_50ntFlanks@6651.6684.34, unplaced_AL353644.34_+_122223_135695_RNA45SN4_45S_50ntFlanks@6654.6687.34, unplaced_AL592188.60_+_105374…	rRF-34-LINPM456484WIN		GCTTCTGTAGTGTAGTGGTTATCACGTTCGCCTCACACGCG	tRF	exclusive~GCTTCTGTAGTGTAGTGGTTATCACGTTCGCCTCACACGCG~5'-tRF~trna152_ValCAC_6_-_27248049_27248121@1.41.41	tRF-41-Q99P9P9NH57S362V0		TGAGGTGGTAGATTGTATAGTT	not-itr	TGAGGTGGTAGATTGTATAGTT	na-22-XK9L5YVPQ		TGAGGGGCAGAGAGCGAGACTTA	isomiR	exclusive~TGAGGGGCAGAGAGCGAGACTTA~wildtype+A(s)~hsa-141-100.1&WithFlank&17|+|30117089|30117159@7.28.22(+1A)~[MIMAT0004748&hsa-miR-423-5p&offsets|0|-1(+1A), m-141&17|+|30117095|30117117&offsets|0|-1(+1A)]	iso-23-XK6PFJ5D0O
CGACTCTTAGCGGTGGATCACTCGGCTCGTGCGTC	rRF	CGACTCTTAGCGGTGGATCACTCGGCTCGTGCGTC~clustered_U13369.1_+_-50_13364_Gonz45S_45S_50ntFlanks@6673.6707.35, hg38_21_+_8205938_8219352_RNA45SN2_45S_50ntFlanks@6634.6668.35, hg38_21_+_8388985_8402393_RNA45SN3_45S_50ntFlanks@6622.6656.35, hg38_21_+_8433172_8446622_RNA45SN1_45S_50ntFlanks@6651.6685.35, unplaced_AL353644.34_+_122223_135695_RNA45SN4_45S_50ntFlanks@6654.6688.35, unplaced_AL592188.60_+_10537…	rRF-35-LINPM456484WQM		GGAGAGATGGCTGAG	not-itr	GGAGAGATGGCTGAG	na-15-6258N0		TGAGGTGGTAGGTTGTATAGT	not-itr	TGAGGTGGTAGGTTGTATAGT	na-21-XK9LRYVPE		TGAGGGGCAGAGAGCGAGACTTC	isomiR	exclusive~TGAGGGGCAGAGAGCGAGACTTC~wildtype+C(s)~hsa-141-100.1&WithFlank&17|+|30117089|30117159@7.28.22(+1C)~[MIMAT0004748&hsa-miR-423-5p&offsets|0|-1(+1C), m-141&17|+|30117095|30117117&offsets|0|-1(+1C)]	iso-23-XK6PFJ5D05
CGACTCTTAGCGGTGGATCACTCGGCTCGTGCGTCG	rRF	CGACTCTTAGCGGTGGATCACTCGGCTCGTGCGTCG~clustered_U13369.1_+_-50_13364_Gonz45S_45S_50ntFlanks@6673.6708.36, hg38_21_+_8205938_8219352_RNA45SN2_45S_50ntFlanks@6634.6669.36, hg38_21_+_8388985_8402393_RNA45SN3_45S_50ntFlanks@6622.6657.36, hg38_21_+_8433172_8446622_RNA45SN1_45S_50ntFlanks@6651.6686.36, unplaced_AL353644.34_+_122223_135695_RNA45SN4_45S_50ntFlanks@6654.6689.36, unplaced_AL592188.60_+_1053…	rRF-36-LINPM456484WQM0		GGAGTTTGGCTGGGGCG	not-itr	GGAGTTTGGCTGGGGCG	na-17-63ZJ9KK		TGAGGTGGTAGGTTGTATAGTT	not-itr	TGAGGTGGTAGGTTGTATAGTT	na-22-XK9LRYVPQ		TGAGGGGCAGAGAGCGAGACTTG	isomiR	exclusive~TGAGGGGCAGAGAGCGAGACTTG~wildtype+G(s)~hsa-141-100.1&WithFlank&17|+|30117089|30117159@7.28.22(+1G)~[MIMAT0004748&hsa-miR-423-5p&offsets|0|-1(+1G), m-141&17|+|30117095|30117117&offsets|0|-1(+1G)]	iso-23-XK6PFJ5D0P
CGACTCTTAGCGGTGGATCACTCGGCTCGTGCGTCGATG	rRF	CGACTCTTAGCGGTGGATCACTCGGCTCGTGCGTCGATG~clustered_U13369.1_+_-50_13364_Gonz45S_45S_50ntFlanks@6673.6711.39, hg38_21_+_8205938_8219352_RNA45SN2_45S_50ntFlanks@6634.6672.39, hg38_21_+_8388985_8402393_RNA45SN3_45S_50ntFlanks@6622.6660.39, hg38_21_+_8433172_8446622_RNA45SN1_45S_50ntFlanks@6651.6689.39, unplaced_AL353644.34_+_122223_135695_RNA45SN4_45S_50ntFlanks@6654.6692.39, unplaced_AL592188.60_+_1…	rRF-39-LINPM456484WQMI0		GGATATCATCATATACTGTAAGT	isomiR	exclusive~GGATATCATCATATACTGTAAGT~wildtype~hsa-170-318.1&WithFlank&17|-|28861542|28861610@7.29.23~[MIMAT0004600&hsa-miR-144-5p&offsets|0|+1, m-170&17|-|28861583|28861604&offsets|0|+1]	iso-23-6L8MHLNLZ		TGAGGTGGTAGGTTGTGTGGTT	not-itr	TGAGGTGGTAGGTTGTGTGGTT	na-22-XK9LRY98Q		TGAGGGGCAGAGAGCGAGGCTTT	not-itr	TGAGGGGCAGAGAGCGAGGCTTT	na-23-XK6PFJ5J0Q
CGACTCTTAGCGGTGGATCACTCGGCTCGTGCGTCGATGAAGA	rRF	CGACTCTTAGCGGTGGATCACTCGGCTCGTGCGTCGATGAAGA~clustered_U13369.1_+_-50_13364_Gonz45S_45S_50ntFlanks@6673.6715.43, hg38_21_+_8205938_8219352_RNA45SN2_45S_50ntFlanks@6634.6676.43, hg38_21_+_8388985_8402393_RNA45SN3_45S_50ntFlanks@6622.6664.43, hg38_21_+_8433172_8446622_RNA45SN1_45S_50ntFlanks@6651.6693.43, unplaced_AL353644.34_+_122223_135695_RNA45SN4_45S_50ntFlanks@6654.6696.43, unplaced_AL592188.60…	rRF-43-LINPM456484WQM5UX		GGATTTCCCCTTGGGGTTGTAGGACCA	not-itr	GGATTTCCCCTTGGGGTTGTAGGACCA	na-27-6N8RZK7W1D2		TGAGGTGGTAGTTTGTGCTGTT	not-itr	TGAGGTGGTAGTTTGTGCTGTT	na-22-XK9L7YXYQ		TGAGGGGCAGAGAGCGGGACTTT	not-itr	TGAGGGGCAGAGAGCGGGACTTT	na-23-XK6PFJRD0Q
CGAGACCCGCGGGCGCTCTCCAGTCCTTT	not-itr	CGAGACCCGCGGGCGCTCTCCAGTCCTTT	na-29-L2KVRH49JMHQ		GGATTTCCCCTTGGGGTTGTAGGACCAC	not-itr	GGATTTCCCCTTGGGGTTGTAGGACCAC	na-28-6N8RZK7W1DD1		TGGAGTGTGACAATGGTGTTTA	isomiR	exclusive~TGGAGTGTGACAATGGTGTTTA~wildtype+A(s)~hsa-834-875.1&WithFlank&18|+|58451082|58451150@7.27.21(+1A)~[MIMAT0000421&hsa-miR-122-5p&offsets|0|-1(+1A), m-834&18|+|58451088|58451108&offsets|0|0(+1A)]	iso-22-909U247NO		TGAGGGGCAGAGGGCGAGACTTT	not-itr	TGAGGGGCAGAGGGCGAGACTTT	na-23-XK6P1J5D0Q
CGCAGCATTGTACAGGGCTATGA	not-itr	CGCAGCATTGTACAGGGCTATGA	na-23-LPJYUP6X0L		GGCTCGTTGGTCTAGGGGTATGATTCTCGC	tRF	ambiguous~GGCTCGTTGGTCTAGGGGTATGATTCTCGC~5'-tRF~trna11_ProAGG_16_+_3241989_3242060@1.30.30, trna12_ProAGG_6_+_26555498_26555569@1.30.30, trna14_ProTGG_5_-_180615854_180615925@1.30.30, trna22_ProAGG_14_-_21081560_21081631@1.30.30, trna23_ProAGG_14_-_21077495_21077566@1.30.30, trna28_ProTGG_16_-_3234133_3234204@1.30.30, trna29_ProAGG_16_-_3232635_3232706@1.30.30, trna2_ProAGG_7_+_128423504_12842357…	tRF-30-6978WPRLXN4V		TGGCAGTGTCTTAGCTGGTTG	isomiR	exclusive~TGGCAGTGTCTTAGCTGGTTG~wildtype~hsa-119-538.1&WithFlank&1|-|9151687|9151762@7.27.21~[MIMAT0000255&hsa-miR-34a-5p&offsets|0|-1, m-119&1|-|9151735|9151756&offsets|0|-1]	iso-21-9F7MYJ9N0		TGAGGGGCAGGGAGCGAGACTTT	not-itr	TGAGGGGCAGGGAGCGAGACTTT	na-23-XK6P6J5D0Q
CGCGACCTCAGATCAG	rRF	CGCGACCTCAGATCAG~clustered_U13369.1_+_-50_13364_Gonz45S_45S_50ntFlanks@7985.8000.16, hg38_21_+_8205938_8219352_RNA45SN2_45S_50ntFlanks@7951.7966.16, hg38_21_+_8388985_8402393_RNA45SN3_45S_50ntFlanks@7942.7957.16, hg38_21_+_8433172_8446622_RNA45SN1_45S_50ntFlanks@7975.7990.16, unplaced_AL353644.34_+_122223_135695_RNA45SN4_45S_50ntFlanks@7982.7997.16, unplaced_AL592188.60_+_105374_118830_RNA45SN5_4…	rRF-16-LU36560		GGCTCGTTGGTCTAGGGGTATGATTCTCGCT	tRF	ambiguous~GGCTCGTTGGTCTAGGGGTATGATTCTCGCT~5'-half~trna11_ProAGG_16_+_3241989_3242060@1.31.31, trna12_ProAGG_6_+_26555498_26555569@1.31.31, trna14_ProTGG_5_-_180615854_180615925@1.31.31, trna22_ProAGG_14_-_21081560_21081631@1.31.31, trna23_ProAGG_14_-_21077495_21077566@1.31.31, trna28_ProTGG_16_-_3234133_3234204@1.31.31, trna29_ProAGG_16_-_3232635_3232706@1.31.31, trna2_ProAGG_7_+_128423504_128423…	tRF-31-6978WPRLXN4VE		TGGCAGTGTCTTAGCTGGTTGT	isomiR	exclusive~TGGCAGTGTCTTAGCTGGTTGT~wildtype~hsa-119-538.1&WithFlank&1|-|9151687|9151762@7.28.22~[MIMAT0000255&hsa-miR-34a-5p&offsets|0|0, m-119&1|-|9151735|9151756&offsets|0|0]	iso-22-9F7MYJ9NN		TGAGGGGCGGAGAGCGAGACTTT	not-itr	TGAGGGGCGGAGAGCGAGACTTT	na-23-XK68FJ5D0Q
CGCGACCTCAGATCAGA	rRF	CGCGACCTCAGATCAGA~clustered_U13369.1_+_-50_13364_Gonz45S_45S_50ntFlanks@7985.8001.17, hg38_21_+_8205938_8219352_RNA45SN2_45S_50ntFlanks@7951.7967.17, hg38_21_+_8388985_8402393_RNA45SN3_45S_50ntFlanks@7942.7958.17, hg38_21_+_8433172_8446622_RNA45SN1_45S_50ntFlanks@7975.7991.17, unplaced_AL353644.34_+_122223_135695_RNA45SN4_45S_50ntFlanks@7982.7998.17, unplaced_AL592188.60_+_105374_118830_RNA45SN5_…	rRF-17-LU3656L		GGCTGGTCCGAAGGTAGT	not-itr	hg38_rmsk_HY1_UniqID1163,Y_RNA.348-201_UniqID67,hg38_rmsk_HY1_UniqID172,hg38_rmsk_HY1_UniqID793,hg38_rmsk_HY1_UniqID400,RNY1_UniqID1361,Y_RNA.450-201_UniqID1867	yRF-18-6YSSD3Z		TGGGGTAGTAGATTGTATAGTT	not-itr	TGGGGTAGTAGATTGTATAGTT	na-22-9KVL5YVPQ		TGAGGTAGCAGGTTGTGTGGTT	not-itr	TGAGGTAGCAGGTTGTGTGGTT	na-22-XKVFRY98Q
CGCGACCTCAGATCAGAC	rRF	CGCGACCTCAGATCAGAC~clustered_U13369.1_+_-50_13364_Gonz45S_45S_50ntFlanks@7985.8002.18, hg38_21_+_8205938_8219352_RNA45SN2_45S_50ntFlanks@7951.7968.18, hg38_21_+_8388985_8402393_RNA45SN3_45S_50ntFlanks@7942.7959.18, hg38_21_+_8433172_8446622_RNA45SN1_45S_50ntFlanks@7975.7992.18, unplaced_AL353644.34_+_122223_135695_RNA45SN4_45S_50ntFlanks@7982.7999.18, unplaced_AL592188.60_+_105374_118830_RNA45SN5…	rRF-18-LU3656DR		GGCTGGTCCGAAGGTAGTGAG	not-itr	hg38_rmsk_HY1_UniqID1163,Y_RNA.348-201_UniqID67,hg38_rmsk_HY1_UniqID172,hg38_rmsk_HY1_UniqID400,RNY1_UniqID1361	yRF-21-6YSSD31U0		TGGGGTAGTAGGTTGTATAGT	not-itr	TGGGGTAGTAGGTTGTATAGT	na-21-9KVLRYVPE		TGAGGTAGGAGGTTGTATAG	isomiR	exclusive~TGAGGTAGGAGGTTGTATAG~wildtype~hsa-50-260.1&WithFlank&19|+|51692787|51692865@7.26.20~[MIMAT0000066&hsa-let-7e-5p&offsets|0|-2, m-50&19|+|51692793|51692814&offsets|0|-2]	iso-20-XKV2RYVP
CGCGACCTCAGATCAGACG	rRF	CGCGACCTCAGATCAGACG~clustered_U13369.1_+_-50_13364_Gonz45S_45S_50ntFlanks@7985.8003.19, hg38_21_+_8205938_8219352_RNA45SN2_45S_50ntFlanks@7951.7969.19, hg38_21_+_8388985_8402393_RNA45SN3_45S_50ntFlanks@7942.7960.19, hg38_21_+_8433172_8446622_RNA45SN1_45S_50ntFlanks@7975.7993.19, unplaced_AL353644.34_+_122223_135695_RNA45SN4_45S_50ntFlanks@7982.8000.19, unplaced_AL592188.60_+_105374_118830_RNA45SN…	rRF-19-LU3656H8		GGGGATGTAGCTCACA	not-itr	GGGGATGTAGCTCACA	na-16-R29P45B		TGGGGTAGTAGGTTGTATAGTT	not-itr	TGGGGTAGTAGGTTGTATAGTT	na-22-9KVLRYVPQ		TGAGGTAGTAGGCTGTATAG	not-itr	TGAGGTAGTAGGCTGTATAG	na-20-XKVL6YVP
CGCGACCTCAGATCAGACGTG	rRF	CGCGACCTCAGATCAGACGTG~clustered_U13369.1_+_-50_13364_Gonz45S_45S_50ntFlanks@7985.8005.21, hg38_21_+_8205938_8219352_RNA45SN2_45S_50ntFlanks@7951.7971.21, hg38_21_+_8388985_8402393_RNA45SN3_45S_50ntFlanks@7942.7962.21, hg38_21_+_8433172_8446622_RNA45SN1_45S_50ntFlanks@7975.7995.21, unplaced_AL353644.34_+_122223_135695_RNA45SN4_45S_50ntFlanks@7982.8002.21, unplaced_AL592188.60_+_105374_118830_RNA45…	rRF-21-LU3656OW0		GTAAACATCCTTGACTGGAAGCT	isomiR	exclusive~GTAAACATCCTTGACTGGAAGCT~wildtype~hsa-24-25.1&WithFlank&1|+|40754365|40754440@8.30.23~[MIMAT0000692&hsa-miR-30e-5p&offsets|+1|+2, m-24&1|+|40754371|40754394&offsets|+1|0]	iso-23-SBJRZD9BDW		TGGGGTAGTAGGTTGTGTGGTT	not-itr	TGGGGTAGTAGGTTGTGTGGTT	na-22-9KVLRY98Q		TGAGGTAGTAGGCTGTGTGGT	not-itr	TGAGGTAGTAGGCTGTGTGGT	na-21-XKVL6Y98E
CGCGACCTCAGATCAGACGTGG	rRF	CGCGACCTCAGATCAGACGTGG~clustered_U13369.1_+_-50_13364_Gonz45S_45S_50ntFlanks@7985.8006.22, hg38_21_+_8205938_8219352_RNA45SN2_45S_50ntFlanks@7951.7972.22, hg38_21_+_8388985_8402393_RNA45SN3_45S_50ntFlanks@7942.7963.22, hg38_21_+_8433172_8446622_RNA45SN1_45S_50ntFlanks@7975.7996.22, unplaced_AL353644.34_+_122223_135695_RNA45SN4_45S_50ntFlanks@7982.8003.22, unplaced_AL592188.60_+_105374_118830_RNA4…	rRF-22-LU3656OW4		GTAAGTGGGAGACGTTGAAGG	not-itr	GTAAGTGGGAGACGTTGAAGG	na-21-S092OWX00		TGGGGTAGTAGTTTGTGCTGTT	not-itr	TGGGGTAGTAGTTTGTGCTGTT	na-22-9KVL7YXYQ		TGAGGTAGTAGGTCGTATAG	not-itr	TGAGGTAGTAGGTCGTATAG	na-20-XKVLRSVP
CGCGACCTCAGATCAGACGTGGC	rRF	CGCGACCTCAGATCAGACGTGGC~clustered_U13369.1_+_-50_13364_Gonz45S_45S_50ntFlanks@7985.8007.23, hg38_21_+_8205938_8219352_RNA45SN2_45S_50ntFlanks@7951.7973.23, hg38_21_+_8388985_8402393_RNA45SN3_45S_50ntFlanks@7942.7964.23, hg38_21_+_8433172_8446622_RNA45SN1_45S_50ntFlanks@7975.7997.23, unplaced_AL353644.34_+_122223_135695_RNA45SN4_45S_50ntFlanks@7982.8004.23, unplaced_AL592188.60_+_105374_118830_RNA…	rRF-23-LU3656OWD9		GTAATGGCGGGAACTCTGGACAGACTGCCT	not-itr	GTAATGGCGGGAACTCTGGACAGACTGCCT	na-30-SE68OIN2JDX7		TGGTAGACTATGGAACGTAG	isomiR	exclusive~TGGTAGACTATGGAACGTAG~wildtype~hsa-101-645.1&WithFlank&14|+|101022065|101022135@7.26.20~[MIMAT0000733&hsa-miR-379-5p&offsets|0|-1, m-101&14|+|101022071|101022091&offsets|0|-1]	iso-20-9LOX9BMP		TGAGGTAGTAGGTCGTGTGGT	not-itr	TGAGGTAGTAGGTCGTGTGGT	na-21-XKVLRS98E
CGCGACCTCAGATCAGACGTGGCG	rRF	CGCGACCTCAGATCAGACGTGGCG~clustered_U13369.1_+_-50_13364_Gonz45S_45S_50ntFlanks@7985.8008.24, hg38_21_+_8205938_8219352_RNA45SN2_45S_50ntFlanks@7951.7974.24, hg38_21_+_8388985_8402393_RNA45SN3_45S_50ntFlanks@7942.7965.24, hg38_21_+_8433172_8446622_RNA45SN1_45S_50ntFlanks@7975.7998.24, unplaced_AL353644.34_+_122223_135695_RNA45SN4_45S_50ntFlanks@7982.8005.24, unplaced_AL592188.60_+_105374_118830_RN…	rRF-24-LU3656OWI8		GTAATGGCGGGAACTCTGGACAGACTGCCTA	not-itr	GTAATGGCGGGAACTCTGGACAGACTGCCTA	na-31-SE68OIN2JDX7B		TGTAAACATCCCCGACTGGAAA	isomiR	exclusive~TGTAAACATCCCCGACTGGAAA~wildtype+A(s)~hsa-21-254.1&WithFlank&8|-|134804873|134804946@7.27.21(+1A)~[MIMAT0000245&hsa-miR-30d-5p&offsets|0|-1(+1A), m-21&8|-|134804919|134804940&offsets|0|-1(+1A)]	iso-22-9O0MKUN2F		TGAGGTAGTAGGTCGTGTGGTT	not-itr	TGAGGTAGTAGGTCGTGTGGTT	na-22-XKVLRS98Q
CGCGACCTCAGATCAGACGTGGCGACCCG	rRF	CGCGACCTCAGATCAGACGTGGCGACCCG~clustered_U13369.1_+_-50_13364_Gonz45S_45S_50ntFlanks@7985.8013.29, hg38_21_+_8205938_8219352_RNA45SN2_45S_50ntFlanks@7951.7979.29, hg38_21_+_8388985_8402393_RNA45SN3_45S_50ntFlanks@7942.7970.29, hg38_21_+_8433172_8446622_RNA45SN1_45S_50ntFlanks@7975.8003.29, unplaced_AL353644.34_+_122223_135695_RNA45SN4_45S_50ntFlanks@7982.8010.29, unplaced_AL592188.60_+_105374_1188…	rRF-29-LU3656OW6U1K		GTAGAATTCTCGCCTGCCACGCGGGAGGCCCGGGTT	tRF	exclusive~GTAGAATTCTCGCCTGCCACGCGGGAGGCCCGGGTT~i-tRF~trna128_GlyGCC_6_-_27870686_27870756@18.53.36, trna19_GlyGCC_16_+_70823410_70823480@18.53.36, trna19_GlyGCC_2_-_157257659_157257729@18.53.36, trna24_GlyGCC_16_-_70812942_70813012@18.53.36, trna25_GlyGCC_16_-_70812114_70812184@18.53.36, trna2_GlyGCC_21_-_18827107_18827177@18.53.36, trna35_GlyGCC_1_+_161413094_161413164@18.53.36, trna37_GlyGCC_1_…	tRF-36-S2I7L7P5QK11M3E		TGTAAACATCCTACACTCTCAGC	isomiR	exclusive~TGTAAACATCCTACACTCTCAGC~wildtype~hsa-57-456.1&WithFlank&1|+|40757294|40757366@7.29.23, hsa-56-206.1&WithFlank&6|-|71376958|71377031@7.29.23~[MIMAT0000244&hsa-miR-30c-5p&offsets|0|0, m-57&1|+|40757300|40757323&offsets|0|-1], [MIMAT0000244_1&hsa-miR-30c-5p&offsets|0|0, m-56&6|-|71377002|71377025&offsets|0|-1]	iso-23-9O0M4F499		TGAGGTAGTAGGTTGCGTGGT	not-itr	TGAGGTAGTAGGTTGCGTGGT	na-21-XKVLRYM8E
CGCGACCTCAGATCAGACGTGGCGACCCGC	rRF	CGCGACCTCAGATCAGACGTGGCGACCCGC~clustered_U13369.1_+_-50_13364_Gonz45S_45S_50ntFlanks@7985.8014.30, hg38_21_+_8205938_8219352_RNA45SN2_45S_50ntFlanks@7951.7980.30, hg38_21_+_8388985_8402393_RNA45SN3_45S_50ntFlanks@7942.7971.30, hg38_21_+_8433172_8446622_RNA45SN1_45S_50ntFlanks@7975.8004.30, unplaced_AL353644.34_+_122223_135695_RNA45SN4_45S_50ntFlanks@7982.8011.30, unplaced_AL592188.60_+_105374_118…	rRF-30-LU3656OW6UKV		GTCTGCCTCAGCGTCGGT	not-itr	GTCTGCCTCAGCGTCGGT	na-18-SY36QMDZ		TGTAGTGTCTCCTACTTTATGG	isomiR	snp~TGTAGTGTCTCCTACTTTATGG~[COSN23018312]~[hsa-144-69.1&WithFlank&17|-|58331240|58331311]	iso-22-9P9735ZQ4		TGAGGTAGTAGGTTGTATAG	isomiR	exclusive~TGAGGTAGTAGGTTGTATAG~wildtype~hsa-6-426.1&WithFlank&11|-|122146517|122146595@7.26.20, hsa-5-180.1&WithFlank&22|+|46112746|46112827@7.26.20, hsa-4-181.1&WithFlank&9|+|94175956|94176040@7.26.20~[MIMAT0000062&hsa-let-7a-5p&offsets|0|-2, m-6&11|-|122146568|122146589&offsets|0|-2], [MIMAT0000062_1&hsa-let-7a-5p&offsets|0|-2, m-5&22|+|46112752|46112773&offsets|0|-2], [MIMAT0000062_2&hsa-let-7…	iso-20-XKVLRYVP
CGCGACCTCAGATCAGACGTGGCGACCCGCT	rRF	CGCGACCTCAGATCAGACGTGGCGACCCGCT~clustered_U13369.1_+_-50_13364_Gonz45S_45S_50ntFlanks@7985.8015.31, hg38_21_+_8205938_8219352_RNA45SN2_45S_50ntFlanks@7951.7981.31, hg38_21_+_8388985_8402393_RNA45SN3_45S_50ntFlanks@7942.7972.31, hg38_21_+_8433172_8446622_RNA45SN1_45S_50ntFlanks@7975.8005.31, unplaced_AL353644.34_+_122223_135695_RNA45SN4_45S_50ntFlanks@7982.8012.31, unplaced_AL592188.60_+_105374_11…	rRF-31-LU3656OW6UKVE		GTGCCGAAGCTGTGGGATTG	not-itr	GTGCCGAAGCTGTGGGATTG	na-20-71OJ985Y		TGTCAGTTTGCCAAATACCCC	isomiR	snp~TGTCAGTTTGCCAAATACCCC~[COSM3973787]~[hsa-480-120.1&WithFlank&X|+|66018889|66018964]	iso-21-967YKBURD		TGAGGTAGTAGGTTGTATGG	isomiR	exclusive~TGAGGTAGTAGGTTGTATGG~wildtype~hsa-37-324.1&WithFlank&21|+|16539832|16539910@7.26.20~[MIMAT0000064&hsa-let-7c-5p&offsets|0|-2, m-37&21|+|16539838|16539859&offsets|0|-2]	iso-20-XKVLRYV8
CGCGACCTCAGATCAGACGTGGCGACCCGCTG	rRF	CGCGACCTCAGATCAGACGTGGCGACCCGCTG~clustered_U13369.1_+_-50_13364_Gonz45S_45S_50ntFlanks@7985.8016.32, hg38_21_+_8205938_8219352_RNA45SN2_45S_50ntFlanks@7951.7982.32, hg38_21_+_8388985_8402393_RNA45SN3_45S_50ntFlanks@7942.7973.32, hg38_21_+_8433172_8446622_RNA45SN1_45S_50ntFlanks@7975.8006.32, unplaced_AL353644.34_+_122223_135695_RNA45SN4_45S_50ntFlanks@7982.8013.32, unplaced_AL592188.60_+_105374_1…	rRF-32-LU3656OW6UKVP		GTGCCGAAGCTGTGGGATTGA	not-itr	GTGCCGAAGCTGTGGGATTGA	na-21-71OJ985YB		TGTCAGTTTGCCAAATACCCCA	isomiR	snp~TGTCAGTTTGCCAAATACCCCA~[COSM3973787]~[hsa-480-120.1&WithFlank&X|+|66018889|66018964]	iso-22-967YKBUR2		TGAGGTAGTAGGTTGTATGGTA	isomiR	exclusive~TGAGGTAGTAGGTTGTATGGTA~wildtype+A(s)~hsa-37-324.1&WithFlank&21|+|16539832|16539910@7.27.21(+1A)~[MIMAT0000064&hsa-let-7c-5p&offsets|0|-1(+1A), m-37&21|+|16539838|16539859&offsets|0|-1(+1A)]	iso-22-XKVLRYV8O
CGCGACCTCAGATCAGACGTGGCGACCCGCTGAAT	rRF	CGCGACCTCAGATCAGACGTGGCGACCCGCTGAAT~clustered_U13369.1_+_-50_13364_Gonz45S_45S_50ntFlanks@7985.8019.35, hg38_21_+_8205938_8219352_RNA45SN2_45S_50ntFlanks@7951.7985.35, hg38_21_+_8388985_8402393_RNA45SN3_45S_50ntFlanks@7942.7976.35, hg38_21_+_8433172_8446622_RNA45SN1_45S_50ntFlanks@7975.8009.35, unplaced_AL353644.34_+_122223_135695_RNA45SN4_45S_50ntFlanks@7982.8016.35, unplaced_AL592188.60_+_10537…	rRF-35-LU3656OW6UKVXE		GTGCCGAAGCTGTGGGATTGAT	not-itr	GTGCCGAAGCTGTGGGATTGAT	na-22-71OJ985YI		TGTCAGTTTGTCAAATACCCA	isomiR	exclusive~TGTCAGTTTGTCAAATACCCA~wildtype+A(s)~hsa-480-120.1&WithFlank&X|+|66018889|66018964@49.68.20(+1A)~[MIMAT0000280&hsa-miR-223-3p&offsets|0|-2(+1A), m-120&X|+|66018937|66018958&offsets|0|-2(+1A)]	iso-21-967Y8BURB		TGAGGTAGTAGGTTGTATGGTT	isomiR	exclusive~TGAGGTAGTAGGTTGTATGGTT~wildtype~hsa-37-324.1&WithFlank&21|+|16539832|16539910@7.28.22~[MIMAT0000064&hsa-let-7c-5p&offsets|0|0, m-37&21|+|16539838|16539859&offsets|0|0]	iso-22-XKVLRYV8Q
CGCGACCTCAGATCAGACGTGGCGACCCGCTGAATT	rRF	CGCGACCTCAGATCAGACGTGGCGACCCGCTGAATT~clustered_U13369.1_+_-50_13364_Gonz45S_45S_50ntFlanks@7985.8020.36, hg38_21_+_8205938_8219352_RNA45SN2_45S_50ntFlanks@7951.7986.36, hg38_21_+_8388985_8402393_RNA45SN3_45S_50ntFlanks@7942.7977.36, hg38_21_+_8433172_8446622_RNA45SN1_45S_50ntFlanks@7975.8010.36, unplaced_AL353644.34_+_122223_135695_RNA45SN4_45S_50ntFlanks@7982.8017.36, unplaced_AL592188.60_+_1053…	rRF-36-LU3656OW6UKVXEE		GTGGTACGATCATACCTGG	not-itr	GTGGTACGATCATACCTGG	na-19-73EEJ5H4		TGTCAGTTTGTCAAATACCCAA	isomiR	exclusive~TGTCAGTTTGTCAAATACCCAA~wildtype+A(s)~hsa-480-120.1&WithFlank&X|+|66018889|66018964@49.68.20(+2A)~[MIMAT0000280&hsa-miR-223-3p&offsets|0|-2(+2A), m-120&X|+|66018937|66018958&offsets|0|-2(+2A)]	iso-22-967Y8BURF		TGAGGTAGTAGGTTGTGCGGT	not-itr	TGAGGTAGTAGGTTGTGCGGT	na-21-XKVLRYX8E
CGCGCGTCCCCCGAAGAGG	rRF	CGCGCGTCCCCCGAAGAGG~clustered_U13369.1_+_-50_13364_Gonz45S_45S_50ntFlanks@9212.9230.19, hg38_21_+_8205938_8219352_RNA45SN2_45S_50ntFlanks@9186.9204.19, hg38_21_+_8388985_8402393_RNA45SN3_45S_50ntFlanks@9173.9191.19, hg38_21_+_8433172_8446622_RNA45SN1_45S_50ntFlanks@9215.9233.19, unplaced_AL353644.34_+_122223_135695_RNA45SN4_45S_50ntFlanks@9222.9240.19, unplaced_AL592188.60_+_105374_118830_RNA45SN…	rRF-19-LVSR3BHY		GTGTGAAAGTAGGTCATCGTCAGGCT	not-itr	GTGTGAAAGTAGGTCATCGTCAGGCT	na-26-74B31MHWJJE		TGTCAGTTTGTCAAATACCCCG	isomiR	exclusive~TGTCAGTTTGTCAAATACCCCG~wildtype+G(s)~hsa-480-120.1&WithFlank&X|+|66018889|66018964@49.69.21(+1G)~[MIMAT0000280&hsa-miR-223-3p&offsets|0|-1(+1G), m-120&X|+|66018937|66018958&offsets|0|-1(+1G)]	iso-22-967Y8BURK		TGAGGTAGTAGGTTGTGCGGTT	not-itr	TGAGGTAGTAGGTTGTGCGGTT	na-22-XKVLRYX8Q
CGTACAGTGAGTAATAATGCG	not-itr	CGTACAGTGAGTAATAATGCG	na-21-M51USEDV0		GTGTTCGGAAGATTTTC	not-itr	GTGTTCGGAAGATTTTC	na-17-7NMB5Z5		TGTGACTGGTTGACCAGAGGGA	isomiR	exclusive~TGTGACTGGTTGACCAGAGGGA~wildtype+A(s)~hsa-132-681.1&WithFlank&14|+|101054688|101054759@7.27.21(+1A)~[MIMAT0000447&hsa-miR-134-5p&offsets|0|-1(+1A), m-132&14|+|101054694|101054715&offsets|0|-1(+1A)]	iso-22-9UN3X1FKL		TGAGGTAGTAGGTTGTGTAG	isomiR	snp~TGAGGTAGTAGGTTGTGTAG~[COSN1263052]~[hsa-5-180.1&WithFlank&22|+|46112746|46112827]	iso-20-XKVLRY9P
CGTACCGTGAGTAATAAAGCG	not-itr	CGTACCGTGAGTAATAAAGCG	na-21-M5MUSEBJ0		GTTCGGAAGATTTTC	not-itr	GTTCGGAAGATTTTC	na-15-7SO2Z9		TGTGACTGGTTGACCAGAGGGT	isomiR	exclusive~TGTGACTGGTTGACCAGAGGGT~wildtype+U(s)~hsa-132-681.1&WithFlank&14|+|101054688|101054759@7.27.21(+1U)~[MIMAT0000447&hsa-miR-134-5p&offsets|0|-1(+1U), m-132&14|+|101054694|101054715&offsets|0|-1(+1U)]	iso-22-9UN3X1FKN		TGAGGTAGTAGGTTGTGTAGT	isomiR	snp~TGAGGTAGTAGGTTGTGTAGT~[COSN1263052]~[hsa-5-180.1&WithFlank&22|+|46112746|46112827]	iso-21-XKVLRY9PE
CGTACCGTGAGTAATAATGAG	not-itr	CGTACCGTGAGTAATAATGAG	na-21-M5MUSEDU0		TACAACCCCCCACTGCTAAATTTGACTGGCT	not-itr	hg38_rmsk_HY4_UniqID935,hg38_rmsk_HY4_UniqID453,hg38_rmsk_HY4_UniqID70,hg38_rmsk_HY4_UniqID321,hg38_rmsk_HY4_UniqID784,RNY4_UniqID13	yRF-31-UOKR2Y4BZUNJE		TTAACTTGACCGCTCTGACCA	tRF	exclusive~TTAACTTGACCGCTCTGACCA~3'-tRF~trnaMT_ValTAC_MT_+_1602_1670@52.72.21	tRF-21-YDZDL9X1B		TGAGGTAGTAGGTTGTGTAGTT	isomiR	snp~TGAGGTAGTAGGTTGTGTAGTT~[COSN1263052]~[hsa-5-180.1&WithFlank&22|+|46112746|46112827]	iso-22-XKVLRY9PQ
CGTACCGTGAGTAATAATGC	isomiR	exclusive~CGTACCGTGAGTAATAATGC~wildtype~hsa-114-40.1&WithFlank&9|+|136670610|136670680@45.64.20~[MIMAT0000445&hsa-miR-126-3p&offsets|+1|-1, m-40&9|+|136670653|136670674&offsets|+1|-1]	iso-20-M5MUSEDV		TACAACCCCCCACTGCTAAATTTGACTGGCTA	not-itr	TACAACCCCCCACTGCTAAATTTGACTGGCTA	na-32-UOKR2Y4BZUNJO		TTCAAGTAATCCAGGATAG	isomiR	exclusive~TTCAAGTAATCCAGGATAG~wildtype~hsa-33-406.1&WithFlank&12|-|57824614|57824685@7.25.19, hsa-34-546.1&WithFlank&3|+|37969407|37969479@7.25.19~[MIMAT0000082&hsa-miR-26a-5p&offsets|0|-3, m-33&12|-|57824658|57824679&offsets|0|-3], [MIMAT0000082_1&hsa-miR-26a-5p&offsets|0|-3, m-34&3|+|37969413|37969434&offsets|0|-3]	iso-19-YOSEKKFH		TGAGGTAGTAGGTTGTGTG	isomiR	exclusive~TGAGGTAGTAGGTTGTGTG~wildtype~hsa-14-171.1&WithFlank&22|+|46113685|46113772@7.25.19~[MIMAT0000063&hsa-let-7b-5p&offsets|0|-3, m-14&22|+|46113691|46113712&offsets|0|-3]	iso-19-XKVLRYK0
CGTACCGTGAGTAATAATGCG	isomiR	exclusive~CGTACCGTGAGTAATAATGCG~wildtype~hsa-114-40.1&WithFlank&9|+|136670610|136670680@45.65.21~[MIMAT0000445&hsa-miR-126-3p&offsets|+1|0, m-40&9|+|136670653|136670674&offsets|+1|0]	iso-21-M5MUSEDV0		TACAACCCCCCACTGCTAAATTTGACTGGCTT	not-itr	hg38_rmsk_HY4_UniqID935,hg38_rmsk_HY4_UniqID453,hg38_rmsk_HY4_UniqID70,hg38_rmsk_HY4_UniqID321,hg38_rmsk_HY4_UniqID784,RNY4_UniqID13	yRF-32-UOKR2Y4BZUNJQ		TTCAAGTAATCCAGGATAGG	isomiR	exclusive~TTCAAGTAATCCAGGATAGG~wildtype~hsa-33-406.1&WithFlank&12|-|57824614|57824685@7.26.20, hsa-34-546.1&WithFlank&3|+|37969407|37969479@7.26.20~[MIMAT0000082&hsa-miR-26a-5p&offsets|0|-2, m-33&12|-|57824658|57824679&offsets|0|-2], [MIMAT0000082_1&hsa-miR-26a-5p&offsets|0|-2, m-34&3|+|37969413|37969434&offsets|0|-2]	iso-20-YOSEKKHK		TGAGGTAGTAGGTTGTGTGA	isomiR	exclusive~TGAGGTAGTAGGTTGTGTGA~wildtype+A(s)~hsa-14-171.1&WithFlank&22|+|46113685|46113772@7.25.19(+1A)~[MIMAT0000063&hsa-let-7b-5p&offsets|0|-3(+1A), m-14&22|+|46113691|46113712&offsets|0|-3(+1A)]	iso-20-XKVLRY9U
CGTAGTTGGATCTTGGGAG	rRF	CGTAGTTGGATCTTGGGAG~clustered_U13369.1_+_-50_13364_Gonz45S_45S_50ntFlanks@4382.4400.19, hg38_21_+_8205938_8219352_RNA45SN2_45S_50ntFlanks@4369.4387.19, hg38_21_+_8388985_8402393_RNA45SN3_45S_50ntFlanks@4357.4375.19, hg38_21_+_8433172_8446622_RNA45SN1_45S_50ntFlanks@4380.4398.19, unplaced_AL353644.34_+_122223_135695_RNA45SN4_45S_50ntFlanks@4384.4402.19, unplaced_AL592188.60_+_105374_118830_RNA45SN…	rRF-19-MPZ2WYIS		TACAACCCCCCACTGCTAAATTTGACTGGCTTA	not-itr	TACAACCCCCCACTGCTAAATTTGACTGGCTTA	na-33-UOKR2Y4BZUNJ0O		TTCAAGTAATCCAGGATAGGA	isomiR	exclusive~TTCAAGTAATCCAGGATAGGA~wildtype+A(s)~hsa-33-406.1&WithFlank&12|-|57824614|57824685@7.26.20(+1A), hsa-34-546.1&WithFlank&3|+|37969407|37969479@7.26.20(+1A)~[MIMAT0000082&hsa-miR-26a-5p&offsets|0|-2(+1A), m-33&12|-|57824658|57824679&offsets|0|-2(+1A)], [MIMAT0000082_1&hsa-miR-26a-5p&offsets|0|-2(+1A), m-34&3|+|37969413|37969434&offsets|0|-2(+1A)]	iso-21-YOSEKKHKB		TGAGGTAGTAGGTTGTGTGG	isomiR	exclusive~TGAGGTAGTAGGTTGTGTGG~wildtype~hsa-14-171.1&WithFlank&22|+|46113685|46113772@7.26.20~[MIMAT0000063&hsa-let-7b-5p&offsets|0|-2, m-14&22|+|46113691|46113712&offsets|0|-2]	iso-20-XKVLRY98
CTAGACTGAAGCTCCTTGAG	isomiR	ambiguous~CTAGACTGAAGCTCCTTGAG~wildtype~hsa-75-30.1&WithFlank&8|-|140732581|140732649@43.62.20~[MIMAT0000757&hsa-miR-151a-3p&offsets|0|-1, m-30&8|-|140732587|140732607&offsets|0|-1]	iso-20-42NBQRZ0		TACAACCCCCCACTGCTAAATTTGACTGGCTTT	not-itr	RNY4_UniqID13	yRF-33-UOKR2Y4BZUNJ0Q		TTCAAGTAATCCAGGATAGGCA	isomiR	exclusive~TTCAAGTAATCCAGGATAGGCA~wildtype+A(s)~hsa-33-406.1&WithFlank&12|-|57824614|57824685@7.27.21(+1A), hsa-34-546.1&WithFlank&3|+|37969407|37969479@7.27.21(+1A)~[MIMAT0000082&hsa-miR-26a-5p&offsets|0|-1(+1A), m-33&12|-|57824658|57824679&offsets|0|-1(+1A)], [MIMAT0000082_1&hsa-miR-26a-5p&offsets|0|-1(+1A), m-34&3|+|37969413|37969434&offsets|0|-1(+1A)]	iso-22-YOSEKKHK2		TGAGGTAGTAGGTTGTGTGGA	isomiR	exclusive~TGAGGTAGTAGGTTGTGTGGA~wildtype+A(s)~hsa-14-171.1&WithFlank&22|+|46113685|46113772@7.26.20(+1A)~[MIMAT0000063&hsa-let-7b-5p&offsets|0|-2(+1A), m-14&22|+|46113691|46113712&offsets|0|-2(+1A)]	iso-21-XKVLRY98B
CTCCCTCGGGAGGGCGCGCGGG	rRF	CTCCCTCGGGAGGGCGCGCGGG~clustered_U13369.1_+_-50_13364_Gonz45S_45S_50ntFlanks@8793.8814.22, hg38_21_+_8205938_8219352_RNA45SN2_45S_50ntFlanks@8772.8793.22, hg38_21_+_8388985_8402393_RNA45SN3_45S_50ntFlanks@8759.8780.22, hg38_21_+_8433172_8446622_RNA45SN1_45S_50ntFlanks@8796.8817.22, unplaced_AL353644.34_+_122223_135695_RNA45SN4_45S_50ntFlanks@8803.8824.22, unplaced_AL592188.60_+_105374_118830_RNA4…	rRF-22-4RWK1JQH4		TACAACCCCCCACTGCTAAATTTGACTGGCTTTT	not-itr	RNY4_UniqID13	yRF-34-UOKR2Y4BZUNJKQ		TTCAAGTAATCCAGGATAGGCC	isomiR	exclusive~TTCAAGTAATCCAGGATAGGCC~wildtype+C(s)~hsa-33-406.1&WithFlank&12|-|57824614|57824685@7.27.21(+1C), hsa-34-546.1&WithFlank&3|+|37969407|37969479@7.27.21(+1C)~[MIMAT0000082&hsa-miR-26a-5p&offsets|0|-1(+1C), m-33&12|-|57824658|57824679&offsets|0|-1(+1C)], [MIMAT0000082_1&hsa-miR-26a-5p&offsets|0|-1(+1C), m-34&3|+|37969413|37969434&offsets|0|-1(+1C)]	iso-22-YOSEKKHKJ		TGAGGTAGTAGGTTGTGTGGAA	isomiR	exclusive~TGAGGTAGTAGGTTGTGTGGAA~wildtype+A(s)~hsa-14-171.1&WithFlank&22|+|46113685|46113772@7.26.20(+2A)~[MIMAT0000063&hsa-let-7b-5p&offsets|0|-2(+2A), m-14&22|+|46113691|46113712&offsets|0|-2(+2A)]	iso-22-XKVLRY98F
CTCGGCGTGGCGTCGGTCGTGGA	isomiR	exclusive~CTCGGCGTGGCGTCGGTCGTGGA~wildtype+A(s)~hsa-112-66.1&WithFlank&10|-|103394294|103394367@47.68.22(+1A)~[MIMAT0005951&hsa-miR-1307-3p&offsets|+1|+1(+1A), m-66&10|-|103394300|103394322&offsets|+1|0(+1A)]	iso-23-48M8MSSWDX		TACCAGCACGTAAATATTGGCG	not-itr	TACCAGCACGTAAATATTGGCG	na-22-U6PHUEI8K		TTCAAGTAATCCAGGATAGGTT	isomiR	exclusive~TTCAAGTAATCCAGGATAGGTT~wildtype+U(s)~hsa-33-406.1&WithFlank&12|-|57824614|57824685@7.26.20(+2U), hsa-34-546.1&WithFlank&3|+|37969407|37969479@7.26.20(+2U)~[MIMAT0000082&hsa-miR-26a-5p&offsets|0|-2(+2U), m-33&12|-|57824658|57824679&offsets|0|-2(+2U)], [MIMAT0000082_1&hsa-miR-26a-5p&offsets|0|-2(+2U), m-34&3|+|37969413|37969434&offsets|0|-2(+2U)]	iso-22-YOSEKKHKQ		TGAGGTAGTAGGTTGTGTGGC	isomiR	exclusive~TGAGGTAGTAGGTTGTGTGGC~wildtype+C(s)~hsa-14-171.1&WithFlank&22|+|46113685|46113772@7.26.20(+1C)~[MIMAT0000063&hsa-let-7b-5p&offsets|0|-2(+1C), m-14&22|+|46113691|46113712&offsets|0|-2(+1C)]	iso-21-XKVLRY98D
CTCGTACCGTGAGTAATAATGC	isomiR	exclusive~CTCGTACCGTGAGTAATAATGC~wildtype~hsa-114-40.1&WithFlank&9|+|136670610|136670680@43.64.22~[MIMAT0000445&hsa-miR-126-3p&offsets|-1|-1, m-40&9|+|136670653|136670674&offsets|-1|-1]	iso-22-4W0W5LHEM		TAGCAGCACATCATGGTT	isomiR	exclusive~TAGCAGCACATCATGGTT~wildtype~hsa-110-204.1&WithFlank&3|+|160404601|160404671@7.24.18~[MIMAT0000417&hsa-miR-15b-5p&offsets|0|-4, m-110&3|+|160404607|160404628&offsets|0|-4]	iso-18-VFPF840E		TTCAAGTAATTCAGGATAGGTA	isomiR	exclusive~TTCAAGTAATTCAGGATAGGTA~wildtype+A(s)~hsa-53-218.1&WithFlank&2|+|218402651|218402718@7.27.21(+1A)~[MIMAT0000083&hsa-miR-26b-5p&offsets|0|0(+1A), m-53&2|+|218402657|218402678&offsets|0|-1(+1A)]	iso-22-YOSE8KHKO		TGAGGTAGTAGGTTGTGTGGCT	not-itr	TGAGGTAGTAGGTTGTGTGGCT	na-22-XKVLRY983
CTCGTACCGTGAGTAATAATGCG	isomiR	exclusive~CTCGTACCGTGAGTAATAATGCG~wildtype~hsa-114-40.1&WithFlank&9|+|136670610|136670680@43.65.23~[MIMAT0000445&hsa-miR-126-3p&offsets|-1|0, m-40&9|+|136670653|136670674&offsets|-1|0]	iso-23-4W0W5LHED8		TAGCAGCACATCATGGTTT	isomiR	exclusive~TAGCAGCACATCATGGTTT~wildtype~hsa-110-204.1&WithFlank&3|+|160404601|160404671@7.25.19~[MIMAT0000417&hsa-miR-15b-5p&offsets|0|-3, m-110&3|+|160404607|160404628&offsets|0|-3]	iso-19-VFPF842Q		TTCAAGTAATTCAGGATAGGTC	isomiR	exclusive~TTCAAGTAATTCAGGATAGGTC~wildtype+C(s)~hsa-53-218.1&WithFlank&2|+|218402651|218402718@7.27.21(+1C)~[MIMAT0000083&hsa-miR-26b-5p&offsets|0|0(+1C), m-53&2|+|218402657|218402678&offsets|0|-1(+1C)]	iso-22-YOSE8KHK5		TGAGGTAGTAGGTTGTGTGGT	isomiR	exclusive~TGAGGTAGTAGGTTGTGTGGT~wildtype~hsa-14-171.1&WithFlank&22|+|46113685|46113772@7.27.21~[MIMAT0000063&hsa-let-7b-5p&offsets|0|-1, m-14&22|+|46113691|46113712&offsets|0|-1]	iso-21-XKVLRY98E
CTGAGAAGACGGTCGAACTTGACT	rRF	CTGAGAAGACGGTCGAACTTGACT~clustered_U13369.1_+_-50_13364_Gonz45S_45S_50ntFlanks@5493.5516.24, hg38_21_+_8205938_8219352_RNA45SN2_45S_50ntFlanks@5478.5501.24, hg38_21_+_8388985_8402393_RNA45SN3_45S_50ntFlanks@5466.5489.24, hg38_21_+_8433172_8446622_RNA45SN1_45S_50ntFlanks@5489.5512.24, unplaced_AL353644.34_+_122223_135695_RNA45SN4_45S_50ntFlanks@5493.5516.24, unplaced_AL592188.60_+_105374_118830_RN…	rRF-24-N0DDRSBZHW		TAGCAGCACGTAAAGATTGGCG	not-itr	TAGCAGCACGTAAAGATTGGCG	na-22-VFPHU0I8K		TTCACAGTGGCTAAGTTCTGT	isomiR	exclusive~TTCACAGTGGCTAAGTTCTGT~wildtype+U(s)~hsa-240-39.1&WithFlank&9|+|95085457|95085531@49.68.20(+1U), hsa-2872.1&WithFlank&9|+|95085434|95085547@72.91.20(+1U)~[MIMAT0000419&hsa-miR-27b-3p&offsets|0|-1(+1U), m-39&9|+|95085505|95085525&offsets|0|-1(+1U)], [MIMAT0000419&hsa-miR-27b-3p&offsets|0|-1(+1U), m-39&9|+|95085505|95085525&offsets|0|-1(+1U)]	iso-21-Y51840YYE		TGAGGTAGTAGGTTGTGTGGTA	isomiR	exclusive~TGAGGTAGTAGGTTGTGTGGTA~wildtype+A(s)~hsa-14-171.1&WithFlank&22|+|46113685|46113772@7.27.21(+1A)~[MIMAT0000063&hsa-let-7b-5p&offsets|0|-1(+1A), m-14&22|+|46113691|46113712&offsets|0|-1(+1A)]	iso-22-XKVLRY98O
CTTCTCACTACTGCACTTGACTAGTC	not-itr	hg38_rmsk_HY1_UniqID585,hg38_rmsk_HY1_UniqID205,hg38_rmsk_HY1_UniqID527,hg38_rmsk_HY1_UniqID1742,hg38_rmsk_HY1_UniqID347,Y_RNA.683-201_UniqID1583,hg38_rmsk_HY1_UniqID1267,Y_RNA.574-201_UniqID136,Y_RNA.580-201_UniqID677,Y_RNA.586-201_UniqID1706,hg38_rmsk_HY1_UniqID1266,hg38_rmsk_HY1_UniqID1521,Y_RNA.459-201_UniqID1035,Y_RNA.14-201_UniqID1776,Y_RNA.605-201_UniqID1754,Y_RNA.573-201_UniqID1834,hg38_r…	yRF-26-N72XNFNU43D		TAGCAGCACGTAAATAGTGGCG	not-itr	TAGCAGCACGTAAATAGTGGCG	na-22-VFPHUE18K		TTCCGGGGGGAGTATG	rRF	TTCCGGGGGGAGTATG~clustered_U13369.1_+_-50_13364_Gonz45S_45S_50ntFlanks@4866.4881.16, hg38_21_+_8205938_8219352_RNA45SN2_45S_50ntFlanks@4853.4868.16, hg38_21_+_8388985_8402393_RNA45SN3_45S_50ntFlanks@4841.4856.16, hg38_21_+_8433172_8446622_RNA45SN1_45S_50ntFlanks@4864.4879.16, unplaced_AL353644.34_+_122223_135695_RNA45SN4_45S_50ntFlanks@4868.4883.16, unplaced_AL592188.60_+_105374_118830_RNA45SN5_4…	rRF-16-YSRK1Q0		TGAGGTAGTAGGTTGTGTGGTC	isomiR	exclusive~TGAGGTAGTAGGTTGTGTGGTC~wildtype+C(s)~hsa-14-171.1&WithFlank&22|+|46113685|46113772@7.27.21(+1C)~[MIMAT0000063&hsa-let-7b-5p&offsets|0|-1(+1C), m-14&22|+|46113691|46113712&offsets|0|-1(+1C)]	iso-22-XKVLRY985
CTTCTCACTACTGCACTTGACTAGTCT	not-itr	hg38_rmsk_HY1_UniqID585,hg38_rmsk_HY1_UniqID205,hg38_rmsk_HY1_UniqID527,hg38_rmsk_HY1_UniqID1742,hg38_rmsk_HY1_UniqID347,Y_RNA.683-201_UniqID1583,hg38_rmsk_HY1_UniqID1267,Y_RNA.574-201_UniqID136,Y_RNA.580-201_UniqID677,Y_RNA.586-201_UniqID1706,hg38_rmsk_HY1_UniqID1266,hg38_rmsk_HY1_UniqID1521,Y_RNA.459-201_UniqID1035,Y_RNA.14-201_UniqID1776,Y_RNA.605-201_UniqID1754,Y_RNA.573-201_UniqID1834,hg38_r…	yRF-27-N72XNFNU433		TAGCAGCACGTAAATATGGGCG	not-itr	TAGCAGCACGTAAATATGGGCG	na-22-VFPHUEIKK		TTGACCGCTCTGACCA	tRF	exclusive~TTGACCGCTCTGACCA~3'-tRF~trnaMT_ValTAC_MT_+_1602_1670@57.72.16	tRF-16-ZDL9X1B		TGAGGTAGTAGGTTGTGTGGTG	isomiR	exclusive~TGAGGTAGTAGGTTGTGTGGTG~wildtype+G(s)~hsa-14-171.1&WithFlank&22|+|46113685|46113772@7.27.21(+1G)~[MIMAT0000063&hsa-let-7b-5p&offsets|0|-1(+1G), m-14&22|+|46113691|46113712&offsets|0|-1(+1G)]	iso-22-XKVLRY98P
CTTCTCACTACTGCACTTGACTAGTCTT	not-itr	hg38_rmsk_HY1_UniqID585,hg38_rmsk_HY1_UniqID527,hg38_rmsk_HY1_UniqID1742,hg38_rmsk_HY1_UniqID347,Y_RNA.683-201_UniqID1583,Y_RNA.574-201_UniqID136,Y_RNA.580-201_UniqID677,Y_RNA.586-201_UniqID1706,hg38_rmsk_HY1_UniqID1266,hg38_rmsk_HY1_UniqID1521,Y_RNA.459-201_UniqID1035,Y_RNA.14-201_UniqID1776,Y_RNA.573-201_UniqID1834,hg38_rmsk_HY1_UniqID643,Y_RNA.785-201_UniqID62,hg38_rmsk_HY1_UniqID1348,hg38_rms…	yRF-28-N72XNFNU43DQ		TAGCAGCAGGTAAATATTGGCG	not-itr	TAGCAGCAGGTAAATATTGGCG	na-22-VFPKUEI8K		TTTGGTCCCCTTCAACCAGCTGT	isomiR	exclusive~TTTGGTCCCCTTCAACCAGCTGT~wildtype~hsa-902-320.1&WithFlank&18|-|21825705|21825776@44.66.23, hsa-901-320.1&WithFlank&20|+|62564927|62564998@44.66.23~[MIMAT0000427&hsa-miR-133a-3p&offsets|0|+1, m-320&18|-|21825711|21825733&offsets|0|0], [MIMAT0000427_1&hsa-miR-133a-3p&offsets|0|+1, m-320&20|+|62564970|62564992&offsets|0|0]	iso-23-Z88RYOKJ0N		TGAGGTAGTAGGTTGTGTGGTTC	isomiR	exclusive~TGAGGTAGTAGGTTGTGTGGTTC~wildtype+C(s)~hsa-14-171.1&WithFlank&22|+|46113685|46113772@7.28.22(+1C)~[MIMAT0000063&hsa-let-7b-5p&offsets|0|0(+1C), m-14&22|+|46113691|46113712&offsets|0|0(+1C)]	iso-23-XKVLRY9805
CTTGGGGTTGTAGGACCAC	not-itr	CTTGGGGTTGTAGGACCAC	na-19-N8RYV211		TAGCAGGACGTAAATATTGGCG	not-itr	TAGCAGGACGTAAATATTGGCG	na-22-VF6HUEI8K							TGAGGTAGTAGGTTGTGTGGTTG	isomiR	exclusive~TGAGGTAGTAGGTTGTGTGGTTG~wildtype+G(s)~hsa-14-171.1&WithFlank&22|+|46113685|46113772@7.28.22(+1G)~[MIMAT0000063&hsa-let-7b-5p&offsets|0|0(+1G), m-14&22|+|46113691|46113712&offsets|0|0(+1G)]	iso-23-XKVLRY980P
GAAAAAGTCATGGAGG	tRF	ambiguous~GAAAAAGTCATGGAGG~5'-tRF~trnaMT_SerTGA_MT_-_7446_7514@1.16.16, trnalookalike6_SerTGA_1_-_567997_568065@1.16.16	tRF-16-OB16900		TAGGAGCACGTAAATATTGGCG	not-itr	TAGGAGCACGTAAATATTGGCG	na-22-V2PHUEI8K							TGAGGTAGTAGGTTGTGTGGTTTA	isomiR	exclusive~TGAGGTAGTAGGTTGTGTGGTTTA~wildtype+A(s)~hsa-14-171.1&WithFlank&22|+|46113685|46113772@7.29.23(+1A)~[MIMAT0000063&hsa-let-7b-5p&offsets|0|+1(+1A), m-14&22|+|46113691|46113712&offsets|0|+1(+1A)]	iso-24-XKVLRY98KO
GAAAAAGTCATGGAGGCCATGGGGTTGGA	not-itr	GAAAAAGTCATGGAGGCCATGGGGTTGGA	na-29-OB1690PQR3JX		TATACCGAAGCTCTAGGTGCGGCA	not-itr	TATACCGAAGCTCTAGGTGCGGCA	na-24-V5L04XRVIU							TGAGGTAGTAGGTTGTGTGGTTTC	isomiR	exclusive~TGAGGTAGTAGGTTGTGTGGTTTC~wildtype~hsa-14-171.1&WithFlank&22|+|46113685|46113772@7.30.24~[MIMAT0000063&hsa-let-7b-5p&offsets|0|+2, m-14&22|+|46113691|46113712&offsets|0|+2]	iso-24-XKVLRY98K5
GAAGCACATTCGCACATCATAT	not-itr	GAAGCACATTCGCACATCATAT	na-22-OJ0NL5HQI		TATGTCCCACCCCCACTCCTGT	isomiR	exclusive~TATGTCCCACCCCCACTCCTGT~wildtype~hsa-881-844.1&WithFlank&2|-|64340763|64340835@6.27.22~[MIMAT0030413&hsa-miR-4433b-5p&offsets|-1|0, m-881&2|-|64340809|64340829&offsets|-1|0]	iso-22-VWK5K647N							TGAGGTAGTAGGTTGTGTGT	isomiR	exclusive~TGAGGTAGTAGGTTGTGTGT~wildtype+U(s)~hsa-14-171.1&WithFlank&22|+|46113685|46113772@7.25.19(+1U)~[MIMAT0000063&hsa-let-7b-5p&offsets|0|-3(+1U), m-14&22|+|46113691|46113712&offsets|0|-3(+1U)]	iso-20-XKVLRY9W
GACCCGCGGGCGCTCTCCAGTCCTTT	not-itr	GACCCGCGGGCGCTCTCCAGTCCTTT	na-26-ORQKL98P8ZE		TATTGCACTTGTCCCG	not-itr	TATTGCACTTGTCCCG	na-16-VY2ZSR0							TGAGGTAGTAGTTTGTGCTGC	isomiR	exclusive~TGAGGTAGTAGTTTGTGCTGC~wildtype+C(s)~hsa-49-177.1&WithFlank&12|+|62603685|62603772@7.26.20(+1C)~[MIMAT0000415&hsa-let-7i-5p&offsets|0|-2(+1C), m-49&12|+|62603691|62603712&offsets|0|-2(+1C)]	iso-21-XKVL7YXYD
GACTCTTAGCGGTGGATCACTCGGCTC	rRF	GACTCTTAGCGGTGGATCACTCGGCTC~clustered_U13369.1_+_-50_13364_Gonz45S_45S_50ntFlanks@6674.6700.27, hg38_21_+_8205938_8219352_RNA45SN2_45S_50ntFlanks@6635.6661.27, hg38_21_+_8388985_8402393_RNA45SN3_45S_50ntFlanks@6623.6649.27, hg38_21_+_8433172_8446622_RNA45SN1_45S_50ntFlanks@6652.6678.27, unplaced_AL353644.34_+_122223_135695_RNA45SN4_45S_50ntFlanks@6655.6681.27, unplaced_AL592188.60_+_105374_118830…	rRF-27-O9YJR8H5WJ5		TATTGCACTTGTCCCGGCCT	isomiR	exclusive~TATTGCACTTGTCCCGGCCT~wildtype~hsa-409-9.1&WithFlank&13|+|91351318|91351388@44.63.20, hsa-1092-11.1&WithFlank&X|-|134169538|134169610@46.65.20~[MIMAT0000092&hsa-miR-92a-3p&offsets|0|-2, m-9&13|+|91351361|91351382&offsets|0|-2], [MIMAT0000092_1&hsa-miR-92a-3p&offsets|0|-2, m-11&X|-|134169544|134169565&offsets|0|-2]	iso-20-VY2ZSR67							TGAGGTAGTGGGTTGTGTGGT	not-itr	TGAGGTAGTGGGTTGTGTGGT	na-21-XKV4RY98E
GACTCTTAGCGGTGGATCACTCGGCTCG	rRF	GACTCTTAGCGGTGGATCACTCGGCTCG~clustered_U13369.1_+_-50_13364_Gonz45S_45S_50ntFlanks@6674.6701.28, hg38_21_+_8205938_8219352_RNA45SN2_45S_50ntFlanks@6635.6662.28, hg38_21_+_8388985_8402393_RNA45SN3_45S_50ntFlanks@6623.6650.28, hg38_21_+_8433172_8446622_RNA45SN1_45S_50ntFlanks@6652.6679.28, unplaced_AL353644.34_+_122223_135695_RNA45SN4_45S_50ntFlanks@6655.6682.28, unplaced_AL592188.60_+_105374_11883…	rRF-28-O9YJR8H5WJ0K		TATTGCACTTGTCCCGGCCTGTAAT	not-itr	TATTGCACTTGTCCCGGCCTGTAAT	na-25-VY2ZSR67SE							TGAGGTAGTGGGTTGTGTGGTT	not-itr	TGAGGTAGTGGGTTGTGTGGTT	na-22-XKV4RY98Q
GAGAAAGCTCACAAGAACT	tRF	exclusive~GAGAAAGCTCACAAGAACT~5'-half~trnaMT_SerGCT_MT_+_12207_12265@1.19.19	tRF-19-5BF9000W		TATTGCACTTGTCCCGGCCTGTATT	not-itr	TATTGCACTTGTCCCGGCCTGTATT	na-25-VY2ZSR67SN							TGGAAGACTAGTGATTTTGTTGT	isomiR	exclusive~TGGAAGACTAGTGATTTTGTTGT~wildtype~hsa-400-1068.1&WithFlank&15|+|88611850|88611921@7.29.23, hsa-402.1&WithFlank&19|+|4770664|4770785@37.59.23, hsa-401-237.1&WithFlank&9|-|83969765|83969840@7.29.23, hsa-3211.1&WithFlank&19|+|4770664|4770785@37.59.23~[MIMAT0000252&hsa-miR-7-5p&offsets|0|-1, m-400&15|+|88611856|88611879&offsets|0|-1], [MIMAT0000252_1&hsa-miR-7-5p&offsets|0|-1, m-402&19|+|477…	iso-23-9BOX7EZW0N
GAGAAAGCTCACAAGAACTGC	tRF	exclusive~GAGAAAGCTCACAAGAACTGC~5'-half~trnaMT_SerGCT_MT_+_12207_12265@1.21.21	tRF-21-5BF900BYD		TATTGCACTTGTCCCGGCCTGTTAT	not-itr	TATTGCACTTGTCCCGGCCTGTTAT	na-25-VY2ZSR677Q							TGGAATGTAAAGAAGTATGT	isomiR	exclusive~TGGAATGTAAAGAAGTATGT~wildtype~hsa-307.1&WithFlank&18|-|21829009|21829094@59.78.20, hsa-1151-310.1&WithFlank&20|+|62554306|62554378@46.65.20, hsa-4079.1&WithFlank&18|-|21828998|21829081@46.65.20, hsa-1151.1&WithFlank&20|+|62554306|62554382@46.65.20~[MIMAT0000416&hsa-miR-1-3p&offsets|0|-2, m-307&18|-|21829015|21829036&offsets|0|-2], [MIMAT0000416_1&hsa-miR-1-3p&offsets|0|-2, m-310&20|+|62…	iso-20-9B9OF0VW
GAGAAAGCTCACAAGAACTGCTAAC	tRF	exclusive~GAGAAAGCTCACAAGAACTGCTAAC~5'-tRF~trnaMT_SerGCT_MT_+_12207_12265@1.25.25	tRF-25-5BF900BY4D		TATTGCACTTGTCCCGGCCTGTTTT	isomiR	exclusive~TATTGCACTTGTCCCGGCCTGTTTT~wildtype+U(s)~hsa-409-9.1&WithFlank&13|+|91351318|91351388@44.66.23(+2U)~[MIMAT0000092&hsa-miR-92a-3p&offsets|0|+1(+2U), m-9&13|+|91351361|91351382&offsets|0|+1(+2U)]	iso-25-VY2ZSR677Z							TGGAATGTAAAGAAGTATGTA	isomiR	exclusive~TGGAATGTAAAGAAGTATGTA~wildtype~hsa-307.1&WithFlank&18|-|21829009|21829094@59.79.21, hsa-1151-310.1&WithFlank&20|+|62554306|62554378@46.66.21, hsa-4079.1&WithFlank&18|-|21828998|21829081@46.66.21, hsa-1151.1&WithFlank&20|+|62554306|62554382@46.66.21~[MIMAT0000416&hsa-miR-1-3p&offsets|0|-1, m-307&18|-|21829015|21829036&offsets|0|-1], [MIMAT0000416_1&hsa-miR-1-3p&offsets|0|-1, m-310&20|+|6…	iso-21-9B9OF0VWB
GAGAACTGAATTCCATGGGTTG	isomiR	exclusive~GAGAACTGAATTCCATGGGTTG~wildtype~hsa-129-709.1&WithFlank&5|+|160485366|160485433@8.29.22~[MIMAT0000449&hsa-miR-146a-5p&offsets|+1|+1, m-129&5|+|160485372|160485393&offsets|+1|+1]	iso-22-5BNBY693P		TCACAGTGTGAATCGGCGC	not-itr	TCACAGTGTGAATCGGCGC	na-19-8F74DSIM							TGGAATGTAAAGAAGTATGTAA	isomiR	exclusive~TGGAATGTAAAGAAGTATGTAA~wildtype+A(s)~hsa-307.1&WithFlank&18|-|21829009|21829094@59.79.21(+1A), hsa-1151-310.1&WithFlank&20|+|62554306|62554378@46.66.21(+1A), hsa-4079.1&WithFlank&18|-|21828998|21829081@46.66.21(+1A), hsa-1151.1&WithFlank&20|+|62554306|62554382@46.66.21(+1A)~[MIMAT0000416&hsa-miR-1-3p&offsets|0|-1(+1A), m-307&18|-|21829015|21829036&offsets|0|-1(+1A)], [MIMAT0000416_1&hsa…	iso-22-9B9OF0VWF
GAGCGCTGAGAAGACGGTCGAACTTGACT	rRF	GAGCGCTGAGAAGACGGTCGAACTTGACT~clustered_U13369.1_+_-50_13364_Gonz45S_45S_50ntFlanks@5488.5516.29, hg38_21_+_8205938_8219352_RNA45SN2_45S_50ntFlanks@5473.5501.29, hg38_21_+_8388985_8402393_RNA45SN3_45S_50ntFlanks@5461.5489.29, hg38_21_+_8433172_8446622_RNA45SN1_45S_50ntFlanks@5484.5512.29, unplaced_AL353644.34_+_122223_135695_RNA45SN4_45S_50ntFlanks@5488.5516.29, unplaced_AL592188.60_+_105374_1188…	rRF-29-5HN0DDRSBZHW		TCCCACTGCTTCACTTGACTAG	not-itr	hg38_rmsk_HY3_UniqID1876,hg38_rmsk_HY3_UniqID932,hg38_rmsk_HY3_UniqID985,hg38_rmsk_HY3_UniqID126,hg38_rmsk_HY3_UniqID179,hg38_rmsk_HY3_UniqID520,hg38_rmsk_HY3_UniqID513,hg38_rmsk_HY3_UniqID743,hg38_rmsk_HY3_UniqID1591,hg38_rmsk_HY3_UniqID1111,hg38_rmsk_HY3_UniqID1238,Y_RNA.159-201_UniqID469,hg38_rmsk_HY3_UniqID273,hg38_rmsk_HY3_UniqID829,hg38_rmsk_HY3_UniqID511,Y_RNA.439-201_UniqID564,Y_RNA.633-2…	yRF-22-86NI8IXIH							TGGAATGTAAAGAAGTATGTAC	isomiR	exclusive~TGGAATGTAAAGAAGTATGTAC~wildtype+C(s)~hsa-307.1&WithFlank&18|-|21829009|21829094@59.79.21(+1C), hsa-1151-310.1&WithFlank&20|+|62554306|62554378@46.66.21(+1C), hsa-4079.1&WithFlank&18|-|21828998|21829081@46.66.21(+1C), hsa-1151.1&WithFlank&20|+|62554306|62554382@46.66.21(+1C)~[MIMAT0000416&hsa-miR-1-3p&offsets|0|-1(+1C), m-307&18|-|21829015|21829036&offsets|0|-1(+1C)], [MIMAT0000416_1&hsa…	iso-22-9B9OF0VW1
GCAGCCGACTTAGAACTGGTGCGGACCAGGGGAATCCGACTGTT	rRF	GCAGCCGACTTAGAACTGGTGCGGACCAGGGGAATCCGACTGTT~clustered_U13369.1_+_-50_13364_Gonz45S_45S_50ntFlanks@11560.11603.44, hg38_21_+_8205938_8219352_RNA45SN2_45S_50ntFlanks@11532.11575.44, hg38_21_+_8388985_8402393_RNA45SN3_45S_50ntFlanks@11523.11566.44, hg38_21_+_8433172_8446622_RNA45SN1_45S_50ntFlanks@11568.11611.44, unplaced_AL353644.34_+_122223_135695_RNA45SN4_45S_50ntFlanks@11585.11628.44, unplaced_…	rRF-44-PJLIVBN3Q2KK6E3DKE		TCCCACTGCTTCACTTGACTAGCCT	not-itr	hg38_rmsk_HY3_UniqID1876,hg38_rmsk_HY3_UniqID126,hg38_rmsk_HY3_UniqID179,hg38_rmsk_HY3_UniqID520,hg38_rmsk_HY3_UniqID513,hg38_rmsk_HY3_UniqID743,hg38_rmsk_HY3_UniqID273,hg38_rmsk_HY3_UniqID511,Y_RNA.439-201_UniqID564,hg38_rmsk_HY3_UniqID191,hg38_rmsk_HY3_UniqID237,hg38_rmsk_HY3_UniqID1830,hg38_rmsk_HY3_UniqID675,hg38_rmsk_HY3_UniqID869,hg38_rmsk_HY3_UniqID1027,hg38_rmsk_HY3_UniqID1342,hg38_rmsk_H…	yRF-25-86NI8IXIF7							TGGAATGTAAAGAAGTATGTAT	isomiR	exclusive~TGGAATGTAAAGAAGTATGTAT~wildtype~hsa-307.1&WithFlank&18|-|21829009|21829094@59.80.22, hsa-1151-310.1&WithFlank&20|+|62554306|62554378@46.67.22, hsa-4079.1&WithFlank&18|-|21828998|21829081@46.67.22, hsa-1151.1&WithFlank&20|+|62554306|62554382@46.67.22~[MIMAT0000416&hsa-miR-1-3p&offsets|0|0, m-307&18|-|21829015|21829036&offsets|0|0], [MIMAT0000416_1&hsa-miR-1-3p&offsets|0|0, m-310&20|+|625…	iso-22-9B9OF0VWI
GCAGCGATGGCCGAGTGG	tRF	exclusive~GCAGCGATGGCCGAGTGG~5'-tRF~trna2_SerTGA_10_+_69524261_69524342@1.18.18	tRF-18-PJ583004		TCCCACTGCTTCACTTGACTAGCCTA	not-itr	hg38_rmsk_HY3_UniqID743,Y_RNA.111-201_UniqID1500,Y_RNA.185-201_UniqID1614,Y_RNA.663-201_UniqID204,Y_RNA.181-201_UniqID835,Y_RNA.66-201_UniqID201,Y_RNA.7-201_UniqID1114,RNY3P2-201_UniqID1157,Y_RNA.657-201_UniqID1216,Y_RNA.33-201_UniqID1344,Y_RNA.359-201_UniqID1360,Y_RNA.47-201_UniqID705,RNY3P8-201_UniqID952	yRF-26-86NI8IXIF7B							TGGAATGTAAAGAAGTATGTATT	isomiR	exclusive~TGGAATGTAAAGAAGTATGTATT~wildtype~hsa-307.1&WithFlank&18|-|21829009|21829094@59.81.23, hsa-4079.1&WithFlank&18|-|21828998|21829081@46.68.23~[MIMAT0000416&hsa-miR-1-3p&offsets|0|+1, m-307&18|-|21829015|21829036&offsets|0|+1], [MIMAT0000416&hsa-miR-1-3p&offsets|0|+1, m-307&18|-|21829015|21829036&offsets|0|+1]	iso-23-9B9OF0VWDE
GCATTGGTGGTTCAGTGGTAGAATTCTCG	tRF	ambiguous~GCATTGGTGGTTCAGTGGTAGAATTCTCG~5'-tRF~trna128_GlyGCC_6_-_27870686_27870756@1.29.29, trna133_GlyCCC_1_-_16872434_16872504@1.29.29, trna18_GlyGCC_16_+_70822597_70822667@1.29.29, trna19_GlyGCC_16_+_70823410_70823480@1.29.29, trna19_GlyGCC_2_-_157257659_157257729@1.29.29, trna24_GlyGCC_16_-_70812942_70813012@1.29.29, trna25_GlyGCC_16_-_70812114_70812184@1.29.29, trna4_GlyCCC_1_+_17188416_171…	tRF-29-PNR8YP9LONHK		TCCCACTGCTTCACTTGACTAGCCTT	not-itr	hg38_rmsk_HY3_UniqID1876,hg38_rmsk_HY3_UniqID126,hg38_rmsk_HY3_UniqID179,hg38_rmsk_HY3_UniqID520,hg38_rmsk_HY3_UniqID511,Y_RNA.439-201_UniqID564,hg38_rmsk_HY3_UniqID191,hg38_rmsk_HY3_UniqID1830,hg38_rmsk_HY3_UniqID675,hg38_rmsk_HY3_UniqID869,hg38_rmsk_HY3_UniqID359,Y_RNA.355-201_UniqID735,Y_RNA.409-201_UniqID1073,Y_RNA.571-201_UniqID1856,hg38_rmsk_HY3_UniqID72,hg38_rmsk_HY3_UniqID261,hg38_rmsk_HY…	yRF-26-86NI8IXIF7E							TGGAATGTAAGGAAGTGTGT	isomiR	exclusive~TGGAATGTAAGGAAGTGTGT~wildtype~hsa-817.1&WithFlank&6|+|52144343|52144428@59.78.20~[MIMAT0000462&hsa-miR-206&offsets|0|-2, m-817&6|+|52144401|52144422&offsets|0|-2]	iso-20-9B9O609W
GCATTGTGGTTCAGTGGTAGAATTCTCGC	not-itr	GCATTGTGGTTCAGTGGTAGAATTCTCGC	na-29-PN7383RPD9JM		TCCCCCACTGCTAAATTTGACTGGCTT	not-itr	RNY4P18-201_UniqID1639,hg38_rmsk_HY4_UniqID1392,RNY4P25-201_UniqID1372	yRF-27-8R2Y4BZUNJQ							TGGAATGTAAGGAAGTGTGTGG	isomiR	exclusive~TGGAATGTAAGGAAGTGTGTGG~wildtype~hsa-817.1&WithFlank&6|+|52144343|52144428@59.80.22~[MIMAT0000462&hsa-miR-206&offsets|0|0, m-817&6|+|52144401|52144422&offsets|0|0]	iso-22-9B9O609W4
GCATTTGTGGTTCAGTGGTAGAATTCTCGC	not-itr	GCATTTGTGGTTCAGTGGTAGAATTCTCGC	na-30-PN98YP9LON4V		TCCCCGGCATCTCCACC	tRF	exclusive~TCCCCGGCATCTCCACC~3'-tRF~trna10_AlaCGC_6_+_26553731_26553802@58.74.17, trna119_AlaCGC_6_-_28641613_28641684@58.74.17, trna13_AlaCGC_2_+_157257281_157257352@58.74.17, trna13_AlaTGC_12_-_125406301_125406372@58.74.17, trna66_AlaTGC_6_+_28611222_28611293@58.74.17, trna8_AlaTGC_12_+_125424512_125424583@58.74.17, trna8_AlaTGC_5_+_180633868_180633939@58.74.17	tRF-17-8R6Q46J							TGGAGTGTGACAATGGTGTT	isomiR	ambiguous~TGGAGTGTGACAATGGTGTT~wildtype~hsa-834-875.1&WithFlank&18|+|58451082|58451150@7.26.20~[MIMAT0000421&hsa-miR-122-5p&offsets|0|-2, m-834&18|+|58451088|58451108&offsets|0|-1]	iso-20-909U247N
GCCCCCACTGCTAAATTTGACTGGCTT	not-itr	GCCCCCACTGCTAAATTTGACTGGCTT	na-27-PR2Y4BZUNJQ		TCCCCTTGGGGTTGTAGGACCA	not-itr	TCCCCTTGGGGTTGTAGGACCA	na-22-8RZK7W1D2							TGGAGTGTGACAATGGTGTTA	isomiR	ambiguous~TGGAGTGTGACAATGGTGTTA~wildtype+A(s)~hsa-834-875.1&WithFlank&18|+|58451082|58451150@7.26.20(+1A)~[MIMAT0000421&hsa-miR-122-5p&offsets|0|-2(+1A), m-834&18|+|58451088|58451108&offsets|0|-1(+1A)]	iso-21-909U247NB
GCCTGCTGGGGTGGAACCTGGTA	isomiR	exclusive~GCCTGCTGGGGTGGAACCTGGTA~wildtype+A(s)~hsa-492-361.1&WithFlank&14|+|100911145|100911213@42.63.22(+1A), hsa-3430.1&WithFlank&14|+|100911125|100911219@62.83.22(+1A)~[MIMAT0000722&hsa-miR-370-3p&offsets|0|0(+1A), m-361&14|+|100911186|100911207&offsets|0|0(+1A)], [MIMAT0000722&hsa-miR-370-3p&offsets|0|0(+1A), m-361&14|+|100911186|100911207&offsets|0|0(+1A)]	iso-23-PYNK720Y0B		TCCCCTTGGGGTTGTAGGACCAC	not-itr	TCCCCTTGGGGTTGTAGGACCAC	na-23-8RZK7W1DD1							TGGAGTGTGACAATGGTGTTC	isomiR	ambiguous~TGGAGTGTGACAATGGTGTTC~wildtype+C(s)~hsa-834-875.1&WithFlank&18|+|58451082|58451150@7.26.20(+1C)~[MIMAT0000421&hsa-miR-122-5p&offsets|0|-2(+1C), m-834&18|+|58451088|58451108&offsets|0|-1(+1C)]	iso-21-909U247ND
GCGCCGCTGGTGTAGTGGTATCATGCAAG	tRF	exclusive~GCGCCGCTGGTGTAGTGGTATCATGCAAG~5'-tRF~trna27_GlyCCC_2_-_70476123_70476193@1.29.29, trna34_GlyCCC_16_-_686736_686806@1.29.29	tRF-29-Q1Q89P9L84FS		TCCCGGACGAGCCCCCA	tRF	ambiguous~TCCCGGACGAGCCCCCA~3'-tRF~trna11_ProAGG_16_+_3241989_3242060@59.75.17, trna12_ProAGG_6_+_26555498_26555569@59.75.17, trna12_ProTGG_11_-_75946869_75946940@59.75.17, trna14_ProTGG_5_-_180615854_180615925@59.75.17, trna22_ProAGG_14_-_21081560_21081631@59.75.17, trna23_ProAGG_14_-_21077495_21077566@59.75.17, trna28_ProTGG_16_-_3234133_3234204@59.75.17, trna29_ProAGG_16_-_3232635_3232706@59.7…	tRF-17-8SOUPR2							TGGAGTGTGACAATGGTGTTTGG	isomiR	exclusive~TGGAGTGTGACAATGGTGTTTGG~wildtype+G(s)~hsa-834-875.1&WithFlank&18|+|58451082|58451150@7.28.22(+1G)~[MIMAT0000421&hsa-miR-122-5p&offsets|0|0(+1G), m-834&18|+|58451088|58451108&offsets|0|+1(+1G)]	iso-23-909U247N04
GCGCCGCTGGTGTAGTGGTATCATGCAAGA	tRF	exclusive~GCGCCGCTGGTGTAGTGGTATCATGCAAGA~5'-tRF~trna27_GlyCCC_2_-_70476123_70476193@1.30.30, trna34_GlyCCC_16_-_686736_686806@1.30.30	tRF-30-Q1Q89P9L8422		TCCCTGGTGGTCTAGTGGTTAGGATTCGG	tRF	ambiguous~TCCCTGGTGGTCTAGTGGTTAGGATTCGG~5'-tRF~trna116_GluCTC_1_-_145399233_145399304@1.29.29, trna59_GluCTC_1_+_249168447_249168518@1.29.29, trna71_GluCTC_1_-_161439189_161439260@1.29.29, trna74_GluCTC_1_-_161431809_161431880@1.29.29, trna77_GluCTC_1_-_161424398_161424469@1.29.29, trna77_GluCTC_6_+_28949976_28950047@1.29.29, trna80_GluCTC_1_-_161417018_161417089@1.29.29, trna87_GluCTC_6_-_126101…	tRF-29-87R8WP9N1EJ4							TGGCAGTGTCTTAGCTGGTTGTT	isomiR	exclusive~TGGCAGTGTCTTAGCTGGTTGTT~wildtype~hsa-119-538.1&WithFlank&1|-|9151687|9151762@7.29.23~[MIMAT0000255&hsa-miR-34a-5p&offsets|0|+1, m-119&1|-|9151735|9151756&offsets|0|+1]	iso-23-9F7MYJ9N0E
GCTAAACCTAGCCCCAAACCC	rRF	GCTAAACCTAGCCCCAAACCC~hg38_MT_+_1621_3279_RNR2_16S_50ntFlanks@51.71.21	rRF-21-QO0XPRB1D		TCCTCAGTAGCTCAGTGGTAGAGCGGTCGGCT	not-itr	TCCTCAGTAGCTCAGTGGTAGAGCGGTCGGCT	na-32-891P4P9L5HS83							TGGCCGTTCTTAGTTGG	rRF	TGGCCGTTCTTAGTTGG~clustered_U13369.1_+_-50_13364_Gonz45S_45S_50ntFlanks@5039.5055.17, hg38_21_+_8205938_8219352_RNA45SN2_45S_50ntFlanks@5026.5042.17, hg38_21_+_8388985_8402393_RNA45SN3_45S_50ntFlanks@5014.5030.17, hg38_21_+_8433172_8446622_RNA45SN1_45S_50ntFlanks@5037.5053.17, unplaced_AL353644.34_+_122223_135695_RNA45SN4_45S_50ntFlanks@5041.5057.17, unplaced_AL592188.60_+_105374_118830_RNA45SN5_…	rRF-17-9177VN4
GCTAAACCTAGCCCCAAACCCA	rRF	GCTAAACCTAGCCCCAAACCCA~hg38_MT_+_1621_3279_RNR2_16S_50ntFlanks@51.72.22	rRF-22-QO0XPRB12		TCCTGAGTAGCTCAGCGGCAGAGCGGG	not-itr	TCCTGAGTAGCTCAGCGGCAGAGCGGG	na-27-8Y1P4PMF5H4							TGGGCTAAGGGAGATGATTGGGT	isomiR	exclusive~TGGGCTAAGGGAGATGATTGGGT~wildtype~hsa-679-374.1&WithFlank&X|+|154768590|154768662@7.29.23~[MIMAT0022271&hsa-miR-664b-5p&offsets|0|-1, m-679&X|+|154768596|154768618&offsets|0|0]	iso-23-9JUK5E5YDZ
GCTAAACCTAGCCCCAAACCCACT	rRF	GCTAAACCTAGCCCCAAACCCACT~hg38_MT_+_1621_3279_RNR2_16S_50ntFlanks@51.74.24	rRF-24-QO0XPRB1FW		TCCTGTACTGAGCTGCCCCGACT	not-itr	TCCTGTACTGAGCTGCCCCGACT	na-23-8YUYFYKSW							TGGGGTAGTAGGTTGTATAG	not-itr	TGGGGTAGTAGGTTGTATAG	na-20-9KVLRYVP
GCTAAACCTAGCCCCAAACCCACTCCACC	rRF	GCTAAACCTAGCCCCAAACCCACTCCACC~hg38_MT_+_1621_3279_RNR2_16S_50ntFlanks@51.79.29	rRF-29-QO0XPRB129FV		TCCTTCATTCCACCGGAGTCT	isomiR	exclusive~TCCTTCATTCCACCGGAGTCT~wildtype~hsa-351-932.1&WithFlank&1|+|209432160|209432232@7.27.21~[MIMAT0000266&hsa-miR-205-5p&offsets|0|-1, m-351&1|+|209432166|209432187&offsets|0|-1]	iso-21-8ZJ92S5ME							TGGGGTAGTAGGTTGTGTGGT	not-itr	TGGGGTAGTAGGTTGTGTGGT	na-21-9KVLRY98E
GCTAAACCTAGCCCCAAACCCACTCCACCTTA	rRF	GCTAAACCTAGCCCCAAACCCACTCCACCTTA~hg38_MT_+_1621_3279_RNR2_16S_50ntFlanks@51.82.32	rRF-32-QO0XPRB12927O		TCGACGCTAGCGGATCCT	not-itr	TCGACGCTAGCGGATCCT	na-18-WDQPMED3							TGGGTCTTTGCGGGCGAGA	isomiR	exclusive~TGGGTCTTTGCGGGCGAGA~wildtype~hsa-123-300.1&WithFlank&17|+|31560010|31560077@7.25.19~[MIMAT0004614&hsa-miR-193a-5p&offsets|0|-3, m-123&17|+|31560016|31560037&offsets|0|-3]	iso-19-93NYMJHX
GCTAAACCTAGCCCCAAACCCACTCCACCTTACT	rRF	GCTAAACCTAGCCCCAAACCCACTCCACCTTACT~hg38_MT_+_1621_3279_RNR2_16S_50ntFlanks@51.84.34	rRF-34-QO0XPRB129272W		TCGCGCGTTCGAATCGCGTCATCCGCTCCA	not-itr	TCGCGCGTTCGAATCGCGTCATCCGCTCCA	na-30-WHM9OMQMHS46							TGGTAATACAACGTACTTAGTGT	not-itr	TGGTAATACAACGTACTTAGTGT	na-23-9LHFELNP0N
GCTAAACCTAGCCCCAAACCCACTCCACCTTACTACCAGA	rRF	GCTAAACCTAGCCCCAAACCCACTCCACCTTACTACCAGA~hg38_MT_+_1621_3279_RNR2_16S_50ntFlanks@51.90.40	rRF-40-QO0XPRB12927UXK2		TCGGAAGAAGGGGTGCCTGG	not-itr	TCGGAAGAAGGGGTGCCTGG	na-20-W2F0R438							TGGTAATACGACATACTTAGTGT	not-itr	TGGTAATACGACATACTTAGTGT	na-23-9LHH0LNP0N
GCTAAACCTAGCCCCAAACCCACTCCACCTTACTACCAGACAA	rRF	GCTAAACCTAGCCCCAAACCCACTCCACCTTACTACCAGACAA~hg38_MT_+_1621_3279_RNR2_16S_50ntFlanks@51.93.43	rRF-43-QO0XPRB12927UXK2DF		TCTCCACTCCCACTGCTTCACTTGACTAGCCTA	not-itr	Y_RNA.7-201_UniqID1114,Y_RNA.657-201_UniqID1216,Y_RNA.33-201_UniqID1344	yRF-33-WRER2YN6NU4JDO							TGGTAATACGACGTACTTAGTGT	not-itr	TGGTAATACGACGTACTTAGTGT	na-23-9LHHELNP0N
GCTAAACCTAGCCCCAAACCCACTCCACCTTACTACCAGACAAC	rRF	GCTAAACCTAGCCCCAAACCCACTCCACCTTACTACCAGACAAC~hg38_MT_+_1621_3279_RNR2_16S_50ntFlanks@51.94.44	rRF-44-QO0XPRB12927UXK2FR		TCTCCACTCCCACTGCTTCACTTGACTAGCCTT	not-itr	hg38_rmsk_HY3_UniqID179,hg38_rmsk_HY3_UniqID511,Y_RNA.439-201_UniqID564,hg38_rmsk_HY3_UniqID869,hg38_rmsk_HY3_UniqID261,hg38_rmsk_HY3_UniqID1779,hg38_rmsk_HY3_UniqID370,hg38_rmsk_HY3_UniqID1038,hg38_rmsk_HY3_UniqID1155,hg38_rmsk_HY3_UniqID1282,hg38_rmsk_HY3_UniqID1400,hg38_rmsk_HY3_UniqID1676,Y_RNA.444-201_UniqID878,Y_RNA.158-201_UniqID1013,hg38_rmsk_HY3_UniqID1319,hg38_rmsk_HY3_UniqID1470,hg38_r…	yRF-33-WRER2YN6NU4JDQ							TGTAAACACCCCCGACTGGAAGCT	isomiR	snp~TGTAAACACCCCCGACTGGAAGCT~[COSN24411650]~[hsa-21-254.1&WithFlank&8|-|134804873|134804946]	iso-24-9O01KUN2EW
GCTCGTAGTTGGATCTTGGGAG	rRF	GCTCGTAGTTGGATCTTGGGAG~clustered_U13369.1_+_-50_13364_Gonz45S_45S_50ntFlanks@4379.4400.22, hg38_21_+_8205938_8219352_RNA45SN2_45S_50ntFlanks@4366.4387.22, hg38_21_+_8388985_8402393_RNA45SN3_45S_50ntFlanks@4354.4375.22, hg38_21_+_8433172_8446622_RNA45SN1_45S_50ntFlanks@4377.4398.22, unplaced_AL353644.34_+_122223_135695_RNA45SN4_45S_50ntFlanks@4381.4402.22, unplaced_AL592188.60_+_105374_118830_RNA4…	rRF-22-QSVN6MZKH		TGAACGCGCCCGATCTCGTCTGATCTCGGA	rRF	TGAACGCGCCCGATCTCGTCTGATCTCGGA~hg38_1_-_228634819_228635039_RNA5S12_5S_50ntFlanks@70.99.30	rRF-30-XDQ1LMWMXMW2							TGTAAACATCCCCGACTGGAAGCC	isomiR	exclusive~TGTAAACATCCCCGACTGGAAGCC~wildtype+C(s)~hsa-21-254.1&WithFlank&8|-|134804873|134804946@7.29.23(+1C)~[MIMAT0000245&hsa-miR-30d-5p&offsets|0|+1(+1C), m-21&8|-|134804919|134804940&offsets|0|+1(+1C)]	iso-24-9O0MKUN2EV
GGCTGGTCCGAAGGTAG	not-itr	hg38_rmsk_HY1_UniqID999,hg38_rmsk_HY1_UniqID1163,Y_RNA.348-201_UniqID67,Y_RNA.630-201_UniqID1727,hg38_rmsk_HY1_UniqID172,hg38_rmsk_HY1_UniqID429,hg38_rmsk_HY1_UniqID793,hg38_rmsk_HY1_UniqID400,RNY1_UniqID1361,Y_RNA.450-201_UniqID1867	yRF-17-6YSSD3H		TGCCTCAGCGTCGGT	not-itr	TGCCTCAGCGTCGGT	na-15-X7JHW3							TGTAAACATCCCCGACTGGAAGTT	isomiR	exclusive~TGTAAACATCCCCGACTGGAAGTT~wildtype+U(s)~hsa-21-254.1&WithFlank&8|-|134804873|134804946@7.28.22(+2U)~[MIMAT0000245&hsa-miR-30d-5p&offsets|0|0(+2U), m-21&8|-|134804919|134804940&offsets|0|0(+2U)]	iso-24-9O0MKUN2FE
GGCTGGTCCGAGTGCAGTGG	not-itr	hg38_rmsk_HY3_UniqID667,hg38_rmsk_HY3_UniqID123,Y_RNA.269-201_UniqID1914,hg38_rmsk_HY3_UniqID1858,hg38_rmsk_HY3_UniqID1607,hg38_rmsk_HY3_UniqID1894,hg38_rmsk_HY3_UniqID125,hg38_rmsk_HY3_UniqID1251,hg38_rmsk_HY3_UniqID1353,Y_RNA.110-201_UniqID1305,hg38_rmsk_HY3_UniqID1514,hg38_rmsk_HY3_UniqID1580,Y_RNA.190-201_UniqID235,hg38_rmsk_HY3_UniqID1470,Y_RNA.333-201_UniqID58,Y_RNA.132-201_UniqID223,RNY3_U…	yRF-20-6YSS1V18		TGCGAGAGTAGGACGTTGCCAGGTT	not-itr	TGCGAGAGTAGGACGTTGCCAGGTT	na-25-XU5L6HZ11N							TGTAAACATCCCCGACTGGAGG	isomiR	exclusive~TGTAAACATCCCCGACTGGAGG~wildtype+G(s)~hsa-21-254.1&WithFlank&8|-|134804873|134804946@7.26.20(+2G)~[MIMAT0000245&hsa-miR-30d-5p&offsets|0|-2(+2G), m-21&8|-|134804919|134804940&offsets|0|-2(+2G)]	iso-22-9O0MKUN24
GGCTGGTCCGATGGTAG	not-itr	hg38_rmsk_HY4_UniqID117,hg38_rmsk_HY4_UniqID1590,hg38_rmsk_HY4_UniqID1099,hg38_rmsk_HY4_UniqID771,hg38_rmsk_HY4_UniqID986,hg38_rmsk_HY4_UniqID1332,hg38_rmsk_HY4_UniqID70,Y_RNA.293-201_UniqID73,Y_RNA.249-201_UniqID216,hg38_rmsk_HY4_UniqID443,hg38_rmsk_HY4_UniqID784,hg38_rmsk_HY4_UniqID936,hg38_rmsk_HY4_UniqID1054,Y_RNA.40-201_UniqID1180,hg38_rmsk_HY4_UniqID1351,RNY4P20-201_UniqID1476,RNY4_UniqID13…	yRF-17-6YSSI3H		TGCGGAAGGATCATTG	not-itr	TGCGGAAGGATCATTG	na-16-X8D28N0							TGTAAACATCCCTGACTGGAAGCT	isomiR	snp~TGTAAACATCCCTGACTGGAAGCT~[COSN19694047]~[hsa-21-254.1&WithFlank&8|-|134804873|134804946]	iso-24-9O0M3UN2EW
GGCTGGTCCGATGGTAGT	not-itr	hg38_rmsk_HY4_UniqID117,hg38_rmsk_HY4_UniqID1590,hg38_rmsk_HY4_UniqID1099,hg38_rmsk_HY4_UniqID986,hg38_rmsk_HY4_UniqID1332,hg38_rmsk_HY4_UniqID70,Y_RNA.293-201_UniqID73,Y_RNA.249-201_UniqID216,hg38_rmsk_HY4_UniqID784,hg38_rmsk_HY4_UniqID936,hg38_rmsk_HY4_UniqID1054,Y_RNA.40-201_UniqID1180,hg38_rmsk_HY4_UniqID1351,RNY4P20-201_UniqID1476,RNY4_UniqID13,RNY4P10-201_UniqID355,Y_RNA.311-201_UniqID369,R…	yRF-18-6YSSI3Z		TGGCTCAGTTCAGCAGGAACAGTT	isomiR	exclusive~TGGCTCAGTTCAGCAGGAACAGTT~wildtype+U(s)~hsa-226-36.1&WithFlank&19|-|13836282|13836354@45.66.22(+2U), hsa-283-35.1&WithFlank&9|+|95086020|95086092@45.66.22(+2U), hsa-2703.1&WithFlank&9|+|95085999|95086094@66.87.22(+2U)~[MIMAT0000080&hsa-miR-24-3p&offsets|0|0(+2U), m-36&19|-|13836288|13836310&offsets|0|-1(+2U)], [MIMAT0000080_1&hsa-miR-24-3p&offsets|0|0(+2U), m-35&9|+|95086064|95086086&off…	iso-24-9IJNJF6DFE							TGTAAACATCCTCGACTGG	isomiR	exclusive~TGTAAACATCCTCGACTGG~wildtype~hsa-15-38.1&WithFlank&6|-|71403548|71403622@7.25.19~[MIMAT0000087&hsa-miR-30a-5p&offsets|0|-3, m-15&6|-|71403595|71403616&offsets|0|-3]	iso-19-9O0M4UH4
GGGGATGTAGCTCAGTGG	isomiR and/or tRF	isomiR and/or tRF	iso/tRF-18-R29P4P04		TGGGTTTACGTTGGGAGAACTTT	isomiR	exclusive~TGGGTTTACGTTGGGAGAACTTT~wildtype~hsa-150-411.1&WithFlank&15|-|70079382|70079453@7.29.23~[MIMAT0004810&hsa-miR-629-5p&offsets|0|+2, m-150&15|-|70079427|70079447&offsets|0|+2]	iso-23-93YHZKFD0Q							TGTAAACATCCTCGACTGGA	isomiR	exclusive~TGTAAACATCCTCGACTGGA~wildtype~hsa-15-38.1&WithFlank&6|-|71403548|71403622@7.26.20~[MIMAT0000087&hsa-miR-30a-5p&offsets|0|-2, m-15&6|-|71403595|71403616&offsets|0|-2]	iso-20-9O0M4UN2
GGTAAAATGGCTGAGTGAAGCATTGGACTGTA	tRF	ambiguous~GGTAAAATGGCTGAGTGAAGCATTGGACTGTA~5'-tRF~trnaMT_TyrGTA_MT_-_5826_5891@1.32.32	tRF-32-ROD8N0X0JYOYO		TGTAAACATCCTTGACTGGAAGCT	isomiR	exclusive~TGTAAACATCCTTGACTGGAAGCT~wildtype~hsa-24-25.1&WithFlank&1|+|40754365|40754440@7.30.24~[MIMAT0000692&hsa-miR-30e-5p&offsets|0|+2, m-24&1|+|40754371|40754394&offsets|0|0]	iso-24-9O0MNUN2EW							TGTAAACATCCTCGACTGGAA	isomiR	exclusive~TGTAAACATCCTCGACTGGAA~wildtype~hsa-15-38.1&WithFlank&6|-|71403548|71403622@7.27.21~[MIMAT0000087&hsa-miR-30a-5p&offsets|0|-1, m-15&6|-|71403595|71403616&offsets|0|-1]	iso-21-9O0M4UN2B
GTAGTGGGTTATCAGAAC	not-itr	hg38_rmsk_HY4_UniqID568,hg38_rmsk_HY4_UniqID839,hg38_rmsk_HY4_UniqID1661,hg38_rmsk_HY4_UniqID1096,hg38_rmsk_HY4_UniqID1215,hg38_rmsk_HY4_UniqID256,hg38_rmsk_HY4_UniqID1011,hg38_rmsk_HY4_UniqID1595,hg38_rmsk_HY4_UniqID1838,hg38_rmsk_HY4_UniqID416,hg38_rmsk_HY4_UniqID1544,hg38_rmsk_HY4_UniqID1464,hg38_rmsk_HY4_UniqID1134,hg38_rmsk_HY4_UniqID574,hg38_rmsk_HY4_UniqID1099,hg38_rmsk_HY4_UniqID1606,Y_RN…	yRF-18-S3RNHPR		TGTAACAGCAACTCCATGTGG	isomiR	exclusive~TGTAACAGCAACTCCATGTGG~wildtype~hsa-131.1&WithFlank&1|-|220118151|220118233@7.27.21, hsa-126-471.1&WithFlank&11|-|64891362|64891431@7.27.21, hsa-3420.1&WithFlank&1|-|220118164|220118247@21.41.21~[MIMAT0000460&hsa-miR-194-5p&offsets|0|-1, m-131&1|-|220118206|220118227&offsets|0|-1], [MIMAT0000460_1&hsa-miR-194-5p&offsets|0|-1, m-126&11|-|64891404|64891425&offsets|0|-1], [MIMAT0000460&hsa-…	iso-21-9OJFERI40							TGTAAACATCCTCGACTGGAAG	isomiR	exclusive~TGTAAACATCCTCGACTGGAAG~wildtype~hsa-15-38.1&WithFlank&6|-|71403548|71403622@7.28.22~[MIMAT0000087&hsa-miR-30a-5p&offsets|0|0, m-15&6|-|71403595|71403616&offsets|0|0]	iso-22-9O0M4UN2H
GTAGTGGGTTATCAGAACT	not-itr	hg38_rmsk_HY4_UniqID568,hg38_rmsk_HY4_UniqID839,hg38_rmsk_HY4_UniqID1661,hg38_rmsk_HY4_UniqID1096,hg38_rmsk_HY4_UniqID1215,hg38_rmsk_HY4_UniqID256,hg38_rmsk_HY4_UniqID1011,hg38_rmsk_HY4_UniqID1595,hg38_rmsk_HY4_UniqID1838,hg38_rmsk_HY4_UniqID416,hg38_rmsk_HY4_UniqID1544,hg38_rmsk_HY4_UniqID1464,hg38_rmsk_HY4_UniqID1134,hg38_rmsk_HY4_UniqID574,hg38_rmsk_HY4_UniqID1099,hg38_rmsk_HY4_UniqID1606,Y_RN…	yRF-19-S3RNHP0W		TGTCAGTTTGTCAAATACCCCAAAA	isomiR	exclusive~TGTCAGTTTGTCAAATACCCCAAAA~wildtype+A(s)~hsa-480-120.1&WithFlank&X|+|66018889|66018964@49.71.23(+2A)~[MIMAT0000280&hsa-miR-223-3p&offsets|0|+1(+2A), m-120&X|+|66018937|66018958&offsets|0|+1(+2A)]	iso-25-967Y8BUR2B							TGTAAACATCCTCGACTGGAAGC	isomiR	exclusive~TGTAAACATCCTCGACTGGAAGC~wildtype~hsa-15-38.1&WithFlank&6|-|71403548|71403622@7.29.23~[MIMAT0000087&hsa-miR-30a-5p&offsets|0|+1, m-15&6|-|71403595|71403616&offsets|0|+1]	iso-23-9O0M4UN29
GTAGTGTTTCCTACTTTATGG	isomiR	exclusive~GTAGTGTTTCCTACTTTATGG~wildtype~hsa-144-69.1&WithFlank&17|-|58331240|58331311@46.66.21~[MIMAT0000434&hsa-miR-142-3p&offsets|+1|-1, m-69&17|-|58331246|58331266&offsets|0|0]	iso-21-S3794IY40		TGTTCGGAAGATTTTC	not-itr	TGTTCGGAAGATTTTC	na-16-9960IZD							TGTAAACATCCTCGACTGGAAGCT	isomiR	exclusive~TGTAAACATCCTCGACTGGAAGCT~wildtype~hsa-15-38.1&WithFlank&6|-|71403548|71403622@7.30.24~[MIMAT0000087&hsa-miR-30a-5p&offsets|0|+2, m-15&6|-|71403595|71403616&offsets|0|+2]	iso-24-9O0M4UN2EW
GTAGTGTTTCCTACTTTATGGA	isomiR	exclusive~GTAGTGTTTCCTACTTTATGGA~wildtype~hsa-144-69.1&WithFlank&17|-|58331240|58331311@46.67.22~[MIMAT0000434&hsa-miR-142-3p&offsets|+1|0, m-69&17|-|58331246|58331266&offsets|0|+1]	iso-22-S3794IY4L		TTAATCCAGCCAGTCC	not-itr	TTAATCCAGCCAGTCC	na-16-YEKJJMD							TGTAAACATCCTCGACTGGAAGCTT	isomiR	exclusive~TGTAAACATCCTCGACTGGAAGCTT~wildtype+U(s)~hsa-15-38.1&WithFlank&6|-|71403548|71403622@7.30.24(+1U)~[MIMAT0000087&hsa-miR-30a-5p&offsets|0|+2(+1U), m-15&6|-|71403595|71403616&offsets|0|+2(+1U)]	iso-25-9O0M4UN2FZ
GTCAGTTTGTCAAATACCCC	isomiR	exclusive~GTCAGTTTGTCAAATACCCC~wildtype~hsa-480-120.1&WithFlank&X|+|66018889|66018964@50.69.20~[MIMAT0000280&hsa-miR-223-3p&offsets|+1|-1, m-120&X|+|66018937|66018958&offsets|+1|-1]	iso-20-SPZW2E0R		TTATCAGAATCTCCAGGGGTA	isomiR	exclusive~TTATCAGAATCTCCAGGGGTA~wildtype~hsa-89-124.1&WithFlank&X|-|85903636|85903708@7.27.21~[MIMAT0000703&hsa-miR-361-5p&offsets|0|-1, m-89&X|-|85903681|85903702&offsets|0|-1]	iso-21-YMFE46R3B							TGTCAGTTTGCCAAATACCCCAA	isomiR	snp~TGTCAGTTTGCCAAATACCCCAA~[COSM3973787]~[hsa-480-120.1&WithFlank&X|+|66018889|66018964]	iso-23-967YKBURDF
GTCAGTTTGTCAAATACCCCAA	isomiR	exclusive~GTCAGTTTGTCAAATACCCCAA~wildtype~hsa-480-120.1&WithFlank&X|+|66018889|66018964@50.71.22~[MIMAT0000280&hsa-miR-223-3p&offsets|+1|+1, m-120&X|+|66018937|66018958&offsets|+1|+1]	iso-22-SPZW2E0RF		TTATGGTTTGCCTGGGACTGAAA	isomiR	exclusive~TTATGGTTTGCCTGGGACTGAAA~wildtype+A(s)~hsa-167-792.1&WithFlank&5|-|149062328|149062400@7.27.21(+2A)~[MIMAT0003249&hsa-miR-584-5p&offsets|0|-1(+2A), m-167&5|-|149062374|149062394&offsets|0|0(+2A)]	iso-23-Y47Y38OY6							TGTTGCACTTGTCCCGGCCTGT	not-itr	TGTTGCACTTGTCCCGGCCTGT	na-22-9Y2ZSR67N
GTCAGTTTGTCAAATACCCCAAA	isomiR	exclusive~GTCAGTTTGTCAAATACCCCAAA~wildtype+A(s)~hsa-480-120.1&WithFlank&X|+|66018889|66018964@50.71.22(+1A)~[MIMAT0000280&hsa-miR-223-3p&offsets|+1|+1(+1A), m-120&X|+|66018937|66018958&offsets|+1|+1(+1A)]	iso-23-SPZW2E0R6		TTCCCCTTGGGGTTGTAGGACCAC	not-itr	TTCCCCTTGGGGTTGTAGGACCAC	na-24-YRN8RYV211							TTAAGTGACGATAGCCTAGGAGATAC	not-itr	TTAAGTGACGATAGCCTAGGAGATAC	na-26-Y0XHHJ4KFLD
GTCAGTTTGTCAAATACCCCAAT	isomiR	exclusive~GTCAGTTTGTCAAATACCCCAAT~wildtype+U(s)~hsa-480-120.1&WithFlank&X|+|66018889|66018964@50.71.22(+1U)~[MIMAT0000280&hsa-miR-223-3p&offsets|+1|+1(+1U), m-120&X|+|66018937|66018958&offsets|+1|+1(+1U)]	iso-23-SPZW2E0R7		TTCGGAAGAAGGGGTGCCTGG	not-itr	TTCGGAAGAAGGGGTGCCTGG	na-21-Y8DBR3PY0							TTCACAGTGGCTAAGTTCTGA	isomiR	exclusive~TTCACAGTGGCTAAGTTCTGA~wildtype+A(s)~hsa-240-39.1&WithFlank&9|+|95085457|95085531@49.68.20(+1A), hsa-2872.1&WithFlank&9|+|95085434|95085547@72.91.20(+1A)~[MIMAT0000419&hsa-miR-27b-3p&offsets|0|-1(+1A), m-39&9|+|95085505|95085525&offsets|0|-1(+1A)], [MIMAT0000419&hsa-miR-27b-3p&offsets|0|-1(+1A), m-39&9|+|95085505|95085525&offsets|0|-1(+1A)]	iso-21-Y51840YYB
GTCAGTTTGTCAAATACCCCAATT	isomiR	exclusive~GTCAGTTTGTCAAATACCCCAATT~wildtype+U(s)~hsa-480-120.1&WithFlank&X|+|66018889|66018964@50.71.22(+2U)~[MIMAT0000280&hsa-miR-223-3p&offsets|+1|+1(+2U), m-120&X|+|66018937|66018958&offsets|+1|+1(+2U)]	iso-24-SPZW2E0REE		TTCTCCACTCCCACTGCTTCACTTGACTAGCCT	not-itr	hg38_rmsk_HY3_UniqID179,hg38_rmsk_HY3_UniqID511,Y_RNA.439-201_UniqID564,hg38_rmsk_HY3_UniqID869,hg38_rmsk_HY3_UniqID64,hg38_rmsk_HY3_UniqID1384,hg38_rmsk_HY3_UniqID1779,hg38_rmsk_HY3_UniqID1872,hg38_rmsk_HY3_UniqID370,hg38_rmsk_HY3_UniqID1038,hg38_rmsk_HY3_UniqID1155,hg38_rmsk_HY3_UniqID1282,hg38_rmsk_HY3_UniqID1400,hg38_rmsk_HY3_UniqID1676,Y_RNA.158-201_UniqID1013,hg38_rmsk_HY3_UniqID1319,hg38_r…	yRF-33-Y929KIQ9EYEPD3							TTCTACAGTCCGACGA	not-itr	TTCTACAGTCCGACGA	na-16-YXJMLHB
GTCAGTTTGTCAAATACCCCAT	isomiR	exclusive~GTCAGTTTGTCAAATACCCCAT~wildtype+U(s)~hsa-480-120.1&WithFlank&X|+|66018889|66018964@50.70.21(+1U)~[MIMAT0000280&hsa-miR-223-3p&offsets|+1|0(+1U), m-120&X|+|66018937|66018958&offsets|+1|0(+1U)]	iso-22-SPZW2E0RI		TTCTCCACTCCCACTGCTTCACTTGACTAGCCTA	not-itr	Y_RNA.7-201_UniqID1114,Y_RNA.657-201_UniqID1216,Y_RNA.33-201_UniqID1344	yRF-34-Y929KIQ9EYEP1O							TTGAGGATATGAGATCGAGACGACA	not-itr	TTGAGGATATGAGATCGAGACGACA	na-25-Z05Q5EL2LF
GTCAGTTTGTCAAATACCCCATT	isomiR	exclusive~GTCAGTTTGTCAAATACCCCATT~wildtype+U(s)~hsa-480-120.1&WithFlank&X|+|66018889|66018964@50.70.21(+2U)~[MIMAT0000280&hsa-miR-223-3p&offsets|+1|0(+2U), m-120&X|+|66018937|66018958&offsets|+1|0(+2U)]	iso-23-SPZW2E0RDE		TTCTCCACTCCCACTGCTTCACTTGACTAGCCTT	not-itr	hg38_rmsk_HY3_UniqID179,hg38_rmsk_HY3_UniqID511,Y_RNA.439-201_UniqID564,hg38_rmsk_HY3_UniqID869,hg38_rmsk_HY3_UniqID1779,hg38_rmsk_HY3_UniqID370,hg38_rmsk_HY3_UniqID1038,hg38_rmsk_HY3_UniqID1155,hg38_rmsk_HY3_UniqID1282,hg38_rmsk_HY3_UniqID1400,hg38_rmsk_HY3_UniqID1676,Y_RNA.158-201_UniqID1013,hg38_rmsk_HY3_UniqID1319,hg38_rmsk_HY3_UniqID1470,hg38_rmsk_HY3_UniqID1701,Y_RNA.103-201_UniqID16,Y_RNA.…	yRF-34-Y929KIQ9EYEP1Q							TTGGAGGGCAAGTCTGG	rRF	TTGGAGGGCAAGTCTGG~clustered_U13369.1_+_-50_13364_Gonz45S_45S_50ntFlanks@4301.4317.17, hg38_21_+_8205938_8219352_RNA45SN2_45S_50ntFlanks@4288.4304.17, hg38_21_+_8388985_8402393_RNA45SN3_45S_50ntFlanks@4276.4292.17, hg38_21_+_8433172_8446622_RNA45SN1_45S_50ntFlanks@4299.4315.17, unplaced_AL353644.34_+_122223_135695_RNA45SN4_45S_50ntFlanks@4303.4319.17, unplaced_AL592188.60_+_105374_118830_RNA45SN5_…	rRF-17-Z2RF174
GTCTACGGCCATACCACCCTGAACGCGCCCGATCTCGTC	rRF	GTCTACGGCCATACCACCCTGAACGCGCCCGATCTCGTC~hg38_1_-_228634819_228635039_RNA5S12_5S_50ntFlanks@51.89.39	rRF-39-SXM1H107OHLR57HD		TTGCAGCTGCCTGGGAGTGACTTC	isomiR	exclusive~TTGCAGCTGCCTGGGAGTGACTTC~wildtype~hsa-1270-256.1&WithFlank&2|-|25328644|25328716@43.66.24, hsa-2946.1&WithFlank&2|-|25328634|25328737@64.87.24~[MIMAT0005797&hsa-miR-1301-3p&offsets|0|0, m-256&2|-|25328650|25328674&offsets|0|-1], [MIMAT0005797&hsa-miR-1301-3p&offsets|0|0, m-256&2|-|25328650|25328674&offsets|0|-1]	iso-24-ZFQVNK1UH5							TTGGTCCCCTTCAACCAGCTG	isomiR	exclusive~TTGGTCCCCTTCAACCAGCTG~wildtype~hsa-902-320.1&WithFlank&18|-|21825705|21825776@45.65.21, hsa-901-320.1&WithFlank&20|+|62564927|62564998@45.65.21~[MIMAT0000427&hsa-miR-133a-3p&offsets|+1|0, m-320&18|-|21825711|21825733&offsets|+1|-1], [MIMAT0000427_1&hsa-miR-133a-3p&offsets|+1|0, m-320&20|+|62564970|62564992&offsets|+1|-1]	iso-21-Z3K78DJI0
GTTAAAAAGCTCGTAGTTGGATCTTGGGAG	rRF	GTTAAAAAGCTCGTAGTTGGATCTTGGGAG~clustered_U13369.1_+_-50_13364_Gonz45S_45S_50ntFlanks@4371.4400.30, hg38_21_+_8205938_8219352_RNA45SN2_45S_50ntFlanks@4358.4387.30, hg38_21_+_8388985_8402393_RNA45SN3_45S_50ntFlanks@4346.4375.30, hg38_21_+_8433172_8446622_RNA45SN1_45S_50ntFlanks@4369.4398.30, unplaced_AL353644.34_+_122223_135695_RNA45SN4_45S_50ntFlanks@4373.4402.30, unplaced_AL592188.60_+_105374_118…	rRF-30-7OBJWL78HZR0		TTGGCCTCAAGTCAGG	not-itr	TTGGCCTCAAGTCAGG	na-16-ZJ4OSP0							TTGGTCCCCTTCAACCAGCTGTA	isomiR	exclusive~TTGGTCCCCTTCAACCAGCTGTA~wildtype~hsa-902-320.1&WithFlank&18|-|21825705|21825776@45.67.23, hsa-901-320.1&WithFlank&20|+|62564927|62564998@45.67.23~[MIMAT0000427&hsa-miR-133a-3p&offsets|+1|+2, m-320&18|-|21825711|21825733&offsets|+1|+1], [MIMAT0000427_1&hsa-miR-133a-3p&offsets|+1|+2, m-320&20|+|62564970|62564992&offsets|+1|+1]	iso-23-Z3K78DJI0B
TAAAGTGCTTATAGTGCAGGTAG	isomiR	exclusive~TAAAGTGCTTATAGTGCAGGTAG~wildtype~hsa-96-341.1&WithFlank&13|+|91351066|91351136@7.29.23~[MIMAT0000075&hsa-miR-20a-5p&offsets|0|0, m-96&13|+|91351072|91351094&offsets|0|0]	iso-23-U0XZH3PK0H		TTTCCCCTTGGGGTTGTAGGACCAC	not-itr	TTTCCCCTTGGGGTTGTAGGACCAC	na-25-ZR3YRNSK05							TTGGTCCCCTTCAACCAGCTGTT	isomiR	exclusive~TTGGTCCCCTTCAACCAGCTGTT~wildtype+U(s)~hsa-902-320.1&WithFlank&18|-|21825705|21825776@45.66.22(+1U), hsa-901-320.1&WithFlank&20|+|62564927|62564998@45.66.22(+1U)~[MIMAT0000427&hsa-miR-133a-3p&offsets|+1|+1(+1U), m-320&18|-|21825711|21825733&offsets|+1|0(+1U)], [MIMAT0000427_1&hsa-miR-133a-3p&offsets|+1|+1(+1U), m-320&20|+|62564970|62564992&offsets|+1|0(+1U)]	iso-23-Z3K78DJI0E
TAACTCCTTAAGCAATCTCGC	not-itr	TAACTCCTTAAGCAATCTCGC	na-21-UI3XFOWSD												TTTGGTCCCCTTCAACCAGCTG	isomiR	exclusive~TTTGGTCCCCTTCAACCAGCTG~wildtype~hsa-902-320.1&WithFlank&18|-|21825705|21825776@44.65.22, hsa-901-320.1&WithFlank&20|+|62564927|62564998@44.65.22~[MIMAT0000427&hsa-miR-133a-3p&offsets|0|0, m-320&18|-|21825711|21825733&offsets|0|-1], [MIMAT0000427_1&hsa-miR-133a-3p&offsets|0|0, m-320&20|+|62564970|62564992&offsets|0|-1]	iso-22-Z88RYOKJP
TAACTCCTTAAGCGAATCTCGC	not-itr	TAACTCCTTAAGCGAATCTCGC	na-22-UI3XFUH9M
TACAGTAGTCTGCACATTGGTTA	isomiR	exclusive~TACAGTAGTCTGCACATTGGTTA~wildtype~hsa-86-46.1&WithFlank&1|-|172144549|172144620@45.67.23, hsa-85-47.1&WithFlank&19|-|10817424|10817497@47.69.23, hsa-155-47.1&WithFlank&9|-|128244740|128244811@45.67.23~[MIMAT0000232&hsa-miR-199a-3p&offsets|-1|0, m-46&1|-|172144555|172144575&offsets|-1|+1], [MIMAT0000232_1&hsa-miR-199a-3p&offsets|-1|0, m-47&19|-|10817430|10817450&offsets|-1|+1], [MIMAT0004…	iso-23-UPVMX5I80O
TACAGTAGTCTGCACATTGGTTAA	isomiR	exclusive~TACAGTAGTCTGCACATTGGTTAA~wildtype+A(s)~hsa-86-46.1&WithFlank&1|-|172144549|172144620@45.67.23(+1A), hsa-85-47.1&WithFlank&19|-|10817424|10817497@47.69.23(+1A), hsa-155-47.1&WithFlank&9|-|128244740|128244811@45.67.23(+1A)~[MIMAT0000232&hsa-miR-199a-3p&offsets|-1|0(+1A), m-46&1|-|172144555|172144575&offsets|-1|+1(+1A)], [MIMAT0000232_1&hsa-miR-199a-3p&offsets|-1|0(+1A), m-47&19|-|10817430…	iso-24-UPVMX5I8KF
TACAGTAGTCTGCACATTGGTTAT	isomiR	exclusive~TACAGTAGTCTGCACATTGGTTAT~wildtype+U(s)~hsa-86-46.1&WithFlank&1|-|172144549|172144620@45.67.23(+1U), hsa-85-47.1&WithFlank&19|-|10817424|10817497@47.69.23(+1U), hsa-155-47.1&WithFlank&9|-|128244740|128244811@45.67.23(+1U)~[MIMAT0000232&hsa-miR-199a-3p&offsets|-1|0(+1U), m-46&1|-|172144555|172144575&offsets|-1|+1(+1U)], [MIMAT0000232_1&hsa-miR-199a-3p&offsets|-1|0(+1U), m-47&19|-|10817430…	iso-24-UPVMX5I8KI
TACCTGGTTGATCCTGCCAGTAGCATATGCTTGTC	rRF	TACCTGGTTGATCCTGCCAGTAGCATATGCTTGTC~clustered_U13369.1_+_-50_13364_Gonz45S_45S_50ntFlanks@3707.3741.35, hg38_21_+_8205938_8219352_RNA45SN2_45S_50ntFlanks@3694.3728.35, hg38_21_+_8388985_8402393_RNA45SN3_45S_50ntFlanks@3682.3716.35, hg38_21_+_8433172_8446622_RNA45SN1_45S_50ntFlanks@3705.3739.35, unplaced_AL353644.34_+_122223_135695_RNA45SN4_45S_50ntFlanks@3709.3743.35, unplaced_AL592188.60_+_10537…	rRF-35-U7RYH7PPVFVVZM
TACCTGGTTGATCCTGCCAGTAGCATATGCTTGTCTC	rRF	TACCTGGTTGATCCTGCCAGTAGCATATGCTTGTCTC~clustered_U13369.1_+_-50_13364_Gonz45S_45S_50ntFlanks@3707.3743.37, hg38_21_+_8205938_8219352_RNA45SN2_45S_50ntFlanks@3694.3730.37, hg38_21_+_8388985_8402393_RNA45SN3_45S_50ntFlanks@3682.3718.37, hg38_21_+_8433172_8446622_RNA45SN1_45S_50ntFlanks@3705.3741.37, unplaced_AL353644.34_+_122223_135695_RNA45SN4_45S_50ntFlanks@3709.3745.37, unplaced_AL592188.60_+_105…	rRF-37-U7RYH7PPVFVVZM5
TACCTGGTTGATCCTGCCAGTAGCATATGCTTGTCTCA	rRF	TACCTGGTTGATCCTGCCAGTAGCATATGCTTGTCTCA~clustered_U13369.1_+_-50_13364_Gonz45S_45S_50ntFlanks@3707.3744.38, hg38_21_+_8205938_8219352_RNA45SN2_45S_50ntFlanks@3694.3731.38, hg38_21_+_8388985_8402393_RNA45SN3_45S_50ntFlanks@3682.3719.38, hg38_21_+_8433172_8446622_RNA45SN1_45S_50ntFlanks@3705.3742.38, unplaced_AL353644.34_+_122223_135695_RNA45SN4_45S_50ntFlanks@3709.3746.38, unplaced_AL592188.60_+_10…	rRF-38-U7RYH7PPVFVVZM02
TACGCCTGTCTGAGCGTCGCT	rRF	TACGCCTGTCTGAGCGTCGCT~clustered_U13369.1_+_-50_13364_Gonz45S_45S_50ntFlanks@6808.6828.21, hg38_21_+_8205938_8219352_RNA45SN2_45S_50ntFlanks@6769.6789.21, hg38_21_+_8388985_8402393_RNA45SN3_45S_50ntFlanks@6757.6777.21, hg38_21_+_8433172_8446622_RNA45SN1_45S_50ntFlanks@6786.6806.21, unplaced_AL353644.34_+_122223_135695_RNA45SN4_45S_50ntFlanks@6789.6809.21, unplaced_AL592188.60_+_105374_118830_RNA45…	rRF-21-UVNMXJSVE
TACGCCTGTCTGAGCGTCGCTT	rRF	TACGCCTGTCTGAGCGTCGCTT~clustered_U13369.1_+_-50_13364_Gonz45S_45S_50ntFlanks@6808.6829.22, hg38_21_+_8205938_8219352_RNA45SN2_45S_50ntFlanks@6769.6790.22, hg38_21_+_8388985_8402393_RNA45SN3_45S_50ntFlanks@6757.6778.22, hg38_21_+_8433172_8446622_RNA45SN1_45S_50ntFlanks@6786.6807.22, unplaced_AL353644.34_+_122223_135695_RNA45SN4_45S_50ntFlanks@6789.6810.22, unplaced_AL592188.60_+_105374_118830_RNA4…	rRF-22-UVNMXJSVQ
TACGCCTGTCTGAGCGTCGCTTT	not-itr	TACGCCTGTCTGAGCGTCGCTTT	na-23-UVNMXJSV0Q
TAGAATTCTCGCCTGCCACG	tRF	exclusive~TAGAATTCTCGCCTGCCACG~i-tRF~trna128_GlyGCC_6_-_27870686_27870756@19.38.20, trna19_GlyGCC_16_+_70823410_70823480@19.38.20, trna19_GlyGCC_2_-_157257659_157257729@19.38.20, trna24_GlyGCC_16_-_70812942_70813012@19.38.20, trna25_GlyGCC_16_-_70812114_70812184@19.38.20, trna2_GlyGCC_21_-_18827107_18827177@19.38.20, trna35_GlyGCC_1_+_161413094_161413164@19.38.20, trna37_GlyGCC_1_+_161420467_1614…	tRF-20-VBY9PYKH
TAGCAGCACATAATGGTTTG	isomiR	ambiguous~TAGCAGCACATAATGGTTTG~wildtype~hsa-116-764.1&WithFlank&13|-|50049124|50049194@7.26.20~[MIMAT0000068&hsa-miR-15a-5p&offsets|0|-2, m-116&13|-|50049168|50049188&offsets|0|-1]	iso-20-VFPFU47Y
TAGCAGCACATCATGGTTTA	isomiR	exclusive~TAGCAGCACATCATGGTTTA~wildtype~hsa-110-204.1&WithFlank&3|+|160404601|160404671@7.26.20~[MIMAT0000417&hsa-miR-15b-5p&offsets|0|-2, m-110&3|+|160404607|160404628&offsets|0|-2]	iso-20-VFPF847X
TAGCAGCACATCATGGTTTACA	isomiR	exclusive~TAGCAGCACATCATGGTTTACA~wildtype~hsa-110-204.1&WithFlank&3|+|160404601|160404671@7.28.22~[MIMAT0000417&hsa-miR-15b-5p&offsets|0|0, m-110&3|+|160404607|160404628&offsets|0|0]	iso-22-VFPF847X2
TAGCAGCACGTAAATATTG	isomiR	exclusive~TAGCAGCACGTAAATATTG~wildtype~hsa-62-415.1&WithFlank&13|-|50048979|50049054@7.25.19, hsa-61-252.1&WithFlank&3|+|160404748|160404822@7.25.19~[MIMAT0000069&hsa-miR-16-5p&offsets|0|-3, m-62&13|-|50049027|50049048&offsets|0|-3], [MIMAT0000069_1&hsa-miR-16-5p&offsets|0|-3, m-61&3|+|160404754|160404775&offsets|0|-3]	iso-19-VFPHUEFP
TAGCAGCACGTAAATATTGGCGT	isomiR	exclusive~TAGCAGCACGTAAATATTGGCGT~wildtype~hsa-62-415.1&WithFlank&13|-|50048979|50049054@7.29.23, hsa-61-252.1&WithFlank&3|+|160404748|160404822@7.29.23~[MIMAT0000069&hsa-miR-16-5p&offsets|0|+1, m-62&13|-|50049027|50049048&offsets|0|+1], [MIMAT0000069_1&hsa-miR-16-5p&offsets|0|+1, m-61&3|+|160404754|160404775&offsets|0|+1]	iso-23-VFPHUEI8DN
TAGCAGCACGTAAATATTGGCGTT	isomiR	exclusive~TAGCAGCACGTAAATATTGGCGTT~wildtype~hsa-62-415.1&WithFlank&13|-|50048979|50049054@7.30.24~[MIMAT0000069&hsa-miR-16-5p&offsets|0|+2, m-62&13|-|50049027|50049048&offsets|0|+2]	iso-24-VFPHUEI8HE
TAGCTTATCAGACTGATGTTGAC	isomiR	exclusive~TAGCTTATCAGACTGATGTTGAC~wildtype~hsa-1-52.1&WithFlank&17|+|59841267|59841338@7.29.23~[MIMAT0000076&hsa-miR-21-5p&offsets|0|+1, m-1&17|+|59841273|59841294&offsets|0|+1]	iso-23-VIV6OYINDR
TAGCTTATCAGACTGATGTTGACA	isomiR	exclusive~TAGCTTATCAGACTGATGTTGACA~wildtype+A(s)~hsa-1-52.1&WithFlank&17|+|59841267|59841338@7.29.23(+1A)~[MIMAT0000076&hsa-miR-21-5p&offsets|0|+1(+1A), m-1&17|+|59841273|59841294&offsets|0|+1(+1A)]	iso-24-VIV6OYINHU
TAGCTTATCAGACTGATGTTGACT	isomiR	exclusive~TAGCTTATCAGACTGATGTTGACT~wildtype~hsa-1-52.1&WithFlank&17|+|59841267|59841338@7.30.24~[MIMAT0000076&hsa-miR-21-5p&offsets|0|+2, m-1&17|+|59841273|59841294&offsets|0|+2]	iso-24-VIV6OYINHW
TAGTGCAATATTGCTTATAGGGT	isomiR	exclusive~TAGTGCAATATTGCTTATAGGGT~wildtype~hsa-519-272.1&WithFlank&17|-|59137781|59137855@47.69.23~[MIMAT0003885&hsa-miR-454-3p&offsets|0|0, m-272&17|-|59137787|59137809&offsets|0|0]	iso-23-V42LZIVPDZ
TAGTGCAATATTGCTTATAGGGTT	isomiR	exclusive~TAGTGCAATATTGCTTATAGGGTT~wildtype~hsa-519-272.1&WithFlank&17|-|59137781|59137855@47.70.24~[MIMAT0003885&hsa-miR-454-3p&offsets|0|+1, m-272&17|-|59137787|59137809&offsets|0|+1]	iso-24-V42LZIVP2E
TAGTGCAATATTGCTTATAGGGTTT	isomiR	exclusive~TAGTGCAATATTGCTTATAGGGTTT~wildtype~hsa-519-272.1&WithFlank&17|-|59137781|59137855@47.71.25~[MIMAT0003885&hsa-miR-454-3p&offsets|0|+2, m-272&17|-|59137787|59137809&offsets|0|+2]	iso-25-V42LZIVPRZ
TAGTGCAATATTGCTTATAGGGTTTT	isomiR	exclusive~TAGTGCAATATTGCTTATAGGGTTTT~wildtype~hsa-519-272.1&WithFlank&17|-|59137781|59137855@47.72.26~[MIMAT0003885&hsa-miR-454-3p&offsets|0|+3, m-272&17|-|59137787|59137809&offsets|0|+3]	iso-26-V42LZIVPRZE
TAGTGGGTTATCAGAAC	not-itr	hg38_rmsk_HY4_UniqID568,hg38_rmsk_HY4_UniqID839,hg38_rmsk_HY4_UniqID1661,hg38_rmsk_HY4_UniqID1096,hg38_rmsk_HY4_UniqID1215,hg38_rmsk_HY4_UniqID319,hg38_rmsk_HY4_UniqID256,hg38_rmsk_HY4_UniqID1011,hg38_rmsk_HY4_UniqID1595,hg38_rmsk_HY4_UniqID1838,hg38_rmsk_HY4_UniqID416,hg38_rmsk_HY4_UniqID1544,hg38_rmsk_HY4_UniqID1464,hg38_rmsk_HY4_UniqID1134,hg38_rmsk_HY4_UniqID574,hg38_rmsk_HY4_UniqID748,hg38_r…	yRF-17-V4RX821
TAGTGGGTTATCAGAACA	not-itr	hg38_rmsk_HY4_UniqID969,Y_RNA.612-201_UniqID1683	yRF-18-V4RX82U
TAGTGGGTTATCAGAACT	not-itr	hg38_rmsk_HY4_UniqID568,hg38_rmsk_HY4_UniqID839,hg38_rmsk_HY4_UniqID1661,hg38_rmsk_HY4_UniqID1096,hg38_rmsk_HY4_UniqID1215,hg38_rmsk_HY4_UniqID319,hg38_rmsk_HY4_UniqID256,hg38_rmsk_HY4_UniqID1011,hg38_rmsk_HY4_UniqID1595,hg38_rmsk_HY4_UniqID1838,hg38_rmsk_HY4_UniqID416,hg38_rmsk_HY4_UniqID1544,hg38_rmsk_HY4_UniqID1464,hg38_rmsk_HY4_UniqID1134,hg38_rmsk_HY4_UniqID574,hg38_rmsk_HY4_UniqID748,hg38_r…	yRF-18-V4RX82W
TAGTGGGTTATCAGAACTT	not-itr	hg38_rmsk_HY4_UniqID839,hg38_rmsk_HY4_UniqID1661,hg38_rmsk_HY4_UniqID1096,hg38_rmsk_HY4_UniqID1215,hg38_rmsk_HY4_UniqID319,hg38_rmsk_HY4_UniqID256,hg38_rmsk_HY4_UniqID1011,hg38_rmsk_HY4_UniqID1595,hg38_rmsk_HY4_UniqID1838,hg38_rmsk_HY4_UniqID416,hg38_rmsk_HY4_UniqID1544,hg38_rmsk_HY4_UniqID1464,hg38_rmsk_HY4_UniqID1134,hg38_rmsk_HY4_UniqID574,hg38_rmsk_HY4_UniqID748,hg38_rmsk_HY4_UniqID1099,hg38_…	yRF-19-V4RX82EQ
TAGTGGGTTATCAGAACTTATT	not-itr	hg38_rmsk_HY4_UniqID839,hg38_rmsk_HY4_UniqID1661,hg38_rmsk_HY4_UniqID1096,hg38_rmsk_HY4_UniqID1215,hg38_rmsk_HY4_UniqID256,hg38_rmsk_HY4_UniqID1595,hg38_rmsk_HY4_UniqID1838,hg38_rmsk_HY4_UniqID416,hg38_rmsk_HY4_UniqID1544,hg38_rmsk_HY4_UniqID1464,hg38_rmsk_HY4_UniqID1134,hg38_rmsk_HY4_UniqID574,hg38_rmsk_HY4_UniqID1606,hg38_rmsk_HY4_UniqID106,Y_RNA.609-201_UniqID351,hg38_rmsk_HY4_UniqID329,hg38_r…	yRF-22-V4RX82EXQ
TATACAACCCCCCACTGCTAAATTTGACTGGCTT	not-itr	hg38_rmsk_HY4_UniqID453,hg38_rmsk_HY4_UniqID70,hg38_rmsk_HY4_UniqID321,hg38_rmsk_HY4_UniqID784,RNY4_UniqID13	yRF-34-V5BRK5XXDZOYIQ
TATACAACCCCCCACTGCTAAATTTGACTGGCTTT	not-itr	RNY4_UniqID13	yRF-35-V5BRK5XXDZOYQZ
TATATATATATATGTACGTAT	isomiR	ambiguous~TATATATATATATGTACGTAT~wildtype~hsa-490-544.1&WithFlank&X|+|118386398|118386467@7.27.21~[MIMAT0022724&hsa-miR-1277-5p&offsets|+3|0, m-490&X|+|118386404|118386425&offsets|0|-1]	iso-21-VQHLVWELE
TATATATATATATGTACGTATG	isomiR	ambiguous~TATATATATATATGTACGTATG~wildtype~hsa-490-544.1&WithFlank&X|+|118386398|118386467@7.28.22~[MIMAT0022724&hsa-miR-1277-5p&offsets|+3|+1, m-490&X|+|118386404|118386425&offsets|0|0]	iso-22-VQHLVWELP
TATGTCTGCTGACCATCACCT	isomiR	exclusive~TATGTCTGCTGACCATCACCT~wildtype~hsa-473-230.1&WithFlank&14|+|101040228|101040294@42.62.21~[MIMAT0004814&hsa-miR-654-3p&offsets|0|-1, m-230&14|+|101040269|101040288&offsets|0|+1]	iso-21-VWNIO681E
TATTGCACTTGTCCCGGCCTGTAT	not-itr	TATTGCACTTGTCCCGGCCTGTAT	na-24-VY2ZSR672I
TCAAGAGCAATAACGAAAAATG	isomiR	exclusive~TCAAGAGCAATAACGAAAAATG~wildtype~hsa-249-159.1&WithFlank&7|+|130496120|130496189@7.28.22~[MIMAT0000765&hsa-miR-335-5p&offsets|0|-1, m-249&7|+|130496126|130496147&offsets|0|0]	iso-22-80FOUHBBP
TCAGGTAGTAGGTTGTATAGTT	not-itr	TCAGGTAGTAGGTTGTATAGTT	na-22-8KVLRYVPQ
TCAGTGCATCACAGAACTTTGTA	isomiR	exclusive~TCAGTGCATCACAGAACTTTGTA~wildtype+A(s)~hsa-371-77.1&WithFlank&12|+|54337233|54337305@46.67.22(+1A)~[MIMAT0000759&hsa-miR-148b-3p&offsets|0|0(+1A), m-77&12|+|54337278|54337299&offsets|0|0(+1A)]	iso-23-83PM02EZ0B
TCAGTGCATCACAGAACTTTGTT	isomiR	exclusive~TCAGTGCATCACAGAACTTTGTT~wildtype+U(s)~hsa-371-77.1&WithFlank&12|+|54337233|54337305@46.67.22(+1U)~[MIMAT0000759&hsa-miR-148b-3p&offsets|0|0(+1U), m-77&12|+|54337278|54337299&offsets|0|0(+1U)]	iso-23-83PM02EZ0E
TCAGTGCATCACAGAACTTTGTTT	isomiR	exclusive~TCAGTGCATCACAGAACTTTGTTT~wildtype+U(s)~hsa-371-77.1&WithFlank&12|+|54337233|54337305@46.67.22(+2U)~[MIMAT0000759&hsa-miR-148b-3p&offsets|0|0(+2U), m-77&12|+|54337278|54337299&offsets|0|0(+2U)]	iso-24-83PM02EZ2Q
TCAGTGCATCACAGAACTTTGTTTT	isomiR	exclusive~TCAGTGCATCACAGAACTTTGTTTT~wildtype+U(s)~hsa-371-77.1&WithFlank&12|+|54337233|54337305@46.67.22(+3U)~[MIMAT0000759&hsa-miR-148b-3p&offsets|0|0(+3U), m-77&12|+|54337278|54337299&offsets|0|0(+3U)]	iso-25-83PM02EZ7Z
TCAGTGCATGACAGAACTTGGG	isomiR	exclusive~TCAGTGCATGACAGAACTTGGG~wildtype~hsa-634-97.1&WithFlank&17|-|48037168|48037238@45.66.22~[MIMAT0000438&hsa-miR-152-3p&offsets|0|+1, m-97&17|-|48037174|48037194&offsets|0|+1]	iso-22-83P402EY4
TCAGTGCATGACAGAACTTGGGA	isomiR	exclusive~TCAGTGCATGACAGAACTTGGGA~wildtype+A(s)~hsa-634-97.1&WithFlank&17|-|48037168|48037238@45.66.22(+1A)~[MIMAT0000438&hsa-miR-152-3p&offsets|0|+1(+1A), m-97&17|-|48037174|48037194&offsets|0|+1(+1A)]	iso-23-83P402EYDX
TCCCACATGGTCTAGCGGTTAGG	tRF	exclusive~TCCCACATGGTCTAGCGGTTAGG~5'-tRF~trna11_GluTTC_15_-_26327381_26327452@1.23.23, trna3_GluTTC_13_-_45492062_45492133@1.23.23	tRF-23-86J8WPMNY
TCCCACATGGTCTAGCGGTTAGGAT	tRF	exclusive~TCCCACATGGTCTAGCGGTTAGGAT~5'-tRF~trna11_GluTTC_15_-_26327381_26327452@1.25.25, trna3_GluTTC_13_-_45492062_45492133@1.25.25	tRF-25-86J8WPMN1E
TCCCCCAGGTGTGATTCTGATTT	isomiR	exclusive~TCCCCCAGGTGTGATTCTGATTT~wildtype~hsa-89-124.1&WithFlank&X|-|85903636|85903708@46.68.23~[MIMAT0004682&hsa-miR-361-3p&offsets|0|0, m-124&X|-|85903642|85903663&offsets|0|+1]	iso-23-8RJ37EWU0Q
TCCCCCAGGTGTGATTCTGATTTG	isomiR	exclusive~TCCCCCAGGTGTGATTCTGATTTG~wildtype~hsa-89-124.1&WithFlank&X|-|85903636|85903708@46.69.24~[MIMAT0004682&hsa-miR-361-3p&offsets|0|+1, m-124&X|-|85903642|85903663&offsets|0|+2]	iso-24-8RJ37EWUKP
TCCCCGGCACCTCCACCAT	not-itr	TCCCCGGCACCTCCACCAT	na-19-8R65461I
TCCCCGGCACCTCCACCATT	not-itr	TCCCCGGCACCTCCACCATT	na-20-8R6546KN
TCCCCGGCATCTCCACCAA	not-itr	TCCCCGGCATCTCCACCAA	na-19-8R6Q461F
TCCCCGGCATCTCCACCAAA	not-itr	TCCCCGGCATCTCCACCAAA	na-20-8R6Q46KB
TCCCCGGCATCTCCACCAAT	not-itr	TCCCCGGCATCTCCACCAAT	na-20-8R6Q46KE
TCCCCGGCATCTCCACCAT	not-itr	TCCCCGGCATCTCCACCAT	na-19-8R6Q461I
TCCCCGGCATCTCCACCATT	not-itr	TCCCCGGCATCTCCACCATT	na-20-8R6Q46KN
TCCCGGGTTTCGGCACCATT	not-itr	TCCCGGGTTTCGGCACCATT	na-20-8SRZMFKN
TCCCTCGGGAGGGCGCGCGGG	rRF	TCCCTCGGGAGGGCGCGCGGG~clustered_U13369.1_+_-50_13364_Gonz45S_45S_50ntFlanks@8794.8814.21, hg38_21_+_8205938_8219352_RNA45SN2_45S_50ntFlanks@8773.8793.21, hg38_21_+_8388985_8402393_RNA45SN3_45S_50ntFlanks@8760.8780.21, hg38_21_+_8433172_8446622_RNA45SN1_45S_50ntFlanks@8797.8817.21, unplaced_AL353644.34_+_122223_135695_RNA45SN4_45S_50ntFlanks@8804.8824.21, unplaced_AL592188.60_+_105374_118830_RNA45…	rRF-21-87M2RHL80
TCCCTGAGACCCTTTAACCTGTGA	isomiR	exclusive~TCCCTGAGACCCTTTAACCTGTGA~wildtype~hsa-63-333.1&WithFlank&19|+|51693262|51693332@7.30.24~[MIMAT0000443&hsa-miR-125a-5p&offsets|0|0, m-63&19|+|51693268|51693289&offsets|0|+2]	iso-24-875D3ZB72L
TCCCTGAGACCCTTTAACCTGTGT	isomiR	exclusive~TCCCTGAGACCCTTTAACCTGTGT~wildtype+U(s)~hsa-63-333.1&WithFlank&19|+|51693262|51693332@7.29.23(+1U)~[MIMAT0000443&hsa-miR-125a-5p&offsets|0|-1(+1U), m-63&19|+|51693268|51693289&offsets|0|+1(+1U)]	iso-24-875D3ZB72N
TCCCTGGTGGTCTAGTGGTTAGG	tRF	ambiguous~TCCCTGGTGGTCTAGTGGTTAGG~5'-tRF~trna116_GluCTC_1_-_145399233_145399304@1.23.23, trna59_GluCTC_1_+_249168447_249168518@1.23.23, trna71_GluCTC_1_-_161439189_161439260@1.23.23, trna74_GluCTC_1_-_161431809_161431880@1.23.23, trna77_GluCTC_1_-_161424398_161424469@1.23.23, trna77_GluCTC_6_+_28949976_28950047@1.23.23, trna80_GluCTC_1_-_161417018_161417089@1.23.23, trna87_GluCTC_6_-_126101393_12…	tRF-23-87R8WP9NY
TCCCTGTCCTCCAGGAGCTC	isomiR	ambiguous~TCCCTGTCCTCCAGGAGCTC~wildtype~hsa-163-235.1&WithFlank&7|-|1022951|1023018@7.26.20~[MIMAT0000764&hsa-miR-339-5p&offsets|0|-3, m-163&7|-|1022990|1023012&offsets|0|-3]	iso-20-87S7KKF9
TCCCTGTCCTCCAGGAGCTCA	isomiR	ambiguous~TCCCTGTCCTCCAGGAGCTCA~wildtype~hsa-163-235.1&WithFlank&7|-|1022951|1023018@7.27.21~[MIMAT0000764&hsa-miR-339-5p&offsets|0|-2, m-163&7|-|1022990|1023012&offsets|0|-2]	iso-21-87S7KKF9B
TCCCTGTCCTCCAGGAGCTCACG	isomiR	exclusive~TCCCTGTCCTCCAGGAGCTCACG~wildtype~hsa-163-235.1&WithFlank&7|-|1022951|1023018@7.29.23~[MIMAT0000764&hsa-miR-339-5p&offsets|0|0, m-163&7|-|1022990|1023012&offsets|0|0]	iso-23-87S7KKF98
TCCCTGTGGTCTAGTGGTTAGGATTCGG	not-itr	TCCCTGTGGTCTAGTGGTTAGGATTCGG	na-28-877343RX6ND4
TCCCTGTGGTCTAGTGGTTAGGATTCGGCG	not-itr	TCCCTGTGGTCTAGTGGTTAGGATTCGGCG	na-30-877343RX6NMH
TCCCTGTTCGGGCGCCATT	not-itr	TCCCTGTTCGGGCGCCATT	na-19-877S6V1E
TCCTCCCGGGGCTACGCCTGTCTGAGCGTCGCTT	rRF	TCCTCCCGGGGCTACGCCTGTCTGAGCGTCGCTT~clustered_U13369.1_+_-50_13364_Gonz45S_45S_50ntFlanks@6796.6829.34, hg38_21_+_8205938_8219352_RNA45SN2_45S_50ntFlanks@6757.6790.34, hg38_21_+_8388985_8402393_RNA45SN3_45S_50ntFlanks@6745.6778.34, hg38_21_+_8433172_8446622_RNA45SN1_45S_50ntFlanks@6774.6807.34, unplaced_AL353644.34_+_122223_135695_RNA45SN4_45S_50ntFlanks@6777.6810.34, unplaced_AL592188.60_+_105374…	rRF-34-893KQ5PYWUQMIQ
TCCTCCCTCGGGAGGGCGCGCGGG	rRF	TCCTCCCTCGGGAGGGCGCGCGGG~clustered_U13369.1_+_-50_13364_Gonz45S_45S_50ntFlanks@8791.8814.24, hg38_21_+_8205938_8219352_RNA45SN2_45S_50ntFlanks@8770.8793.24, hg38_21_+_8388985_8402393_RNA45SN3_45S_50ntFlanks@8757.8780.24, hg38_21_+_8433172_8446622_RNA45SN1_45S_50ntFlanks@8794.8817.24, unplaced_AL353644.34_+_122223_135695_RNA45SN4_45S_50ntFlanks@8801.8824.24, unplaced_AL592188.60_+_105374_118830_RN…	rRF-24-893S6KQH1Y
TCCTGTACTGAGCTGCCCCGAAT	not-itr	TCCTGTACTGAGCTGCCCCGAAT	na-23-8YUYFYKS7
TCGACCGGACCTCGACCGGCTCG	isomiR	exclusive~TCGACCGGACCTCGACCGGCTCG~wildtype~hsa-112-66.1&WithFlank&10|-|103394294|103394367@7.29.23~[MIMAT0022727&hsa-miR-1307-5p&offsets|0|+2, m-112&10|-|103394341|103394361&offsets|0|+2]	iso-23-WDMD4U3J0K
TCGATTCCCGGCCAATGCACCA	tRF	exclusive~TCGATTCCCGGCCAATGCACCA~3'-tRF~trna128_GlyGCC_6_-_27870686_27870756@53.74.22, trna19_GlyGCC_16_+_70823410_70823480@53.74.22, trna19_GlyGCC_2_-_157257659_157257729@53.74.22, trna24_GlyGCC_16_-_70812942_70813012@53.74.22, trna5_GlyGCC_17_+_8029064_8029134@53.74.22, trna68_GlyGCC_1_-_161493637_161493707@53.74.22	tRF-22-WE8SPOX52
TCGTAACGTGAGTAATAATGCG	not-itr	TCGTAACGTGAGTAATAATGCG	na-22-WLE41OU4K
TCGTACAGTGAGTAATAATGCG	not-itr	TCGTACAGTGAGTAATAATGCG	na-22-WLJ41OU4K
TCGTACCGTGAGTAATAATGCG	isomiR	exclusive~TCGTACCGTGAGTAATAATGCG~wildtype~hsa-114-40.1&WithFlank&9|+|136670610|136670680@44.65.22~[MIMAT0000445&hsa-miR-126-3p&offsets|0|0, m-40&9|+|136670653|136670674&offsets|0|0]	iso-22-WL341OU4K
TCGTAGTTGGATCTTGGGAG	rRF	TCGTAGTTGGATCTTGGGAG~clustered_U13369.1_+_-50_13364_Gonz45S_45S_50ntFlanks@4381.4400.20, hg38_21_+_8205938_8219352_RNA45SN2_45S_50ntFlanks@4368.4387.20, hg38_21_+_8388985_8402393_RNA45SN3_45S_50ntFlanks@4356.4375.20, hg38_21_+_8433172_8446622_RNA45SN1_45S_50ntFlanks@4379.4398.20, unplaced_AL353644.34_+_122223_135695_RNA45SN4_45S_50ntFlanks@4383.4402.20, unplaced_AL592188.60_+_105374_118830_RNA45S…	rRF-20-WL78HZR0
TCTCACACAGAAATCGCACCCGT	isomiR	exclusive~TCTCACACAGAAATCGCACCCGT~wildtype~hsa-281-128.1&WithFlank&14|+|100109667|100109743@49.71.23~[MIMAT0000753&hsa-miR-342-3p&offsets|0|0, m-128&14|+|100109715|100109737&offsets|0|0]	iso-23-W62PBMP1DN
TCTCCCAACCCTTGTACCAG	isomiR	exclusive~TCTCCCAACCCTTGTACCAG~wildtype~hsa-94-498.1&WithFlank&19|-|49500792|49500859@7.26.20~[MIMAT0000451&hsa-miR-150-5p&offsets|0|-2, m-94&19|-|49500832|49500853&offsets|0|-2]	iso-20-WR21NW0P
TCTCCCAACCCTTGTACCAGT	isomiR	exclusive~TCTCCCAACCCTTGTACCAGT~wildtype~hsa-94-498.1&WithFlank&19|-|49500792|49500859@7.27.21~[MIMAT0000451&hsa-miR-150-5p&offsets|0|-1, m-94&19|-|49500832|49500853&offsets|0|-1]	iso-21-WR21NW0PE
TCTCCCAACCCTTGTACCAGTG	isomiR	exclusive~TCTCCCAACCCTTGTACCAGTG~wildtype~hsa-94-498.1&WithFlank&19|-|49500792|49500859@7.28.22~[MIMAT0000451&hsa-miR-150-5p&offsets|0|0, m-94&19|-|49500832|49500853&offsets|0|0]	iso-22-WR21NW0PP
TCTCCCAACCCTTGTACCAGTGA	isomiR	exclusive~TCTCCCAACCCTTGTACCAGTGA~wildtype+A(s)~hsa-94-498.1&WithFlank&19|-|49500792|49500859@7.28.22(+1A)~[MIMAT0000451&hsa-miR-150-5p&offsets|0|0(+1A), m-94&19|-|49500832|49500853&offsets|0|0(+1A)]	iso-23-WR21NW0P0L
TCTTAGCTGAGTGTCCCGCGGGGCCCGAAGCGTTTA	rRF	TCTTAGCTGAGTGTCCCGCGGGGCCCGAAGCGTTTA~clustered_U13369.1_+_-50_13364_Gonz45S_45S_50ntFlanks@4473.4508.36, hg38_21_+_8205938_8219352_RNA45SN2_45S_50ntFlanks@4460.4495.36, hg38_21_+_8388985_8402393_RNA45SN3_45S_50ntFlanks@4448.4483.36, hg38_21_+_8433172_8446622_RNA45SN1_45S_50ntFlanks@4471.4506.36, unplaced_AL353644.34_+_122223_135695_RNA45SN4_45S_50ntFlanks@4475.4510.36, unplaced_AL592188.60_+_1053…	rRF-36-WXQU7M3HR1L0MZB
TCTTCGGTAGTATAGTGG	not-itr	TCTTCGGTAGTATAGTGG	na-18-W9RPVP04
TGAAACATACACGGGAAACCTCT	isomiR	exclusive~TGAAACATACACGGGAAACCTCT~wildtype~hsa-1315-529.1&WithFlank&14|+|101029642|101029709@40.62.23~[MIMAT0002816&hsa-miR-494-3p&offsets|0|+1, m-529&14|+|101029681|101029703&offsets|0|0]	iso-23-XBJ5EKB103
TGAGAACTGAATTCCATAGGCTGT	isomiR	exclusive~TGAGAACTGAATTCCATAGGCTGT~wildtype~hsa-70-169.1&WithFlank&10|+|102436514|102436584@7.30.24~[MIMAT0002809&hsa-miR-146b-5p&offsets|0|+1, m-70&10|+|102436520|102436543&offsets|0|0]	iso-24-X2EUIRHKHN
TGAGAACTGAATTCCATAGGCTGTT	isomiR	exclusive~TGAGAACTGAATTCCATAGGCTGTT~wildtype+U(s)~hsa-70-169.1&WithFlank&10|+|102436514|102436584@7.30.24(+1U)~[MIMAT0002809&hsa-miR-146b-5p&offsets|0|+1(+1U), m-70&10|+|102436520|102436543&offsets|0|0(+1U)]	iso-25-X2EUIRHKNN
TGAGAACTGAATTCCATGGG	isomiR	exclusive~TGAGAACTGAATTCCATGGG~wildtype~hsa-129-709.1&WithFlank&5|+|160485366|160485433@7.26.20~[MIMAT0000449&hsa-miR-146a-5p&offsets|0|-2, m-129&5|+|160485372|160485393&offsets|0|-2]	iso-20-X2EUIRIK
TGAGAACTGAATTCCATGGGT	isomiR	exclusive~TGAGAACTGAATTCCATGGGT~wildtype~hsa-129-709.1&WithFlank&5|+|160485366|160485433@7.27.21~[MIMAT0000449&hsa-miR-146a-5p&offsets|0|-1, m-129&5|+|160485372|160485393&offsets|0|-1]	iso-21-X2EUIRIKE
TGAGAACTGAATTCCATGGGTT	isomiR	exclusive~TGAGAACTGAATTCCATGGGTT~wildtype~hsa-129-709.1&WithFlank&5|+|160485366|160485433@7.28.22~[MIMAT0000449&hsa-miR-146a-5p&offsets|0|0, m-129&5|+|160485372|160485393&offsets|0|0]	iso-22-X2EUIRIKQ
TGAGAACTGAATTCCATGGGTTA	isomiR	exclusive~TGAGAACTGAATTCCATGGGTTA~wildtype+A(s)~hsa-129-709.1&WithFlank&5|+|160485366|160485433@7.28.22(+1A)~[MIMAT0000449&hsa-miR-146a-5p&offsets|0|0(+1A), m-129&5|+|160485372|160485393&offsets|0|0(+1A)]	iso-23-X2EUIRIK0O
TGAGAACTGAATTCCATGGGTTAT	not-itr	TGAGAACTGAATTCCATGGGTTAT	na-24-X2EUIRIKKI
TGAGAACTGAATTCCATGGGTTG	isomiR	exclusive~TGAGAACTGAATTCCATGGGTTG~wildtype~hsa-129-709.1&WithFlank&5|+|160485366|160485433@7.29.23~[MIMAT0000449&hsa-miR-146a-5p&offsets|0|+1, m-129&5|+|160485372|160485393&offsets|0|+1]	iso-23-X2EUIRIK0P
TGAGAACTGAATTCCATGGGTTGA	isomiR	exclusive~TGAGAACTGAATTCCATGGGTTGA~wildtype+A(s)~hsa-129-709.1&WithFlank&5|+|160485366|160485433@7.29.23(+1A)~[MIMAT0000449&hsa-miR-146a-5p&offsets|0|+1(+1A), m-129&5|+|160485372|160485393&offsets|0|+1(+1A)]	iso-24-X2EUIRIKKL
TGAGAACTGAATTCCATGGGTTGT	isomiR	exclusive~TGAGAACTGAATTCCATGGGTTGT~wildtype~hsa-129-709.1&WithFlank&5|+|160485366|160485433@7.30.24~[MIMAT0000449&hsa-miR-146a-5p&offsets|0|+2, m-129&5|+|160485372|160485393&offsets|0|+2]	iso-24-X2EUIRIKKN
TGAGAACTGAATTCCATGGGTTT	isomiR	exclusive~TGAGAACTGAATTCCATGGGTTT~wildtype+U(s)~hsa-129-709.1&WithFlank&5|+|160485366|160485433@7.28.22(+1U)~[MIMAT0000449&hsa-miR-146a-5p&offsets|0|0(+1U), m-129&5|+|160485372|160485393&offsets|0|0(+1U)]	iso-23-X2EUIRIK0Q
TGAGAACTGAATTCCATGGGTTTA	not-itr	TGAGAACTGAATTCCATGGGTTTA	na-24-X2EUIRIKKO
TGAGAACTGAATTCCATGGGTTTT	isomiR	exclusive~TGAGAACTGAATTCCATGGGTTTT~wildtype+U(s)~hsa-129-709.1&WithFlank&5|+|160485366|160485433@7.28.22(+2U)~[MIMAT0000449&hsa-miR-146a-5p&offsets|0|0(+2U), m-129&5|+|160485372|160485393&offsets|0|0(+2U)]	iso-24-X2EUIRIKKQ
TGAGCGCCTCGACGACAGAGCCG	isomiR	exclusive~TGAGCGCCTCGACGACAGAGCCG~wildtype~hsa-163-235.1&WithFlank&7|-|1022951|1023018@42.64.23~[MIMAT0004702&hsa-miR-339-3p&offsets|0|0, m-235&7|-|1022957|1022977&offsets|0|+2]	iso-23-XJP9OUJ0DK
TGAGGTAGTAGGTTG	not-itr	TGAGGTAGTAGGTTG	na-15-XKVLRY
TGAGGTAGTAGGTTGT	not-itr	TGAGGTAGTAGGTTGT	na-16-XKVLRYE
TGAGGTAGTAGGTTGTA	not-itr	TGAGGTAGTAGGTTGTA	na-17-XKVLRYO
TGAGGTAGTAGGTTGTGTGGTTTAT	not-itr	TGAGGTAGTAGGTTGTGTGGTTTAT	na-25-XKVLRY98ZQ
TGAGGTAGTAGTTTG	not-itr	TGAGGTAGTAGTTTG	na-15-XKVL7Y
TGAGGTAGTAGTTTGTGCTGTTAT	not-itr	TGAGGTAGTAGTTTGTGCTGTTAT	na-24-XKVL7YXYKI
TGGAGAGAAAGGCAGTTCCTGA	isomiR	exclusive~TGGAGAGAAAGGCAGTTCCTGA~wildtype~hsa-145-306.1&WithFlank&22|+|20033147|20033214@7.28.22~[MIMAT0000455&hsa-miR-185-5p&offsets|0|0, m-145&22|+|20033153|20033174&offsets|0|0]	iso-22-90FB6PY7L
TGGAGAGAAAGGCAGTTCCTGAA	isomiR	exclusive~TGGAGAGAAAGGCAGTTCCTGAA~wildtype+A(s)~hsa-145-306.1&WithFlank&22|+|20033147|20033214@7.28.22(+1A)~[MIMAT0000455&hsa-miR-185-5p&offsets|0|0(+1A), m-145&22|+|20033153|20033174&offsets|0|0(+1A)]	iso-23-90FB6PY7D6
TGGAGAGAAAGGCAGTTCCTGAAT	not-itr	TGGAGAGAAAGGCAGTTCCTGAAT	na-24-90FB6PY7H7
TGGAGAGAAAGGCAGTTCCTGAT	isomiR	exclusive~TGGAGAGAAAGGCAGTTCCTGAT~wildtype~hsa-145-306.1&WithFlank&22|+|20033147|20033214@7.29.23~[MIMAT0000455&hsa-miR-185-5p&offsets|0|+1, m-145&22|+|20033153|20033174&offsets|0|+1]	iso-23-90FB6PY7D7
TGGCTCAGTTCAGCAGGAACA	isomiR	exclusive~TGGCTCAGTTCAGCAGGAACA~wildtype~hsa-226-36.1&WithFlank&19|-|13836282|13836354@45.65.21, hsa-283-35.1&WithFlank&9|+|95086020|95086092@45.65.21, hsa-2703.1&WithFlank&9|+|95085999|95086094@66.86.21~[MIMAT0000080&hsa-miR-24-3p&offsets|0|-1, m-36&19|-|13836288|13836310&offsets|0|-2], [MIMAT0000080_1&hsa-miR-24-3p&offsets|0|-1, m-35&9|+|95086064|95086086&offsets|0|-2], [MIMAT0000080_1&hsa-miR-…	iso-21-9IJNJF6DB
TGGCTCAGTTCAGCAGGAACAG	isomiR	exclusive~TGGCTCAGTTCAGCAGGAACAG~wildtype~hsa-226-36.1&WithFlank&19|-|13836282|13836354@45.66.22, hsa-283-35.1&WithFlank&9|+|95086020|95086092@45.66.22, hsa-2703.1&WithFlank&9|+|95085999|95086094@66.87.22~[MIMAT0000080&hsa-miR-24-3p&offsets|0|0, m-36&19|-|13836288|13836310&offsets|0|-1], [MIMAT0000080_1&hsa-miR-24-3p&offsets|0|0, m-35&9|+|95086064|95086086&offsets|0|-1], [MIMAT0000080_1&hsa-miR-2…	iso-22-9IJNJF6DH
TGGCTCAGTTCAGCAGGAACAGA	isomiR	exclusive~TGGCTCAGTTCAGCAGGAACAGA~wildtype+A(s)~hsa-226-36.1&WithFlank&19|-|13836282|13836354@45.66.22(+1A), hsa-283-35.1&WithFlank&9|+|95086020|95086092@45.66.22(+1A), hsa-2703.1&WithFlank&9|+|95085999|95086094@66.87.22(+1A)~[MIMAT0000080&hsa-miR-24-3p&offsets|0|0(+1A), m-36&19|-|13836288|13836310&offsets|0|-1(+1A)], [MIMAT0000080_1&hsa-miR-24-3p&offsets|0|0(+1A), m-35&9|+|95086064|95086086&offs…	iso-23-9IJNJF6DX
TGGCTCAGTTCAGCAGGAACAGT	isomiR	exclusive~TGGCTCAGTTCAGCAGGAACAGT~wildtype+U(s)~hsa-226-36.1&WithFlank&19|-|13836282|13836354@45.66.22(+1U), hsa-283-35.1&WithFlank&9|+|95086020|95086092@45.66.22(+1U), hsa-2703.1&WithFlank&9|+|95085999|95086094@66.87.22(+1U)~[MIMAT0000080&hsa-miR-24-3p&offsets|0|0(+1U), m-36&19|-|13836288|13836310&offsets|0|-1(+1U)], [MIMAT0000080_1&hsa-miR-24-3p&offsets|0|0(+1U), m-35&9|+|95086064|95086086&offs…	iso-23-9IJNJF6DZ
TGTAAACATCCTTGACTGGAAGCTT	isomiR	exclusive~TGTAAACATCCTTGACTGGAAGCTT~wildtype+U(s)~hsa-24-25.1&WithFlank&1|+|40754365|40754440@7.30.24(+1U)~[MIMAT0000692&hsa-miR-30e-5p&offsets|0|+2(+1U), m-24&1|+|40754371|40754394&offsets|0|0(+1U)]	iso-25-9O0MNUN2FZ
TGTAAACATCCTTGACTGGAAGCTTT	isomiR	exclusive~TGTAAACATCCTTGACTGGAAGCTTT~wildtype+U(s)~hsa-24-25.1&WithFlank&1|+|40754365|40754440@7.30.24(+2U)~[MIMAT0000692&hsa-miR-30e-5p&offsets|0|+2(+2U), m-24&1|+|40754371|40754394&offsets|0|0(+2U)]	iso-26-9O0MNUN2FZE
TGTAGTGTTTCCTACTTTATG	isomiR	exclusive~TGTAGTGTTTCCTACTTTATG~wildtype~hsa-144-69.1&WithFlank&17|-|58331240|58331311@45.65.21~[MIMAT0000434&hsa-miR-142-3p&offsets|0|-2, m-69&17|-|58331246|58331266&offsets|-1|-1]	iso-21-9P9Z35ZQ0
TGTAGTGTTTCCTACTTTATGG	isomiR	exclusive~TGTAGTGTTTCCTACTTTATGG~wildtype~hsa-144-69.1&WithFlank&17|-|58331240|58331311@45.66.22~[MIMAT0000434&hsa-miR-142-3p&offsets|0|-1, m-69&17|-|58331246|58331266&offsets|-1|0]	iso-22-9P9Z35ZQ4
TGTAGTGTTTCCTACTTTATGGA	isomiR	exclusive~TGTAGTGTTTCCTACTTTATGGA~wildtype~hsa-144-69.1&WithFlank&17|-|58331240|58331311@45.67.23~[MIMAT0000434&hsa-miR-142-3p&offsets|0|0, m-69&17|-|58331246|58331266&offsets|-1|+1]	iso-23-9P9Z35ZQDX
TGTAGTGTTTCCTACTTTATGGAA	isomiR	exclusive~TGTAGTGTTTCCTACTTTATGGAA~wildtype+A(s)~hsa-144-69.1&WithFlank&17|-|58331240|58331311@45.67.23(+1A)~[MIMAT0000434&hsa-miR-142-3p&offsets|0|0(+1A), m-69&17|-|58331246|58331266&offsets|-1|+1(+1A)]	iso-24-9P9Z35ZQI6
TGTAGTGTTTCCTACTTTATGGT	isomiR	exclusive~TGTAGTGTTTCCTACTTTATGGT~wildtype+U(s)~hsa-144-69.1&WithFlank&17|-|58331240|58331311@45.66.22(+1U)~[MIMAT0000434&hsa-miR-142-3p&offsets|0|-1(+1U), m-69&17|-|58331246|58331266&offsets|-1|0(+1U)]	iso-23-9P9Z35ZQDZ
TGTCAGTTTGTCAAATACACCA	not-itr	TGTCAGTTTGTCAAATACACCA	na-22-967Y8BU52
TGTCAGTTTGTCAAATACACCAA	not-itr	TGTCAGTTTGTCAAATACACCAA	na-23-967Y8BU5DF
TGTCAGTTTGTCAAATACC	isomiR	exclusive~TGTCAGTTTGTCAAATACC~wildtype~hsa-480-120.1&WithFlank&X|+|66018889|66018964@49.67.19~[MIMAT0000280&hsa-miR-223-3p&offsets|0|-3, m-120&X|+|66018937|66018958&offsets|0|-3]	iso-19-967Y8B2V
TGTCAGTTTGTCAAATACCC	isomiR	exclusive~TGTCAGTTTGTCAAATACCC~wildtype~hsa-480-120.1&WithFlank&X|+|66018889|66018964@49.68.20~[MIMAT0000280&hsa-miR-223-3p&offsets|0|-2, m-120&X|+|66018937|66018958&offsets|0|-2]	iso-20-967Y8BUR
TGTCAGTTTGTCAAATACCCC	isomiR	exclusive~TGTCAGTTTGTCAAATACCCC~wildtype~hsa-480-120.1&WithFlank&X|+|66018889|66018964@49.69.21~[MIMAT0000280&hsa-miR-223-3p&offsets|0|-1, m-120&X|+|66018937|66018958&offsets|0|-1]	iso-21-967Y8BURD
TGTCAGTTTGTCAAATACCCCA	isomiR	exclusive~TGTCAGTTTGTCAAATACCCCA~wildtype~hsa-480-120.1&WithFlank&X|+|66018889|66018964@49.70.22~[MIMAT0000280&hsa-miR-223-3p&offsets|0|0, m-120&X|+|66018937|66018958&offsets|0|0]	iso-22-967Y8BUR2
TGTCAGTTTGTCAAATACCCCAA	isomiR	exclusive~TGTCAGTTTGTCAAATACCCCAA~wildtype~hsa-480-120.1&WithFlank&X|+|66018889|66018964@49.71.23~[MIMAT0000280&hsa-miR-223-3p&offsets|0|+1, m-120&X|+|66018937|66018958&offsets|0|+1]	iso-23-967Y8BURDF
TGTCAGTTTGTCAAATACCCCAAA	isomiR	exclusive~TGTCAGTTTGTCAAATACCCCAAA~wildtype+A(s)~hsa-480-120.1&WithFlank&X|+|66018889|66018964@49.71.23(+1A)~[MIMAT0000280&hsa-miR-223-3p&offsets|0|+1(+1A), m-120&X|+|66018937|66018958&offsets|0|+1(+1A)]	iso-24-967Y8BURF6
TGTCAGTTTGTCAAATACCCCAAGT	isomiR	exclusive~TGTCAGTTTGTCAAATACCCCAAGT~wildtype~hsa-480-120.1&WithFlank&X|+|66018889|66018964@49.73.25~[MIMAT0000280&hsa-miR-223-3p&offsets|0|+3, m-120&X|+|66018937|66018958&offsets|0|+3]	iso-25-967Y8BUR23
TGTCAGTTTGTCAAATACCCCAAT	isomiR	exclusive~TGTCAGTTTGTCAAATACCCCAAT~wildtype+U(s)~hsa-480-120.1&WithFlank&X|+|66018889|66018964@49.71.23(+1U)~[MIMAT0000280&hsa-miR-223-3p&offsets|0|+1(+1U), m-120&X|+|66018937|66018958&offsets|0|+1(+1U)]	iso-24-967Y8BURF7
TGTCAGTTTGTCAAATACCCCAATT	isomiR	exclusive~TGTCAGTTTGTCAAATACCCCAATT~wildtype+U(s)~hsa-480-120.1&WithFlank&X|+|66018889|66018964@49.71.23(+2U)~[MIMAT0000280&hsa-miR-223-3p&offsets|0|+1(+2U), m-120&X|+|66018937|66018958&offsets|0|+1(+2U)]	iso-25-967Y8BUR2N
TGTCAGTTTGTCAAATACCCCAGA	not-itr	TGTCAGTTTGTCAAATACCCCAGA	na-24-967Y8BURFX
TGTCAGTTTGTCAAATACCCCAGT	not-itr	TGTCAGTTTGTCAAATACCCCAGT	na-24-967Y8BURFZ
TGTCAGTTTGTCAAATACCCCAT	isomiR	exclusive~TGTCAGTTTGTCAAATACCCCAT~wildtype+U(s)~hsa-480-120.1&WithFlank&X|+|66018889|66018964@49.70.22(+1U)~[MIMAT0000280&hsa-miR-223-3p&offsets|0|0(+1U), m-120&X|+|66018937|66018958&offsets|0|0(+1U)]	iso-23-967Y8BURDI
TGTCAGTTTGTCAAATACCCCATA	not-itr	TGTCAGTTTGTCAAATACCCCATA	na-24-967Y8BUR1B
TGTCAGTTTGTCAAATACCCCATC	not-itr	TGTCAGTTTGTCAAATACCCCATC	na-24-967Y8BUR1D
TGTCAGTTTGTCAAATACCCCATT	isomiR	exclusive~TGTCAGTTTGTCAAATACCCCATT~wildtype+U(s)~hsa-480-120.1&WithFlank&X|+|66018889|66018964@49.70.22(+2U)~[MIMAT0000280&hsa-miR-223-3p&offsets|0|0(+2U), m-120&X|+|66018937|66018958&offsets|0|0(+2U)]	iso-24-967Y8BUR1E
TGTCAGTTTGTCAAATACCCCATTT	isomiR	exclusive~TGTCAGTTTGTCAAATACCCCATTT~wildtype+U(s)~hsa-480-120.1&WithFlank&X|+|66018889|66018964@49.70.22(+3U)~[MIMAT0000280&hsa-miR-223-3p&offsets|0|0(+3U), m-120&X|+|66018937|66018958&offsets|0|0(+3U)]	iso-25-967Y8BURJZ
TGTCAGTTTGTCAAATACCCCT	isomiR	exclusive~TGTCAGTTTGTCAAATACCCCT~wildtype+U(s)~hsa-480-120.1&WithFlank&X|+|66018889|66018964@49.69.21(+1U)~[MIMAT0000280&hsa-miR-223-3p&offsets|0|-1(+1U), m-120&X|+|66018937|66018958&offsets|0|-1(+1U)]	iso-22-967Y8BUR3
TGTCAGTTTGTCAAATACCCCTT	isomiR	exclusive~TGTCAGTTTGTCAAATACCCCTT~wildtype+U(s)~hsa-480-120.1&WithFlank&X|+|66018889|66018964@49.69.21(+2U)~[MIMAT0000280&hsa-miR-223-3p&offsets|0|-1(+2U), m-120&X|+|66018937|66018958&offsets|0|-1(+2U)]	iso-23-967Y8BURDQ
TGTCCCACCCCCACTCCTGTTA	isomiR	exclusive~TGTCCCACCCCCACTCCTGTTA~wildtype+A(s)~hsa-881-844.1&WithFlank&2|-|64340763|64340835@8.28.21(+1A)~[MIMAT0030413&hsa-miR-4433b-5p&offsets|+1|+1(+1A), m-881&2|-|64340809|64340829&offsets|+1|+1(+1A)]	iso-22-9R2RKI3WO
TGTCCCCGCGAGGGGCCCGGGGCGGG	rRF	TGTCCCCGCGAGGGGCCCGGGGCGGG~clustered_U13369.1_+_-50_13364_Gonz45S_45S_50ntFlanks@11956.11981.26, hg38_21_+_8205938_8219352_RNA45SN2_45S_50ntFlanks@11928.11953.26, hg38_21_+_8388985_8402393_RNA45SN3_45S_50ntFlanks@11919.11944.26, hg38_21_+_8433172_8446622_RNA45SN1_45S_50ntFlanks@11964.11989.26, unplaced_AL353644.34_+_122223_135695_RNA45SN4_45S_50ntFlanks@11981.12006.26, unplaced_AL592188.60_+_1053…	rRF-26-9R3H1KK8680
TGTCTGAGCGTCGCT	not-itr	TGTCTGAGCGTCGCT	na-15-975HWI
TGTGCAAATCCATGCAAAACTG	isomiR	exclusive~TGTGCAAATCCATGCAAAACTG~wildtype~hsa-363-122.1&WithFlank&13|+|91351201|91351273@45.66.22, hsa-1803-121.1&WithFlank&X|-|134169677|134169754@50.71.22~[MIMAT0000074&hsa-miR-19b-3p&offsets|0|-1, m-122&13|+|91351245|91351267&offsets|0|-1], [MIMAT0000074_1&hsa-miR-19b-3p&offsets|0|-1, m-121&X|-|134169683|134169705&offsets|0|-1]	iso-22-9VBMJVBDP
TGTGCAAATCCATGCAAAACTGA	isomiR	exclusive~TGTGCAAATCCATGCAAAACTGA~wildtype~hsa-363-122.1&WithFlank&13|+|91351201|91351273@45.67.23, hsa-1803-121.1&WithFlank&X|-|134169677|134169754@50.72.23~[MIMAT0000074&hsa-miR-19b-3p&offsets|0|0, m-122&13|+|91351245|91351267&offsets|0|0], [MIMAT0000074_1&hsa-miR-19b-3p&offsets|0|0, m-121&X|-|134169683|134169705&offsets|0|0]	iso-23-9VBMJVBD0L
TGTGCAAATCTATGCAAAACTGA	isomiR	exclusive~TGTGCAAATCTATGCAAAACTGA~wildtype~hsa-1070-201.1&WithFlank&13|+|91350898|91350967@42.64.23, hsa-2985.1&WithFlank&13|+|91350878|91350978@62.84.23~[MIMAT0000073&hsa-miR-19a-3p&offsets|0|0, m-201&13|+|91350939|91350961&offsets|0|0], [MIMAT0000073&hsa-miR-19a-3p&offsets|0|0, m-201&13|+|91350939|91350961&offsets|0|0]	iso-23-9VBMVVBD0L
TTAAAGTTGCTGCAGTTAAAAAGCTCGTAGTTGGATCTTGGGA	rRF	TTAAAGTTGCTGCAGTTAAAAAGCTCGTAGTTGGATCTTGGGA~clustered_U13369.1_+_-50_13364_Gonz45S_45S_50ntFlanks@4357.4399.43, hg38_21_+_8205938_8219352_RNA45SN2_45S_50ntFlanks@4344.4386.43, hg38_21_+_8388985_8402393_RNA45SN3_45S_50ntFlanks@4332.4374.43, hg38_21_+_8433172_8446622_RNA45SN1_45S_50ntFlanks@4355.4397.43, unplaced_AL353644.34_+_122223_135695_RNA45SN4_45S_50ntFlanks@4359.4401.43, unplaced_AL592188.60…	rRF-43-YB7VXPYBDIMPZ2WYDX
TTAAAGTTGCTGCAGTTAAAAAGCTCGTAGTTGGATCTTGGGAG	rRF	TTAAAGTTGCTGCAGTTAAAAAGCTCGTAGTTGGATCTTGGGAG~clustered_U13369.1_+_-50_13364_Gonz45S_45S_50ntFlanks@4357.4400.44, hg38_21_+_8205938_8219352_RNA45SN2_45S_50ntFlanks@4344.4387.44, hg38_21_+_8388985_8402393_RNA45SN3_45S_50ntFlanks@4332.4375.44, hg38_21_+_8433172_8446622_RNA45SN1_45S_50ntFlanks@4355.4398.44, unplaced_AL353644.34_+_122223_135695_RNA45SN4_45S_50ntFlanks@4359.4402.44, unplaced_AL592188.6…	rRF-44-YB7VXPYBDIMPZ2WYIS
TTATAATACAACCTGATAAGT	isomiR	exclusive~TTATAATACAACCTGATAAGT~wildtype~hsa-184-74.1&WithFlank&X|-|74287289|74287352@7.27.21~[MIMAT0000727&hsa-miR-374a-5p&offsets|0|-1, m-184&X|-|74287325|74287346&offsets|0|-1]	iso-21-YLHF0YH0E
TTATAATACAACCTGATAAGTG	isomiR	exclusive~TTATAATACAACCTGATAAGTG~wildtype~hsa-184-74.1&WithFlank&X|-|74287289|74287352@7.28.22~[MIMAT0000727&hsa-miR-374a-5p&offsets|0|0, m-184&X|-|74287325|74287346&offsets|0|0]	iso-22-YLHF0YH0P
TTATCAGAATCTCCAGGGGTAT	isomiR	exclusive~TTATCAGAATCTCCAGGGGTAT~wildtype+U(s)~hsa-89-124.1&WithFlank&X|-|85903636|85903708@7.27.21(+1U)~[MIMAT0000703&hsa-miR-361-5p&offsets|0|-1(+1U), m-89&X|-|85903681|85903702&offsets|0|-1(+1U)]	iso-22-YMFE46R3I
TTATGGTTTGCCTGGGACTGAAT	not-itr	TTATGGTTTGCCTGGGACTGAAT	na-23-Y47Y38OY7
TTCAAGTAATCCAGGATAGGCT	isomiR	exclusive~TTCAAGTAATCCAGGATAGGCT~wildtype~hsa-33-406.1&WithFlank&12|-|57824614|57824685@7.28.22, hsa-34-546.1&WithFlank&3|+|37969407|37969479@7.28.22~[MIMAT0000082&hsa-miR-26a-5p&offsets|0|0, m-33&12|-|57824658|57824679&offsets|0|0], [MIMAT0000082_1&hsa-miR-26a-5p&offsets|0|0, m-34&3|+|37969413|37969434&offsets|0|0]	iso-22-YOSEKKHK3
TTCAAGTAATCCAGGATAGGCTAT	not-itr	TTCAAGTAATCCAGGATAGGCTAT	na-24-YOSEKKHKHI
TTCAAGTAATCCAGGATAGGCTT	isomiR	exclusive~TTCAAGTAATCCAGGATAGGCTT~wildtype+U(s)~hsa-33-406.1&WithFlank&12|-|57824614|57824685@7.28.22(+1U), hsa-34-546.1&WithFlank&3|+|37969407|37969479@7.28.22(+1U)~[MIMAT0000082&hsa-miR-26a-5p&offsets|0|0(+1U), m-33&12|-|57824658|57824679&offsets|0|0(+1U)], [MIMAT0000082_1&hsa-miR-26a-5p&offsets|0|0(+1U), m-34&3|+|37969413|37969434&offsets|0|0(+1U)]	iso-23-YOSEKKHKDQ
TTCAAGTAATCCAGGATAGGCTTA	not-itr	TTCAAGTAATCCAGGATAGGCTTA	na-24-YOSEKKHKHO
TTCAAGTAATCCAGGATAGGCTTT	isomiR	exclusive~TTCAAGTAATCCAGGATAGGCTTT~wildtype+U(s)~hsa-33-406.1&WithFlank&12|-|57824614|57824685@7.28.22(+2U), hsa-34-546.1&WithFlank&3|+|37969407|37969479@7.28.22(+2U)~[MIMAT0000082&hsa-miR-26a-5p&offsets|0|0(+2U), m-33&12|-|57824658|57824679&offsets|0|0(+2U)], [MIMAT0000082_1&hsa-miR-26a-5p&offsets|0|0(+2U), m-34&3|+|37969413|37969434&offsets|0|0(+2U)]	iso-24-YOSEKKHKHQ
TTCAAGTAATCCAGGATAGGCTTTT	isomiR	exclusive~TTCAAGTAATCCAGGATAGGCTTTT~wildtype+U(s)~hsa-33-406.1&WithFlank&12|-|57824614|57824685@7.28.22(+3U), hsa-34-546.1&WithFlank&3|+|37969407|37969479@7.28.22(+3U)~[MIMAT0000082&hsa-miR-26a-5p&offsets|0|0(+3U), m-33&12|-|57824658|57824679&offsets|0|0(+3U)], [MIMAT0000082_1&hsa-miR-26a-5p&offsets|0|0(+3U), m-34&3|+|37969413|37969434&offsets|0|0(+3U)]	iso-25-YOSEKKHKNZ
TTCAAGTAATTCAGGATAGGTT	isomiR	exclusive~TTCAAGTAATTCAGGATAGGTT~wildtype~hsa-53-218.1&WithFlank&2|+|218402651|218402718@7.28.22~[MIMAT0000083&hsa-miR-26b-5p&offsets|0|+1, m-53&2|+|218402657|218402678&offsets|0|0]	iso-22-YOSE8KHKQ
TTCAAGTAATTCAGGATAGGTTA	isomiR	exclusive~TTCAAGTAATTCAGGATAGGTTA~wildtype+A(s)~hsa-53-218.1&WithFlank&2|+|218402651|218402718@7.28.22(+1A)~[MIMAT0000083&hsa-miR-26b-5p&offsets|0|+1(+1A), m-53&2|+|218402657|218402678&offsets|0|0(+1A)]	iso-23-YOSE8KHK0O
TTCAAGTAATTCAGGATAGGTTGT	isomiR	exclusive~TTCAAGTAATTCAGGATAGGTTGT~wildtype~hsa-53-218.1&WithFlank&2|+|218402651|218402718@7.30.24~[MIMAT0000083&hsa-miR-26b-5p&offsets|0|+3, m-53&2|+|218402657|218402678&offsets|0|+2]	iso-24-YOSE8KHKKN
TTCAAGTAATTCAGGATAGGTTT	isomiR	exclusive~TTCAAGTAATTCAGGATAGGTTT~wildtype+U(s)~hsa-53-218.1&WithFlank&2|+|218402651|218402718@7.28.22(+1U)~[MIMAT0000083&hsa-miR-26b-5p&offsets|0|+1(+1U), m-53&2|+|218402657|218402678&offsets|0|0(+1U)]	iso-23-YOSE8KHK0Q
TTCCCCTTGGGGTTGTAGGACCA	not-itr	TTCCCCTTGGGGTTGTAGGACCA	na-23-YRN8RYV2D2
TTCTCACTACTGCACTTGACTAGTC	not-itr	hg38_rmsk_HY1_UniqID585,hg38_rmsk_HY1_UniqID205,hg38_rmsk_HY1_UniqID1545,hg38_rmsk_HY1_UniqID527,hg38_rmsk_HY1_UniqID1742,hg38_rmsk_HY1_UniqID1491,hg38_rmsk_HY1_UniqID347,Y_RNA.683-201_UniqID1583,hg38_rmsk_HY1_UniqID1267,Y_RNA.574-201_UniqID136,Y_RNA.580-201_UniqID677,Y_RNA.586-201_UniqID1706,hg38_rmsk_HY1_UniqID1266,hg38_rmsk_HY1_UniqID1521,Y_RNA.459-201_UniqID1035,Y_RNA.14-201_UniqID1776,Y_RNA.…	yRF-25-Y9E5X5ZDVM
TTCTCACTACTGCACTTGACTAGTCT	not-itr	hg38_rmsk_HY1_UniqID585,hg38_rmsk_HY1_UniqID205,hg38_rmsk_HY1_UniqID1545,hg38_rmsk_HY1_UniqID527,hg38_rmsk_HY1_UniqID1742,hg38_rmsk_HY1_UniqID1491,hg38_rmsk_HY1_UniqID347,Y_RNA.683-201_UniqID1583,hg38_rmsk_HY1_UniqID1267,Y_RNA.574-201_UniqID136,Y_RNA.580-201_UniqID677,Y_RNA.586-201_UniqID1706,hg38_rmsk_HY1_UniqID1266,hg38_rmsk_HY1_UniqID1521,Y_RNA.459-201_UniqID1035,Y_RNA.14-201_UniqID1776,Y_RNA.…	yRF-26-Y9E5X5ZDVME
TTCTCACTACTGCACTTGACTAGTCTT	not-itr	hg38_rmsk_HY1_UniqID585,hg38_rmsk_HY1_UniqID1545,hg38_rmsk_HY1_UniqID527,hg38_rmsk_HY1_UniqID1742,hg38_rmsk_HY1_UniqID1491,hg38_rmsk_HY1_UniqID347,Y_RNA.683-201_UniqID1583,Y_RNA.574-201_UniqID136,Y_RNA.580-201_UniqID677,Y_RNA.586-201_UniqID1706,hg38_rmsk_HY1_UniqID1266,hg38_rmsk_HY1_UniqID1521,Y_RNA.459-201_UniqID1035,Y_RNA.14-201_UniqID1776,Y_RNA.573-201_UniqID1834,Y_RNA.478-201_UniqID153,hg38_r…	yRF-27-Y9E5X5ZDVMQ
TTGAGAACTGAATTCCATGGGTT	isomiR	exclusive~TTGAGAACTGAATTCCATGGGTT~wildtype~hsa-129-709.1&WithFlank&5|+|160485366|160485433@6.28.23~[MIMAT0000449&hsa-miR-146a-5p&offsets|-1|0, m-129&5|+|160485372|160485393&offsets|-1|0]	iso-23-Z0BYD9J80E
TTGCAGCTGCCTGGGAGTGACTTCA	isomiR	exclusive~TTGCAGCTGCCTGGGAGTGACTTCA~wildtype~hsa-1270-256.1&WithFlank&2|-|25328644|25328716@43.67.25, hsa-2946.1&WithFlank&2|-|25328634|25328737@64.88.25~[MIMAT0005797&hsa-miR-1301-3p&offsets|0|+1, m-256&2|-|25328650|25328674&offsets|0|0], [MIMAT0005797&hsa-miR-1301-3p&offsets|0|+1, m-256&2|-|25328650|25328674&offsets|0|0]	iso-25-ZFQVNK1UN6
TTGCAGCTGCCTGGGAGTGACTTCT	isomiR	exclusive~TTGCAGCTGCCTGGGAGTGACTTCT~wildtype+U(s)~hsa-1270-256.1&WithFlank&2|-|25328644|25328716@43.66.24(+1U), hsa-2946.1&WithFlank&2|-|25328634|25328737@64.87.24(+1U)~[MIMAT0005797&hsa-miR-1301-3p&offsets|0|0(+1U), m-256&2|-|25328650|25328674&offsets|0|-1(+1U)], [MIMAT0005797&hsa-miR-1301-3p&offsets|0|0(+1U), m-256&2|-|25328650|25328674&offsets|0|-1(+1U)]	iso-25-ZFQVNK1UN7
TTGGGAGCGGGCGGGCGG	rRF	TTGGGAGCGGGCGGGCGG~clustered_U13369.1_+_-50_13364_Gonz45S_45S_50ntFlanks@4394.4411.18, hg38_21_+_8205938_8219352_RNA45SN2_45S_50ntFlanks@4381.4398.18, hg38_21_+_8388985_8402393_RNA45SN3_45S_50ntFlanks@4369.4386.18, hg38_21_+_8433172_8446622_RNA45SN1_45S_50ntFlanks@4392.4409.18, unplaced_AL353644.34_+_122223_135695_RNA45SN4_45S_50ntFlanks@4396.4413.18, unplaced_AL592188.60_+_105374_118830_RNA45SN5…	rRF-18-ZKF8QKD4

## Sheet: Supp. Table S5B
Supp. Table S5B. Enrichments of molecules that associate with survival between T1 and T4 time points in longitudinal data. Odds ratio (OR) and p-values were calculated using two-sided Fisher's Exact tests. Calculations were performed separately by class, and all together.
STATISTICS
Using All Molecules (OR = 1.51, p-value = 6.20E-06)					isomiRs (OR = 2.21, p-value = 2.49E-08)
	Abundance in T1 > T4	Abundance in T4 > T1				Abundance in T1 > T4	Abundance in T4 > T1
Increase in abundance associated with improved survival	752	523			Increase in abundance associated with improved survival	404	204
Increase in abundance associated with worsened survival	382	402			Increase in abundance associated with worsened survival	146	163
tRFs (OR = 4.31, p-value = 1.86E-03)					rRFs (OR = 3.95, p-value = 9.04E-06)
	Abundance in T1 > T4	Abundance in T4 > T1				Abundance in T1 > T4	Abundance in T4 > T1
Increase in abundance associated with improved survival	49	28			Increase in abundance associated with improved survival	114	76
Increase in abundance associated with worsened survival	8	20			Increase in abundance associated with worsened survival	17	45
not-itr (OR = 0.72 p-value = 2.30E-02)
	Abundance in T1 > T4	Abundance in T4 > T1
Increase in abundance associated with improved survival	186	216
Increase in abundance associated with worsened survival	211	177
Molecules comprising the above (All Molecules)
Increase in abundance associated with improved survival & Abundance in T1 > T4					Increase in abundance associated with improved survival & Abundance in T4 > T1					Increase in abundance associated with worsened survival & Abundance in T1 > T4					Increase in abundance associated with worsened survival & Abundance in T4 > T1
Sequence	RNA class	Internal Labels	License Plate		Sequence	RNA class	Internal Labels	License Plate		Sequence	RNA class	Internal Labels	License Plate		Sequence	RNA class	Internal Labels	License Plate
AAAAGCTGGGTTGAGAGGGCGAAG	isomiR	exclusive~AAAAGCTGGGTTGAGAGGGCGAAG~wildtype+G(s)~hsa-60.1&WithFlank&8|-|22244969|22245049@54.76.23(+1G), hsa-3313.1&WithFlank&8|-|22244956|22245034@39.61.23(+1G)~[MIMAT0000510&hsa-miR-320a-3p&offsets|0|+1(+1G), m-60&8|-|22244975|22244996&offsets|0|+1(+1G)], [MIMAT0000510&hsa-miR-320a-3p&offsets|0|+1(+1G), m-60&8|-|22244975|22244996&offsets|0|+1(+1G)]	iso-24-B0NKZ01JHS		AAAAGCTGGGTTGAGAGGG	isomiR	exclusive~AAAAGCTGGGTTGAGAGGG~wildtype~hsa-183.1&WithFlank&1|+|116671743|116671833@45.63.19, hsa-183.2&WithFlank&1|-|224256998|224257147@78.96.19, hsa-222.1&WithFlank&18|+|21683504|21683603@56.74.19, hsa-219.1&WithFlank&18|+|24321680|24321741@37.55.19, hsa-60.1&WithFlank&8|-|22244969|22245049@54.72.19, hsa-3313.1&WithFlank&8|-|22244956|22245034@39.57.19~[MIMAT0005792&hsa-miR-320b&offsets|0|-3, m-…	iso-19-B0NKZ0EY		AAAAGCTGGGTTGAGAGGGCGAATTT	isomiR	exclusive~AAAAGCTGGGTTGAGAGGGCGAATTT~wildtype+U(s)~hsa-60.1&WithFlank&8|-|22244969|22245049@54.76.23(+3U), hsa-3313.1&WithFlank&8|-|22244956|22245034@39.61.23(+3U)~[MIMAT0000510&hsa-miR-320a-3p&offsets|0|+1(+3U), m-60&8|-|22244975|22244996&offsets|0|+1(+3U)], [MIMAT0000510&hsa-miR-320a-3p&offsets|0|+1(+3U), m-60&8|-|22244975|22244996&offsets|0|+1(+3U)]	iso-26-B0NKZ01JONE		AAAAGCTGGGTTGAGAGGGCGAT	isomiR	exclusive~AAAAGCTGGGTTGAGAGGGCGAT~wildtype+U(s)~hsa-60.1&WithFlank&8|-|22244969|22245049@54.75.22(+1U), hsa-3313.1&WithFlank&8|-|22244956|22245034@39.60.22(+1U)~[MIMAT0000510&hsa-miR-320a-3p&offsets|0|0(+1U), m-60&8|-|22244975|22244996&offsets|0|0(+1U)], [MIMAT0000510&hsa-miR-320a-3p&offsets|0|0(+1U), m-60&8|-|22244975|22244996&offsets|0|0(+1U)]	iso-23-B0NKZ01JD7
AAAAGCTGGGTTGAGAGGGCGAATTT	isomiR	exclusive~AAAAGCTGGGTTGAGAGGGCGAATTT~wildtype+U(s)~hsa-60.1&WithFlank&8|-|22244969|22245049@54.76.23(+3U), hsa-3313.1&WithFlank&8|-|22244956|22245034@39.61.23(+3U)~[MIMAT0000510&hsa-miR-320a-3p&offsets|0|+1(+3U), m-60&8|-|22244975|22244996&offsets|0|+1(+3U)], [MIMAT0000510&hsa-miR-320a-3p&offsets|0|+1(+3U), m-60&8|-|22244975|22244996&offsets|0|+1(+3U)]	iso-26-B0NKZ01JONE		AAAAGCTGGGTTGAGAGGGA	isomiR	exclusive~AAAAGCTGGGTTGAGAGGGA~wildtype+A(s)~hsa-183.1&WithFlank&1|+|116671743|116671833@45.63.19(+1A), hsa-183.2&WithFlank&1|-|224256998|224257147@78.96.19(+1A), hsa-222.1&WithFlank&18|+|21683504|21683603@56.74.19(+1A), hsa-219.1&WithFlank&18|+|24321680|24321741@37.55.19(+1A), hsa-60.1&WithFlank&8|-|22244969|22245049@54.72.19(+1A), hsa-3313.1&WithFlank&8|-|22244956|22245034@39.57.19(+1A)~[MIMAT0…	iso-20-B0NKZ012		AAAAGTGCTGTTCGTGCAGGTAG	not-itr	AAAAGTGCTGTTCGTGCAGGTAG	na-23-B0XYYWPK0H		AAAAGCTGGGTTGAGAGGGT	isomiR	exclusive~AAAAGCTGGGTTGAGAGGGT~wildtype~hsa-222.1&WithFlank&18|+|21683504|21683603@56.75.20, hsa-219.1&WithFlank&18|+|24321680|24321741@37.56.20~[MIMAT0005793&hsa-miR-320c&offsets|0|0, m-222&18|+|21683559|21683578&offsets|0|0], [MIMAT0005793_1&hsa-miR-320c&offsets|0|0, m-219&18|+|24321716|24321735&offsets|0|0]	iso-20-B0NKZ013
AAAAGCTGGGTTGAGAGGGCGTTT	isomiR	exclusive~AAAAGCTGGGTTGAGAGGGCGTTT~wildtype+U(s)~hsa-60.1&WithFlank&8|-|22244969|22245049@54.74.21(+3U), hsa-3313.1&WithFlank&8|-|22244956|22245034@39.59.21(+3U)~[MIMAT0000510&hsa-miR-320a-3p&offsets|0|-1(+3U), m-60&8|-|22244975|22244996&offsets|0|-1(+3U)], [MIMAT0000510&hsa-miR-320a-3p&offsets|0|-1(+3U), m-60&8|-|22244975|22244996&offsets|0|-1(+3U)]	iso-24-B0NKZ01J2Q		AAAAGCTGGGTTGAGAGGGCG	isomiR	exclusive~AAAAGCTGGGTTGAGAGGGCG~wildtype~hsa-60.1&WithFlank&8|-|22244969|22245049@54.74.21, hsa-3313.1&WithFlank&8|-|22244956|22245034@39.59.21~[MIMAT0000510&hsa-miR-320a-3p&offsets|0|-1, m-60&8|-|22244975|22244996&offsets|0|-1], [MIMAT0000510&hsa-miR-320a-3p&offsets|0|-1, m-60&8|-|22244975|22244996&offsets|0|-1]	iso-21-B0NKZ01J0		AAACGGCGGGAGTAACTATG	rRF	AAACGGCGGGAGTAACTATG~clustered_U13369.1_+_-50_13364_Gonz45S_45S_50ntFlanks@11709.11728.20, hg38_21_+_8205938_8219352_RNA45SN2_45S_50ntFlanks@11681.11700.20, hg38_21_+_8388985_8402393_RNA45SN3_45S_50ntFlanks@11672.11691.20, hg38_21_+_8433172_8446622_RNA45SN1_45S_50ntFlanks@11717.11736.20, unplaced_AL353644.34_+_122223_135695_RNA45SN4_45S_50ntFlanks@11734.11753.20, unplaced_AL592188.60_+_105374_118…	rRF-20-BHQK1O44		AAAGTGCTGTTCGTGCAGGTAG	isomiR	exclusive~AAAGTGCTGTTCGTGCAGGTAG~wildtype~hsa-29-250.1&WithFlank&7|-|100093770|100093843@8.29.22~[MIMAT0000093&hsa-miR-93-5p&offsets|+1|0, m-29&7|-|100093815|100093837&offsets|+1|0]	iso-22-B3QWW4J3H
AAACCGTTACCATTACTGAGA	isomiR	exclusive~AAACCGTTACCATTACTGAGA~wildtype+A(s)~hsa-83.1&WithFlank&17|-|28861363|28861446@23.42.20(+1A)~[MIMAT0001631&hsa-miR-451a&offsets|0|-2(+1A), m-83&17|-|28861404|28861424&offsets|0|-1(+1A)]	iso-21-B175JXN0B		AAAAGCTGGGTTGAGAGGGCGA	isomiR	exclusive~AAAAGCTGGGTTGAGAGGGCGA~wildtype~hsa-60.1&WithFlank&8|-|22244969|22245049@54.75.22, hsa-3313.1&WithFlank&8|-|22244956|22245034@39.60.22~[MIMAT0000510&hsa-miR-320a-3p&offsets|0|0, m-60&8|-|22244975|22244996&offsets|0|0], [MIMAT0000510&hsa-miR-320a-3p&offsets|0|0, m-60&8|-|22244975|22244996&offsets|0|0]	iso-22-B0NKZ01JL		AACATTCATTGCTGTCGGTGG	isomiR	exclusive~AACATTCATTGCTGTCGGTGG~wildtype~hsa-73-289.1&WithFlank&1|-|198858881|198858953@7.27.21, hsa-72-488.1&WithFlank&9|+|124693719|124693788@7.27.21, hsa-488.1&WithFlank&9|+|124693704|124693804@22.42.21~[MIMAT0000257&hsa-miR-181b-5p&offsets|0|-2, m-73&1|-|198858925|198858947&offsets|0|-2], [MIMAT0000257_1&hsa-miR-181b-5p&offsets|0|-2, m-72&9|+|124693725|124693747&offsets|0|-2], [MIMAT0000257_1…	iso-21-BQ8NQWM40		AACATTCAACGCTGTCGGTG	isomiR	exclusive~AACATTCAACGCTGTCGGTG~wildtype~hsa-32-125.1&WithFlank&1|-|198859063|198859136@7.26.20, hsa-32-71.1&WithFlank&9|+|124692474|124692545@7.26.20~[MIMAT0000256&hsa-miR-181a-5p&offsets|0|-3, m-32&1|-|198859108|198859130&offsets|0|-3], [MIMAT0000256_1&hsa-miR-181a-5p&offsets|0|-3, m-32&9|+|124692480|124692502&offsets|0|-3]	iso-20-BQ8DQWM4
AAACCGTTACCATTACTGAGTTT	isomiR	exclusive~AAACCGTTACCATTACTGAGTTT~wildtype~hsa-83.1&WithFlank&17|-|28861363|28861446@23.45.23~[MIMAT0001631&hsa-miR-451a&offsets|0|+1, m-83&17|-|28861404|28861424&offsets|0|+2]	iso-23-B175JXN00Q		AAAAGCTGGGTTGAGAGGGCGAA	isomiR	exclusive~AAAAGCTGGGTTGAGAGGGCGAA~wildtype~hsa-60.1&WithFlank&8|-|22244969|22245049@54.76.23, hsa-3313.1&WithFlank&8|-|22244956|22245034@39.61.23~[MIMAT0000510&hsa-miR-320a-3p&offsets|0|+1, m-60&8|-|22244975|22244996&offsets|0|+1], [MIMAT0000510&hsa-miR-320a-3p&offsets|0|+1, m-60&8|-|22244975|22244996&offsets|0|+1]	iso-23-B0NKZ01JD6		AACATTCATTGCTGTCGGTGGG	isomiR	exclusive~AACATTCATTGCTGTCGGTGGG~wildtype~hsa-73-289.1&WithFlank&1|-|198858881|198858953@7.28.22, hsa-72-488.1&WithFlank&9|+|124693719|124693788@7.28.22, hsa-488.1&WithFlank&9|+|124693704|124693804@22.43.22~[MIMAT0000257&hsa-miR-181b-5p&offsets|0|-1, m-73&1|-|198858925|198858947&offsets|0|-1], [MIMAT0000257_1&hsa-miR-181b-5p&offsets|0|-1, m-72&9|+|124693725|124693747&offsets|0|-1], [MIMAT0000257_…	iso-22-BQ8NQWM44		AACATTCAACGCTGTCGGTGA	isomiR	exclusive~AACATTCAACGCTGTCGGTGA~wildtype~hsa-32-125.1&WithFlank&1|-|198859063|198859136@7.27.21, hsa-32-71.1&WithFlank&9|+|124692474|124692545@7.27.21~[MIMAT0000256&hsa-miR-181a-5p&offsets|0|-2, m-32&1|-|198859108|198859130&offsets|0|-2], [MIMAT0000256_1&hsa-miR-181a-5p&offsets|0|-2, m-32&9|+|124692480|124692502&offsets|0|-2]	iso-21-BQ8DQWM4B
AAACCGTTACCATTACTGAGTTTAG	isomiR	exclusive~AAACCGTTACCATTACTGAGTTTAG~wildtype~hsa-83.1&WithFlank&17|-|28861363|28861446@23.47.25~[MIMAT0001631&hsa-miR-451a&offsets|0|+3, m-83&17|-|28861404|28861424&offsets|0|+4]	iso-25-B175JXN0ZP		AAAAGCTGGGTTGAGAGGGCGATTT	isomiR	exclusive~AAAAGCTGGGTTGAGAGGGCGATTT~wildtype+U(s)~hsa-60.1&WithFlank&8|-|22244969|22245049@54.75.22(+3U), hsa-3313.1&WithFlank&8|-|22244956|22245034@39.60.22(+3U)~[MIMAT0000510&hsa-miR-320a-3p&offsets|0|0(+3U), m-60&8|-|22244975|22244996&offsets|0|0(+3U)], [MIMAT0000510&hsa-miR-320a-3p&offsets|0|0(+3U), m-60&8|-|22244975|22244996&offsets|0|0(+3U)]	iso-25-B0NKZ01J5Z		AACATTCATTGCTGTCGGTGGGTT	isomiR	exclusive~AACATTCATTGCTGTCGGTGGGTT~wildtype~hsa-73-289.1&WithFlank&1|-|198858881|198858953@7.30.24, hsa-72-488.1&WithFlank&9|+|124693719|124693788@7.30.24, hsa-488.1&WithFlank&9|+|124693704|124693804@22.45.24~[MIMAT0000257&hsa-miR-181b-5p&offsets|0|+1, m-73&1|-|198858925|198858947&offsets|0|+1], [MIMAT0000257_1&hsa-miR-181b-5p&offsets|0|+1, m-72&9|+|124693725|124693747&offsets|0|+1], [MIMAT000025…	iso-24-BQ8NQWM42E		AACATTCAACGCTGTCGGTGAGA	isomiR	exclusive~AACATTCAACGCTGTCGGTGAGA~wildtype+A(s)~hsa-32-125.1&WithFlank&1|-|198859063|198859136@7.28.22(+1A), hsa-32-71.1&WithFlank&9|+|124692474|124692545@7.28.22(+1A)~[MIMAT0000256&hsa-miR-181a-5p&offsets|0|-1(+1A), m-32&1|-|198859108|198859130&offsets|0|-1(+1A)], [MIMAT0000256_1&hsa-miR-181a-5p&offsets|0|-1(+1A), m-32&9|+|124692480|124692502&offsets|0|-1(+1A)]	iso-23-BQ8DQWM4X
AAACGGAATCCCAAAAGCAGCTG	not-itr	AAACGGAATCCCAAAAGCAGCTG	na-23-BHOMKBFPDP		AAAAGCTGGGTTGAGAGGGCGT	isomiR	exclusive~AAAAGCTGGGTTGAGAGGGCGT~wildtype+U(s)~hsa-60.1&WithFlank&8|-|22244969|22245049@54.74.21(+1U), hsa-3313.1&WithFlank&8|-|22244956|22245034@39.59.21(+1U)~[MIMAT0000510&hsa-miR-320a-3p&offsets|0|-1(+1U), m-60&8|-|22244975|22244996&offsets|0|-1(+1U)], [MIMAT0000510&hsa-miR-320a-3p&offsets|0|-1(+1U), m-60&8|-|22244975|22244996&offsets|0|-1(+1U)]	iso-22-B0NKZ01JN		AACCCGTAGATCCGATCTTGTG	isomiR	exclusive~AACCCGTAGATCCGATCTTGTG~wildtype~hsa-64-396.1&WithFlank&21|+|16539095|16539166@7.28.22~[MIMAT0000097&hsa-miR-99a-5p&offsets|0|0, m-64&21|+|16539101|16539121&offsets|0|+1]	iso-22-BRS28UWYP		AACATTCAACGCTGTCGGTGAGTTTT	isomiR	exclusive~AACATTCAACGCTGTCGGTGAGTTTT~wildtype+U(s)~hsa-32-125.1&WithFlank&1|-|198859063|198859136@7.31.25(+1U), hsa-32-71.1&WithFlank&9|+|124692474|124692545@7.31.25(+1U)~[MIMAT0000256&hsa-miR-181a-5p&offsets|0|+2(+1U), m-32&1|-|198859108|198859130&offsets|0|+2(+1U)], [MIMAT0000256_1&hsa-miR-181a-5p&offsets|0|+2(+1U), m-32&9|+|124692480|124692502&offsets|0|+2(+1U)]	iso-26-BQ8DQWM41ZE
AAACTCCTTAAGCGAATCTCGC	not-itr	AAACTCCTTAAGCGAATCTCGC	na-22-BI3XFUH9M		AAAAGCTGGGTTGAGAGGGCGTT	isomiR	exclusive~AAAAGCTGGGTTGAGAGGGCGTT~wildtype+U(s)~hsa-60.1&WithFlank&8|-|22244969|22245049@54.74.21(+2U), hsa-3313.1&WithFlank&8|-|22244956|22245034@39.59.21(+2U)~[MIMAT0000510&hsa-miR-320a-3p&offsets|0|-1(+2U), m-60&8|-|22244975|22244996&offsets|0|-1(+2U)], [MIMAT0000510&hsa-miR-320a-3p&offsets|0|-1(+2U), m-60&8|-|22244975|22244996&offsets|0|-1(+2U)]	iso-23-B0NKZ01J0E		ACAGTGAGGTAGAGGGAGTGC	isomiR	exclusive~ACAGTGAGGTAGAGGGAGTGC~wildtype~hsa-1040.1&WithFlank&4|-|10078614|10078698@59.79.21, hsa-3407.1&WithFlank&4|-|10078605|10078687@48.68.21~[MIMAT0015006&hsa-miR-3138&offsets|+5|+2, m-1040&4|-|10078620|10078640&offsets|0|0], [MIMAT0015006&hsa-miR-3138&offsets|+5|+2, m-1040&4|-|10078620|10078640&offsets|0|0]	iso-21-0353FK54D		AACATTCATTGCTGTCGGTGGGT	isomiR	exclusive~AACATTCATTGCTGTCGGTGGGT~wildtype~hsa-73-289.1&WithFlank&1|-|198858881|198858953@7.29.23, hsa-72-488.1&WithFlank&9|+|124693719|124693788@7.29.23, hsa-488.1&WithFlank&9|+|124693704|124693804@22.44.23~[MIMAT0000257&hsa-miR-181b-5p&offsets|0|0, m-73&1|-|198858925|198858947&offsets|0|0], [MIMAT0000257_1&hsa-miR-181b-5p&offsets|0|0, m-72&9|+|124693725|124693747&offsets|0|0], [MIMAT0000257_1&h…	iso-23-BQ8NQWM4DZ
AACATTCAACGCTGTCGGTGAG	isomiR	exclusive~AACATTCAACGCTGTCGGTGAG~wildtype~hsa-32-125.1&WithFlank&1|-|198859063|198859136@7.28.22, hsa-32-71.1&WithFlank&9|+|124692474|124692545@7.28.22~[MIMAT0000256&hsa-miR-181a-5p&offsets|0|-1, m-32&1|-|198859108|198859130&offsets|0|-1], [MIMAT0000256_1&hsa-miR-181a-5p&offsets|0|-1, m-32&9|+|124692480|124692502&offsets|0|-1]	iso-22-BQ8DQWM4H		AAACCGTTACCATTACTGAGT	isomiR	exclusive~AAACCGTTACCATTACTGAGT~wildtype~hsa-83.1&WithFlank&17|-|28861363|28861446@23.43.21~[MIMAT0001631&hsa-miR-451a&offsets|0|-1, m-83&17|-|28861404|28861424&offsets|0|0]	iso-21-B175JXN0E		ACCATCGACCGTTGATTGTACC	isomiR	exclusive~ACCATCGACCGTTGATTGTACC~wildtype~hsa-32-125.1&WithFlank&1|-|198859063|198859136@47.68.22~[MIMAT0000270&hsa-miR-181a-3p&offsets|0|0, m-125&1|-|198859069|198859090&offsets|0|0]	iso-22-0QL17UZLJ		AACCCGTAGATCCGAACTTGT	isomiR	exclusive~AACCCGTAGATCCGAACTTGT~wildtype~hsa-27-917.1&WithFlank&11|-|122152234|122152302@7.27.21~[MIMAT0000098&hsa-miR-100-5p&offsets|0|-1, m-27&11|-|122152276|122152296&offsets|0|0]	iso-21-BRS28UEYE
AACATTCAACGCTGTCGGTGAGTT	isomiR	exclusive~AACATTCAACGCTGTCGGTGAGTT~wildtype~hsa-32-125.1&WithFlank&1|-|198859063|198859136@7.30.24, hsa-32-71.1&WithFlank&9|+|124692474|124692545@7.30.24~[MIMAT0000256&hsa-miR-181a-5p&offsets|0|+1, m-32&1|-|198859108|198859130&offsets|0|+1], [MIMAT0000256_1&hsa-miR-181a-5p&offsets|0|+1, m-32&9|+|124692480|124692502&offsets|0|+1]	iso-24-BQ8DQWM4FE		AAACCGTTACCATTACTGAGTTTAGT	isomiR	exclusive~AAACCGTTACCATTACTGAGTTTAGT~wildtype~hsa-83.1&WithFlank&17|-|28861363|28861446@23.48.26~[MIMAT0001631&hsa-miR-451a&offsets|0|+4, m-83&17|-|28861404|28861424&offsets|0|+5]	iso-26-B175JXN0ZPE		ACCATTCGTAGACGACCTGCTTC	rRF	ACCATTCGTAGACGACCTGCTTC~clustered_U13369.1_+_-50_13364_Gonz45S_45S_50ntFlanks@12917.12939.23, hg38_21_+_8205938_8219352_RNA45SN2_45S_50ntFlanks@12902.12924.23, hg38_21_+_8388985_8402393_RNA45SN3_45S_50ntFlanks@12894.12916.23, hg38_21_+_8433172_8446622_RNA45SN1_45S_50ntFlanks@12938.12960.23, unplaced_AL353644.34_+_122223_135695_RNA45SN4_45S_50ntFlanks@12956.12978.23, unplaced_AL592188.60_+_105374_…	rRF-23-0QWLOU3V05		AACGGCGGGAGTAACTATG	rRF	AACGGCGGGAGTAACTATG~clustered_U13369.1_+_-50_13364_Gonz45S_45S_50ntFlanks@11710.11728.19, hg38_21_+_8205938_8219352_RNA45SN2_45S_50ntFlanks@11682.11700.19, hg38_21_+_8388985_8402393_RNA45SN3_45S_50ntFlanks@11673.11691.19, hg38_21_+_8433172_8446622_RNA45SN1_45S_50ntFlanks@11718.11736.19, unplaced_AL353644.34_+_122223_135695_RNA45SN4_45S_50ntFlanks@11735.11753.19, unplaced_AL592188.60_+_105374_1188…	rRF-19-B8M2SDJ0
AACATTCAACGCTGTCGGTGAGTTT	isomiR	exclusive~AACATTCAACGCTGTCGGTGAGTTT~wildtype~hsa-32-125.1&WithFlank&1|-|198859063|198859136@7.31.25, hsa-32-71.1&WithFlank&9|+|124692474|124692545@7.31.25~[MIMAT0000256&hsa-miR-181a-5p&offsets|0|+2, m-32&1|-|198859108|198859130&offsets|0|+2], [MIMAT0000256_1&hsa-miR-181a-5p&offsets|0|+2, m-32&9|+|124692480|124692502&offsets|0|+2]	iso-25-BQ8DQWM41Z		AAAGCTGGGTTGAGAGGGCG	isomiR	exclusive~AAAGCTGGGTTGAGAGGGCG~wildtype~hsa-60.1&WithFlank&8|-|22244969|22245049@55.74.20, hsa-3313.1&WithFlank&8|-|22244956|22245034@40.59.20~[MIMAT0000510&hsa-miR-320a-3p&offsets|+1|-1, m-60&8|-|22244975|22244996&offsets|+1|-1], [MIMAT0000510&hsa-miR-320a-3p&offsets|+1|-1, m-60&8|-|22244975|22244996&offsets|+1|-1]	iso-20-BJ93X2RH		ACCCTGTAGATCCGAATTTGT	isomiR	exclusive~ACCCTGTAGATCCGAATTTGT~wildtype~hsa-18-468.1&WithFlank&17|-|48579859|48579932@8.28.21~[MIMAT0000253&hsa-miR-10a-5p&offsets|+1|-1, m-18&17|-|48579905|48579926&offsets|+1|0]	iso-21-07S28UIYE		AAGACGGGAGGAAAGAAGGGA	isomiR	exclusive~AAGACGGGAGGAAAGAAGGGA~wildtype~hsa-551-556.1&WithFlank&11|-|2134134|2134208@7.27.21~[MIMAT0004761&hsa-miR-483-5p&offsets|0|-1, m-551&11|-|2134181|2134202&offsets|0|-1]	iso-21-DDR0O0DKB
AACATTCATTGCTGTCGGTGGGTT	isomiR	exclusive~AACATTCATTGCTGTCGGTGGGTT~wildtype~hsa-73-289.1&WithFlank&1|-|198858881|198858953@7.30.24, hsa-72-488.1&WithFlank&9|+|124693719|124693788@7.30.24, hsa-488.1&WithFlank&9|+|124693704|124693804@22.45.24~[MIMAT0000257&hsa-miR-181b-5p&offsets|0|+1, m-73&1|-|198858925|198858947&offsets|0|+1], [MIMAT0000257_1&hsa-miR-181b-5p&offsets|0|+1, m-72&9|+|124693725|124693747&offsets|0|+1], [MIMAT000025…	iso-24-BQ8NQWM42E		AAATGGATTTTTGGAGCAGGG	not-itr	AAATGGATTTTTGGAGCAGGG	na-21-B45ZZ2PK0		ACTAGACTGAAGCTCCTTGAGGT	isomiR	ambiguous~ACTAGACTGAAGCTCCTTGAGGT~wildtype+U(s)~hsa-75-30.1&WithFlank&8|-|140732581|140732649@42.63.22(+1U)~[MIMAT0000757&hsa-miR-151a-3p&offsets|-1|0(+1U), m-30&8|-|140732587|140732607&offsets|-1|0(+1U)]	iso-23-EPEUF9NUDZ		AAGACGGGAGGAAAGAAGGGAG	isomiR	exclusive~AAGACGGGAGGAAAGAAGGGAG~wildtype~hsa-551-556.1&WithFlank&11|-|2134134|2134208@7.28.22~[MIMAT0004761&hsa-miR-483-5p&offsets|0|0, m-551&11|-|2134181|2134202&offsets|0|0]	iso-22-DDR0O0DKH
AACCGGGCGGAAACACCA	tRF	exclusive~AACCGGGCGGAAACACCA~3'-tRF~trna10_ValCAC_5_-_180649395_180649467@59.76.18, trna12_ValAAC_5_-_180645270_180645342@59.76.18, trna132_ValAAC_6_-_27721179_27721251@59.76.18, trna136_ValAAC_6_-_27648885_27648957@59.76.18, trna15_ValAAC_5_-_180615416_180615488@59.76.18, trna18_ValCAC_5_-_180529253_180529325@59.76.18, trna2_ValAAC_3_+_169490018_169490090@59.76.18, trna2_ValCAC_5_+_180524070_180…	tRF-18-BS68BFD2		AAATGGATTTTTGGAGCAGGGAG	not-itr	AAATGGATTTTTGGAGCAGGGAG	na-23-B45ZZ2PKDS		ACTCACACAGAAATCGCACCCGTC	not-itr	ACTCACACAGAAATCGCACCCGTC	na-24-E62PBMP1HD		ACAGTAGCCTGCACATTGGTT	isomiR	snp~ACAGTAGCCTGCACATTGGTT~[rs183664554]~[hsa-85-47.1&WithFlank&19|-|10817424|10817497]	iso-21-03F7PFZ3E
AACCGGGCGGAAACACCAT	not-itr	AACCGGGCGGAAACACCAT	na-19-BS68BF1I		AACATTCAACGCTGTCGGTG	isomiR	exclusive~AACATTCAACGCTGTCGGTG~wildtype~hsa-32-125.1&WithFlank&1|-|198859063|198859136@7.26.20, hsa-32-71.1&WithFlank&9|+|124692474|124692545@7.26.20~[MIMAT0000256&hsa-miR-181a-5p&offsets|0|-3, m-32&1|-|198859108|198859130&offsets|0|-3], [MIMAT0000256_1&hsa-miR-181a-5p&offsets|0|-3, m-32&9|+|124692480|124692502&offsets|0|-3]	iso-20-BQ8DQWM4		ACTGGACTTGGAGTCAGAAGGC	isomiR	ambiguous~ACTGGACTTGGAGTCAGAAGGC~wildtype~hsa-182-44.1&WithFlank&5|+|149732823|149732894@45.66.22~[MIMAT0000732&hsa-miR-378a-3p&offsets|0|0, m-44&5|+|149732867|149732888&offsets|0|0]	iso-22-E8EY5MF0M		ACAGTAGTCTGCACATTGGTTG	isomiR	exclusive~ACAGTAGTCTGCACATTGGTTG~wildtype+G(s)~hsa-86-46.1&WithFlank&1|-|172144549|172144620@46.66.21(+1G), hsa-85-47.1&WithFlank&19|-|10817424|10817497@48.68.21(+1G), hsa-155-47.1&WithFlank&9|-|128244740|128244811@46.66.21(+1G)~[MIMAT0000232&hsa-miR-199a-3p&offsets|0|-1(+1G), m-46&1|-|172144555|172144575&offsets|0|0(+1G)], [MIMAT0000232_1&hsa-miR-199a-3p&offsets|0|-1(+1G), m-47&19|-|10817430|108…	iso-22-0317PFZ3P
AACCGGGCGGAAACACCATT	not-itr	AACCGGGCGGAAACACCATT	na-20-BS68BFKN		AACCAGCACGTAAATATTGGCG	not-itr	AACCAGCACGTAAATATTGGCG	na-22-B6PHUEI8K		ACTGGACTTGGAGTCAGAAGGCT	isomiR	ambiguous~ACTGGACTTGGAGTCAGAAGGCT~wildtype+U(s)~hsa-182-44.1&WithFlank&5|+|149732823|149732894@45.66.22(+1U)~[MIMAT0000732&hsa-miR-378a-3p&offsets|0|0(+1U), m-44&5|+|149732867|149732888&offsets|0|0(+1U)]	iso-23-E8EY5MF0DW		ACATTGATCATCGACACTTCGAACGCACTTGCGGCCCCGGGTT	rRF	ACATTGATCATCGACACTTCGAACGCACTTGCGGCCCCGGGTT~clustered_U13369.1_+_-50_13364_Gonz45S_45S_50ntFlanks@6754.6796.43, hg38_21_+_8205938_8219352_RNA45SN2_45S_50ntFlanks@6715.6757.43, hg38_21_+_8388985_8402393_RNA45SN3_45S_50ntFlanks@6703.6745.43, hg38_21_+_8433172_8446622_RNA45SN1_45S_50ntFlanks@6732.6774.43, unplaced_AL353644.34_+_122223_135695_RNA45SN4_45S_50ntFlanks@6735.6777.43, unplaced_AL592188.60…	rRF-43-0N56WDE9OH2ZQJK80E
AACGGAATCCCAAAAGCAGCT	isomiR	exclusive~AACGGAATCCCAAAAGCAGCT~wildtype~hsa-48-413.1&WithFlank&3|-|49020625|49020700@8.28.21~[MIMAT0000440&hsa-miR-191-5p&offsets|+1|-1, m-48&3|-|49020672|49020694&offsets|+1|-1]	iso-21-B8DR2BPJE		AACCCGTAGATCCGATCTTG	isomiR	exclusive~AACCCGTAGATCCGATCTTG~wildtype~hsa-64-396.1&WithFlank&21|+|16539095|16539166@7.26.20~[MIMAT0000097&hsa-miR-99a-5p&offsets|0|-2, m-64&21|+|16539101|16539121&offsets|0|-1]	iso-20-BRS28UWY		AGAGGTAGTAGGTTGTGTGGTT	not-itr	AGAGGTAGTAGGTTGTGTGGTT	na-22-FKVLRY98Q		ACCCTGTAGATCCGAATTTGTG	isomiR	exclusive~ACCCTGTAGATCCGAATTTGTG~wildtype~hsa-18-468.1&WithFlank&17|-|48579859|48579932@8.29.22~[MIMAT0000253&hsa-miR-10a-5p&offsets|+1|0, m-18&17|-|48579905|48579926&offsets|+1|+1]	iso-22-07S28UIYP
AACGGAATCCCAAAAGCAGCTG	isomiR	exclusive~AACGGAATCCCAAAAGCAGCTG~wildtype~hsa-48-413.1&WithFlank&3|-|49020625|49020700@8.29.22~[MIMAT0000440&hsa-miR-191-5p&offsets|+1|0, m-48&3|-|49020672|49020694&offsets|+1|0]	iso-22-B8DR2BPJP		AACCCGTAGATCCGATCTTGT	isomiR	exclusive~AACCCGTAGATCCGATCTTGT~wildtype~hsa-64-396.1&WithFlank&21|+|16539095|16539166@7.27.21~[MIMAT0000097&hsa-miR-99a-5p&offsets|0|-1, m-64&21|+|16539101|16539121&offsets|0|0]	iso-21-BRS28UWYE		AGAGGTAGTAGGTTGTGTGGTTT	not-itr	AGAGGTAGTAGGTTGTGTGGTTT	na-23-FKVLRY980Q		ACCTGTACTGAGCTGCCCCG	not-itr	ACCTGTACTGAGCTGCCCCG	na-20-0YUYFYKS
AACGGAATCCCAAAAGCAGCTGA	isomiR	exclusive~AACGGAATCCCAAAAGCAGCTGA~wildtype+A(s)~hsa-48-413.1&WithFlank&3|-|49020625|49020700@8.29.22(+1A)~[MIMAT0000440&hsa-miR-191-5p&offsets|+1|0(+1A), m-48&3|-|49020672|49020694&offsets|+1|0(+1A)]	iso-23-B8DR2BPJ0L		AAGAAGCACGTAAATATTGGCG	not-itr	AAGAAGCACGTAAATATTGGCG	na-22-DBPHUEI8K		AGAGTTCTACAGTCCGACGATC	not-itr	AGAGTTCTACAGTCCGACGATC	na-22-F3W51ROU5		ACCTGTACTGAGCTGCCCCGA	not-itr	ACCTGTACTGAGCTGCCCCGA	na-21-0YUYFYKSB
AACGGAATCCCAAAAGCAGCTGT	isomiR	exclusive~AACGGAATCCCAAAAGCAGCTGT~wildtype~hsa-48-413.1&WithFlank&3|-|49020625|49020700@8.30.23~[MIMAT0000440&hsa-miR-191-5p&offsets|+1|+1, m-48&3|-|49020672|49020694&offsets|+1|+1]	iso-23-B8DR2BPJ0N		AAGCAGAACGTAAATATTGGCG	not-itr	AAGCAGAACGTAAATATTGGCG	na-22-DFOHUEI8K		AGCAGAATTGTACAGGGCTATGA	not-itr	AGCAGAATTGTACAGGGCTATGA	na-23-FPDYUP6X0L		ACCTGTACTGAGCTGCCCCGAG	not-itr	ACCTGTACTGAGCTGCCCCGAG	na-22-0YUYFYKSH
AAGAACTGCTAACTCATGCCCCCATGTCTAACAACATGGCT	tRF	exclusive~AAGAACTGCTAACTCATGCCCCCATGTCTAACAACATGGCT~i-tRF~trnaMT_SerGCT_MT_+_12207_12265@13.53.41	tRF-41-DBNIB9I1KQSX0DIJE		AAGCAGCACCTAAATATTGGCG	not-itr	AAGCAGCACCTAAATATTGGCG	na-22-DFP1UEI8K		AGCAGCAATGTACAGGGCTATGA	not-itr	AGCAGCAATGTACAGGGCTATGA	na-23-FP24UP6X0L		ACCTGTACTGAGCTGCCCCGAGA	not-itr	ACCTGTACTGAGCTGCCCCGAGA	na-23-0YUYFYKSX
AAGACCCTGTTGAGCTTG	rRF	AAGACCCTGTTGAGCTTG~clustered_U13369.1_+_-50_13364_Gonz45S_45S_50ntFlanks@11868.11885.18, hg38_21_+_8205938_8219352_RNA45SN2_45S_50ntFlanks@11840.11857.18, hg38_21_+_8388985_8402393_RNA45SN3_45S_50ntFlanks@11831.11848.18, hg38_21_+_8433172_8446622_RNA45SN1_45S_50ntFlanks@11876.11893.18, unplaced_AL353644.34_+_122223_135695_RNA45SN4_45S_50ntFlanks@11893.11910.18, unplaced_AL592188.60_+_105374_11883…	rRF-18-DD3WXJ0P		AAGCAGCACGTAAATATTCGCG	not-itr	AAGCAGCACGTAAATATTCGCG	na-22-DFPHUEISK		AGCAGCACTGTACAGGGCTATGA	not-itr	AGCAGCACTGTACAGGGCTATGA	na-23-FP2YUP6X0L		ACCTGTACTGAGCTGCCCCGAGT	not-itr	ACCTGTACTGAGCTGCCCCGAGT	na-23-0YUYFYKSZ
AAGCAGCACGTAAATATTGGC	not-itr	AAGCAGCACGTAAATATTGGC	na-21-DFPHUEI8D		AAGCAGCACGTAAATATTGGAG	not-itr	AAGCAGCACGTAAATATTGGAG	na-22-DFPHUEI8H		AGCAGCATAGTACAGGGCTATGA	not-itr	AGCAGCATAGTACAGGGCTATGA	na-23-FPJPUP6X0L		ACGGAAGGGCACCACCAGG	rRF	ACGGAAGGGCACCACCAGG~clustered_U13369.1_+_-50_13364_Gonz45S_45S_50ntFlanks@4910.4928.19, hg38_21_+_8205938_8219352_RNA45SN2_45S_50ntFlanks@4897.4915.19, hg38_21_+_8388985_8402393_RNA45SN3_45S_50ntFlanks@4885.4903.19, hg38_21_+_8433172_8446622_RNA45SN1_45S_50ntFlanks@4908.4926.19, unplaced_AL353644.34_+_122223_135695_RNA45SN4_45S_50ntFlanks@4912.4930.19, unplaced_AL592188.60_+_105374_118830_RNA45SN…	rRF-19-E21J05FY
AAGCAGCACGTAAATATTGGCGT	not-itr	AAGCAGCACGTAAATATTGGCGT	na-23-DFPHUEI8DN		AAGCTGCCAGTTGAAGAACT	isomiR	exclusive~AAGCTGCCAGTTGAAGAACT~wildtype~hsa-217-2.1&WithFlank&17|-|1713908|1713979@45.64.20~[MIMAT0000077&hsa-miR-22-3p&offsets|0|-2, m-2&17|-|1713914|1713935&offsets|0|-2]	iso-20-DIPPZBOI		AGCAGCATCGTACAGGGCTATGA	not-itr	AGCAGCATCGTACAGGGCTATGA	na-23-FPJSUP6X0L		ACGGCGGGAGTAACTATG	rRF	ACGGCGGGAGTAACTATG~clustered_U13369.1_+_-50_13364_Gonz45S_45S_50ntFlanks@11711.11728.18, hg38_21_+_8205938_8219352_RNA45SN2_45S_50ntFlanks@11683.11700.18, hg38_21_+_8388985_8402393_RNA45SN3_45S_50ntFlanks@11674.11691.18, hg38_21_+_8433172_8446622_RNA45SN1_45S_50ntFlanks@11719.11736.18, unplaced_AL353644.34_+_122223_135695_RNA45SN4_45S_50ntFlanks@11736.11753.18, unplaced_AL592188.60_+_105374_11883…	rRF-18-EJR0UID0
AAGCTTATCAGACTGATGTTGA	not-itr	AAGCTTATCAGACTGATGTTGA	na-22-DIV6OYINL		AAGCTGCCAGTTGAAGAACTG	isomiR	exclusive~AAGCTGCCAGTTGAAGAACTG~wildtype~hsa-217-2.1&WithFlank&17|-|1713908|1713979@45.65.21~[MIMAT0000077&hsa-miR-22-3p&offsets|0|-1, m-2&17|-|1713914|1713935&offsets|0|-1]	iso-21-DIPPZBOI0		AGCAGCATTGCACAGGGCTATGA	not-itr	AGCAGCATTGCACAGGGCTATGA	na-23-FPJY2P6X0L		ACTGGACTTGGAGTCAGAAG	isomiR	ambiguous~ACTGGACTTGGAGTCAGAAG~wildtype~hsa-130.1&WithFlank&10|-|130962582|130962664@7.26.20, hsa-182-44.1&WithFlank&5|+|149732823|149732894@45.64.20~[MIMAT0016847&hsa-miR-378c&offsets|0|-5, m-130&10|-|130962639|130962658&offsets|0|0], [MIMAT0000732&hsa-miR-378a-3p&offsets|0|-2, m-44&5|+|149732867|149732888&offsets|0|-2]	iso-20-E8EY5MF0
AAGCTTATCAGACTGATGTTGAC	not-itr	AAGCTTATCAGACTGATGTTGAC	na-23-DIV6OYINDR		AAGCTGCCAGTTGAAGAACTGT	isomiR	exclusive~AAGCTGCCAGTTGAAGAACTGT~wildtype~hsa-217-2.1&WithFlank&17|-|1713908|1713979@45.66.22~[MIMAT0000077&hsa-miR-22-3p&offsets|0|0, m-2&17|-|1713914|1713935&offsets|0|0]	iso-22-DIPPZBOIN		AGCAGCATTGTACAGGGCCATGA	not-itr	AGCAGCATTGTACAGGGCCATGA	na-23-FPJYUP660L		ACTGGACTTGGAGTCAGAAGG	isomiR	ambiguous~ACTGGACTTGGAGTCAGAAGG~wildtype~hsa-182-44.1&WithFlank&5|+|149732823|149732894@45.65.21~[MIMAT0000732&hsa-miR-378a-3p&offsets|0|-1, m-44&5|+|149732867|149732888&offsets|0|-1]	iso-21-E8EY5MF00
AAGGTAGATAGAACAGGTCTTG	not-itr	AAGGTAGATAGAACAGGTCTTG	na-22-D3FLOFR7P		AAGGAATTGACGGAAGGG	rRF	AAGGAATTGACGGAAGGG~clustered_U13369.1_+_-50_13364_Gonz45S_45S_50ntFlanks@4901.4918.18, hg38_21_+_8205938_8219352_RNA45SN2_45S_50ntFlanks@4888.4905.18, hg38_21_+_8388985_8402393_RNA45SN3_45S_50ntFlanks@4876.4893.18, hg38_21_+_8433172_8446622_RNA45SN1_45S_50ntFlanks@4899.4916.18, unplaced_AL353644.34_+_122223_135695_RNA45SN4_45S_50ntFlanks@4903.4920.18, unplaced_AL592188.60_+_105374_118830_RNA45SN5…	rRF-18-D2IUMBDY		AGCAGCATTGTACAGGGCTACGA	not-itr	AGCAGCATTGTACAGGGCTACGA	na-23-FPJYUP6XDL		ACTGGACTTGGAGTCAGAAGGCA	isomiR	ambiguous~ACTGGACTTGGAGTCAGAAGGCA~wildtype+A(s)~hsa-182-44.1&WithFlank&5|+|149732823|149732894@45.66.22(+1A)~[MIMAT0000732&hsa-miR-378a-3p&offsets|0|0(+1A), m-44&5|+|149732867|149732888&offsets|0|0(+1A)]	iso-23-E8EY5MF0DU
AAGGTAGATAGAACAGGTCTTGT	not-itr	AAGGTAGATAGAACAGGTCTTGT	na-23-D3FLOFR70N		AATCAGCGGGGAAAGAAG	rRF	AATCAGCGGGGAAAGAAG~clustered_U13369.1_+_-50_13364_Gonz45S_45S_50ntFlanks@11853.11870.18, hg38_21_+_8205938_8219352_RNA45SN2_45S_50ntFlanks@11825.11842.18, hg38_21_+_8388985_8402393_RNA45SN3_45S_50ntFlanks@11816.11833.18, hg38_21_+_8433172_8446622_RNA45SN1_45S_50ntFlanks@11861.11878.18, unplaced_AL353644.34_+_122223_135695_RNA45SN4_45S_50ntFlanks@11878.11895.18, unplaced_AL592188.60_+_105374_11883…	rRF-18-D6QKO0S		AGCAGCATTGTACAGGGCTATAA	isomiR	exclusive~AGCAGCATTGTACAGGGCTATAA~wildtype+A(s)~hsa-78.1&WithFlank&10|-|89592735|89592833@56.76.21(+2A), hsa-481-12.1&WithFlank&20|+|3917498|3917569@44.64.21(+2A), hsa-13.1&WithFlank&5|-|168560898|168560979@54.74.21(+2A), hsa-2826.1&WithFlank&10|-|89592741|89592821@44.64.21(+2A), hsa-2698.1&WithFlank&5|-|168560890|168560969@44.64.21(+2A), hsa-44219-44220.1&WithFlank&5|-|168560902|168560967@42.62.…	iso-23-FPJYUP6X0F		AGACCCTGTTGAGCTTG	rRF	AGACCCTGTTGAGCTTG~clustered_U13369.1_+_-50_13364_Gonz45S_45S_50ntFlanks@11869.11885.17, hg38_21_+_8205938_8219352_RNA45SN2_45S_50ntFlanks@11841.11857.17, hg38_21_+_8388985_8402393_RNA45SN3_45S_50ntFlanks@11832.11848.17, hg38_21_+_8433172_8446622_RNA45SN1_45S_50ntFlanks@11877.11893.17, unplaced_AL353644.34_+_122223_135695_RNA45SN4_45S_50ntFlanks@11894.11910.17, unplaced_AL592188.60_+_105374_118830…	rRF-17-F1NN5IP
AAGTTGTTCGTGGTGGATTCG	isomiR	exclusive~AAGTTGTTCGTGGTGGATTCG~wildtype~hsa-274-513.1&WithFlank&14|+|101054310|101054379@8.28.21~[MIMAT0000737&hsa-miR-382-5p&offsets|+1|0, m-274&14|+|101054316|101054337&offsets|+1|0]	iso-21-DN7S94590		AATGACACGATCACTCCCGT	isomiR	exclusive~AATGACACGATCACTCCCGT~wildtype~hsa-95-258.1&WithFlank&3|-|49020154|49020227@7.26.20~[MIMAT0003393&hsa-miR-425-5p&offsets|0|-3, m-95&3|-|49020200|49020221&offsets|0|-2]	iso-20-DU2U8IKW		AGCAGCATTGTACAGGGCTATGC	isomiR	exclusive~AGCAGCATTGTACAGGGCTATGC~wildtype+C(s)~hsa-481-12.1&WithFlank&20|+|3917498|3917569@44.65.22(+1C), hsa-13.1&WithFlank&5|-|168560898|168560979@54.75.22(+1C), hsa-2698.1&WithFlank&5|-|168560890|168560969@44.65.22(+1C), hsa-44219-44220.1&WithFlank&5|-|168560902|168560967@42.63.22(+1C)~[MIMAT0000101&hsa-miR-103a-3p&offsets|0|-1(+1C), m-12&20|+|3917541|3917563&offsets|0|-1(+1C)], [MIMAT0000101…	iso-23-FPJYUP6X0M		AGAGGCTGGCCGTGATGAATTCG	isomiR	exclusive~AGAGGCTGGCCGTGATGAATTCG~wildtype~hsa-730-435.1&WithFlank&14|+|101055421|101055491@7.29.23~[MIMAT0002175&hsa-miR-485-5p&offsets|0|+1, m-730&14|+|101055427|101055449&offsets|0|0]	iso-23-FKNJMUXE0K
AATAATACATGGTTGATCTTT	isomiR	exclusive~AATAATACATGGTTGATCTTT~wildtype~hsa-442-393.1&WithFlank&14|+|101065600|101065667@42.62.21~[MIMAT0000721&hsa-miR-369-3p&offsets|0|0, m-393&14|+|101065641|101065661&offsets|0|0]	iso-21-DOUQRYHZE		AATGACACGATCACTCCCGTT	isomiR	exclusive~AATGACACGATCACTCCCGTT~wildtype~hsa-95-258.1&WithFlank&3|-|49020154|49020227@7.27.21~[MIMAT0003393&hsa-miR-425-5p&offsets|0|-2, m-95&3|-|49020200|49020221&offsets|0|-1]	iso-21-DU2U8IKWE		AGCAGCATTGTACAGGGCTGTGA	not-itr	AGCAGCATTGTACAGGGCTGTGA	na-23-FPJYUP6Y0L		AGAGGGGCAGAGAGCGAGACT	not-itr	AGAGGGGCAGAGAGCGAGACT	na-21-FK6PFJ5DE
AATCATTCACGGACAACACTTT	isomiR	exclusive~AATCATTCACGGACAACACTTT~wildtype~hsa-274-513.1&WithFlank&14|+|101054310|101054379@43.64.22~[MIMAT0022697&hsa-miR-382-3p&offsets|0|+1, m-513&14|+|101054352|101054373&offsets|0|0]	iso-22-D6Y56F0IQ		AATGACACGATCACTCCCGTTG	isomiR	exclusive~AATGACACGATCACTCCCGTTG~wildtype~hsa-95-258.1&WithFlank&3|-|49020154|49020227@7.28.22~[MIMAT0003393&hsa-miR-425-5p&offsets|0|-1, m-95&3|-|49020200|49020221&offsets|0|0]	iso-22-DU2U8IKWP		AGCAGCATTGTACGGGGCTATGA	not-itr	AGCAGCATTGTACGGGGCTATGA	na-23-FPJYU86X0L		AGAGGGGCAGAGAGCGAGACTTT	not-itr	AGAGGGGCAGAGAGCGAGACTTT	na-23-FK6PFJ5D0Q
AATCGTACAGGGTCATCCACTT	isomiR	exclusive~AATCGTACAGGGTCATCCACTT~wildtype~hsa-1049-383.1&WithFlank&14|+|101046464|101046532@42.63.22, hsa-4138.1&WithFlank&14|+|101046443|101046544@63.84.22~[MIMAT0003180&hsa-miR-487b-3p&offsets|0|0, m-383&14|+|101046505|101046526&offsets|0|0], [MIMAT0003180&hsa-miR-487b-3p&offsets|0|0, m-383&14|+|101046505|101046526&offsets|0|0]	iso-22-DSUPR685Q		AATGATTGGCGATCAAGCGGTATACCGAAGCTCTAGGTGCGGCA	not-itr	AATGATTGGCGATCAAGCGGTATACCGAAGCTCTAGGTGCGGCA	na-44-DUZJ56F8V5L04XRVIU		AGCAGCATTGTGCAGGGCTATGA	not-itr	AGCAGCATTGTGCAGGGCTATGA	na-23-FPJYXP6X0L		AGAGGTAGTAGGTTGCATAGTA	isomiR	exclusive~AGAGGTAGTAGGTTGCATAGTA~wildtype+A(s)~hsa-90-98.1&WithFlank&9|+|94178835|94178922@7.27.21(+1A)~[MIMAT0000065&hsa-let-7d-5p&offsets|0|-1(+1A), m-90&9|+|94178841|94178862&offsets|0|-1(+1A)]	iso-22-FKVLRYJPO
AATGACACGATCACTCCCGTTGAG	isomiR	exclusive~AATGACACGATCACTCCCGTTGAG~wildtype~hsa-95-258.1&WithFlank&3|-|49020154|49020227@7.30.24~[MIMAT0003393&hsa-miR-425-5p&offsets|0|+1, m-95&3|-|49020200|49020221&offsets|0|+2]	iso-24-DU2U8IKWJS		AATGCACCCGGGCAAGGATT	isomiR	exclusive~AATGCACCCGGGCAAGGATT~wildtype~hsa-387-168.1&WithFlank&X|+|50009729|50009799@44.63.20~[MIMAT0004774&hsa-miR-501-3p&offsets|0|-2, m-168&X|+|50009772|50009793&offsets|0|-2]	iso-20-DV0S6O6N		AGCAGCGTTGTACAGGGCTATGA	not-itr	AGCAGCGTTGTACAGGGCTATGA	na-23-FPMYUP6X0L		AGAGGTAGTAGGTTGTGTGG	not-itr	AGAGGTAGTAGGTTGTGTGG	na-20-FKVLRY98
AATGACACGATCACTCCCGTTGAGA	isomiR	exclusive~AATGACACGATCACTCCCGTTGAGA~wildtype+A(s)~hsa-95-258.1&WithFlank&3|-|49020154|49020227@7.30.24(+1A)~[MIMAT0003393&hsa-miR-425-5p&offsets|0|+1(+1A), m-95&3|-|49020200|49020221&offsets|0|+2(+1A)]	iso-25-DU2U8IKWX2		AATTGCACGGTATCCATCTG	isomiR	exclusive~AATTGCACGGTATCCATCTG~wildtype~hsa-1027-178.1&WithFlank&X|-|134169375|134169452@50.69.20~[MIMAT0000707&hsa-miR-363-3p&offsets|0|-2, m-178&X|-|134169381|134169403&offsets|0|-3]	iso-20-DY28VRHY		AGCGCTGAGAAGACGGTCGAACTTGACT	rRF	AGCGCTGAGAAGACGGTCGAACTTGACT~clustered_U13369.1_+_-50_13364_Gonz45S_45S_50ntFlanks@5489.5516.28, hg38_21_+_8205938_8219352_RNA45SN2_45S_50ntFlanks@5474.5501.28, hg38_21_+_8388985_8402393_RNA45SN3_45S_50ntFlanks@5462.5489.28, hg38_21_+_8433172_8446622_RNA45SN1_45S_50ntFlanks@5485.5512.28, unplaced_AL353644.34_+_122223_135695_RNA45SN4_45S_50ntFlanks@5489.5516.28, unplaced_AL592188.60_+_105374_11883…	rRF-28-FVX2FHSUEYW		AGAGGTAGTAGGTTGTGTGGT	not-itr	AGAGGTAGTAGGTTGTGTGGT	na-21-FKVLRY98E
AATGACACGATCACTCCCGTTGAGT	isomiR	exclusive~AATGACACGATCACTCCCGTTGAGT~wildtype~hsa-95-258.1&WithFlank&3|-|49020154|49020227@7.31.25~[MIMAT0003393&hsa-miR-425-5p&offsets|0|+2, m-95&3|-|49020200|49020221&offsets|0|+3]	iso-25-DU2U8IKWX3		AATTGCACGGTATCCATCTGT	isomiR	exclusive~AATTGCACGGTATCCATCTGT~wildtype~hsa-1027-178.1&WithFlank&X|-|134169375|134169452@50.70.21~[MIMAT0000707&hsa-miR-363-3p&offsets|0|-1, m-178&X|-|134169381|134169403&offsets|0|-2]	iso-21-DY28VRHYE		AGCGGCATTGTACAGGGCTATGA	not-itr	AGCGGCATTGTACAGGGCTATGA	na-23-F8JYUP6X0L		AGAGGTAGTAGTTTGTGCTG	not-itr	AGAGGTAGTAGTTTGTGCTG	na-20-FKVL7YXY
AATGACACGATCACTCCCGTTGAGTT	isomiR	exclusive~AATGACACGATCACTCCCGTTGAGTT~wildtype+U(s)~hsa-95-258.1&WithFlank&3|-|49020154|49020227@7.31.25(+1U)~[MIMAT0003393&hsa-miR-425-5p&offsets|0|+2(+1U), m-95&3|-|49020200|49020221&offsets|0|+3(+1U)]	iso-26-DU2U8IKWX3E		AATTGCACGGTATCCATCTGTA	isomiR	exclusive~AATTGCACGGTATCCATCTGTA~wildtype~hsa-1027-178.1&WithFlank&X|-|134169375|134169452@50.71.22~[MIMAT0000707&hsa-miR-363-3p&offsets|0|0, m-178&X|-|134169381|134169403&offsets|0|-1]	iso-22-DY28VRHYO		AGCTACATTGTCTGCTGGGTTTCC	isomiR	exclusive~AGCTACATTGTCTGCTGGGTTTCC~wildtype+C(s)~hsa-405-91.1&WithFlank&X|-|45746175|45746248@47.69.23(+1C)~[MIMAT0000278&hsa-miR-221-3p&offsets|0|0(+1C), m-91&X|-|45746181|45746202&offsets|0|+1(+1C)]	iso-24-FXJYWV93KJ		AGAGTTCTACAGTCCGACGA	not-itr	AGAGTTCTACAGTCCGACGA	na-20-F3W51ROU
AATGGCGCCACTAGGGTTGTG	isomiR	exclusive~AATGGCGCCACTAGGGTTGTG~wildtype~hsa-541-148.1&WithFlank&X|+|110055342|110055416@48.68.21~[MIMAT0003322&hsa-miR-652-3p&offsets|0|0, m-148&X|+|110055389|110055410&offsets|0|-1]	iso-21-D8L64K7W0		ACAACCCCCCACTGCTAAATTTGACTGGCTT	not-itr	hg38_rmsk_HY4_UniqID935,hg38_rmsk_HY4_UniqID453,hg38_rmsk_HY4_UniqID70,hg38_rmsk_HY4_UniqID321,hg38_rmsk_HY4_UniqID784,RNY4_UniqID13	yRF-31-0DKREVUEZD9IE		AGGAATGTAAAGAAGTATGTAT	not-itr	AGGAATGTAAAGAAGTATGTAT	na-22-1B9OF0VWI		AGGAGTGTGACAATGGTGTTT	not-itr	AGGAGTGTGACAATGGTGTTT	na-21-109U247NE
AATGGCGCCACTAGGGTTGTGT	isomiR	exclusive~AATGGCGCCACTAGGGTTGTGT~wildtype+U(s)~hsa-541-148.1&WithFlank&X|+|110055342|110055416@48.68.21(+1U)~[MIMAT0003322&hsa-miR-652-3p&offsets|0|0(+1U), m-148&X|+|110055389|110055410&offsets|0|-1(+1U)]	iso-22-D8L64K7WN		ACAAGGTTTCCGTAGG	rRF	ACAAGGTTTCCGTAGG~clustered_U13369.1_+_-50_13364_Gonz45S_45S_50ntFlanks@5540.5555.16, hg38_21_+_8205938_8219352_RNA45SN2_45S_50ntFlanks@5525.5540.16, hg38_21_+_8388985_8402393_RNA45SN3_45S_50ntFlanks@5513.5528.16, hg38_21_+_8433172_8446622_RNA45SN1_45S_50ntFlanks@5536.5551.16, unplaced_AL353644.34_+_122223_135695_RNA45SN4_45S_50ntFlanks@5540.5555.16, unplaced_AL592188.60_+_105374_118830_RNA45SN5_4…	rRF-16-0079MP0		AGGGGTGCTATCTGTGATTGAGG	isomiR	exclusive~AGGGGTGCTATCTGTGATTGAGG~wildtype~hsa-281-128.1&WithFlank&14|+|100109667|100109743@7.29.23~[MIMAT0004694&hsa-miR-342-5p&offsets|0|+2, m-281&14|+|100109673|100109693&offsets|0|+2]	iso-23-1KXXWW5YY		AGGAGTGTGACAATGGTGTTTG	not-itr	AGGAGTGTGACAATGGTGTTTG	na-22-109U247NP
ACAATGTAGGTAAGGGAAGTCG	rRF	ACAATGTAGGTAAGGGAAGTCG~clustered_U13369.1_+_-50_13364_Gonz45S_45S_50ntFlanks@10804.10825.22, hg38_21_+_8205938_8219352_RNA45SN2_45S_50ntFlanks@10772.10793.22, hg38_21_+_8388985_8402393_RNA45SN3_45S_50ntFlanks@10759.10780.22, hg38_21_+_8433172_8446622_RNA45SN1_45S_50ntFlanks@10807.10828.22, unplaced_AL353644.34_+_122223_135695_RNA45SN4_45S_50ntFlanks@10813.10834.22, unplaced_AL592188.60_+_105374_1…	rRF-22-0ESKUKO3K		ACACACCGCCCGTCGCT	rRF	ACACACCGCCCGTCGCT~clustered_U13369.1_+_-50_13364_Gonz45S_45S_50ntFlanks@5403.5419.17, hg38_21_+_8205938_8219352_RNA45SN2_45S_50ntFlanks@5388.5404.17, hg38_21_+_8388985_8402393_RNA45SN3_45S_50ntFlanks@5376.5392.17, hg38_21_+_8433172_8446622_RNA45SN1_45S_50ntFlanks@5399.5415.17, unplaced_AL353644.34_+_122223_135695_RNA45SN4_45S_50ntFlanks@5403.5419.17, unplaced_AL592188.60_+_105374_118830_RNA45SN5_…	rRF-17-0F31MS3		ATCAAGTAATCCAGGATAGG	not-itr	ATCAAGTAATCCAGGATAGG	na-20-HOSEKKHK		AGGGGCAGAGAGCGAGACTTT	isomiR	exclusive~AGGGGCAGAGAGCGAGACTTT~wildtype~hsa-141-100.1&WithFlank&17|+|30117089|30117159@9.29.21~[MIMAT0004748&hsa-miR-423-5p&offsets|+2|0, m-141&17|+|30117095|30117117&offsets|+2|0]	iso-21-1KJ0FUOZE
ACAGCAGGACGGTGGCCATG	rRF	ACAGCAGGACGGTGGCCATG~clustered_U13369.1_+_-50_13364_Gonz45S_45S_50ntFlanks@9933.9952.20, hg38_21_+_8205938_8219352_RNA45SN2_45S_50ntFlanks@9907.9926.20, hg38_21_+_8388985_8402393_RNA45SN3_45S_50ntFlanks@9894.9913.20, hg38_21_+_8433172_8446622_RNA45SN1_45S_50ntFlanks@9936.9955.20, unplaced_AL353644.34_+_122223_135695_RNA45SN4_45S_50ntFlanks@9943.9962.20, unplaced_AL592188.60_+_105374_118830_RNA45S…	rRF-20-0J1DR8K4		ACAGCAGGACGGTGG	not-itr	ACAGCAGGACGGTGG	na-15-0J1DR8		ATCACAGTGGCTAAGTTCTGC	not-itr	ATCACAGTGGCTAAGTTCTGC	na-21-H51840YYD		AGGTAATACGACGTACTTAGTGT	not-itr	AGGTAATACGACGTACTTAGTGT	na-23-1LHHELNP0N
ACAGCAGGACGGTGGCCATGG	rRF	ACAGCAGGACGGTGGCCATGG~clustered_U13369.1_+_-50_13364_Gonz45S_45S_50ntFlanks@9933.9953.21, hg38_21_+_8205938_8219352_RNA45SN2_45S_50ntFlanks@9907.9927.21, hg38_21_+_8388985_8402393_RNA45SN3_45S_50ntFlanks@9894.9914.21, hg38_21_+_8433172_8446622_RNA45SN1_45S_50ntFlanks@9936.9956.21, unplaced_AL353644.34_+_122223_135695_RNA45SN4_45S_50ntFlanks@9943.9963.21, unplaced_AL592188.60_+_105374_118830_RNA45…	rRF-21-0J1DR8K40		ACAGTGTGAATCGGCGC	not-itr	ACAGTGTGAATCGGCGC	na-17-037BWJM		ATGGCACTGGTAGAATTCACT	isomiR	exclusive~ATGGCACTGGTAGAATTCACT~wildtype~hsa-41-534.1&WithFlank&7|-|129774921|129774993@7.27.21~[MIMAT0000261&hsa-miR-183-5p&offsets|+1|0, m-41&7|-|129774966|129774987&offsets|0|-1]	iso-21-IJE8VBY5E		AGTTCTACAGTCCGACGATC	not-itr	AGTTCTACAGTCCGACGATC	na-20-19UP8ULM
ACAGTAGTCTGCACATTGGT	isomiR	exclusive~ACAGTAGTCTGCACATTGGT~wildtype~hsa-86-46.1&WithFlank&1|-|172144549|172144620@46.65.20, hsa-85-47.1&WithFlank&19|-|10817424|10817497@48.67.20, hsa-155-47.1&WithFlank&9|-|128244740|128244811@46.65.20~[MIMAT0000232&hsa-miR-199a-3p&offsets|0|-2, m-46&1|-|172144555|172144575&offsets|0|-1], [MIMAT0000232_1&hsa-miR-199a-3p&offsets|0|-2, m-47&19|-|10817430|10817450&offsets|0|-1], [MIMAT0004563&h…	iso-20-0317PFZ3		ACATCTGCTGGAACTGCAACT	not-itr	ACATCTGCTGGAACTGCAACT	na-21-0MXYOIPDE		ATTGGTCGTGGTTGTAGTCCGTGCGAGAATACCA	tRF	exclusive~ATTGGTCGTGGTTGTAGTCCGTGCGAGAATACCA~3'-tRF~trnaMT_GluTTC_MT_-_14674_14742@39.72.34, trnalookalike8_GluTTC_5_-_93905172_93905240@39.72.34	tRF-34-I8W47W1R7HFEE2		ATAGGGAACGTGAGCTGG	rRF	ATAGGGAACGTGAGCTGG~clustered_U13369.1_+_-50_13364_Gonz45S_45S_50ntFlanks@12465.12482.18, hg38_21_+_8205938_8219352_RNA45SN2_45S_50ntFlanks@12446.12463.18, hg38_21_+_8388985_8402393_RNA45SN3_45S_50ntFlanks@12437.12454.18, hg38_21_+_8433172_8446622_RNA45SN1_45S_50ntFlanks@12482.12499.18, unplaced_AL353644.34_+_122223_135695_RNA45SN4_45S_50ntFlanks@12499.12516.18, unplaced_AL592188.60_+_105374_11883…	rRF-18-HKOHXJ04
ACAGTAGTCTGCACATTGGTT	isomiR	exclusive~ACAGTAGTCTGCACATTGGTT~wildtype~hsa-86-46.1&WithFlank&1|-|172144549|172144620@46.66.21, hsa-85-47.1&WithFlank&19|-|10817424|10817497@48.68.21, hsa-155-47.1&WithFlank&9|-|128244740|128244811@46.66.21~[MIMAT0000232&hsa-miR-199a-3p&offsets|0|-1, m-46&1|-|172144555|172144575&offsets|0|0], [MIMAT0000232_1&hsa-miR-199a-3p&offsets|0|-1, m-47&19|-|10817430|10817450&offsets|0|0], [MIMAT0004563&hs…	iso-21-0317PFZ3E		ACGAGGATCCATTGGAGGG	rRF	ACGAGGATCCATTGGAGGG~clustered_U13369.1_+_-50_13364_Gonz45S_45S_50ntFlanks@4290.4308.19, hg38_21_+_8205938_8219352_RNA45SN2_45S_50ntFlanks@4277.4295.19, hg38_21_+_8388985_8402393_RNA45SN3_45S_50ntFlanks@4265.4283.19, hg38_21_+_8433172_8446622_RNA45SN1_45S_50ntFlanks@4288.4306.19, unplaced_AL353644.34_+_122223_135695_RNA45SN4_45S_50ntFlanks@4292.4310.19, unplaced_AL592188.60_+_105374_118830_RNA45SN…	rRF-19-E05RI8EY		CAAAGAGCTGTTCGTGCAGGTAG	not-itr	CAAAGAGCTGTTCGTGCAGGTAG	na-23-20FYYWPK0H		ATGGCCGTTCTTAGTTGG	rRF	ATGGCCGTTCTTAGTTGG~clustered_U13369.1_+_-50_13364_Gonz45S_45S_50ntFlanks@5038.5055.18, hg38_21_+_8205938_8219352_RNA45SN2_45S_50ntFlanks@5025.5042.18, hg38_21_+_8388985_8402393_RNA45SN3_45S_50ntFlanks@5013.5030.18, hg38_21_+_8433172_8446622_RNA45SN1_45S_50ntFlanks@5036.5053.18, unplaced_AL353644.34_+_122223_135695_RNA45SN4_45S_50ntFlanks@5040.5057.18, unplaced_AL592188.60_+_105374_118830_RNA45SN5…	rRF-18-IJM9Y304
ACAGTAGTCTGCACATTGGTTA	isomiR	exclusive~ACAGTAGTCTGCACATTGGTTA~wildtype~hsa-86-46.1&WithFlank&1|-|172144549|172144620@46.67.22, hsa-85-47.1&WithFlank&19|-|10817424|10817497@48.69.22, hsa-155-47.1&WithFlank&9|-|128244740|128244811@46.67.22~[MIMAT0000232&hsa-miR-199a-3p&offsets|0|0, m-46&1|-|172144555|172144575&offsets|0|+1], [MIMAT0000232_1&hsa-miR-199a-3p&offsets|0|0, m-47&19|-|10817430|10817450&offsets|0|+1], [MIMAT0004563&h…	iso-22-0317PFZ3O		ACGGAAGGGCACCACCAGG	rRF	ACGGAAGGGCACCACCAGG~clustered_U13369.1_+_-50_13364_Gonz45S_45S_50ntFlanks@4910.4928.19, hg38_21_+_8205938_8219352_RNA45SN2_45S_50ntFlanks@4897.4915.19, hg38_21_+_8388985_8402393_RNA45SN3_45S_50ntFlanks@4885.4903.19, hg38_21_+_8433172_8446622_RNA45SN1_45S_50ntFlanks@4908.4926.19, unplaced_AL353644.34_+_122223_135695_RNA45SN4_45S_50ntFlanks@4912.4930.19, unplaced_AL592188.60_+_105374_118830_RNA45SN…	rRF-19-E21J05FY		CAAAGCGCTGTTCGTGCAGGTAG	not-itr	CAAAGCGCTGTTCGTGCAGGTAG	na-23-20LYYWPK0H		CAAAGTGCTGTTCGTGCAGGTAGTT	isomiR	exclusive~CAAAGTGCTGTTCGTGCAGGTAGTT~wildtype+U(s)~hsa-29-250.1&WithFlank&7|-|100093770|100093843@7.30.24(+1U)~[MIMAT0000093&hsa-miR-93-5p&offsets|0|+1(+1U), m-29&7|-|100093815|100093837&offsets|0|+1(+1U)]	iso-25-20XYYWPKVN
ACAGTAGTCTGCACATTGGTTAA	isomiR	exclusive~ACAGTAGTCTGCACATTGGTTAA~wildtype+A(s)~hsa-86-46.1&WithFlank&1|-|172144549|172144620@46.67.22(+1A), hsa-85-47.1&WithFlank&19|-|10817424|10817497@48.69.22(+1A), hsa-155-47.1&WithFlank&9|-|128244740|128244811@46.67.22(+1A)~[MIMAT0000232&hsa-miR-199a-3p&offsets|0|0(+1A), m-46&1|-|172144555|172144575&offsets|0|+1(+1A)], [MIMAT0000232_1&hsa-miR-199a-3p&offsets|0|0(+1A), m-47&19|-|10817430|108…	iso-23-0317PFZ30F		ACTCGGCGTGGCGTCGGTCG	isomiR	exclusive~ACTCGGCGTGGCGTCGGTCG~wildtype~hsa-112-66.1&WithFlank&10|-|103394294|103394367@46.65.20~[MIMAT0005951&hsa-miR-1307-3p&offsets|0|-2, m-66&10|-|103394300|103394322&offsets|0|-3]	iso-20-ESQ4QMRS		CAAAGTGATGTTCGTGCAGGTAG	not-itr	CAAAGTGATGTTCGTGCAGGTAG	na-23-20X4YWPK0H		CAAAGTGCTGTTCGTGCAGGTGG	isomiR	exclusive~CAAAGTGCTGTTCGTGCAGGTGG~wildtype+G(s)~hsa-29-250.1&WithFlank&7|-|100093770|100093843@7.27.21(+2G)~[MIMAT0000093&hsa-miR-93-5p&offsets|0|-2(+2G), m-29&7|-|100093815|100093837&offsets|0|-2(+2G)]	iso-23-20XYYWPK04
ACAGTAGTCTGCACATTGGTTAT	isomiR	exclusive~ACAGTAGTCTGCACATTGGTTAT~wildtype+U(s)~hsa-86-46.1&WithFlank&1|-|172144549|172144620@46.67.22(+1U), hsa-85-47.1&WithFlank&19|-|10817424|10817497@48.69.22(+1U), hsa-155-47.1&WithFlank&9|-|128244740|128244811@46.67.22(+1U)~[MIMAT0000232&hsa-miR-199a-3p&offsets|0|0(+1U), m-46&1|-|172144555|172144575&offsets|0|+1(+1U)], [MIMAT0000232_1&hsa-miR-199a-3p&offsets|0|0(+1U), m-47&19|-|10817430|108…	iso-23-0317PFZ30I		ACTCGGCGTGGCGTCGGTCGTG	isomiR	exclusive~ACTCGGCGTGGCGTCGGTCGTG~wildtype~hsa-112-66.1&WithFlank&10|-|103394294|103394367@46.67.22~[MIMAT0005951&hsa-miR-1307-3p&offsets|0|0, m-66&10|-|103394300|103394322&offsets|0|-1]	iso-22-ESQ4QMRSP		CAAAGTGCAGTTCGTGCAGGTAG	not-itr	CAAAGTGCAGTTCGTGCAGGTAG	na-23-20XPYWPK0H		CAAAGTGCTGTTTGTGCAGGTAG	isomiR	snp~CAAAGTGCTGTTTGTGCAGGTAG~[COSN1084532]~[hsa-29-250.1&WithFlank&7|-|100093770|100093843]	iso-23-20XYZWPK0H
ACAGTAGTCTGCACATTGGTTATT	isomiR	exclusive~ACAGTAGTCTGCACATTGGTTATT~wildtype+U(s)~hsa-86-46.1&WithFlank&1|-|172144549|172144620@46.67.22(+2U), hsa-85-47.1&WithFlank&19|-|10817424|10817497@48.69.22(+2U), hsa-155-47.1&WithFlank&9|-|128244740|128244811@46.67.22(+2U)~[MIMAT0000232&hsa-miR-199a-3p&offsets|0|0(+2U), m-46&1|-|172144555|172144575&offsets|0|+1(+2U)], [MIMAT0000232_1&hsa-miR-199a-3p&offsets|0|0(+2U), m-47&19|-|10817430|10…	iso-24-0317PFZ3JE		ACTCGGCGTGGCGTCGGTCGTGG	isomiR	exclusive~ACTCGGCGTGGCGTCGGTCGTGG~wildtype~hsa-112-66.1&WithFlank&10|-|103394294|103394367@46.68.23~[MIMAT0005951&hsa-miR-1307-3p&offsets|0|+1, m-66&10|-|103394300|103394322&offsets|0|0]	iso-23-ESQ4QMRS04		CAAAGTGCCGTTCGTGCAGGTAG	not-itr	CAAAGTGCCGTTCGTGCAGGTAG	na-23-20XSYWPK0H		CACGCGGGAGACCGGGGTTCGATTCCCCGACGGGGAGCCA	tRF	exclusive~CACGCGGGAGACCGGGGTTCGATTCCCCGACGGGGAGCCA~3'-half~trna10_AspGTC_12_-_125424193_125424264@36.75.40, trna12_AspGTC_12_-_125411891_125411962@36.75.40, trna144_AspGTC_6_-_27551236_27551307@36.75.40, trna38_AspGTC_17_-_8125556_8125627@36.75.40, trna45_AspGTC_6_+_27447453_27447524@36.75.40, trna48_AspGTC_6_+_27471523_27471594@36.75.40, trna4_AspGTC_12_+_96429799_96429870@36.75.40, trna69_AspGT…	tRF-40-2VR008R959KUMKF6
ACAGTAGTCTGCACATTGGTTT	isomiR	exclusive~ACAGTAGTCTGCACATTGGTTT~wildtype+U(s)~hsa-86-46.1&WithFlank&1|-|172144549|172144620@46.66.21(+1U), hsa-85-47.1&WithFlank&19|-|10817424|10817497@48.68.21(+1U), hsa-155-47.1&WithFlank&9|-|128244740|128244811@46.66.21(+1U)~[MIMAT0000232&hsa-miR-199a-3p&offsets|0|-1(+1U), m-46&1|-|172144555|172144575&offsets|0|0(+1U)], [MIMAT0000232_1&hsa-miR-199a-3p&offsets|0|-1(+1U), m-47&19|-|10817430|108…	iso-22-0317PFZ3Q		ACTCGGCGTGGCGTCGGTCGTGGT	isomiR	exclusive~ACTCGGCGTGGCGTCGGTCGTGGT~wildtype~hsa-112-66.1&WithFlank&10|-|103394294|103394367@46.69.24~[MIMAT0005951&hsa-miR-1307-3p&offsets|0|+2, m-66&10|-|103394300|103394322&offsets|0|+1]	iso-24-ESQ4QMRSJZ		CAAAGTGCTGATCGTGCAGGTAG	not-itr	CAAAGTGCTGATCGTGCAGGTAG	na-23-20XYHWPK0H		CACTGCACTTGTCTCGGTCTGA	not-itr	CACTGCACTTGTCTCGGTCTGA	na-22-2Y2ZS9R7L
ACAGTGCATCACAGAACTTTGT	not-itr	ACAGTGCATCACAGAACTTTGT	na-22-03PM02EZN		ACTGGCTAGGGAAAATGATTGG	isomiR	exclusive~ACTGGCTAGGGAAAATGATTGG~wildtype~hsa-353-210.1&WithFlank&1|-|220200543|220200615@7.28.22~[MIMAT0005948&hsa-miR-664a-5p&offsets|0|-2, m-353&1|-|220200588|220200609&offsets|0|0]	iso-22-E84KOBXN4		CAAAGTGCTGCTCGTGCAGGTAG	not-itr	CAAAGTGCTGCTCGTGCAGGTAG	na-23-20XY4WPK0H		CAGCAGCACGTAAATATTGGCG	not-itr	CAGCAGCACGTAAATATTGGCG	na-22-JFPHUEI8K
ACCACAGGGTAGAACCACGG	isomiR	exclusive~ACCACAGGGTAGAACCACGG~wildtype~hsa-173-45.1&WithFlank&16|+|69933097|69933170@47.66.20~[MIMAT0004597&hsa-miR-140-3p&offsets|+1|0, m-45&16|+|69933143|69933164&offsets|0|-2]	iso-20-0513FD28		AGACAGCAGGACGGTGG	rRF	AGACAGCAGGACGGTGG~clustered_U13369.1_+_-50_13364_Gonz45S_45S_50ntFlanks@9931.9947.17, hg38_21_+_8205938_8219352_RNA45SN2_45S_50ntFlanks@9905.9921.17, hg38_21_+_8388985_8402393_RNA45SN3_45S_50ntFlanks@9892.9908.17, hg38_21_+_8433172_8446622_RNA45SN1_45S_50ntFlanks@9934.9950.17, unplaced_AL353644.34_+_122223_135695_RNA45SN4_45S_50ntFlanks@9941.9957.17, unplaced_AL592188.60_+_105374_118830_RNA45SN5_…	rRF-17-FFPKE34		CAAAGTGCTGTCCGTGCAGGTAG	not-itr	CAAAGTGCTGTCCGTGCAGGTAG	na-23-20XY8WPK0H		CATCGCACTTGTCTCGGTCTGA	not-itr	CATCGCACTTGTCTCGGTCTGA	na-22-JS2ZS9R7L
ACCACAGGGTAGAACCACGGA	isomiR	exclusive~ACCACAGGGTAGAACCACGGA~wildtype~hsa-173-45.1&WithFlank&16|+|69933097|69933170@47.67.21~[MIMAT0004597&hsa-miR-140-3p&offsets|+1|+1, m-45&16|+|69933143|69933164&offsets|0|-1]	iso-21-0513FD28B		AGACCCTGTTGAGCTTG	rRF	AGACCCTGTTGAGCTTG~clustered_U13369.1_+_-50_13364_Gonz45S_45S_50ntFlanks@11869.11885.17, hg38_21_+_8205938_8219352_RNA45SN2_45S_50ntFlanks@11841.11857.17, hg38_21_+_8388985_8402393_RNA45SN3_45S_50ntFlanks@11832.11848.17, hg38_21_+_8433172_8446622_RNA45SN1_45S_50ntFlanks@11877.11893.17, unplaced_AL353644.34_+_122223_135695_RNA45SN4_45S_50ntFlanks@11894.11910.17, unplaced_AL592188.60_+_105374_118830…	rRF-17-F1NN5IP		CAAAGTGCTGTTCATGCAGGTAG	not-itr	CAAAGTGCTGTTCATGCAGGTAG	na-23-20XYYQPK0H		CATGGCCGTTCTTAGTTGG	rRF	CATGGCCGTTCTTAGTTGG~clustered_U13369.1_+_-50_13364_Gonz45S_45S_50ntFlanks@5037.5055.19, hg38_21_+_8205938_8219352_RNA45SN2_45S_50ntFlanks@5024.5042.19, hg38_21_+_8388985_8402393_RNA45SN3_45S_50ntFlanks@5012.5030.19, hg38_21_+_8433172_8446622_RNA45SN1_45S_50ntFlanks@5035.5053.19, unplaced_AL353644.34_+_122223_135695_RNA45SN4_45S_50ntFlanks@5039.5057.19, unplaced_AL592188.60_+_105374_118830_RNA45SN…	rRF-19-J83NNPK4
ACCACAGGGTAGAACCACGGAA	isomiR	exclusive~ACCACAGGGTAGAACCACGGAA~wildtype+A(s)~hsa-173-45.1&WithFlank&16|+|69933097|69933170@47.67.21(+1A)~[MIMAT0004597&hsa-miR-140-3p&offsets|+1|+1(+1A), m-45&16|+|69933143|69933164&offsets|0|-1(+1A)]	iso-22-0513FD28F		AGACGATCAGATACCG	rRF	AGACGATCAGATACCG~clustered_U13369.1_+_-50_13364_Gonz45S_45S_50ntFlanks@4756.4771.16, hg38_21_+_8205938_8219352_RNA45SN2_45S_50ntFlanks@4743.4758.16, hg38_21_+_8388985_8402393_RNA45SN3_45S_50ntFlanks@4731.4746.16, hg38_21_+_8433172_8446622_RNA45SN1_45S_50ntFlanks@4754.4769.16, unplaced_AL353644.34_+_122223_135695_RNA45SN4_45S_50ntFlanks@4758.4773.16, unplaced_AL592188.60_+_105374_118830_RNA45SN5_4…	rRF-16-FHHPH10		CAAAGTGCTGTTCGAGCAGGTAG	not-itr	CAAAGTGCTGTTCGAGCAGGTAG	na-23-20XYYUPK0H		CATTGCACCTGTCTCGGTCTGA	not-itr	CATTGCACCTGTCTCGGTCTGA	na-22-JY27S9R7L
ACCACAGGGTAGAACCACGGAAA	isomiR	exclusive~ACCACAGGGTAGAACCACGGAAA~wildtype+A(s)~hsa-173-45.1&WithFlank&16|+|69933097|69933170@47.67.21(+2A)~[MIMAT0004597&hsa-miR-140-3p&offsets|+1|+1(+2A), m-45&16|+|69933143|69933164&offsets|0|-1(+2A)]	iso-23-0513FD286		AGCAGCACGTAAATATTGGCG	isomiR	exclusive~AGCAGCACGTAAATATTGGCG~wildtype~hsa-62-415.1&WithFlank&13|-|50048979|50049054@8.28.21, hsa-61-252.1&WithFlank&3|+|160404748|160404822@8.28.21~[MIMAT0000069&hsa-miR-16-5p&offsets|+1|0, m-62&13|-|50049027|50049048&offsets|+1|0], [MIMAT0000069_1&hsa-miR-16-5p&offsets|+1|0, m-61&3|+|160404754|160404775&offsets|+1|0]	iso-21-FP2WBLZJ0		CAAAGTGCTGTTCGCGCAGGTAG	not-itr	CAAAGTGCTGTTCGCGCAGGTAG	na-23-20XYYVPK0H		CATTGCACTTGCCTCGGTCTGA	not-itr	CATTGCACTTGCCTCGGTCTGA	na-22-JY2ZP9R7L
ACCACAGGGTAGAACCACGGAC	isomiR	exclusive~ACCACAGGGTAGAACCACGGAC~wildtype~hsa-173-45.1&WithFlank&16|+|69933097|69933170@47.68.22~[MIMAT0004597&hsa-miR-140-3p&offsets|+1|+2, m-45&16|+|69933143|69933164&offsets|0|0]	iso-22-0513FD281		AGCAGCATTGTACAGGGC	isomiR	exclusive~AGCAGCATTGTACAGGGC~wildtype~hsa-78.1&WithFlank&10|-|89592735|89592833@56.73.18, hsa-481-12.1&WithFlank&20|+|3917498|3917569@44.61.18, hsa-13.1&WithFlank&5|-|168560898|168560979@54.71.18, hsa-2826.1&WithFlank&10|-|89592741|89592821@44.61.18, hsa-2698.1&WithFlank&5|-|168560890|168560969@44.61.18, hsa-44219-44220.1&WithFlank&5|-|168560902|168560967@42.59.18~[MIMAT0000104&hsa-miR-107&offset…	iso-18-FPJYUPD9		CAAAGTGCTGTTCGTGCAGGCAG	not-itr	CAAAGTGCTGTTCGTGCAGGCAG	na-23-20XYYWPKDH		CATTGCACTTGTCCCGGCCTGT	not-itr	CATTGCACTTGTCCCGGCCTGT	na-22-JY2ZSR67N
ACCACAGGGTAGAACCACGGACA	isomiR	exclusive~ACCACAGGGTAGAACCACGGACA~wildtype~hsa-173-45.1&WithFlank&16|+|69933097|69933170@47.69.23~[MIMAT0004597&hsa-miR-140-3p&offsets|+1|+3, m-45&16|+|69933143|69933164&offsets|0|+1]	iso-23-0513FD28U		AGCAGCATTGTACAGGGCT	isomiR	exclusive~AGCAGCATTGTACAGGGCT~wildtype~hsa-78.1&WithFlank&10|-|89592735|89592833@56.74.19, hsa-481-12.1&WithFlank&20|+|3917498|3917569@44.62.19, hsa-13.1&WithFlank&5|-|168560898|168560979@54.72.19, hsa-2826.1&WithFlank&10|-|89592741|89592821@44.62.19, hsa-2698.1&WithFlank&5|-|168560890|168560969@44.62.19, hsa-44219-44220.1&WithFlank&5|-|168560902|168560967@42.60.19~[MIMAT0000104&hsa-miR-107&offse…	iso-19-FPJYUPIW		CAAAGTGCTGTTCGTGCAGGTAA	isomiR	exclusive~CAAAGTGCTGTTCGTGCAGGTAA~wildtype+A(s)~hsa-29-250.1&WithFlank&7|-|100093770|100093843@7.28.22(+1A)~[MIMAT0000093&hsa-miR-93-5p&offsets|0|-1(+1A), m-29&7|-|100093815|100093837&offsets|0|-1(+1A)]	iso-23-20XYYWPK0F		CATTGCACTTGTCCCGGTCTGA	not-itr	CATTGCACTTGTCCCGGTCTGA	na-22-JY2ZSRR7L
ACCACAGGGTAGAACCACGGACG	isomiR	exclusive~ACCACAGGGTAGAACCACGGACG~wildtype+G(s)~hsa-173-45.1&WithFlank&16|+|69933097|69933170@47.68.22(+1G)~[MIMAT0004597&hsa-miR-140-3p&offsets|+1|+2(+1G), m-45&16|+|69933143|69933164&offsets|0|0(+1G)]	iso-23-0513FD288		AGCAGCATTGTACAGGGCTAT	isomiR	exclusive~AGCAGCATTGTACAGGGCTAT~wildtype~hsa-78.1&WithFlank&10|-|89592735|89592833@56.76.21, hsa-481-12.1&WithFlank&20|+|3917498|3917569@44.64.21, hsa-13.1&WithFlank&5|-|168560898|168560979@54.74.21, hsa-2826.1&WithFlank&10|-|89592741|89592821@44.64.21, hsa-2698.1&WithFlank&5|-|168560890|168560969@44.64.21, hsa-44219-44220.1&WithFlank&5|-|168560902|168560967@42.62.21~[MIMAT0000104&hsa-miR-107&off…	iso-21-FPJYUP6XE		CAAAGTGCTGTTCGTGCAGGTAGA	isomiR	exclusive~CAAAGTGCTGTTCGTGCAGGTAGA~wildtype+A(s)~hsa-29-250.1&WithFlank&7|-|100093770|100093843@7.29.23(+1A)~[MIMAT0000093&hsa-miR-93-5p&offsets|0|0(+1A), m-29&7|-|100093815|100093837&offsets|0|0(+1A)]	iso-24-20XYYWPK2X		CATTGCACTTGTCTCGGTCCGA	not-itr	CATTGCACTTGTCTCGGTCCGA	na-22-JY2ZS9RRL
ACCACAGGGTAGAACCACGGAT	isomiR	exclusive~ACCACAGGGTAGAACCACGGAT~wildtype+U(s)~hsa-173-45.1&WithFlank&16|+|69933097|69933170@47.67.21(+1U)~[MIMAT0004597&hsa-miR-140-3p&offsets|+1|+1(+1U), m-45&16|+|69933143|69933164&offsets|0|-1(+1U)]	iso-22-0513FD28I		AGCAGGACGGTGGCCATGGAAGTCGGAATCCGCTAAGGAGTGTG	rRF	AGCAGGACGGTGGCCATGGAAGTCGGAATCCGCTAAGGAGTGTG~clustered_U13369.1_+_-50_13364_Gonz45S_45S_50ntFlanks@9935.9978.44, hg38_21_+_8205938_8219352_RNA45SN2_45S_50ntFlanks@9909.9952.44, hg38_21_+_8388985_8402393_RNA45SN3_45S_50ntFlanks@9896.9939.44, hg38_21_+_8433172_8446622_RNA45SN1_45S_50ntFlanks@9938.9981.44, unplaced_AL353644.34_+_122223_135695_RNA45SN4_45S_50ntFlanks@9945.9988.44, unplaced_AL592188.6…	rRF-44-FPO891I21SOMLX10K0		CAAAGTGCTGTTCGTGCGGGTAG	not-itr	CAAAGTGCTGTTCGTGCGGGTAG	na-23-20XYYWQK0H		CATTGCACTTGTCTCGGTCTGG	isomiR	exclusive~CATTGCACTTGTCTCGGTCTGG~wildtype+G(s)~hsa-572-23.1&WithFlank&7|-|100093565|100093636@45.65.21(+1G)~[MIMAT0000081&hsa-miR-25-3p&offsets|0|-1(+1G), m-23&7|-|100093571|100093592&offsets|0|-1(+1G)]	iso-22-JY2ZS9R74
ACCACTGACCGTTGACTGTACC	isomiR	exclusive~ACCACTGACCGTTGACTGTACC~wildtype~hsa-32-71.1&WithFlank&9|+|124692474|124692545@45.66.22~[MIMAT0004558&hsa-miR-181a-2-3p&offsets|0|0, m-71&9|+|124692518|124692539&offsets|0|0]	iso-22-05X17UNLJ		AGCGGAGGAAAAGAAACT	rRF	AGCGGAGGAAAAGAAACT~clustered_U13369.1_+_-50_13364_Gonz45S_45S_50ntFlanks@8035.8052.18, hg38_21_+_8205938_8219352_RNA45SN2_45S_50ntFlanks@8001.8018.18, hg38_21_+_8388985_8402393_RNA45SN3_45S_50ntFlanks@7992.8009.18	rRF-18-F81BDBW		CAAAGTGCTGTTCGTGTAGGTAG	not-itr	CAAAGTGCTGTTCGTGTAGGTAG	na-23-20XYYWSK0H		CATTGCGCTTGTCTCGGTCTGA	not-itr	CATTGCGCTTGTCTCGGTCTGA	na-22-JYLZS9R7L
ACCCTGCTCGCTGCGCCA	tRF	exclusive~ACCCTGCTCGCTGCGCCA~3'-tRF~trna2_SerTGA_10_+_69524261_69524342@68.85.18	tRF-18-07QSNHD2		AGCTACATCTGGCTACTGGGT	isomiR	exclusive~AGCTACATCTGGCTACTGGGT~wildtype~hsa-385-140.1&WithFlank&X|-|45747027|45747100@45.65.21~[MIMAT0000279&hsa-miR-222-3p&offsets|0|0, m-140&X|-|45747033|45747056&offsets|0|-3]	iso-21-FXJ76XNKE		CAACGGAAACCCAAAAGCAGCTG	not-itr	CAACGGAAACCCAAAAGCAGCTG	na-23-2HODKBFPDP		CATTGGTCGTGGTTGTAGTCCGTGCGAGAATACCA	tRF	exclusive~CATTGGTCGTGGTTGTAGTCCGTGCGAGAATACCA~3'-tRF~trnaMT_GluTTC_MT_-_14674_14742@38.72.35, trnalookalike8_GluTTC_5_-_93905172_93905240@38.72.35	tRF-35-JYSWRYVMMV5BU6
ACCCTGCTCGCTGCGCCATT	not-itr	ACCCTGCTCGCTGCGCCATT	na-20-07QSNHKN		AGCTACATCTGGCTACTGGGTCT	isomiR	exclusive~AGCTACATCTGGCTACTGGGTCT~wildtype~hsa-385-140.1&WithFlank&X|-|45747027|45747100@45.67.23~[MIMAT0000279&hsa-miR-222-3p&offsets|0|+2, m-140&X|-|45747033|45747056&offsets|0|-1]	iso-23-FXJ76XNK03		CAACGGAACCCCAAAAGCAGCTG	not-itr	CAACGGAACCCCAAAAGCAGCTG	na-23-2HO1KBFPDP		CCCAGTGCTCTGAATGTCAAAGTG	rRF	CCCAGTGCTCTGAATGTCAAAGTG~clustered_U13369.1_+_-50_13364_Gonz45S_45S_50ntFlanks@11662.11685.24, hg38_21_+_8205938_8219352_RNA45SN2_45S_50ntFlanks@11634.11657.24, hg38_21_+_8388985_8402393_RNA45SN3_45S_50ntFlanks@11625.11648.24, hg38_21_+_8433172_8446622_RNA45SN1_45S_50ntFlanks@11670.11693.24, unplaced_AL353644.34_+_122223_135695_RNA45SN4_45S_50ntFlanks@11687.11710.24, unplaced_AL592188.60_+_105374…	rRF-24-KPX9XESOF0
ACCCTGTAGATCCGAATTTGTGT	isomiR	exclusive~ACCCTGTAGATCCGAATTTGTGT~wildtype~hsa-18-468.1&WithFlank&17|-|48579859|48579932@8.30.23~[MIMAT0000253&hsa-miR-10a-5p&offsets|+1|+1, m-18&17|-|48579905|48579926&offsets|+1|+2]	iso-23-07S28UIY0N		AGCTACATCTGGCTACTGGGTCTC	isomiR	exclusive~AGCTACATCTGGCTACTGGGTCTC~wildtype~hsa-385-140.1&WithFlank&X|-|45747027|45747100@45.68.24~[MIMAT0000279&hsa-miR-222-3p&offsets|0|+3, m-140&X|-|45747033|45747056&offsets|0|0]	iso-24-FXJ76XNKJ5		CAACGGAATCACAAAAGCAGCTG	not-itr	CAACGGAATCACAAAAGCAGCTG	na-23-2HOM0BFPDP		CCCCCCACAGCTAAATTTGACTGGCTT	not-itr	CCCCCCACAGCTAAATTTGACTGGCTT	na-27-KR2P4BZUNJQ
ACCGGGTGCTGTAGGCTTT	rRF	ACCGGGTGCTGTAGGCTTT~hg38_1_-_228634819_228635039_RNA5S12_5S_50ntFlanks@153.171.19	rRF-19-087ISKHQ		AGCTACATTGTCTGCTGGGT	isomiR	exclusive~AGCTACATTGTCTGCTGGGT~wildtype~hsa-405-91.1&WithFlank&X|-|45746175|45746248@47.66.20~[MIMAT0000278&hsa-miR-221-3p&offsets|0|-3, m-91&X|-|45746181|45746202&offsets|0|-2]	iso-20-FXJYWV93		CAACGGAATCCCAAAAGCAGCA	isomiR	exclusive~CAACGGAATCCCAAAAGCAGCA~wildtype+A(s)~hsa-48-413.1&WithFlank&3|-|49020625|49020700@7.27.21(+1A)~[MIMAT0000440&hsa-miR-191-5p&offsets|0|-2(+1A), m-48&3|-|49020672|49020694&offsets|0|-2(+1A)]	iso-22-2HOMKBFP2		CCCCCCACCGCTAAATTTGACTGGCTT	not-itr	CCCCCCACCGCTAAATTTGACTGGCTT	na-27-KR2S4BZUNJQ
ACCTGGCATACAATGTAGATTTCT	isomiR	exclusive~ACCTGGCATACAATGTAGATTTCT~wildtype~hsa-405-91.1&WithFlank&X|-|45746175|45746248@7.30.24~[MIMAT0004568&hsa-miR-221-5p&offsets|0|+2, m-405&X|-|45746220|45746242&offsets|0|+1]	iso-24-0YPL24VEK3		AGCTACATTGTCTGCTGGGTT	isomiR	exclusive~AGCTACATTGTCTGCTGGGTT~wildtype~hsa-405-91.1&WithFlank&X|-|45746175|45746248@47.67.21~[MIMAT0000278&hsa-miR-221-3p&offsets|0|-2, m-91&X|-|45746181|45746202&offsets|0|-1]	iso-21-FXJYWV93E		CAACGGAATCCCAAAAGCAGCAG	not-itr	CAACGGAATCCCAAAAGCAGCAG	na-23-2HOMKBFPDH		CCCCCCACTACTAAATTTGACTGGCTT	not-itr	CCCCCCACTACTAAATTTGACTGGCTT	na-27-KR2X4BZUNJQ
ACGCCTGTCTGAGCGTCGCT	rRF	ACGCCTGTCTGAGCGTCGCT~clustered_U13369.1_+_-50_13364_Gonz45S_45S_50ntFlanks@6809.6828.20, hg38_21_+_8205938_8219352_RNA45SN2_45S_50ntFlanks@6770.6789.20, hg38_21_+_8388985_8402393_RNA45SN3_45S_50ntFlanks@6758.6777.20, hg38_21_+_8433172_8446622_RNA45SN1_45S_50ntFlanks@6787.6806.20, unplaced_AL353644.34_+_122223_135695_RNA45SN4_45S_50ntFlanks@6790.6809.20, unplaced_AL592188.60_+_105374_118830_RNA45S…	rRF-20-E1975HWI		AGCTACATTGTCTGCTGGGTTTCTTTT	isomiR	exclusive~AGCTACATTGTCTGCTGGGTTTCTTTT~wildtype+U(s)~hsa-405-91.1&WithFlank&X|-|45746175|45746248@47.69.23(+4U)~[MIMAT0000278&hsa-miR-221-3p&offsets|0|0(+4U), m-91&X|-|45746181|45746202&offsets|0|+1(+4U)]	iso-27-FXJYWV93YZQ		CAACGGAATCCCAAAAGCAGCC	isomiR	exclusive~CAACGGAATCCCAAAAGCAGCC~wildtype+C(s)~hsa-48-413.1&WithFlank&3|-|49020625|49020700@7.27.21(+1C)~[MIMAT0000440&hsa-miR-191-5p&offsets|0|-2(+1C), m-48&3|-|49020672|49020694&offsets|0|-2(+1C)]	iso-22-2HOMKBFPJ		CCCCCCACTGCCAAATTTGACTGGCTT	not-itr	CCCCCCACTGCCAAATTTGACTGGCTT	na-27-KR2YKBZUNJQ
ACTAGACTGAAGCTCCTTGAGGT	isomiR	ambiguous~ACTAGACTGAAGCTCCTTGAGGT~wildtype+U(s)~hsa-75-30.1&WithFlank&8|-|140732581|140732649@42.63.22(+1U)~[MIMAT0000757&hsa-miR-151a-3p&offsets|-1|0(+1U), m-30&8|-|140732587|140732607&offsets|-1|0(+1U)]	iso-23-EPEUF9NUDZ		AGCTCGGTCTGAGGCCCCTCA	isomiR	exclusive~AGCTCGGTCTGAGGCCCCTCA~wildtype~hsa-141-100.1&WithFlank&17|+|30117089|30117159@43.63.21~[MIMAT0001340&hsa-miR-423-3p&offsets|0|-2, m-100&17|+|30117131|30117153&offsets|0|-2]	iso-21-F9R75JK9B		CAACGGAATCCCAAAAGCAGCCG	not-itr	CAACGGAATCCCAAAAGCAGCCG	na-23-2HOMKBFPDK		CCCCCCACTGCTAAACTTGACTGGCTT	not-itr	CCCCCCACTGCTAAACTTGACTGGCTT	na-27-KR2Y4BNUNJQ
ACTAGATTGTGAGCTCCTGGAG	isomiR	exclusive~ACTAGATTGTGAGCTCCTGGAG~wildtype~hsa-133-28.1&WithFlank&3|+|188688788|188688861@48.69.22~[MIMAT0004502&hsa-miR-28-3p&offsets|+1|+1, m-28&3|+|188688834|188688855&offsets|+1|+1]	iso-22-EPIW5I38H		AGCTCGGTCTGAGGCCCCTCAG	isomiR	exclusive~AGCTCGGTCTGAGGCCCCTCAG~wildtype~hsa-141-100.1&WithFlank&17|+|30117089|30117159@43.64.22~[MIMAT0001340&hsa-miR-423-3p&offsets|0|-1, m-100&17|+|30117131|30117153&offsets|0|-1]	iso-22-F9R75JK9H		CAACGGAATCCCAAAAGCAGCTA	isomiR	exclusive~CAACGGAATCCCAAAAGCAGCTA~wildtype+A(s)~hsa-48-413.1&WithFlank&3|-|49020625|49020700@7.28.22(+1A)~[MIMAT0000440&hsa-miR-191-5p&offsets|0|-1(+1A), m-48&3|-|49020672|49020694&offsets|0|-1(+1A)]	iso-23-2HOMKBFPDO		CCCCCCACTGCTAAATCTGACTGGCTT	not-itr	CCCCCCACTGCTAAATCTGACTGGCTT	na-27-KR2Y4BWUNJQ
ACTAGATTGTGAGCTCCTGGAGT	isomiR	exclusive~ACTAGATTGTGAGCTCCTGGAGT~wildtype+U(s)~hsa-133-28.1&WithFlank&3|+|188688788|188688861@48.69.22(+1U)~[MIMAT0004502&hsa-miR-28-3p&offsets|+1|+1(+1U), m-28&3|+|188688834|188688855&offsets|+1|+1(+1U)]	iso-23-EPIW5I38Z		AGCTCGGTCTGAGGCCCCTCAGA	isomiR	exclusive~AGCTCGGTCTGAGGCCCCTCAGA~wildtype+A(s)~hsa-141-100.1&WithFlank&17|+|30117089|30117159@43.64.22(+1A)~[MIMAT0001340&hsa-miR-423-3p&offsets|0|-1(+1A), m-100&17|+|30117131|30117153&offsets|0|-1(+1A)]	iso-23-F9R75JK9X		CAACGGAATCCCAAAAGCAGCTAT	isomiR	snp~CAACGGAATCCCAAAAGCAGCTAT~[COSN19769266]~[hsa-48-413.1&WithFlank&3|-|49020625|49020700]	iso-24-2HOMKBFPHI		CCCCCCACTGCTAAATTAGACTGGCTT	not-itr	CCCCCCACTGCTAAATTAGACTGGCTT	na-27-KR2Y4BY2NJQ
ACTCCAGCCCCACAGCCTCAGC	isomiR	exclusive~ACTCCAGCCCCACAGCCTCAGC~wildtype~hsa-955-286.1&WithFlank&X|-|119646757|119646826@43.64.22~[MIMAT0003888&hsa-miR-766-3p&offsets|0|0, m-286&X|-|119646763|119646784&offsets|0|0]	iso-22-ERFR2P36M		AGCTCGGTCTGAGGCCCCTCAGT	isomiR	exclusive~AGCTCGGTCTGAGGCCCCTCAGT~wildtype~hsa-141-100.1&WithFlank&17|+|30117089|30117159@43.65.23~[MIMAT0001340&hsa-miR-423-3p&offsets|0|0, m-100&17|+|30117131|30117153&offsets|0|0]	iso-23-F9R75JK9Z		CAACGGAATCCCAAAAGCAGCTGC	isomiR	exclusive~CAACGGAATCCCAAAAGCAGCTGC~wildtype+C(s)~hsa-48-413.1&WithFlank&3|-|49020625|49020700@7.29.23(+1C)~[MIMAT0000440&hsa-miR-191-5p&offsets|0|0(+1C), m-48&3|-|49020672|49020694&offsets|0|0(+1C)]	iso-24-2HOMKBFPHM		CCCCCCACTGCTAAATTCGACTGGCTT	not-itr	CCCCCCACTGCTAAATTCGACTGGCTT	na-27-KR2Y4BYUNJQ
ACTCGGCGTGGCGTCGGTCGT	isomiR	exclusive~ACTCGGCGTGGCGTCGGTCGT~wildtype~hsa-112-66.1&WithFlank&10|-|103394294|103394367@46.66.21~[MIMAT0005951&hsa-miR-1307-3p&offsets|0|-1, m-66&10|-|103394300|103394322&offsets|0|-2]	iso-21-ESQ4QMRSE		AGCTCGGTCTGAGGCCCCTCAGTA	isomiR	exclusive~AGCTCGGTCTGAGGCCCCTCAGTA~wildtype+A(s)~hsa-141-100.1&WithFlank&17|+|30117089|30117159@43.65.23(+1A)~[MIMAT0001340&hsa-miR-423-3p&offsets|0|0(+1A), m-100&17|+|30117131|30117153&offsets|0|0(+1A)]	iso-24-F9R75JK9FB		CAACGGAATCCCAAAAGCGGCTG	not-itr	CAACGGAATCCCAAAAGCGGCTG	na-23-2HOMKBF8DP		CCCCCCACTGCTAAATTTGACAGGCTT	not-itr	CCCCCCACTGCTAAATTTGACAGGCTT	na-27-KR2Y4BZUJJQ
ACTCGGCGTGGCGTCGGTCGTGGTT	isomiR	exclusive~ACTCGGCGTGGCGTCGGTCGTGGTT~wildtype+U(s)~hsa-112-66.1&WithFlank&10|-|103394294|103394367@46.69.24(+1U)~[MIMAT0005951&hsa-miR-1307-3p&offsets|0|+2(+1U), m-66&10|-|103394300|103394322&offsets|0|+1(+1U)]	iso-25-ESQ4QMRS9N		AGCTCGGTCTGAGGCCCCTCAGTT	isomiR	exclusive~AGCTCGGTCTGAGGCCCCTCAGTT~wildtype+U(s)~hsa-141-100.1&WithFlank&17|+|30117089|30117159@43.65.23(+1U)~[MIMAT0001340&hsa-miR-423-3p&offsets|0|0(+1U), m-100&17|+|30117131|30117153&offsets|0|0(+1U)]	iso-24-F9R75JK9FE		CAACGGAATCCCAAAGGCAGCTG	not-itr	CAACGGAATCCCAAAGGCAGCTG	na-23-2HOMKB6PDP		CCCCCCACTGCTAAATTTGACCGGCTT	not-itr	CCCCCCACTGCTAAATTTGACCGGCTT	na-27-KR2Y4BZU3JQ
ACTCGGCGTGGCGTCGGTCGTGT	isomiR	exclusive~ACTCGGCGTGGCGTCGGTCGTGT~wildtype+U(s)~hsa-112-66.1&WithFlank&10|-|103394294|103394367@46.67.22(+1U)~[MIMAT0005951&hsa-miR-1307-3p&offsets|0|0(+1U), m-66&10|-|103394300|103394322&offsets|0|-1(+1U)]	iso-23-ESQ4QMRS0N		AGCTCGGTCTGAGGCCCCTCAGTTT	isomiR	exclusive~AGCTCGGTCTGAGGCCCCTCAGTTT~wildtype+U(s)~hsa-141-100.1&WithFlank&17|+|30117089|30117159@43.65.23(+2U)~[MIMAT0001340&hsa-miR-423-3p&offsets|0|0(+2U), m-100&17|+|30117131|30117153&offsets|0|0(+2U)]	iso-25-F9R75JK91Z		CAACGGAATCCCAAGAGCAGCTG	not-itr	CAACGGAATCCCAAGAGCAGCTG	na-23-2HOMK0FPDP		CCCCCCACTGCTAAATTTGACTGGCCT	not-itr	CCCCCCACTGCTAAATTTGACTGGCCT	na-27-KR2Y4BZUNJ3
ACTCTTTCCCTGTTGCACTACT	isomiR	exclusive~ACTCTTTCCCTGTTGCACTACT~wildtype~hsa-234-205.1&WithFlank&22|+|21653310|21653381@7.28.22~[MIMAT0004680&hsa-miR-130b-5p&offsets|0|+1, m-234&22|+|21653316|21653337&offsets|0|0]	iso-22-E7YR9Y2X3		AGGAAACTCTGGTGG	not-itr	AGGAAACTCTGGTGG	na-15-1BE7R8		CAACGGAATCCCGAAAGCAGCTG	not-itr	CAACGGAATCCCGAAAGCAGCTG	na-23-2HOM3BFPDP		CCCCCCACTGCTAAATTTGACTGGCTC	not-itr	CCCCCCACTGCTAAATTTGACTGGCTC	na-27-KR2Y4BZUNJ5
ACTGGCTAGGGAAAATGATTGGA	isomiR	exclusive~ACTGGCTAGGGAAAATGATTGGA~wildtype~hsa-353-210.1&WithFlank&1|-|220200543|220200615@7.29.23~[MIMAT0005948&hsa-miR-664a-5p&offsets|0|-1, m-353&1|-|220200588|220200609&offsets|0|+1]	iso-23-E84KOBXNDX		AGGAATTGACGGAAGGG	rRF	AGGAATTGACGGAAGGG~clustered_U13369.1_+_-50_13364_Gonz45S_45S_50ntFlanks@4902.4918.17, hg38_21_+_8205938_8219352_RNA45SN2_45S_50ntFlanks@4889.4905.17, hg38_21_+_8388985_8402393_RNA45SN3_45S_50ntFlanks@4877.4893.17, hg38_21_+_8433172_8446622_RNA45SN1_45S_50ntFlanks@4900.4916.17, unplaced_AL353644.34_+_122223_135695_RNA45SN4_45S_50ntFlanks@4904.4920.17, unplaced_AL592188.60_+_105374_118830_RNA45SN5_…	rRF-17-1BZD604		CAACGGAGTCCCAAAAGCAGCTG	not-itr	CAACGGAGTCCCAAAAGCAGCTG	na-23-2H5MKBFPDP		CCCCCCACTGCTAAATTTGGCTGGCTT	not-itr	CCCCCCACTGCTAAATTTGGCTGGCTT	na-27-KR2Y4BZ8NJQ
ACTGGTGCGGACCAGGGGAAT	rRF	ACTGGTGCGGACCAGGGGAAT~clustered_U13369.1_+_-50_13364_Gonz45S_45S_50ntFlanks@11574.11594.21, hg38_21_+_8205938_8219352_RNA45SN2_45S_50ntFlanks@11546.11566.21, hg38_21_+_8388985_8402393_RNA45SN3_45S_50ntFlanks@11537.11557.21, hg38_21_+_8433172_8446622_RNA45SN1_45S_50ntFlanks@11582.11602.21, unplaced_AL353644.34_+_122223_135695_RNA45SN4_45S_50ntFlanks@11599.11619.21, unplaced_AL592188.60_+_105374_11…	rRF-21-E8X80PRBE		AGGGAACGGGCTTGG	not-itr	AGGGAACGGGCTTGG	na-15-12EKN8		CAACGGGATCCCAAAAGCAGCTG	not-itr	CAACGGGATCCCAAAAGCAGCTG	na-23-2H6MKBFPDP		CCCCCCACTGCTAAGTTTGACTGGCTT	not-itr	CCCCCCACTGCTAAGTTTGACTGGCTT	na-27-KR2Y40ZUNJQ
AGAAGCATTGTACAGGGCTATGA	not-itr	AGAAGCATTGTACAGGGCTATGA	na-23-F0JYUP6X0L		AGGGAACGTGAGCTGG	rRF	AGGGAACGTGAGCTGG~clustered_U13369.1_+_-50_13364_Gonz45S_45S_50ntFlanks@12467.12482.16, hg38_21_+_8205938_8219352_RNA45SN2_45S_50ntFlanks@12448.12463.16, hg38_21_+_8388985_8402393_RNA45SN3_45S_50ntFlanks@12439.12454.16, hg38_21_+_8433172_8446622_RNA45SN1_45S_50ntFlanks@12484.12499.16, unplaced_AL353644.34_+_122223_135695_RNA45SN4_45S_50ntFlanks@12501.12516.16, unplaced_AL592188.60_+_105374_118830_…	rRF-16-12E4FY0		CAAGGTGCTGTTCGTGCAGGTAG	not-itr	CAAGGTGCTGTTCGTGCAGGTAG	na-23-2KXYYWPK0H		CCCCCCACTGCTAGATTTGACTGGCTT	not-itr	CCCCCCACTGCTAGATTTGACTGGCTT	na-27-KR2Y42ZUNJQ
AGAGAACTGAATTCCATGGGTT	not-itr	AGAGAACTGAATTCCATGGGTT	na-22-F2EUIRIKQ		AGGGAACGTGAGCTGGG	rRF	AGGGAACGTGAGCTGGG~clustered_U13369.1_+_-50_13364_Gonz45S_45S_50ntFlanks@12467.12483.17, hg38_21_+_8205938_8219352_RNA45SN2_45S_50ntFlanks@12448.12464.17, hg38_21_+_8388985_8402393_RNA45SN3_45S_50ntFlanks@12439.12455.17, hg38_21_+_8433172_8446622_RNA45SN1_45S_50ntFlanks@12484.12500.17, unplaced_AL353644.34_+_122223_135695_RNA45SN4_45S_50ntFlanks@12501.12517.17, unplaced_AL592188.60_+_105374_118830…	rRF-17-12E4FY4		CAGAGTGCTGTTCGTGCAGGTAG	not-itr	CAGAGTGCTGTTCGTGCAGGTAG	na-23-J0XYYWPK0H		CCCCCCACTGCTGAATTTGACTGGCTT	not-itr	CCCCCCACTGCTGAATTTGACTGGCTT	na-27-KR2YNBZUNJQ
AGAGAACTGAATTCCATGGGTTG	not-itr	AGAGAACTGAATTCCATGGGTTG	na-23-F2EUIRIK0P		AGGGGGAAAGTTCTATAGTCC	isomiR	exclusive~AGGGGGAAAGTTCTATAGTCC~wildtype~hsa-388-137.1&WithFlank&14|+|65471110|65471180@7.27.21, hsa-2691-137.1&WithFlank&14|-|65471108|65471178@7.27.21~[MIMAT0003294&hsa-miR-625-5p&offsets|0|0, m-388&14|+|65471116|65471137&offsets|0|-1], [TJU_CMC_MD2.ID00898.5p-miR&offsets|0|-3, m-2691&14|-|65471149|65471172&offsets|0|-3]	iso-21-1KO0YXVMD		CAGAGTTCTACAGTCCGACGATC	not-itr	CAGAGTTCTACAGTCCGACGATC	na-23-J0YXJMLHDD		CCCCCCCACTGCTAAATTTGACTGGCT	not-itr	CCCCCCCACTGCTAAATTTGACTGGCT	na-27-KRKIQOIYE83
AGAGGCTGGCCGTGATGAATTC	isomiR	exclusive~AGAGGCTGGCCGTGATGAATTC~wildtype~hsa-730-435.1&WithFlank&14|+|101055421|101055491@7.28.22~[MIMAT0002175&hsa-miR-485-5p&offsets|0|0, m-730&14|+|101055427|101055449&offsets|0|-1]	iso-22-FKNJMUXE5		AGGTCATCGTCAGGCT	not-itr	AGGTCATCGTCAGGCT	na-16-1MHWJJE		CAGCGGAATCCCAAAAGCAGCTG	not-itr	CAGCGGAATCCCAAAAGCAGCTG	na-23-JHOMKBFPDP		CCCCCCCACTGCTAAATTTGACTGGCTA	not-itr	CCCCCCCACTGCTAAATTTGACTGGCTA	na-28-KRKIQOIYE8DO
AGAGGTAGTAGATTGTATAGTT	not-itr	AGAGGTAGTAGATTGTATAGTT	na-22-FKVL5YVPQ		AGTAAGGTCAGCTAAATAAGCTATCGGGC	tRF	ambiguous~AGTAAGGTCAGCTAAATAAGCTATCGGGC~5'-half~trnaMT_MetCAT_MT_+_4402_4469@1.29.29	tRF-29-1OR6QOH04MI9		CATTGCACTTGTCTCGGCCTGA	not-itr	CATTGCACTTGTCTCGGCCTGA	na-22-JY2ZS967L		CCCCCCCACTGCTAAATTTGACTGGCTT	not-itr	CCCCCCCACTGCTAAATTTGACTGGCTT	na-28-KRKIQOIYE8DQ
AGAGGTAGTAGGTTGCATAGT	isomiR	exclusive~AGAGGTAGTAGGTTGCATAGT~wildtype~hsa-90-98.1&WithFlank&9|+|94178835|94178922@7.27.21~[MIMAT0000065&hsa-let-7d-5p&offsets|0|-1, m-90&9|+|94178841|94178862&offsets|0|-1]	iso-21-FKVLRYJPE		AGTAAGGTCAGCTAAATAAGCTATCGGGCCCATACCCCG	tRF	ambiguous~AGTAAGGTCAGCTAAATAAGCTATCGGGCCCATACCCCG~5'-tRF~trnaMT_MetCAT_MT_+_4402_4469@1.39.39	tRF-39-1OR6QOH04MR1J51K		CCACAGGGTAGAACCACGGACT	isomiR	exclusive~CCACAGGGTAGAACCACGGACT~wildtype+U(s)~hsa-173-45.1&WithFlank&16|+|69933097|69933170@48.68.21(+1U)~[MIMAT0004597&hsa-miR-140-3p&offsets|+2|+2(+1U), m-45&16|+|69933143|69933164&offsets|+1|0(+1U)]	iso-22-KFRLO1E23		CCCCCCCACTGCTAAATTTGACTGGCTTT	not-itr	CCCCCCCACTGCTAAATTTGACTGGCTTT	na-29-KRKIQOIYE8HQ
AGAGGTAGTAGGTTGCATAGTTT	isomiR	exclusive~AGAGGTAGTAGGTTGCATAGTTT~wildtype~hsa-90-98.1&WithFlank&9|+|94178835|94178922@7.29.23~[MIMAT0000065&hsa-let-7d-5p&offsets|0|+1, m-90&9|+|94178841|94178862&offsets|0|+1]	iso-23-FKVLRYJP0Q		AGTAAGGTCAGCTAAATAAGCTATCGGGCCCATACCCCGAAA	tRF	ambiguous~AGTAAGGTCAGCTAAATAAGCTATCGGGCCCATACCCCGAAA~5'-tRF~trnaMT_MetCAT_MT_+_4402_4469@1.42.42	tRF-42-1OR6QOH04MR1J5KUF		CCCCACTGCTAAATTTGACTGGCTT	not-itr	hg38_rmsk_HY4_UniqID724,hg38_rmsk_HY4_UniqID935,hg38_rmsk_HY4_UniqID453,RNY4P18-201_UniqID1639,hg38_rmsk_HY4_UniqID70,hg38_rmsk_HY4_UniqID321,hg38_rmsk_HY4_UniqID784,hg38_rmsk_HY4_UniqID958,hg38_rmsk_HY4_UniqID1074,hg38_rmsk_HY4_UniqID1818,hg38_rmsk_HY4_UniqID357,hg38_rmsk_HY4_UniqID1392,RNY4_UniqID13,RNY4P25-201_UniqID1372,Y_RNA.169-201_UniqID1824,Y_RNA.234-201_UniqID1566	yRF-25-K6NIBNXI6Z		CCCCCCGCTGCTAAATTTGACTGGCTT	not-itr	CCCCCCGCTGCTAAATTTGACTGGCTT	na-27-KRLY4BZUNJQ
AGAGGTAGTAGTTTGTACAGTT	not-itr	AGAGGTAGTAGTTTGTACAGTT	na-22-FKVL7YUPQ		AGTAATGCATGTAGCTTAGCAGTACTAATCATCCGTTCGG	not-itr	AGTAATGCATGTAGCTTAGCAGTACTAATCATCCGTTCGG	na-40-1OXQSJYJ15UMHSY8		CCCCCCACTGCAAAATTTGACTGGCTT	not-itr	CCCCCCACTGCAAAATTTGACTGGCTT	na-27-KR2Y2BZUNJQ		CCCCCTACTGCTAAATTTGACTGGCTT	not-itr	hg38_rmsk_HY4_UniqID860	yRF-27-KRUY4BZUNJQ
AGATCGACCGTGTTATATTCG	isomiR	exclusive~AGATCGACCGTGTTATATTCG~wildtype~hsa-442-393.1&WithFlank&14|+|101065600|101065667@7.27.21~[MIMAT0001621&hsa-miR-369-5p&offsets|0|-1, m-442&14|+|101065606|101065626&offsets|0|0]	iso-21-FMOS9XV90		AGTAATGCATGTAGCTTAGCAGTACTAATCATCCGTTCGGC	not-itr	AGTAATGCATGTAGCTTAGCAGTACTAATCATCCGTTCGGC	na-41-1OXQSJYJ15UMHSY8D		CCCCCCCACTGCTAAATTTGACTGGCTTA	not-itr	CCCCCCCACTGCTAAATTTGACTGGCTTA	na-29-KRKIQOIYE8HO		CCCCGGCATCTCCACCA	tRF	exclusive~CCCCGGCATCTCCACCA~3'-tRF~trna10_AlaCGC_6_+_26553731_26553802@59.75.17, trna119_AlaCGC_6_-_28641613_28641684@59.75.17, trna13_AlaCGC_2_+_157257281_157257352@59.75.17, trna13_AlaTGC_12_-_125406301_125406372@59.75.17, trna66_AlaTGC_6_+_28611222_28611293@59.75.17, trna8_AlaTGC_12_+_125424512_125424583@59.75.17, trna8_AlaTGC_5_+_180633868_180633939@59.75.17	tRF-17-KSPM852
AGCAGCATTGTACAGGGATATGA	not-itr	AGCAGCATTGTACAGGGATATGA	na-23-FPJYUP6L0L		AGTGACGCGCATGAATGG	rRF	AGTGACGCGCATGAATGG~clustered_U13369.1_+_-50_13364_Gonz45S_45S_50ntFlanks@11766.11783.18, hg38_21_+_8205938_8219352_RNA45SN2_45S_50ntFlanks@11738.11755.18, hg38_21_+_8388985_8402393_RNA45SN3_45S_50ntFlanks@11729.11746.18, hg38_21_+_8433172_8446622_RNA45SN1_45S_50ntFlanks@11774.11791.18, unplaced_AL353644.34_+_122223_135695_RNA45SN4_45S_50ntFlanks@11791.11808.18, unplaced_AL592188.60_+_105374_11883…	rRF-18-1ULVIB04		CCGTACCGTGAGTAATAATGCG	not-itr	CCGTACCGTGAGTAATAATGCG	na-22-3L341OU4K		CCCCTCACTGCTAAATTTGACTGGCTT	not-itr	RNY4P28-201_UniqID578,hg38_rmsk_HY4_UniqID1247,Y_RNA.227-201_UniqID1459	yRF-27-K72Y4BZUNJQ
AGCAGCATTGTACAGGGCTATCT	isomiR	exclusive~AGCAGCATTGTACAGGGCTATCT~wildtype+U(s)~hsa-78.1&WithFlank&10|-|89592735|89592833@56.77.22(+1U), hsa-2826.1&WithFlank&10|-|89592741|89592821@44.65.22(+1U)~[MIMAT0000104&hsa-miR-107&offsets|0|-1(+1U), m-78&10|-|89592758|89592778&offsets|0|+1(+1U)], [MIMAT0000104&hsa-miR-107&offsets|0|-1(+1U), m-78&10|-|89592758|89592778&offsets|0|+1(+1U)]	iso-23-FPJYUP6X03		ATAACAGGTCTGTGATG	rRF	ATAACAGGTCTGTGATG~clustered_U13369.1_+_-50_13364_Gonz45S_45S_50ntFlanks@5190.5206.17, hg38_21_+_8205938_8219352_RNA45SN2_45S_50ntFlanks@5177.5193.17, hg38_21_+_8388985_8402393_RNA45SN3_45S_50ntFlanks@5165.5181.17, hg38_21_+_8433172_8446622_RNA45SN1_45S_50ntFlanks@5188.5204.17, unplaced_AL353644.34_+_122223_135695_RNA45SN4_45S_50ntFlanks@5192.5208.17, unplaced_AL592188.60_+_105374_118830_RNA45SN5_…	rRF-17-HD1M9UP		CGAAGTGCTGTTCGTGCAGGTAG	not-itr	CGAAGTGCTGTTCGTGCAGGTAG	na-23-L0XYYWPK0H		CCCTCCACTGCTAAATTTGACTGGCTT	not-itr	Y_RNA.266-201_UniqID562	yRF-27-K92Y4BZUNJQ
AGCAGCATTGTACAGGGCTATG	isomiR	exclusive~AGCAGCATTGTACAGGGCTATG~wildtype~hsa-481-12.1&WithFlank&20|+|3917498|3917569@44.65.22, hsa-13.1&WithFlank&5|-|168560898|168560979@54.75.22, hsa-2698.1&WithFlank&5|-|168560890|168560969@44.65.22, hsa-44219-44220.1&WithFlank&5|-|168560902|168560967@42.63.22~[MIMAT0000101&hsa-miR-103a-3p&offsets|0|-1, m-12&20|+|3917541|3917563&offsets|0|-1], [MIMAT0000101_1&hsa-miR-103a-3p&offsets|0|-1, m-1…	iso-22-FPJYUP6XP		ATAGGGAACGTGAGCT	rRF	ATAGGGAACGTGAGCT~clustered_U13369.1_+_-50_13364_Gonz45S_45S_50ntFlanks@12465.12480.16, hg38_21_+_8205938_8219352_RNA45SN2_45S_50ntFlanks@12446.12461.16, hg38_21_+_8388985_8402393_RNA45SN3_45S_50ntFlanks@12437.12452.16, hg38_21_+_8433172_8446622_RNA45SN1_45S_50ntFlanks@12482.12497.16, unplaced_AL353644.34_+_122223_135695_RNA45SN4_45S_50ntFlanks@12499.12514.16, unplaced_AL592188.60_+_105374_118830_…	rRF-16-HKOHXJE		CGAATGTTGCTCGGTGAACCCCT	isomiR	exclusive~CGAATGTTGCTCGGTGAACCCCT~wildtype~hsa-329-233.1&WithFlank&14|+|101065308|101065373@38.60.23~[MIMAT0001639&hsa-miR-409-3p&offsets|-1|0, m-233&14|+|101065346|101065367&offsets|-1|0]	iso-23-LE7VW3O1D3		CCCTGTACTGAGCTGCCCCGA	not-itr	CCCTGTACTGAGCTGCCCCGA	na-21-KYUYFYKSB
AGCAGCATTGTACAGGGCTATGA	isomiR	exclusive~AGCAGCATTGTACAGGGCTATGA~wildtype~hsa-481-12.1&WithFlank&20|+|3917498|3917569@44.66.23, hsa-13.1&WithFlank&5|-|168560898|168560979@54.76.23, hsa-2698.1&WithFlank&5|-|168560890|168560969@44.66.23, hsa-44219-44220.1&WithFlank&5|-|168560902|168560967@42.64.23~[MIMAT0000101&hsa-miR-103a-3p&offsets|0|0, m-12&20|+|3917541|3917563&offsets|0|0], [MIMAT0000101_1&hsa-miR-103a-3p&offsets|0|0, m-13&…	iso-23-FPJYUP6X0L		ATAGGGAACGTGAGCTG	rRF	ATAGGGAACGTGAGCTG~clustered_U13369.1_+_-50_13364_Gonz45S_45S_50ntFlanks@12465.12481.17, hg38_21_+_8205938_8219352_RNA45SN2_45S_50ntFlanks@12446.12462.17, hg38_21_+_8388985_8402393_RNA45SN3_45S_50ntFlanks@12437.12453.17, hg38_21_+_8433172_8446622_RNA45SN1_45S_50ntFlanks@12482.12498.17, unplaced_AL353644.34_+_122223_135695_RNA45SN4_45S_50ntFlanks@12499.12515.17, unplaced_AL592188.60_+_105374_118830…	rRF-17-HKOHXJP		CGAATGTTGCTCGGTGAACCCCTT	isomiR	exclusive~CGAATGTTGCTCGGTGAACCCCTT~wildtype~hsa-329-233.1&WithFlank&14|+|101065308|101065373@38.61.24~[MIMAT0001639&hsa-miR-409-3p&offsets|-1|+1, m-233&14|+|101065346|101065367&offsets|-1|+1]	iso-24-LE7VW3O11Q		CCCTGTACTGAGCTGCCCCGAG	not-itr	CCCTGTACTGAGCTGCCCCGAG	na-22-KYUYFYKSH
AGCAGCATTGTACAGGGCTATGAT	isomiR	exclusive~AGCAGCATTGTACAGGGCTATGAT~wildtype+U(s)~hsa-481-12.1&WithFlank&20|+|3917498|3917569@44.66.23(+1U), hsa-13.1&WithFlank&5|-|168560898|168560979@54.76.23(+1U), hsa-2698.1&WithFlank&5|-|168560890|168560969@44.66.23(+1U), hsa-44219-44220.1&WithFlank&5|-|168560902|168560967@42.64.23(+1U)~[MIMAT0000101&hsa-miR-103a-3p&offsets|0|0(+1U), m-12&20|+|3917541|3917563&offsets|0|0(+1U)], [MIMAT0000101_…	iso-24-FPJYUP6XJ7		ATAGGGAACGTGAGCTGG	rRF	ATAGGGAACGTGAGCTGG~clustered_U13369.1_+_-50_13364_Gonz45S_45S_50ntFlanks@12465.12482.18, hg38_21_+_8205938_8219352_RNA45SN2_45S_50ntFlanks@12446.12463.18, hg38_21_+_8388985_8402393_RNA45SN3_45S_50ntFlanks@12437.12454.18, hg38_21_+_8433172_8446622_RNA45SN1_45S_50ntFlanks@12482.12499.18, unplaced_AL353644.34_+_122223_135695_RNA45SN4_45S_50ntFlanks@12499.12516.18, unplaced_AL592188.60_+_105374_11883…	rRF-18-HKOHXJ04		CGAGACCCGCGGGCGCTCTCCAGTCCTTT	not-itr	CGAGACCCGCGGGCGCTCTCCAGTCCTTT	na-29-L2KVRH49JMHQ		CCCTGTACTGAGCTGCCCCGAGA	not-itr	CCCTGTACTGAGCTGCCCCGAGA	na-23-KYUYFYKSX
AGCAGCATTGTACAGGGCTATGT	isomiR	exclusive~AGCAGCATTGTACAGGGCTATGT~wildtype+U(s)~hsa-481-12.1&WithFlank&20|+|3917498|3917569@44.65.22(+1U), hsa-13.1&WithFlank&5|-|168560898|168560979@54.75.22(+1U), hsa-2698.1&WithFlank&5|-|168560890|168560969@44.65.22(+1U), hsa-44219-44220.1&WithFlank&5|-|168560902|168560967@42.63.22(+1U)~[MIMAT0000101&hsa-miR-103a-3p&offsets|0|-1(+1U), m-12&20|+|3917541|3917563&offsets|0|-1(+1U)], [MIMAT0000101…	iso-23-FPJYUP6X0N		ATAGGGAACGTGAGCTGGG	rRF	ATAGGGAACGTGAGCTGGG~clustered_U13369.1_+_-50_13364_Gonz45S_45S_50ntFlanks@12465.12483.19, hg38_21_+_8205938_8219352_RNA45SN2_45S_50ntFlanks@12446.12464.19, hg38_21_+_8388985_8402393_RNA45SN3_45S_50ntFlanks@12437.12455.19, hg38_21_+_8433172_8446622_RNA45SN1_45S_50ntFlanks@12482.12500.19, unplaced_AL353644.34_+_122223_135695_RNA45SN4_45S_50ntFlanks@12499.12517.19, unplaced_AL592188.60_+_105374_1188…	rRF-19-HKOHXJJY		CGAGACCCGCGGGCGCTCTCCAGTCCTTTT	not-itr	CGAGACCCGCGGGCGCTCTCCAGTCCTTTT	na-30-L2KVRH49JMNZ		CCCTGTACTGAGCTGCCCCGAGT	not-itr	CCCTGTACTGAGCTGCCCCGAGT	na-23-KYUYFYKSZ
AGCAGCATTGTACAGGGCTATGTT	isomiR	exclusive~AGCAGCATTGTACAGGGCTATGTT~wildtype+U(s)~hsa-481-12.1&WithFlank&20|+|3917498|3917569@44.65.22(+2U), hsa-13.1&WithFlank&5|-|168560898|168560979@54.75.22(+2U), hsa-2698.1&WithFlank&5|-|168560890|168560969@44.65.22(+2U), hsa-44219-44220.1&WithFlank&5|-|168560902|168560967@42.63.22(+2U)~[MIMAT0000101&hsa-miR-103a-3p&offsets|0|-1(+2U), m-12&20|+|3917541|3917563&offsets|0|-1(+2U)], [MIMAT000010…	iso-24-FPJYUP6XKE		ATCACATTGCCAGGGATT	isomiR	exclusive~ATCACATTGCCAGGGATT~wildtype~hsa-447-31.1&WithFlank&19|-|13836589|13836657@43.60.18, hsa-547-42.1&WithFlank&9|+|95085221|95085291@45.62.18~[MIMAT0000078&hsa-miR-23a-3p&offsets|0|-3, m-31&19|-|13836595|13836615&offsets|0|-3], [MIMAT0000418&hsa-miR-23b-3p&offsets|0|-5, m-42&9|+|95085265|95085285&offsets|0|-3]	iso-18-H5IVJKDE		CGAGGTAGTAGATTGTATAGTT	not-itr	CGAGGTAGTAGATTGTATAGTT	na-22-LKVL5YVPQ		CCCTTTGTACACACCGCCCG	rRF	CCCTTTGTACACACCGCCCG~clustered_U13369.1_+_-50_13364_Gonz45S_45S_50ntFlanks@5395.5414.20, hg38_21_+_8205938_8219352_RNA45SN2_45S_50ntFlanks@5380.5399.20, hg38_21_+_8388985_8402393_RNA45SN3_45S_50ntFlanks@5368.5387.20, hg38_21_+_8433172_8446622_RNA45SN1_45S_50ntFlanks@5391.5410.20, unplaced_AL353644.34_+_122223_135695_RNA45SN4_45S_50ntFlanks@5395.5414.20, unplaced_AL592188.60_+_105374_118830_RNA45S…	rRF-20-KZ9501PS
AGCAGCATTGTACAGGGCTATT	isomiR	exclusive~AGCAGCATTGTACAGGGCTATT~wildtype+U(s)~hsa-78.1&WithFlank&10|-|89592735|89592833@56.76.21(+1U), hsa-481-12.1&WithFlank&20|+|3917498|3917569@44.64.21(+1U), hsa-13.1&WithFlank&5|-|168560898|168560979@54.74.21(+1U), hsa-2826.1&WithFlank&10|-|89592741|89592821@44.64.21(+1U), hsa-2698.1&WithFlank&5|-|168560890|168560969@44.64.21(+1U), hsa-44219-44220.1&WithFlank&5|-|168560902|168560967@42.62.2…	iso-22-FPJYUP6XQ		ATCACATTGCCAGGGATTACCACT	isomiR	exclusive~ATCACATTGCCAGGGATTACCACT~wildtype+U(s)~hsa-547-42.1&WithFlank&9|+|95085221|95085291@45.67.23(+1U)~[MIMAT0000418&hsa-miR-23b-3p&offsets|0|0(+1U), m-42&9|+|95085265|95085285&offsets|0|+2(+1U)]	iso-24-H5IVJKI5FW		CGAGGTAGTAGGTTGTATAGT	not-itr	CGAGGTAGTAGGTTGTATAGT	na-21-LKVLRYVPE		CCCTTTGTACACACCGCCCGTCG	rRF	CCCTTTGTACACACCGCCCGTCG~clustered_U13369.1_+_-50_13364_Gonz45S_45S_50ntFlanks@5395.5417.23, hg38_21_+_8205938_8219352_RNA45SN2_45S_50ntFlanks@5380.5402.23, hg38_21_+_8388985_8402393_RNA45SN3_45S_50ntFlanks@5368.5390.23, hg38_21_+_8433172_8446622_RNA45SN1_45S_50ntFlanks@5391.5413.23, unplaced_AL353644.34_+_122223_135695_RNA45SN4_45S_50ntFlanks@5395.5417.23, unplaced_AL592188.60_+_105374_118830_RNA…	rRF-23-KZ9501PS0K
AGCAGGACGGTGGCCATG	rRF	AGCAGGACGGTGGCCATG~clustered_U13369.1_+_-50_13364_Gonz45S_45S_50ntFlanks@9935.9952.18, hg38_21_+_8205938_8219352_RNA45SN2_45S_50ntFlanks@9909.9926.18, hg38_21_+_8388985_8402393_RNA45SN3_45S_50ntFlanks@9896.9913.18, hg38_21_+_8433172_8446622_RNA45SN1_45S_50ntFlanks@9938.9955.18, unplaced_AL353644.34_+_122223_135695_RNA45SN4_45S_50ntFlanks@9945.9962.18, unplaced_AL592188.60_+_105374_118830_RNA45SN5…	rRF-18-FPO891D0		ATCCCGGACGAGCCCCCA	tRF	ambiguous~ATCCCGGACGAGCCCCCA~3'-tRF~trna11_ProAGG_16_+_3241989_3242060@58.75.18, trna12_ProAGG_6_+_26555498_26555569@58.75.18, trna12_ProTGG_11_-_75946869_75946940@58.75.18, trna14_ProTGG_5_-_180615854_180615925@58.75.18, trna22_ProAGG_14_-_21081560_21081631@58.75.18, trna23_ProAGG_14_-_21077495_21077566@58.75.18, trna28_ProTGG_16_-_3234133_3234204@58.75.18, trna29_ProAGG_16_-_3232635_3232706@58.…	tRF-18-HR6HFRD2		CGAGGTAGTAGGTTGTATAGTT	not-itr	CGAGGTAGTAGGTTGTATAGTT	na-22-LKVLRYVPQ		CCTACTTGGATAACTGTGGTAATTCTAGAGCTAATACATGCC	rRF	CCTACTTGGATAACTGTGGTAATTCTAGAGCTAATACATGCC~clustered_U13369.1_+_-50_13364_Gonz45S_45S_50ntFlanks@3844.3885.42, hg38_21_+_8205938_8219352_RNA45SN2_45S_50ntFlanks@3831.3872.42, hg38_21_+_8388985_8402393_RNA45SN3_45S_50ntFlanks@3819.3860.42, hg38_21_+_8433172_8446622_RNA45SN1_45S_50ntFlanks@3842.3883.42, unplaced_AL353644.34_+_122223_135695_RNA45SN4_45S_50ntFlanks@3846.3887.42, unplaced_AL592188.60_…	rRF-42-35Z2UI73D9V04E04J
AGCAGGACGGTGGCCATGG	rRF	AGCAGGACGGTGGCCATGG~clustered_U13369.1_+_-50_13364_Gonz45S_45S_50ntFlanks@9935.9953.19, hg38_21_+_8205938_8219352_RNA45SN2_45S_50ntFlanks@9909.9927.19, hg38_21_+_8388985_8402393_RNA45SN3_45S_50ntFlanks@9896.9914.19, hg38_21_+_8433172_8446622_RNA45SN1_45S_50ntFlanks@9938.9956.19, unplaced_AL353644.34_+_122223_135695_RNA45SN4_45S_50ntFlanks@9945.9963.19, unplaced_AL592188.60_+_105374_118830_RNA45SN…	rRF-19-FPO891F4		ATCCTGTACTGAGCTGCCCCGA	isomiR	exclusive~ATCCTGTACTGAGCTGCCCCGA~wildtype~hsa-107-536.1&WithFlank&8|-|41660439|41660511@6.27.22, hsa-106-561.1&WithFlank&8|+|41660438|41660510@6.27.22, hsa-106-2784.1&WithFlank&8|+|41660438|41660514@6.27.22~[MIMAT0002177&hsa-miR-486-5p&offsets|-1|-1, m-107&8|-|41660484|41660505&offsets|-1|-1], [MIMAT0002177_1&hsa-miR-486-5p&offsets|-1|-1, TJU_CMC_MD2.ID03138.5p-miR&offsets|-1|-3, m-106&8|+|416604…	iso-22-H7SI5IPRL		CGAGGTAGTAGGTTGTGTGGTT	not-itr	CGAGGTAGTAGGTTGTGTGGTT	na-22-LKVLRY98Q		CCTCCCACTGCTAAATTTGACTGGCTT	not-itr	CCTCCCACTGCTAAATTTGACTGGCTT	na-27-3R2Y4BZUNJQ
AGCAGGACGGTGGCCATGGA	rRF	AGCAGGACGGTGGCCATGGA~clustered_U13369.1_+_-50_13364_Gonz45S_45S_50ntFlanks@9935.9954.20, hg38_21_+_8205938_8219352_RNA45SN2_45S_50ntFlanks@9909.9928.20, hg38_21_+_8388985_8402393_RNA45SN3_45S_50ntFlanks@9896.9915.20, hg38_21_+_8433172_8446622_RNA45SN1_45S_50ntFlanks@9938.9957.20, unplaced_AL353644.34_+_122223_135695_RNA45SN4_45S_50ntFlanks@9945.9964.20, unplaced_AL592188.60_+_105374_118830_RNA45S…	rRF-20-FPO891I2		ATCTGCTGGAACTGCAACT	not-itr	ATCTGCTGGAACTGCAACT	na-19-HYN2EV0W		CGAGGTAGTAGTTTGTGCTGTT	not-itr	CGAGGTAGTAGTTTGTGCTGTT	na-22-LKVL7YXYQ		CGAGGGGCAGAGAGCGAGACTTT	not-itr	CGAGGGGCAGAGAGCGAGACTTT	na-23-LK6PFJ5D0Q
AGCAGGACGGTGGCCATGGAA	rRF	AGCAGGACGGTGGCCATGGAA~clustered_U13369.1_+_-50_13364_Gonz45S_45S_50ntFlanks@9935.9955.21, hg38_21_+_8205938_8219352_RNA45SN2_45S_50ntFlanks@9909.9929.21, hg38_21_+_8388985_8402393_RNA45SN3_45S_50ntFlanks@9896.9916.21, hg38_21_+_8433172_8446622_RNA45SN1_45S_50ntFlanks@9938.9958.21, unplaced_AL353644.34_+_122223_135695_RNA45SN4_45S_50ntFlanks@9945.9965.21, unplaced_AL592188.60_+_105374_118830_RNA45…	rRF-21-FPO891I2B		ATGACACGATCACTCCCGTTGA	isomiR	exclusive~ATGACACGATCACTCCCGTTGA~wildtype~hsa-95-258.1&WithFlank&3|-|49020154|49020227@8.29.22~[MIMAT0003393&hsa-miR-425-5p&offsets|+1|0, m-95&3|-|49020200|49020221&offsets|+1|+1]	iso-22-IDEE293NL		CGCCTGTCTGAGCGTCGCT	rRF	CGCCTGTCTGAGCGTCGCT~clustered_U13369.1_+_-50_13364_Gonz45S_45S_50ntFlanks@6810.6828.19, hg38_21_+_8205938_8219352_RNA45SN2_45S_50ntFlanks@6771.6789.19, hg38_21_+_8388985_8402393_RNA45SN3_45S_50ntFlanks@6759.6777.19, hg38_21_+_8433172_8446622_RNA45SN1_45S_50ntFlanks@6788.6806.19, unplaced_AL353644.34_+_122223_135695_RNA45SN4_45S_50ntFlanks@6791.6809.19, unplaced_AL592188.60_+_105374_118830_RNA45SN…	rRF-19-L7SYFW1W		CGAGGTAGTAGGTTGTATAG	not-itr	CGAGGTAGTAGGTTGTATAG	na-20-LKVLRYVP
AGCAGGACGGTGGCCATGGAAG	rRF	AGCAGGACGGTGGCCATGGAAG~clustered_U13369.1_+_-50_13364_Gonz45S_45S_50ntFlanks@9935.9956.22, hg38_21_+_8205938_8219352_RNA45SN2_45S_50ntFlanks@9909.9930.22, hg38_21_+_8388985_8402393_RNA45SN3_45S_50ntFlanks@9896.9917.22, hg38_21_+_8433172_8446622_RNA45SN1_45S_50ntFlanks@9938.9959.22, unplaced_AL353644.34_+_122223_135695_RNA45SN4_45S_50ntFlanks@9945.9966.22, unplaced_AL592188.60_+_105374_118830_RNA4…	rRF-22-FPO891I2H		ATGATTGGCGATCAAGCGGTATACCGAAGCTCTAGGTGCGGCA	not-itr	ATGATTGGCGATCAAGCGGTATACCGAAGCTCTAGGTGCGGCA	na-43-IE9HHOQ3H1OJWP7HDU		CGCGACCTCAGATCAGACGTGGCGACC	rRF	CGCGACCTCAGATCAGACGTGGCGACC~clustered_U13369.1_+_-50_13364_Gonz45S_45S_50ntFlanks@7985.8011.27, hg38_21_+_8205938_8219352_RNA45SN2_45S_50ntFlanks@7951.7977.27, hg38_21_+_8388985_8402393_RNA45SN3_45S_50ntFlanks@7942.7968.27, hg38_21_+_8433172_8446622_RNA45SN1_45S_50ntFlanks@7975.8001.27, unplaced_AL353644.34_+_122223_135695_RNA45SN4_45S_50ntFlanks@7982.8008.27, unplaced_AL592188.60_+_105374_118830…	rRF-27-LU3656OW6UJ		CGAGGTAGTAGGTTGTGTGGT	not-itr	CGAGGTAGTAGGTTGTGTGGT	na-21-LKVLRY98E
AGCAGGACGGTGGCCATGGAAGT	rRF	AGCAGGACGGTGGCCATGGAAGT~clustered_U13369.1_+_-50_13364_Gonz45S_45S_50ntFlanks@9935.9957.23, hg38_21_+_8205938_8219352_RNA45SN2_45S_50ntFlanks@9909.9931.23, hg38_21_+_8388985_8402393_RNA45SN3_45S_50ntFlanks@9896.9918.23, hg38_21_+_8433172_8446622_RNA45SN1_45S_50ntFlanks@9938.9960.23, unplaced_AL353644.34_+_122223_135695_RNA45SN4_45S_50ntFlanks@9945.9967.23, unplaced_AL592188.60_+_105374_118830_RNA…	rRF-23-FPO891I2Z		ATGCGAGAGTAGGACGTTGCCAGGTT	not-itr	ATGCGAGAGTAGGACGTTGCCAGGTT	na-26-IHF31D7VJ3E		CGGAAGGGCACCACCAGG	rRF	CGGAAGGGCACCACCAGG~clustered_U13369.1_+_-50_13364_Gonz45S_45S_50ntFlanks@4911.4928.18, hg38_21_+_8205938_8219352_RNA45SN2_45S_50ntFlanks@4898.4915.18, hg38_21_+_8388985_8402393_RNA45SN3_45S_50ntFlanks@4886.4903.18, hg38_21_+_8433172_8446622_RNA45SN1_45S_50ntFlanks@4909.4926.18, unplaced_AL353644.34_+_122223_135695_RNA45SN4_45S_50ntFlanks@4913.4930.18, unplaced_AL592188.60_+_105374_118830_RNA45SN5…	rRF-18-MBRFK1Y		CGCGGGTAAACGGCGGGAGTAACTATG	rRF	CGCGGGTAAACGGCGGGAGTAACTATG~clustered_U13369.1_+_-50_13364_Gonz45S_45S_50ntFlanks@11702.11728.27, hg38_21_+_8205938_8219352_RNA45SN2_45S_50ntFlanks@11674.11700.27, hg38_21_+_8388985_8402393_RNA45SN3_45S_50ntFlanks@11665.11691.27, hg38_21_+_8433172_8446622_RNA45SN1_45S_50ntFlanks@11710.11736.27, unplaced_AL353644.34_+_122223_135695_RNA45SN4_45S_50ntFlanks@11727.11753.27, unplaced_AL592188.60_+_105…	rRF-27-L8SBMH63BXP
AGCGCTGAGAAGACGGTCGAACTTGACT	rRF	AGCGCTGAGAAGACGGTCGAACTTGACT~clustered_U13369.1_+_-50_13364_Gonz45S_45S_50ntFlanks@5489.5516.28, hg38_21_+_8205938_8219352_RNA45SN2_45S_50ntFlanks@5474.5501.28, hg38_21_+_8388985_8402393_RNA45SN3_45S_50ntFlanks@5462.5489.28, hg38_21_+_8433172_8446622_RNA45SN1_45S_50ntFlanks@5485.5512.28, unplaced_AL353644.34_+_122223_135695_RNA45SN4_45S_50ntFlanks@5489.5516.28, unplaced_AL592188.60_+_105374_11883…	rRF-28-FVX2FHSUEYW		ATGGATTTTTGGAGCAGGG	isomiR	ambiguous~ATGGATTTTTGGAGCAGGG~wildtype+G(s)~hsa-338.1&WithFlank&2|-|176600974|176601049@9.26.18(+1G)~[MIMAT0005898&hsa-miR-1246&offsets|+1|0(+1G), m-338&2|-|176601023|176601043&offsets|+2|-1(+1G)]	iso-19-I2ZZ6JEY		CGGAGCTGGGGATTGTGGGT	tRF	exclusive~CGGAGCTGGGGATTGTGGGT~i-tRF~trna23_ArgCCG_17_-_66016013_66016085@35.54.20	tRF-20-M0NK5Y93		CGCTGCGATCTATTGAAAGTCAGCCCTCGACACAAGGGTTTG	rRF	CGCTGCGATCTATTGAAAGTCAGCCCTCGACACAAGGGTTTG~clustered_U13369.1_+_-50_13364_Gonz45S_45S_50ntFlanks@12976.13017.42, hg38_21_+_8205938_8219352_RNA45SN2_45S_50ntFlanks@12961.13002.42, hg38_21_+_8388985_8402393_RNA45SN3_45S_50ntFlanks@12953.12994.42, hg38_21_+_8433172_8446622_RNA45SN1_45S_50ntFlanks@12997.13038.42, unplaced_AL353644.34_+_122223_135695_RNA45SN4_45S_50ntFlanks@13015.13056.42, unplaced_AL…	rRF-42-LYLMVYB3J14U2ORNP
AGCGTTTACTTTGAAAAAATTAGAGTGTTCAAAGCAGGCCCG	rRF	AGCGTTTACTTTGAAAAAATTAGAGTGTTCAAAGCAGGCCCG~clustered_U13369.1_+_-50_13364_Gonz45S_45S_50ntFlanks@4501.4542.42, hg38_21_+_8205938_8219352_RNA45SN2_45S_50ntFlanks@4488.4529.42, hg38_21_+_8388985_8402393_RNA45SN3_45S_50ntFlanks@4476.4517.42, hg38_21_+_8433172_8446622_RNA45SN1_45S_50ntFlanks@4499.4540.42, unplaced_AL353644.34_+_122223_135695_RNA45SN4_45S_50ntFlanks@4503.4544.42, unplaced_AL592188.60_…	rRF-42-FWYIZBBEV099BJ11K		ATGGCCGTTCTTAGTTGG	rRF	ATGGCCGTTCTTAGTTGG~clustered_U13369.1_+_-50_13364_Gonz45S_45S_50ntFlanks@5038.5055.18, hg38_21_+_8205938_8219352_RNA45SN2_45S_50ntFlanks@5025.5042.18, hg38_21_+_8388985_8402393_RNA45SN3_45S_50ntFlanks@5013.5030.18, hg38_21_+_8433172_8446622_RNA45SN1_45S_50ntFlanks@5036.5053.18, unplaced_AL353644.34_+_122223_135695_RNA45SN4_45S_50ntFlanks@5040.5057.18, unplaced_AL592188.60_+_105374_118830_RNA45SN5…	rRF-18-IJM9Y304		CGGGGCTACGCCTGTCTGAGCGTCGCT	rRF	CGGGGCTACGCCTGTCTGAGCGTCGCT~clustered_U13369.1_+_-50_13364_Gonz45S_45S_50ntFlanks@6802.6828.27, hg38_21_+_8205938_8219352_RNA45SN2_45S_50ntFlanks@6763.6789.27, hg38_21_+_8388985_8402393_RNA45SN3_45S_50ntFlanks@6751.6777.27, hg38_21_+_8433172_8446622_RNA45SN1_45S_50ntFlanks@6780.6806.27, unplaced_AL353644.34_+_122223_135695_RNA45SN4_45S_50ntFlanks@6783.6809.27, unplaced_AL592188.60_+_105374_118830…	rRF-27-MK4H3WN0MS3		CGGAATGTAAAGAAGTATGTAT	isomiR	snp~CGGAATGTAAAGAAGTATGTAT~[COSN1083051], [COSN1083051]~[hsa-1151.1&WithFlank&20|+|62554306|62554382], [hsa-1151-310.1&WithFlank&20|+|62554306|62554378]	iso-22-MB9OF0VWI
AGCTACATCTGGCTACTGGG	isomiR	exclusive~AGCTACATCTGGCTACTGGG~wildtype~hsa-385-140.1&WithFlank&X|-|45747027|45747100@45.64.20~[MIMAT0000279&hsa-miR-222-3p&offsets|0|-1, m-140&X|-|45747033|45747056&offsets|0|-4]	iso-20-FXJ76XNK		ATGTCCCACCCCCACTCCTGT	isomiR	exclusive~ATGTCCCACCCCCACTCCTGT~wildtype~hsa-881-844.1&WithFlank&2|-|64340763|64340835@7.27.21~[MIMAT0030413&hsa-miR-4433b-5p&offsets|0|0, m-881&2|-|64340809|64340829&offsets|0|0]	iso-21-IMK1K58YE		CGTAAACATCCCCGACTGGAAGCT	not-itr	CGTAAACATCCCCGACTGGAAGCT	na-24-MO0MKUN2EW		CGGCGGGAGTAACTATG	rRF	CGGCGGGAGTAACTATG~clustered_U13369.1_+_-50_13364_Gonz45S_45S_50ntFlanks@11712.11728.17, hg38_21_+_8205938_8219352_RNA45SN2_45S_50ntFlanks@11684.11700.17, hg38_21_+_8388985_8402393_RNA45SN3_45S_50ntFlanks@11675.11691.17, hg38_21_+_8433172_8446622_RNA45SN1_45S_50ntFlanks@11720.11736.17, unplaced_AL353644.34_+_122223_135695_RNA45SN4_45S_50ntFlanks@11737.11753.17, unplaced_AL592188.60_+_105374_118830…	rRF-17-MH63BXP
AGCTACATTGTCTGCTGGG	isomiR	exclusive~AGCTACATTGTCTGCTGGG~wildtype~hsa-405-91.1&WithFlank&X|-|45746175|45746248@47.65.19~[MIMAT0000278&hsa-miR-221-3p&offsets|0|-4, m-91&X|-|45746181|45746202&offsets|0|-3]	iso-19-FXJYWVJY		ATGTCCCACCCCCACTCCTGTT	isomiR	exclusive~ATGTCCCACCCCCACTCCTGTT~wildtype~hsa-881-844.1&WithFlank&2|-|64340763|64340835@7.28.22~[MIMAT0030413&hsa-miR-4433b-5p&offsets|0|+1, m-881&2|-|64340809|64340829&offsets|0|+1]	iso-22-IMK1K58YQ		CGTACCGCGAGTAATAATGCG	not-itr	CGTACCGCGAGTAATAATGCG	na-21-M5LUSEDV0		CGGCGGGAGTAACTATGA	rRF	CGGCGGGAGTAACTATGA~clustered_U13369.1_+_-50_13364_Gonz45S_45S_50ntFlanks@11712.11729.18, hg38_21_+_8205938_8219352_RNA45SN2_45S_50ntFlanks@11684.11701.18, hg38_21_+_8388985_8402393_RNA45SN3_45S_50ntFlanks@11675.11692.18, hg38_21_+_8433172_8446622_RNA45SN1_45S_50ntFlanks@11720.11737.18, unplaced_AL353644.34_+_122223_135695_RNA45SN4_45S_50ntFlanks@11737.11754.18, unplaced_AL592188.60_+_105374_11883…	rRF-18-MH63BX0L
AGCTACATTGTCTGCTGGGTTT	isomiR	exclusive~AGCTACATTGTCTGCTGGGTTT~wildtype~hsa-405-91.1&WithFlank&X|-|45746175|45746248@47.68.22~[MIMAT0000278&hsa-miR-221-3p&offsets|0|-1, m-91&X|-|45746181|45746202&offsets|0|0]	iso-22-FXJYWV93Q		ATGTCCCACCCCCACTCCTGTTA	isomiR	exclusive~ATGTCCCACCCCCACTCCTGTTA~wildtype+A(s)~hsa-881-844.1&WithFlank&2|-|64340763|64340835@7.28.22(+1A)~[MIMAT0030413&hsa-miR-4433b-5p&offsets|0|+1(+1A), m-881&2|-|64340809|64340829&offsets|0|+1(+1A)]	iso-23-IMK1K58Y0O		CGTACCGTGAGTAATAATGCA	isomiR	exclusive~CGTACCGTGAGTAATAATGCA~wildtype+A(s)~hsa-114-40.1&WithFlank&9|+|136670610|136670680@45.64.20(+1A)~[MIMAT0000445&hsa-miR-126-3p&offsets|+1|-1(+1A), m-40&9|+|136670653|136670674&offsets|+1|-1(+1A)]	iso-21-M5MUSEDVB		CGGCTCTGGGTCTGTGGGGAGT	isomiR	exclusive~CGGCTCTGGGTCTGTGGGGAGT~wildtype+U(s)~hsa-448.1&WithFlank&1|+|93846826|93846907@55.75.21(+1U), hsa-3174.1&WithFlank&1|+|93846837|93846917@44.64.21(+1U)~[MIMAT0004957&hsa-miR-760&offsets|0|+1(+1U), m-448&1|+|93846880|93846901&offsets|0|-1(+1U)], [MIMAT0004957&hsa-miR-760&offsets|0|+1(+1U), m-448&1|+|93846880|93846901&offsets|0|-1(+1U)]	iso-22-MINKWWR2N
AGCTACATTGTCTGCTGGGTTTCG	isomiR	exclusive~AGCTACATTGTCTGCTGGGTTTCG~wildtype+G(s)~hsa-405-91.1&WithFlank&X|-|45746175|45746248@47.69.23(+1G)~[MIMAT0000278&hsa-miR-221-3p&offsets|0|0(+1G), m-91&X|-|45746181|45746202&offsets|0|+1(+1G)]	iso-24-FXJYWV93KK		ATGTCCCACCCCCACTCCTGTTT	isomiR	exclusive~ATGTCCCACCCCCACTCCTGTTT~wildtype~hsa-881-844.1&WithFlank&2|-|64340763|64340835@7.29.23~[MIMAT0030413&hsa-miR-4433b-5p&offsets|0|+2, m-881&2|-|64340809|64340829&offsets|0|+2]	iso-23-IMK1K58Y0Q		CGTACCGTGAGTAATAGTGCG	not-itr	CGTACCGTGAGTAATAGTGCG	na-21-M5MUSE1V0		CGGGCCTGGTTAGTACTTGGATGG	rRF	CGGGCCTGGTTAGTACTTGGATGG~hg38_1_-_228634819_228635039_RNA5S12_5S_50ntFlanks@113.136.24	rRF-24-MJN3VLN8F4
AGCTACATTGTCTGCTGGGTTTCTT	isomiR	exclusive~AGCTACATTGTCTGCTGGGTTTCTT~wildtype+U(s)~hsa-405-91.1&WithFlank&X|-|45746175|45746248@47.69.23(+2U)~[MIMAT0000278&hsa-miR-221-3p&offsets|0|0(+2U), m-91&X|-|45746181|45746202&offsets|0|+1(+2U)]	iso-25-FXJYWV93YZ		ATTAGTGACGCGCATGAATGG	rRF	ATTAGTGACGCGCATGAATGG~clustered_U13369.1_+_-50_13364_Gonz45S_45S_50ntFlanks@11763.11783.21, hg38_21_+_8205938_8219352_RNA45SN2_45S_50ntFlanks@11735.11755.21, hg38_21_+_8388985_8402393_RNA45SN3_45S_50ntFlanks@11726.11746.21, hg38_21_+_8433172_8446622_RNA45SN1_45S_50ntFlanks@11771.11791.21, unplaced_AL353644.34_+_122223_135695_RNA45SN4_45S_50ntFlanks@11788.11808.21, unplaced_AL592188.60_+_105374_11…	rRF-21-IPXHLQO40		CGTACCGTGGGTAATAATGCG	not-itr	CGTACCGTGGGTAATAATGCG	na-21-M5M8SEDV0		CGTGAGCTGGGTTTAG	rRF	CGTGAGCTGGGTTTAG~clustered_U13369.1_+_-50_13364_Gonz45S_45S_50ntFlanks@12473.12488.16, hg38_21_+_8205938_8219352_RNA45SN2_45S_50ntFlanks@12454.12469.16, hg38_21_+_8388985_8402393_RNA45SN3_45S_50ntFlanks@12445.12460.16, hg38_21_+_8433172_8446622_RNA45SN1_45S_50ntFlanks@12490.12505.16, unplaced_AL353644.34_+_122223_135695_RNA45SN4_45S_50ntFlanks@12507.12522.16, unplaced_AL592188.60_+_105374_118830_…	rRF-16-MUQ87X0
AGCTACATTGTCTGCTGGGTTTT	isomiR	exclusive~AGCTACATTGTCTGCTGGGTTTT~wildtype+U(s)~hsa-405-91.1&WithFlank&X|-|45746175|45746248@47.68.22(+1U)~[MIMAT0000278&hsa-miR-221-3p&offsets|0|-1(+1U), m-91&X|-|45746181|45746202&offsets|0|0(+1U)]	iso-23-FXJYWV930Q		ATTGATCATCGACACTTCGAACGCACTTGCGGCCCCGGGT	rRF	ATTGATCATCGACACTTCGAACGCACTTGCGGCCCCGGGT~clustered_U13369.1_+_-50_13364_Gonz45S_45S_50ntFlanks@6756.6795.40, hg38_21_+_8205938_8219352_RNA45SN2_45S_50ntFlanks@6717.6756.40, hg38_21_+_8388985_8402393_RNA45SN3_45S_50ntFlanks@6705.6744.40, hg38_21_+_8433172_8446622_RNA45SN1_45S_50ntFlanks@6734.6773.40, unplaced_AL353644.34_+_122223_135695_RNA45SN4_45S_50ntFlanks@6737.6776.40, unplaced_AL592188.60_+_…	rRF-40-IU8MO5YUEFNV6RM3		CGTGTATTTGACAAGCTGAGTTGGAC	isomiR	exclusive~CGTGTATTTGACAAGCTGAGTTGGAC~wildtype~hsa-480-120.1&WithFlank&X|+|66018889|66018964@7.32.26~[MIMAT0004570&hsa-miR-223-5p&offsets|0|+4, m-480&X|+|66018895|66018917&offsets|0|+3]	iso-26-MWIY00N0Z2D		CGTGTATTTGACAAGCTGAGTTGGA	isomiR	exclusive~CGTGTATTTGACAAGCTGAGTTGGA~wildtype~hsa-480-120.1&WithFlank&X|+|66018889|66018964@7.31.25~[MIMAT0004570&hsa-miR-223-5p&offsets|0|+3, m-480&X|+|66018895|66018917&offsets|0|+2]	iso-25-MWIY00N0Z2
AGGAAGCCCTGGAGGGGCTGGAGG	isomiR	exclusive~AGGAAGCCCTGGAGGGGCTGGAGG~wildtype~hsa-316-323.1&WithFlank&7|+|151238443|151238514@7.30.24~[MIMAT0003880&hsa-miR-671-5p&offsets|0|+1, m-316&7|+|151238449|151238472&offsets|0|0]	iso-24-1BP76K6YHY		ATTGCACGGTATCCATCTGT	isomiR	exclusive~ATTGCACGGTATCCATCTGT~wildtype~hsa-1027-178.1&WithFlank&X|-|134169375|134169452@51.70.20~[MIMAT0000707&hsa-miR-363-3p&offsets|+1|-1, m-178&X|-|134169381|134169403&offsets|+1|-2]	iso-20-IVE3H6WW		CTAGACTGAAGCTCCTTGGGG	isomiR	ambiguous~CTAGACTGAAGCTCCTTGGGG~wildtype+G(s)~hsa-75-30.1&WithFlank&8|-|140732581|140732649@43.60.18(+3G)~[MIMAT0000757&hsa-miR-151a-3p&offsets|0|-3(+3G), m-30&8|-|140732587|140732607&offsets|0|-3(+3G)]	iso-21-42NBQRZK0		CTCCCCACTGCTAAATTTGACTGGCTT	not-itr	CTCCCCACTGCTAAATTTGACTGGCTT	na-27-4R2Y4BZUNJQ
AGGGCTGGGTCGGTCGGGCTG	rRF	AGGGCTGGGTCGGTCGGGCTG~clustered_U13369.1_+_-50_13364_Gonz45S_45S_50ntFlanks@10866.10886.21, hg38_21_+_8205938_8219352_RNA45SN2_45S_50ntFlanks@10834.10854.21, hg38_21_+_8388985_8402393_RNA45SN3_45S_50ntFlanks@10821.10841.21, hg38_21_+_8433172_8446622_RNA45SN1_45S_50ntFlanks@10869.10889.21, unplaced_AL353644.34_+_122223_135695_RNA45SN4_45S_50ntFlanks@10875.10895.21, unplaced_AL592188.60_+_105374_11…	rRF-21-1J93MMRI0		ATTGCACTTGTCCCGGCCTG	isomiR	exclusive~ATTGCACTTGTCCCGGCCTG~wildtype~hsa-409-9.1&WithFlank&13|+|91351318|91351388@45.64.20, hsa-1092-11.1&WithFlank&X|-|134169538|134169610@47.66.20~[MIMAT0000092&hsa-miR-92a-3p&offsets|+1|-1, m-9&13|+|91351361|91351382&offsets|+1|-1], [MIMAT0000092_1&hsa-miR-92a-3p&offsets|+1|-1, m-11&X|-|134169544|134169565&offsets|+1|-1]	iso-20-IVEY8SPY		CTAGACTGAGGCTCCTTGAGG	not-itr	CTAGACTGAGGCTCCTTGAGG	na-21-42N0QRZ00		CTCCCGGGGCTACGCCTGTCTGAGCGTCGCT	rRF	CTCCCGGGGCTACGCCTGTCTGAGCGTCGCT~clustered_U13369.1_+_-50_13364_Gonz45S_45S_50ntFlanks@6798.6828.31, hg38_21_+_8205938_8219352_RNA45SN2_45S_50ntFlanks@6759.6789.31, hg38_21_+_8388985_8402393_RNA45SN3_45S_50ntFlanks@6747.6777.31, hg38_21_+_8433172_8446622_RNA45SN1_45S_50ntFlanks@6776.6806.31, unplaced_AL353644.34_+_122223_135695_RNA45SN4_45S_50ntFlanks@6779.6809.31, unplaced_AL592188.60_+_105374_11…	rRF-31-4RRJUVNMXJSVE
AGGGCTGGGTCGGTCGGGCTGGGGC	rRF	AGGGCTGGGTCGGTCGGGCTGGGGC~clustered_U13369.1_+_-50_13364_Gonz45S_45S_50ntFlanks@10866.10890.25, hg38_21_+_8205938_8219352_RNA45SN2_45S_50ntFlanks@10834.10858.25, hg38_21_+_8388985_8402393_RNA45SN3_45S_50ntFlanks@10821.10845.25, hg38_21_+_8433172_8446622_RNA45SN1_45S_50ntFlanks@10869.10893.25, unplaced_AL353644.34_+_122223_135695_RNA45SN4_45S_50ntFlanks@10875.10899.25, unplaced_AL592188.60_+_10537…	rRF-25-1J93MMRIRJ		ATTGCACTTGTCCCGGCCTGT	isomiR	exclusive~ATTGCACTTGTCCCGGCCTGT~wildtype~hsa-409-9.1&WithFlank&13|+|91351318|91351388@45.65.21, hsa-1092-11.1&WithFlank&X|-|134169538|134169610@47.67.21~[MIMAT0000092&hsa-miR-92a-3p&offsets|+1|0, m-9&13|+|91351361|91351382&offsets|+1|0], [MIMAT0000092_1&hsa-miR-92a-3p&offsets|+1|0, m-11&X|-|134169544|134169565&offsets|+1|0]	iso-21-IVEY8SPYE		CTAGCACCATCTGAAATCGGT	isomiR	exclusive~CTAGCACCATCTGAAATCGGT~wildtype~hsa-315-26.1&WithFlank&7|-|130876743|130876813@44.64.21~[MIMAT0000086&hsa-miR-29a-3p&offsets|-1|-2, m-26&7|-|130876749|130876769&offsets|-1|-1]	iso-21-4J0QNBH8E		CTCGTAGTTGGATCTTGGGA	rRF	CTCGTAGTTGGATCTTGGGA~clustered_U13369.1_+_-50_13364_Gonz45S_45S_50ntFlanks@4380.4399.20, hg38_21_+_8205938_8219352_RNA45SN2_45S_50ntFlanks@4367.4386.20, hg38_21_+_8388985_8402393_RNA45SN3_45S_50ntFlanks@4355.4374.20, hg38_21_+_8433172_8446622_RNA45SN1_45S_50ntFlanks@4378.4397.20, unplaced_AL353644.34_+_122223_135695_RNA45SN4_45S_50ntFlanks@4382.4401.20, unplaced_AL592188.60_+_105374_118830_RNA45S…	rRF-20-4W1Y5792
AGGGCTGGGTCGGTCGGGCTGGGGCG	rRF	AGGGCTGGGTCGGTCGGGCTGGGGCG~clustered_U13369.1_+_-50_13364_Gonz45S_45S_50ntFlanks@10866.10891.26, hg38_21_+_8205938_8219352_RNA45SN2_45S_50ntFlanks@10834.10859.26, hg38_21_+_8388985_8402393_RNA45SN3_45S_50ntFlanks@10821.10846.26, hg38_21_+_8433172_8446622_RNA45SN1_45S_50ntFlanks@10869.10894.26, unplaced_AL353644.34_+_122223_135695_RNA45SN4_45S_50ntFlanks@10875.10900.26, unplaced_AL592188.60_+_1053…	rRF-26-1J93MMRIRJ0		ATTGCACTTGTCCCGGCCTGTA	isomiR	exclusive~ATTGCACTTGTCCCGGCCTGTA~wildtype+A(s)~hsa-409-9.1&WithFlank&13|+|91351318|91351388@45.65.21(+1A), hsa-1092-11.1&WithFlank&X|-|134169538|134169610@47.67.21(+1A)~[MIMAT0000092&hsa-miR-92a-3p&offsets|+1|0(+1A), m-9&13|+|91351361|91351382&offsets|+1|0(+1A)], [MIMAT0000092_1&hsa-miR-92a-3p&offsets|+1|0(+1A), m-11&X|-|134169544|134169565&offsets|+1|0(+1A)]	iso-22-IVEY8SPYO		CTAGCACCATCTGAAATCGGTT	isomiR	exclusive~CTAGCACCATCTGAAATCGGTT~wildtype~hsa-315-26.1&WithFlank&7|-|130876743|130876813@44.65.22~[MIMAT0000086&hsa-miR-29a-3p&offsets|-1|-1, m-26&7|-|130876749|130876769&offsets|-1|0]	iso-22-4J0QNBH8Q		CTGGACTTGGAGTCAGAAGGC	isomiR	ambiguous~CTGGACTTGGAGTCAGAAGGC~wildtype~hsa-182-44.1&WithFlank&5|+|149732823|149732894@46.66.21~[MIMAT0000732&hsa-miR-378a-3p&offsets|+1|0, m-44&5|+|149732867|149732888&offsets|+1|0]	iso-21-N2N816OKD
AGGGCTGGGTCGGTCGGGCTGGGGCGC	rRF	AGGGCTGGGTCGGTCGGGCTGGGGCGC~clustered_U13369.1_+_-50_13364_Gonz45S_45S_50ntFlanks@10866.10892.27, hg38_21_+_8205938_8219352_RNA45SN2_45S_50ntFlanks@10834.10860.27, hg38_21_+_8388985_8402393_RNA45SN3_45S_50ntFlanks@10821.10847.27, hg38_21_+_8433172_8446622_RNA45SN1_45S_50ntFlanks@10869.10895.27, unplaced_AL353644.34_+_122223_135695_RNA45SN4_45S_50ntFlanks@10875.10901.27, unplaced_AL592188.60_+_105…	rRF-27-1J93MMRIRJM		ATTGCACTTGTCCCGGCCTGTT	isomiR	exclusive~ATTGCACTTGTCCCGGCCTGTT~wildtype~hsa-409-9.1&WithFlank&13|+|91351318|91351388@45.66.22~[MIMAT0000092&hsa-miR-92a-3p&offsets|+1|+1, m-9&13|+|91351361|91351382&offsets|+1|+1]	iso-22-IVEY8SPYQ		CTAGCACCATTTGAAATCAGTG	isomiR	exclusive~CTAGCACCATTTGAAATCAGTG~wildtype~hsa-239-81.1&WithFlank&1|-|207802444|207802519@47.68.22, hsa-372-82.1&WithFlank&7|-|130877461|130877536@47.68.22~[MIMAT0000100&hsa-miR-29b-3p&offsets|-1|-2, m-81&1|-|207802450|207802472&offsets|-1|-2], [MIMAT0000100_1&hsa-miR-29b-3p&offsets|-1|-2, m-82&7|-|130877467|130877489&offsets|-1|-2]	iso-22-4J0QZBHPP		CTGTACTGAGCTGCCCCGAGA	isomiR	exclusive~CTGTACTGAGCTGCCCCGAGA~wildtype+A(s)~hsa-107-536.1&WithFlank&8|-|41660439|41660511@9.28.20(+1A), hsa-106-561.1&WithFlank&8|+|41660438|41660510@9.28.20(+1A), hsa-106-2784.1&WithFlank&8|+|41660438|41660514@9.28.20(+1A)~[MIMAT0002177&hsa-miR-486-5p&offsets|+2|0(+1A), m-107&8|-|41660484|41660505&offsets|+2|0(+1A)], [MIMAT0002177_1&hsa-miR-486-5p&offsets|+2|0(+1A), TJU_CMC_MD2.ID03138.5p-miR&…	iso-21-NLN0N130B
AGGGGCTGGCTTTCCTCTGGT	isomiR	exclusive~AGGGGCTGGCTTTCCTCTGGT~wildtype~hsa-145-306.1&WithFlank&22|+|20033147|20033214@42.62.21~[MIMAT0004611&hsa-miR-185-3p&offsets|0|-1, m-306&22|+|20033188|20033208&offsets|0|0]	iso-21-1KNJZRW8E		ATTTCCCCTTGGGGTTGTAGGACCA	not-itr	ATTTCCCCTTGGGGTTGTAGGACCA	na-25-I9KZR39PO6		CTATTGAAAGTCAGCCCTCGACACAAGGGTTTGT	rRF	CTATTGAAAGTCAGCCCTCGACACAAGGGTTTGT~clustered_U13369.1_+_-50_13364_Gonz45S_45S_50ntFlanks@12985.13018.34, hg38_21_+_8205938_8219352_RNA45SN2_45S_50ntFlanks@12970.13003.34, hg38_21_+_8388985_8402393_RNA45SN3_45S_50ntFlanks@12962.12995.34, hg38_21_+_8433172_8446622_RNA45SN1_45S_50ntFlanks@13006.13039.34, unplaced_AL353644.34_+_122223_135695_RNA45SN4_45S_50ntFlanks@13024.13057.34, unplaced_AL592188.6…	rRF-34-4NO08J3S0F13KN		CTTTCAGTCGGATGTTTGCAGC	isomiR	exclusive~CTTTCAGTCGGATGTTTGCAGC~wildtype~hsa-15-38.1&WithFlank&6|-|71403548|71403622@48.69.22~[MIMAT0000088&hsa-miR-30a-3p&offsets|0|0, m-38&6|-|71403554|71403575&offsets|0|0]	iso-22-N91S5WZFM
AGGGGGAAAGTTCTATAGTCCT	isomiR	exclusive~AGGGGGAAAGTTCTATAGTCCT~wildtype~hsa-388-137.1&WithFlank&14|+|65471110|65471180@7.28.22, hsa-2691-137.1&WithFlank&14|-|65471108|65471178@7.28.22~[MIMAT0003294&hsa-miR-625-5p&offsets|0|+1, m-388&14|+|65471116|65471137&offsets|0|0], [TJU_CMC_MD2.ID00898.5p-miR&offsets|0|-2, m-2691&14|-|65471149|65471172&offsets|0|-2]	iso-22-1KO0YXVM3		ATTTCCCCTTGGGGTTGTAGGACCAC	not-itr	ATTTCCCCTTGGGGTTGTAGGACCAC	na-26-I9KZR39PO6D		CTCGCTGCGATCTATTGAAAGTCAGCCCTCGACACAAGGGTTTG	rRF	CTCGCTGCGATCTATTGAAAGTCAGCCCTCGACACAAGGGTTTG~clustered_U13369.1_+_-50_13364_Gonz45S_45S_50ntFlanks@12974.13017.44, hg38_21_+_8205938_8219352_RNA45SN2_45S_50ntFlanks@12959.13002.44, hg38_21_+_8388985_8402393_RNA45SN3_45S_50ntFlanks@12951.12994.44, hg38_21_+_8433172_8446622_RNA45SN1_45S_50ntFlanks@12995.13038.44, unplaced_AL353644.34_+_122223_135695_RNA45SN4_45S_50ntFlanks@13013.13056.44, unplaced_…	rRF-44-4VXUWQXBSPK9O5DKKP		CTTTCAGTCGGATGTTTGCAGT	isomiR	exclusive~CTTTCAGTCGGATGTTTGCAGT~wildtype+U(s)~hsa-15-38.1&WithFlank&6|-|71403548|71403622@48.68.21(+1U)~[MIMAT0000088&hsa-miR-30a-3p&offsets|0|-1(+1U), m-38&6|-|71403554|71403575&offsets|0|-1(+1U)]	iso-22-N91S5WZFN
AGGTAGATAGAACAGGTCTTG	not-itr	AGGTAGATAGAACAGGTCTTG	na-21-1L5PBPSZ0		CAAAGAATTCTCCTTTTGGG	isomiR	exclusive~CAAAGAATTCTCCTTTTGGG~wildtype~hsa-84-746.1&WithFlank&1|-|71067636|71067708@7.26.20~[MIMAT0000456&hsa-miR-186-5p&offsets|0|-2, m-84&1|-|71067681|71067702&offsets|0|-2]	iso-20-20D98ZZK		CTCGTAGTTGGATCTTGGGAG	rRF	CTCGTAGTTGGATCTTGGGAG~clustered_U13369.1_+_-50_13364_Gonz45S_45S_50ntFlanks@4380.4400.21, hg38_21_+_8205938_8219352_RNA45SN2_45S_50ntFlanks@4367.4387.21, hg38_21_+_8388985_8402393_RNA45SN3_45S_50ntFlanks@4355.4375.21, hg38_21_+_8433172_8446622_RNA45SN1_45S_50ntFlanks@4378.4398.21, unplaced_AL353644.34_+_122223_135695_RNA45SN4_45S_50ntFlanks@4382.4402.21, unplaced_AL592188.60_+_105374_118830_RNA45…	rRF-21-4W1Y57920		GAAAAGCTGGGTTGAGAGG	isomiR	ambiguous~GAAAAGCTGGGTTGAGAGG~wildtype~hsa-183.1&WithFlank&1|+|116671743|116671833@44.62.19, hsa-183.2&WithFlank&1|-|224256998|224257147@77.95.19, hsa-246.1&WithFlank&13|-|40727807|40727881@35.53.19, hsa-222.1&WithFlank&18|+|21683504|21683603@55.73.19, hsa-219.1&WithFlank&18|+|24321680|24321741@36.54.19, hsa-60.1&WithFlank&8|-|22244969|22245049@53.71.19, hsa-253.1&WithFlank&X|-|140926151|14092622…	iso-19-OBQ87UHY
AGGTAGATAGAACAGGTCTTGT	not-itr	AGGTAGATAGAACAGGTCTTGT	na-22-1L5PBPSZN		CAAAGAATTCTCCTTTTGGGC	isomiR	exclusive~CAAAGAATTCTCCTTTTGGGC~wildtype~hsa-84-746.1&WithFlank&1|-|71067636|71067708@7.27.21~[MIMAT0000456&hsa-miR-186-5p&offsets|0|-1, m-84&1|-|71067681|71067702&offsets|0|-1]	iso-21-20D98ZZKD		CTGGCCCTCTCTGCCCTTCCGTTTT	isomiR	exclusive~CTGGCCCTCTCTGCCCTTCCGTTTT~wildtype+U(s)~hsa-1583-160.1&WithFlank&16|-|67202321|67202394@47.68.22(+3U)~[MIMAT0000752&hsa-miR-328-3p&offsets|0|0(+3U), m-160&16|-|67202327|67202348&offsets|0|0(+3U)]	iso-25-NJ37N1NR7Z		GACCCTGTTGAGCTTG	rRF	GACCCTGTTGAGCTTG~clustered_U13369.1_+_-50_13364_Gonz45S_45S_50ntFlanks@11870.11885.16, hg38_21_+_8205938_8219352_RNA45SN2_45S_50ntFlanks@11842.11857.16, hg38_21_+_8388985_8402393_RNA45SN3_45S_50ntFlanks@11833.11848.16, hg38_21_+_8433172_8446622_RNA45SN1_45S_50ntFlanks@11878.11893.16, unplaced_AL353644.34_+_122223_135695_RNA45SN4_45S_50ntFlanks@11895.11910.16, unplaced_AL592188.60_+_105374_118830_…	rRF-16-OR9YFZ0
AGGTTCCGGATAAGTAAAGCC	not-itr	AGGTTCCGGATAAGTAAAGCC	na-21-1N32U3BJD		CAAAGTGCTGTTAGTGCAGGTAG	not-itr	CAAAGTGCTGTTAGTGCAGGTAG	na-23-20XYY3PK0H		CTTAACTTGACCGCTCTGACCA	tRF	exclusive~CTTAACTTGACCGCTCTGACCA~3'-tRF~trnaMT_ValTAC_MT_+_1602_1670@51.72.22	tRF-22-NONU3IND2		GACTATAGAACTTTCCCCCTCATT	isomiR	exclusive~GACTATAGAACTTTCCCCCTCATT~wildtype+U(s)~hsa-388-137.1&WithFlank&14|+|65471110|65471180@44.66.23(+1U), hsa-2691-137.1&WithFlank&14|-|65471108|65471178@44.66.23(+1U)~[MIMAT0004808&hsa-miR-625-3p&offsets|0|+1(+1U), m-137&14|+|65471153|65471174&offsets|0|+1(+1U)], [TJU_CMC_MD2.ID00898.3p-miR&offsets|0|+1(+1U), m-137&14|-|65471114|65471135&offsets|0|+1(+1U)]	iso-24-OXVBN9K71E
AGGTTCCGGATAAGTAAGAGC	not-itr	AGGTTCCGGATAAGTAAGAGC	na-21-1N32U3D0D		CAAAGTGCTTACAGTGCAGGTAGT	isomiR	exclusive~CAAAGTGCTTACAGTGCAGGTAGT~wildtype~hsa-88-113.1&WithFlank&13|+|91350612|91350682@7.30.24~[MIMAT0000070&hsa-miR-17-5p&offsets|0|+1, m-88&13|+|91350618|91350640&offsets|0|+1]	iso-24-20XZ03PK2Z		CTTCTCACTACTGCACTTGACTAGTCT	not-itr	hg38_rmsk_HY1_UniqID585,hg38_rmsk_HY1_UniqID205,hg38_rmsk_HY1_UniqID527,hg38_rmsk_HY1_UniqID1742,hg38_rmsk_HY1_UniqID347,Y_RNA.683-201_UniqID1583,hg38_rmsk_HY1_UniqID1267,Y_RNA.574-201_UniqID136,Y_RNA.580-201_UniqID677,Y_RNA.586-201_UniqID1706,hg38_rmsk_HY1_UniqID1266,hg38_rmsk_HY1_UniqID1521,Y_RNA.459-201_UniqID1035,Y_RNA.14-201_UniqID1776,Y_RNA.605-201_UniqID1754,Y_RNA.573-201_UniqID1834,hg38_r…	yRF-27-N72XNFNU433		GAGGTAGTAGGTTGTATAGTT	isomiR	exclusive~GAGGTAGTAGGTTGTATAGTT~wildtype~hsa-6-426.1&WithFlank&11|-|122146517|122146595@8.28.21, hsa-5-180.1&WithFlank&22|+|46112746|46112827@8.28.21, hsa-4-181.1&WithFlank&9|+|94175956|94176040@8.28.21~[MIMAT0000062&hsa-let-7a-5p&offsets|+1|0, m-6&11|-|122146568|122146589&offsets|+1|0], [MIMAT0000062_1&hsa-let-7a-5p&offsets|+1|0, m-5&22|+|46112752|46112773&offsets|+1|0], [MIMAT0000062_2&hsa-let-…	iso-21-531P7WH3E
AGGTTCCGGATAAGTAAGAGCC	not-itr	AGGTTCCGGATAAGTAAGAGCC	na-22-1N32U3D0J		CAACGCTAGACGAACTGC	not-itr	CAACGCTAGACGAACTGC	na-18-2H42LD0M		CTTGACCGCTCTGACCA	tRF	exclusive~CTTGACCGCTCTGACCA~3'-tRF~trnaMT_ValTAC_MT_+_1602_1670@56.72.17	tRF-17-NU3IND2		GAGTTCTACAGTCCGACGATC	not-itr	GAGTTCTACAGTCCGACGATC	na-21-5N4FSSEED
AGTAAACATCCTTGACTGGAAGCT	not-itr	AGTAAACATCCTTGACTGGAAGCT	na-24-1O0MNUN2EW		CAACGCTAGACGAACTGCATGGAAAGGCA	not-itr	CAACGCTAGACGAACTGCATGGAAAGGCA	na-29-2H42LDXQ6BIU		GAAGAGGACTTGGAACTCGATC	not-itr	GAAGAGGACTTGGAACTCGATC	na-22-O26I9B4U5		GCATGGCCGTTCTTAGTTGG	rRF	GCATGGCCGTTCTTAGTTGG~clustered_U13369.1_+_-50_13364_Gonz45S_45S_50ntFlanks@5036.5055.20, hg38_21_+_8205938_8219352_RNA45SN2_45S_50ntFlanks@5023.5042.20, hg38_21_+_8388985_8402393_RNA45SN3_45S_50ntFlanks@5011.5030.20, hg38_21_+_8433172_8446622_RNA45SN1_45S_50ntFlanks@5034.5053.20, unplaced_AL353644.34_+_122223_135695_RNA45SN4_45S_50ntFlanks@5038.5057.20, unplaced_AL592188.60_+_105374_118830_RNA45S…	rRF-20-P4PWWX78
AGTAAGGTCAGCTAAATAAGCTATCGGGCCC	tRF	ambiguous~AGTAAGGTCAGCTAAATAAGCTATCGGGCCC~5'-half~trnaMT_MetCAT_MT_+_4402_4469@1.31.31	tRF-31-1OR6QOH04MR1D		CAAGTCACTAGTGGTTCCGTTTAG	isomiR	exclusive~CAAGTCACTAGTGGTTCCGTTTAG~wildtype~hsa-238-500.1&WithFlank&X|-|151958578|151958657@7.30.24~[MIMAT0000281&hsa-miR-224-5p&offsets|+1|0, m-238&X|-|151958630|151958651&offsets|0|+2]	iso-24-232X738WKH		GAATGTTGCTCGGTGAACCCCTT	isomiR	exclusive~GAATGTTGCTCGGTGAACCCCTT~wildtype~hsa-329-233.1&WithFlank&14|+|101065308|101065373@39.61.23~[MIMAT0001639&hsa-miR-409-3p&offsets|0|+1, m-233&14|+|101065346|101065367&offsets|0|+1]	iso-23-O4ZIM4BRDQ		GCATTGGTGGTTCAGTGGTAGAATTCTCGCCTGC	tRF	ambiguous~GCATTGGTGGTTCAGTGGTAGAATTCTCGCCTGC~5'-half~trna128_GlyGCC_6_-_27870686_27870756@1.34.34, trna18_GlyGCC_16_+_70822597_70822667@1.34.34, trna19_GlyGCC_16_+_70823410_70823480@1.34.34, trna19_GlyGCC_2_-_157257659_157257729@1.34.34, trna24_GlyGCC_16_-_70812942_70813012@1.34.34, trna25_GlyGCC_16_-_70812114_70812184@1.34.34, trna5_GlyGCC_17_+_8029064_8029134@1.34.34, trna68_GlyGCC_1_-_16149363…	tRF-34-PNR8YP9LON4VHM
AGTAAGGTCAGCTAAATAAGCTATCGGGCCCA	tRF	ambiguous~AGTAAGGTCAGCTAAATAAGCTATCGGGCCCA~5'-half~trnaMT_MetCAT_MT_+_4402_4469@1.32.32	tRF-32-1OR6QOH04MR12		CAAGTCACTAGTGGTTCCGTTTAGT	isomiR	exclusive~CAAGTCACTAGTGGTTCCGTTTAGT~wildtype~hsa-238-500.1&WithFlank&X|-|151958578|151958657@7.31.25~[MIMAT0000281&hsa-miR-224-5p&offsets|+1|+1, m-238&X|-|151958630|151958651&offsets|0|+3]	iso-25-232X738WY3		GACTCTTAGCGGTGGATCACTCGGCTCGTGCG	rRF	GACTCTTAGCGGTGGATCACTCGGCTCGTGCG~clustered_U13369.1_+_-50_13364_Gonz45S_45S_50ntFlanks@6674.6705.32, hg38_21_+_8205938_8219352_RNA45SN2_45S_50ntFlanks@6635.6666.32, hg38_21_+_8388985_8402393_RNA45SN3_45S_50ntFlanks@6623.6654.32, hg38_21_+_8433172_8446622_RNA45SN1_45S_50ntFlanks@6652.6683.32, unplaced_AL353644.34_+_122223_135695_RNA45SN4_45S_50ntFlanks@6655.6686.32, unplaced_AL592188.60_+_105374_1…	rRF-32-O9YJR8H5WJW4K		GCATTGGTGGTTCAGTGGTAGAATTCTCGCCTGCC	tRF	ambiguous~GCATTGGTGGTTCAGTGGTAGAATTCTCGCCTGCC~5'-tRF~trna128_GlyGCC_6_-_27870686_27870756@1.35.35, trna18_GlyGCC_16_+_70822597_70822667@1.35.35, trna19_GlyGCC_16_+_70823410_70823480@1.35.35, trna19_GlyGCC_2_-_157257659_157257729@1.35.35, trna24_GlyGCC_16_-_70812942_70813012@1.35.35, trna25_GlyGCC_16_-_70812114_70812184@1.35.35, trna5_GlyGCC_17_+_8029064_8029134@1.35.35, trna68_GlyGCC_1_-_16149363…	tRF-35-PNR8YP9LON4VN1
AGTAAGGTCAGCTAAATAAGCTATCGGGCCCATACCCCGA	tRF	ambiguous~AGTAAGGTCAGCTAAATAAGCTATCGGGCCCATACCCCGA~5'-tRF~trnaMT_MetCAT_MT_+_4402_4469@1.40.40	tRF-40-1OR6QOH04MR1J5KU		CAATAACAGGTCTGTGATG	rRF	CAATAACAGGTCTGTGATG~clustered_U13369.1_+_-50_13364_Gonz45S_45S_50ntFlanks@5188.5206.19, hg38_21_+_8205938_8219352_RNA45SN2_45S_50ntFlanks@5175.5193.19, hg38_21_+_8388985_8402393_RNA45SN3_45S_50ntFlanks@5163.5181.19, hg38_21_+_8433172_8446622_RNA45SN1_45S_50ntFlanks@5186.5204.19, unplaced_AL353644.34_+_122223_135695_RNA45SN4_45S_50ntFlanks@5190.5208.19, unplaced_AL592188.60_+_105374_118830_RNA45SN…	rRF-19-2L0KWWI0		GAGAAAGCTCACAAGAACTGCTAACT	tRF	exclusive~GAGAAAGCTCACAAGAACTGCTAACT~5'-tRF~trnaMT_SerGCT_MT_+_12207_12265@1.26.26	tRF-26-5BF900BY4DE		GCCCGGCTAGCTCAGTCGGTAGAGCATGAGACTCT	tRF	exclusive~GCCCGGCTAGCTCAGTCGGTAGAGCATGAGACTCT~5'-half~trna119_LysCTT_1_-_145395522_145395594@1.35.35, trna11_LysCTT_5_-_180648979_180649051@1.35.35, trna13_LysCTT_6_+_26556774_26556846@1.35.35, trna7_LysCTT_16_+_3225692_3225764@1.35.35, trna9_LysCTT_5_+_180634755_180634827@1.35.35	tRF-35-PSQP4PW3FJI0E7
AGTAAGGTCAGCTAAATAAGCTATCGGGCCCATACCCCGAA	tRF	ambiguous~AGTAAGGTCAGCTAAATAAGCTATCGGGCCCATACCCCGAA~5'-tRF~trnaMT_MetCAT_MT_+_4402_4469@1.41.41	tRF-41-1OR6QOH04MR1J5KUB		CACCCGGCTGTGTGCACATGTGC	isomiR	ambiguous~CACCCGGCTGTGTGCACATGTGC~wildtype~hsa-263.1&WithFlank&20|+|63919443|63919523@53.75.23, hsa-263.2&WithFlank&20|+|63919499|63919579@53.75.23, hsa-263.3&WithFlank&20|+|63919555|63919635@53.75.23, hsa-263.4&WithFlank&20|+|63919750|63919830@53.75.23, hsa-263.5&WithFlank&20|+|63919862|63919942@53.75.23~[MIMAT0004984&hsa-miR-941&offsets|0|0, m-263&20|+|63919495|63919517&offsets|0|0], [MIMAT0004…	iso-23-2R6Y9V040M		GAGGTAGTAGTTTGTGCTGTT	isomiR	exclusive~GAGGTAGTAGTTTGTGCTGTT~wildtype~hsa-49-177.1&WithFlank&12|+|62603685|62603772@8.28.21~[MIMAT0000415&hsa-let-7i-5p&offsets|+1|0, m-49&12|+|62603691|62603712&offsets|+1|0]	iso-21-531PZWQWE		GCCCGGCTAGCTCAGTCGGTAGAGCATGG	tRF	exclusive~GCCCGGCTAGCTCAGTCGGTAGAGCATGG~5'-tRF~trna10_LysCTT_16_+_3241501_3241573@1.29.29, trna13_LysCTT_14_-_58706613_58706685@1.29.29, trna2_LysCTT_15_+_79152904_79152976@1.29.29	tRF-29-PSQP4PW3FJF4
AGTAAGGTCAGCTAAATAAGCTATCGGGCCCATACCCCGAAAA	tRF	ambiguous~AGTAAGGTCAGCTAAATAAGCTATCGGGCCCATACCCCGAAAA~5'-tRF~trnaMT_MetCAT_MT_+_4402_4469@1.43.43	tRF-43-1OR6QOH04MR1J5KU6		CACCCGTAGAACCGACCTTG	isomiR	exclusive~CACCCGTAGAACCGACCTTG~wildtype~hsa-10-151.1&WithFlank&19|+|51692612|51692684@7.26.20~[MIMAT0000689&hsa-miR-99b-5p&offsets|0|-2, m-10&19|+|51692618|51692639&offsets|0|-2]	iso-20-2RS20U3Y		GCAGTAGTCTGCACATTGGTT	not-itr	GCAGTAGTCTGCACATTGGTT	na-21-P317PFZ3E		GCCCGGCTAGCTCAGTCGGTAGAGCATGGGACTCT	tRF	exclusive~GCCCGGCTAGCTCAGTCGGTAGAGCATGGGACTCT~5'-half~trna10_LysCTT_16_+_3241501_3241573@1.35.35, trna13_LysCTT_14_-_58706613_58706685@1.35.35, trna2_LysCTT_15_+_79152904_79152976@1.35.35	tRF-35-PSQP4PW3FJIKE7
AGTACCGTGAGTAATAATGCG	not-itr	AGTACCGTGAGTAATAATGCG	na-21-15MUSEDV0		CAGCAGGACGGTGGCCATGG	rRF	CAGCAGGACGGTGGCCATGG~clustered_U13369.1_+_-50_13364_Gonz45S_45S_50ntFlanks@9934.9953.20, hg38_21_+_8205938_8219352_RNA45SN2_45S_50ntFlanks@9908.9927.20, hg38_21_+_8388985_8402393_RNA45SN3_45S_50ntFlanks@9895.9914.20, hg38_21_+_8433172_8446622_RNA45SN1_45S_50ntFlanks@9937.9956.20, unplaced_AL353644.34_+_122223_135695_RNA45SN4_45S_50ntFlanks@9944.9963.20, unplaced_AL592188.60_+_105374_118830_RNA45S…	rRF-20-JF6H7JJ8		GCAGTAGTCTGCACATTGGTTA	not-itr	GCAGTAGTCTGCACATTGGTTA	na-22-P317PFZ3O		GCCTGTACTGAGCTGCCCCGA	not-itr	GCCTGTACTGAGCTGCCCCGA	na-21-PYUYFYKSB
AGTAGGTCATCGTCAGGCT	not-itr	AGTAGGTCATCGTCAGGCT	na-19-1PSQM6IW		CAGCCCGTGTTCGGAAGATTTTC	not-itr	CAGCCCGTGTTCGGAAGATTTTC	na-23-J1MWW2FN05		GCCTGCTGGGGTGGAACCTGG	isomiR	exclusive~GCCTGCTGGGGTGGAACCTGG~wildtype~hsa-492-361.1&WithFlank&14|+|100911145|100911213@42.62.21, hsa-3430.1&WithFlank&14|+|100911125|100911219@62.82.21~[MIMAT0000722&hsa-miR-370-3p&offsets|0|-1, m-361&14|+|100911186|100911207&offsets|0|-1], [MIMAT0000722&hsa-miR-370-3p&offsets|0|-1, m-361&14|+|100911186|100911207&offsets|0|-1]	iso-21-PYNK720Y0		GCCTGTACTGAGCTGCCCCGAG	not-itr	GCCTGTACTGAGCTGCCCCGAG	na-22-PYUYFYKSH
AGTAGTGTTTCCTACTTTATGG	not-itr	AGTAGTGTTTCCTACTTTATGG	na-22-1P9Z35ZQ4		CAGGGATAACTGGCTTGTGG	rRF	CAGGGATAACTGGCTTGTGG~clustered_U13369.1_+_-50_13364_Gonz45S_45S_50ntFlanks@12343.12362.20, hg38_21_+_8205938_8219352_RNA45SN2_45S_50ntFlanks@12324.12343.20, hg38_21_+_8388985_8402393_RNA45SN3_45S_50ntFlanks@12315.12334.20, hg38_21_+_8433172_8446622_RNA45SN1_45S_50ntFlanks@12360.12379.20, unplaced_AL353644.34_+_122223_135695_RNA45SN4_45S_50ntFlanks@12377.12396.20, unplaced_AL592188.60_+_105374_118…	rRF-20-JKHD9I98		GCGTACCGTGAGTAATAATGCG	not-itr	GCGTACCGTGAGTAATAATGCG	na-22-QL341OU4K		GCCTGTACTGAGCTGCCCCGAGA	not-itr	GCCTGTACTGAGCTGCCCCGAGA	na-23-PYUYFYKSX
AGTCAGTTTGTCAAATACCCC	not-itr	AGTCAGTTTGTCAAATACCCC	na-21-167Y8BURD		CAGTGCAATGTTAAAAGGGCA	isomiR	exclusive~CAGTGCAATGTTAAAAGGGCA~wildtype~hsa-622-139.1&WithFlank&11|+|57641206|57641279@47.67.21~[MIMAT0000425&hsa-miR-130a-3p&offsets|0|-1, m-139&11|+|57641252|57641273&offsets|0|-1]	iso-21-J424YB1JB		GCTAAACCTAGCCCCAAACCCACTCCACCTTACTACCAGAC	rRF	GCTAAACCTAGCCCCAAACCCACTCCACCTTACTACCAGAC~hg38_MT_+_1621_3279_RNR2_16S_50ntFlanks@51.91.41	rRF-41-QO0XPRB12927UXK2D		GCCTGTACTGAGCTGCCCCGAGT	not-itr	GCCTGTACTGAGCTGCCCCGAGT	na-23-PYUYFYKSZ
AGTCAGTTTGTCAAATACCCCA	not-itr	AGTCAGTTTGTCAAATACCCCA	na-22-167Y8BUR2		CATGCCTTGAGTGTAGGACCG	isomiR	exclusive~CATGCCTTGAGTGTAGGACCG~wildtype~hsa-65-190.1&WithFlank&X|+|50003161|50003231@7.27.21~[MIMAT0002888&hsa-miR-532-5p&offsets|0|-1, m-65&X|+|50003167|50003188&offsets|0|-1]	iso-21-JVNU7L610		GCTCGTAGTTGGATCTTGGGA	rRF	GCTCGTAGTTGGATCTTGGGA~clustered_U13369.1_+_-50_13364_Gonz45S_45S_50ntFlanks@4379.4399.21, hg38_21_+_8205938_8219352_RNA45SN2_45S_50ntFlanks@4366.4386.21, hg38_21_+_8388985_8402393_RNA45SN3_45S_50ntFlanks@4354.4374.21, hg38_21_+_8433172_8446622_RNA45SN1_45S_50ntFlanks@4377.4397.21, unplaced_AL353644.34_+_122223_135695_RNA45SN4_45S_50ntFlanks@4381.4401.21, unplaced_AL592188.60_+_105374_118830_RNA45…	rRF-21-QSVN6MZKB		GCGCGGGTAAACGGCGGGAGTAACTATG	rRF	GCGCGGGTAAACGGCGGGAGTAACTATG~clustered_U13369.1_+_-50_13364_Gonz45S_45S_50ntFlanks@11701.11728.28, hg38_21_+_8205938_8219352_RNA45SN2_45S_50ntFlanks@11673.11700.28, hg38_21_+_8388985_8402393_RNA45SN3_45S_50ntFlanks@11664.11691.28, hg38_21_+_8433172_8446622_RNA45SN1_45S_50ntFlanks@11709.11736.28, unplaced_AL353644.34_+_122223_135695_RNA45SN4_45S_50ntFlanks@11726.11753.28, unplaced_AL592188.60_+_10…	rRF-28-QHROEJR0UID0
AGTCAGTTTGTCAAATACCCCAA	not-itr	AGTCAGTTTGTCAAATACCCCAA	na-23-167Y8BURDF		CATGCGAGAGTAGGACGTTGCCAGGTT	not-itr	CATGCGAGAGTAGGACGTTGCCAGGTT	na-27-JV50V2MYKKQ		GCTGCGATCTATTGAAAGTCAGCCCTCGACACAAGGGTTTG	rRF	GCTGCGATCTATTGAAAGTCAGCCCTCGACACAAGGGTTTG~clustered_U13369.1_+_-50_13364_Gonz45S_45S_50ntFlanks@12977.13017.41, hg38_21_+_8205938_8219352_RNA45SN2_45S_50ntFlanks@12962.13002.41, hg38_21_+_8388985_8402393_RNA45SN3_45S_50ntFlanks@12954.12994.41, hg38_21_+_8433172_8446622_RNA45SN1_45S_50ntFlanks@12998.13038.41, unplaced_AL353644.34_+_122223_135695_RNA45SN4_45S_50ntFlanks@13016.13056.41, unplaced_AL5…	rRF-41-QV57IUDMFRWD00RZ0		GCTGCGATCTATTGAAAGTCAGCCCTCGACACAAGGGTTTGT	rRF	GCTGCGATCTATTGAAAGTCAGCCCTCGACACAAGGGTTTGT~clustered_U13369.1_+_-50_13364_Gonz45S_45S_50ntFlanks@12977.13018.42, hg38_21_+_8205938_8219352_RNA45SN2_45S_50ntFlanks@12962.13003.42, hg38_21_+_8388985_8402393_RNA45SN3_45S_50ntFlanks@12954.12995.42, hg38_21_+_8433172_8446622_RNA45SN1_45S_50ntFlanks@12998.13039.42, unplaced_AL353644.34_+_122223_135695_RNA45SN4_45S_50ntFlanks@13016.13057.42, unplaced_AL…	rRF-42-QV57IUDMFRWD00RZN
AGTCAGTTTGTCAAATACCCCAAT	not-itr	AGTCAGTTTGTCAAATACCCCAAT	na-24-167Y8BURF7		CATTCTTGCGACCCGGGT	tRF	exclusive~CATTCTTGCGACCCGGGT~i-tRF~trna27_GlyCCC_2_-_70476123_70476193@35.52.18, trna34_GlyCCC_16_-_686736_686806@35.52.18	tRF-18-J9ZH0SDZ		GGAGGTAGTAGATTGTATAGT	not-itr	GGAGGTAGTAGATTGTATAGT	na-21-6KVL5YVPE		GCTTCTGTAGTGTAGTGGTTATCACGTTCGCCTCACACGCG	tRF	exclusive~GCTTCTGTAGTGTAGTGGTTATCACGTTCGCCTCACACGCG~5'-tRF~trna152_ValCAC_6_-_27248049_27248121@1.41.41	tRF-41-Q99P9P9NH57S362V0
AGTCAGTTTGTCAAATACCCCAT	not-itr	AGTCAGTTTGTCAAATACCCCAT	na-23-167Y8BURDI		CATTGCACTTGTCTCGGACTGA	not-itr	CATTGCACTTGTCTCGGACTGA	na-22-JY2ZS96IL		GGAGGTAGTAGGTTGTATAGTT	not-itr	GGAGGTAGTAGGTTGTATAGTT	na-22-6KVLRYVPQ		GGAGGGGCAGAGAGCGAGACTTT	not-itr	GGAGGGGCAGAGAGCGAGACTTT	na-23-6K6PFJ5D0Q
AGTCAGTTTGTCAAATACCCCATT	not-itr	AGTCAGTTTGTCAAATACCCCATT	na-24-167Y8BUR1E		CATTGCACTTGTCTCGGT	isomiR	exclusive~CATTGCACTTGTCTCGGT~wildtype~hsa-572-23.1&WithFlank&7|-|100093565|100093636@45.62.18~[MIMAT0000081&hsa-miR-25-3p&offsets|0|-4, m-23&7|-|100093571|100093592&offsets|0|-4]	iso-18-JY2ZS9DZ		GGAGGTAGTAGGTTGTGTGGTTT	not-itr	GGAGGTAGTAGGTTGTGTGGTTT	na-23-6KVLRY980Q		GGAGGTAGTAGGTTGTGTGG	not-itr	GGAGGTAGTAGGTTGTGTGG	na-20-6KVLRY98
AGTGGGGAACCCTTCCATGAGG	isomiR	exclusive~AGTGGGGAACCCTTCCATGAGG~wildtype~hsa-451-603.1&WithFlank&9|+|20716114|20716181@7.28.22~[MIMAT0002807&hsa-miR-491-5p&offsets|0|0, m-451&9|+|20716120|20716141&offsets|0|0]	iso-22-186D39JU4		CATTGCACTTGTCTCGGTCT	isomiR	exclusive~CATTGCACTTGTCTCGGTCT~wildtype~hsa-572-23.1&WithFlank&7|-|100093565|100093636@45.64.20~[MIMAT0000081&hsa-miR-25-3p&offsets|0|-2, m-23&7|-|100093571|100093592&offsets|0|-2]	iso-20-JY2ZS9R7		GGAGGTAGTAGTTTGTGCTGT	not-itr	GGAGGTAGTAGTTTGTGCTGT	na-21-6KVL7YXYE		GGAGGTAGTAGGTTGTGTGGT	not-itr	GGAGGTAGTAGGTTGTGTGGT	na-21-6KVLRY98E
AGTGGGTTATCAGAACT	not-itr	hg38_rmsk_HY4_UniqID568,hg38_rmsk_HY4_UniqID839,hg38_rmsk_HY4_UniqID1661,hg38_rmsk_HY4_UniqID1026,hg38_rmsk_HY4_UniqID1096,hg38_rmsk_HY4_UniqID1215,hg38_rmsk_HY4_UniqID319,hg38_rmsk_HY4_UniqID256,hg38_rmsk_HY4_UniqID1248,hg38_rmsk_HY4_UniqID1011,hg38_rmsk_HY4_UniqID1595,hg38_rmsk_HY4_UniqID1838,hg38_rmsk_HY4_UniqID416,hg38_rmsk_HY4_UniqID1544,hg38_rmsk_HY4_UniqID1464,hg38_rmsk_HY4_UniqID1134,hg38…	yRF-17-187QJB3		CATTGCACTTGTCTCGGTCTG	isomiR	exclusive~CATTGCACTTGTCTCGGTCTG~wildtype~hsa-572-23.1&WithFlank&7|-|100093565|100093636@45.65.21~[MIMAT0000081&hsa-miR-25-3p&offsets|0|-1, m-23&7|-|100093571|100093592&offsets|0|-1]	iso-21-JY2ZS9R70		GGAGGTAGTAGTTTGTGCTGTT	not-itr	GGAGGTAGTAGTTTGTGCTGTT	na-22-6KVL7YXYQ		GGAGGTAGTAGGTTGTGTGGTT	not-itr	GGAGGTAGTAGGTTGTGTGGTT	na-22-6KVLRY98Q
AGTTGGTCCGAGTGTTGT	not-itr	hg38_rmsk_HY5|RNY5_UniqID1423	yRF-18-1YSS1W0N		CCACCTCCCCTGCAAACGTC	isomiR	exclusive~CCACCTCCCCTGCAAACGTC~wildtype~hsa-301-476.1&WithFlank&22|+|20086066|20086139@7.26.20~[MIMAT0022726&hsa-miR-1306-5p&offsets|0|-2, m-301&22|+|20086072|20086092&offsets|0|-1]	iso-20-K18RXOEM		GGCAGCATTGTACAGGGCTATG	not-itr	GGCAGCATTGTACAGGGCTATG	na-22-6PJYUP6XP		GGAGTATGGTCGCAAGG	not-itr	GGAGTATGGTCGCAAGG	na-17-63I3LO4
AGTTGGTCCGAGTGTTGTG	not-itr	hg38_rmsk_HY5|RNY5_UniqID1423	yRF-19-1YSS1WK0		CCACCTCCCCTGCAAACGTCC	isomiR	exclusive~CCACCTCCCCTGCAAACGTCC~wildtype~hsa-301-476.1&WithFlank&22|+|20086066|20086139@7.27.21~[MIMAT0022726&hsa-miR-1306-5p&offsets|0|-1, m-301&22|+|20086072|20086092&offsets|0|0]	iso-21-K18RXOEMD		GGCAGCATTGTACAGGGCTATGA	not-itr	GGCAGCATTGTACAGGGCTATGA	na-23-6PJYUP6X0L		GGATAACTGGCTTGTGG	rRF	GGATAACTGGCTTGTGG~clustered_U13369.1_+_-50_13364_Gonz45S_45S_50ntFlanks@12346.12362.17, hg38_21_+_8205938_8219352_RNA45SN2_45S_50ntFlanks@12327.12343.17, hg38_21_+_8388985_8402393_RNA45SN3_45S_50ntFlanks@12318.12334.17, hg38_21_+_8433172_8446622_RNA45SN1_45S_50ntFlanks@12363.12379.17, unplaced_AL353644.34_+_122223_135695_RNA45SN4_45S_50ntFlanks@12380.12396.17, unplaced_AL592188.60_+_105374_118830…	rRF-17-6LE8NW4
AGTTGGTCCGAGTGTTGTGGGTTATTGTTAAG	not-itr	hg38_rmsk_HY5|RNY5_UniqID1423	yRF-32-1YSS1W987Q9XH		CCACCTCCCCTGCAAACGTCCA	isomiR	exclusive~CCACCTCCCCTGCAAACGTCCA~wildtype~hsa-301-476.1&WithFlank&22|+|20086066|20086139@7.28.22~[MIMAT0022726&hsa-miR-1306-5p&offsets|0|0, m-301&22|+|20086072|20086092&offsets|0|+1]	iso-22-K18RXOEM2		GGCTGGTCCGATGGTAGTGGGTTATCAGAACT	not-itr	hg38_rmsk_HY4_UniqID1099,hg38_rmsk_HY4_UniqID986,hg38_rmsk_HY4_UniqID70,Y_RNA.293-201_UniqID73,hg38_rmsk_HY4_UniqID1054,RNY4_UniqID13,RNY4P10-201_UniqID355,RNY4P7-201_UniqID746	yRF-32-6YSSI3187QJB3		GGCCGCCGGTGAAATACCACTAC	rRF	GGCCGCCGGTGAAATACCACTAC~clustered_U13369.1_+_-50_13364_Gonz45S_45S_50ntFlanks@11997.12019.23, hg38_21_+_8205938_8219352_RNA45SN2_45S_50ntFlanks@11970.11992.23, hg38_21_+_8388985_8402393_RNA45SN3_45S_50ntFlanks@11961.11983.23, hg38_21_+_8433172_8446622_RNA45SN1_45S_50ntFlanks@12006.12028.23, unplaced_AL353644.34_+_122223_135695_RNA45SN4_45S_50ntFlanks@12023.12045.23, unplaced_AL592188.60_+_105374_…	rRF-23-6S33OE0501
ATAGGTTTGGTCCTAGCCTTTCTATTAGCTCT	rRF	ATAGGTTTGGTCCTAGCCTTTCTATTAGCTCT~hg38_MT_+_598_1651_RNR1_12S_50ntFlanks@52.83.32	rRF-32-HKZ88XPZWQVI3		CCAGTAAACGGCGGCCGTA	not-itr	CCAGTAAACGGCGGCCGTA	na-19-K3BHQJHB		GGCTTTGGTGACTCTAGATAACCTCGGGCCGATCGCACG	rRF	GGCTTTGGTGACTCTAGATAACCTCGGGCCGATCGCACG~clustered_U13369.1_+_-50_13364_Gonz45S_45S_50ntFlanks@3988.4026.39, hg38_21_+_8205938_8219352_RNA45SN2_45S_50ntFlanks@3975.4013.39, hg38_21_+_8388985_8402393_RNA45SN3_45S_50ntFlanks@3963.4001.39, hg38_21_+_8433172_8446622_RNA45SN1_45S_50ntFlanks@3986.4024.39, unplaced_AL353644.34_+_122223_135695_RNA45SN4_45S_50ntFlanks@3990.4028.39, unplaced_AL592188.60_+_1…	rRF-39-6Z94E7FL09R15SF8		GGCCGTTCTTAGTTGG	rRF	GGCCGTTCTTAGTTGG~clustered_U13369.1_+_-50_13364_Gonz45S_45S_50ntFlanks@5040.5055.16, hg38_21_+_8205938_8219352_RNA45SN2_45S_50ntFlanks@5027.5042.16, hg38_21_+_8388985_8402393_RNA45SN3_45S_50ntFlanks@5015.5030.16, hg38_21_+_8433172_8446622_RNA45SN1_45S_50ntFlanks@5038.5053.16, unplaced_AL353644.34_+_122223_135695_RNA45SN4_45S_50ntFlanks@5042.5057.16, unplaced_AL592188.60_+_105374_118830_RNA45SN5_4…	rRF-16-6SYZ1Y0
ATATAATACAACCTGCTAAGTG	isomiR	exclusive~ATATAATACAACCTGCTAAGTG~wildtype~hsa-153-446.1&WithFlank&X|-|74218551|74218614@7.28.22~[MIMAT0004955&hsa-miR-374b-5p&offsets|0|0, m-153&X|-|74218587|74218608&offsets|0|0]	iso-22-HLHF0Y40P		CCATGCGAGAGTAGGACGTTGCCAGGTT	not-itr	CCATGCGAGAGTAGGACGTTGCCAGGTT	na-28-K4L2SKENPP0E		GGTAAAATGGCTGAGTGAAGCATTG	tRF	ambiguous~GGTAAAATGGCTGAGTGAAGCATTG~5'-tRF~trnaMT_TyrGTA_MT_-_5826_5891@1.25.25	tRF-25-ROD8N0X0JY		GGGAGTGTGACAATGGTGTTT	not-itr	GGGAGTGTGACAATGGTGTTT	na-21-R09U247NE
ATCAACAGACATTAATTGGGCG	isomiR	exclusive~ATCAACAGACATTAATTGGGCG~wildtype~hsa-309.1&WithFlank&X|-|74218386|74218467@54.75.22~[MIMAT0003339&hsa-miR-421&offsets|0|-1, m-309&X|-|74218392|74218414&offsets|0|-1]	iso-22-HOJDIOZKK		CCCAGTGCTCTGAATGTCAAAG	rRF	CCCAGTGCTCTGAATGTCAAAG~clustered_U13369.1_+_-50_13364_Gonz45S_45S_50ntFlanks@11662.11683.22, hg38_21_+_8205938_8219352_RNA45SN2_45S_50ntFlanks@11634.11655.22, hg38_21_+_8388985_8402393_RNA45SN3_45S_50ntFlanks@11625.11646.22, hg38_21_+_8433172_8446622_RNA45SN1_45S_50ntFlanks@11670.11691.22, unplaced_AL353644.34_+_122223_135695_RNA45SN4_45S_50ntFlanks@11687.11708.22, unplaced_AL592188.60_+_105374_1…	rRF-22-KPX9XESOH		GGTAAAATTGCTGAGTGAAGCATTG	not-itr	GGTAAAATTGCTGAGTGAAGCATTG	na-25-RODYN0X0JY		GGGATTGTAGTTCAATTGGTTAGAGCACCG	not-itr	GGGATTGTAGTTCAATTGGTTAGAGCACCG	na-30-RE9PYOZ3V02S
ATCAAGTAATCCAGGATAGGCT	not-itr	ATCAAGTAATCCAGGATAGGCT	na-22-HOSEKKHK3		CCCAGTGCTCTGAATGTCAAAGTG	rRF	CCCAGTGCTCTGAATGTCAAAGTG~clustered_U13369.1_+_-50_13364_Gonz45S_45S_50ntFlanks@11662.11685.24, hg38_21_+_8205938_8219352_RNA45SN2_45S_50ntFlanks@11634.11657.24, hg38_21_+_8388985_8402393_RNA45SN3_45S_50ntFlanks@11625.11648.24, hg38_21_+_8433172_8446622_RNA45SN1_45S_50ntFlanks@11670.11693.24, unplaced_AL353644.34_+_122223_135695_RNA45SN4_45S_50ntFlanks@11687.11710.24, unplaced_AL592188.60_+_105374…	rRF-24-KPX9XESOF0		GGTAAACATCCCCGACTGGAAGCT	not-itr	GGTAAACATCCCCGACTGGAAGCT	na-24-RO0MKUN2EW		GGGGATGTAGCTCAGATGGT	not-itr	GGGGATGTAGCTCAGATGGT	na-20-R29P4PI3
ATCAAGTAATTCAGGATAGGT	not-itr	ATCAAGTAATTCAGGATAGGT	na-21-HOSE8KHKE		CCCCCACAACCGCGCTTGACTAGCTTG	not-itr	hg38_rmsk_HY5|RNY5_UniqID1423	yRF-27-KR0DLVZDVIP		GTACCGTGAGTAATAATGCG	isomiR	exclusive~GTACCGTGAGTAATAATGCG~wildtype~hsa-114-40.1&WithFlank&9|+|136670610|136670680@46.65.20~[MIMAT0000445&hsa-miR-126-3p&offsets|+2|0, m-40&9|+|136670653|136670674&offsets|+2|0]	iso-20-S170ULIH		GGGTACGGCCACACTT	not-itr	GGGTACGGCCACACTT	na-16-RLM10IE
ATCAAGTAATTCAGGATAGGTT	not-itr	ATCAAGTAATTCAGGATAGGTT	na-22-HOSE8KHKQ		CCCCCCACAACCGCGCTTGACTAGCTTG	not-itr	hg38_rmsk_HY5|RNY5_UniqID1423	yRF-28-KR2O3HNU4J0P		TAACAGTCTACAGCCATGGTCG	isomiR	exclusive~TAACAGTCTACAGCCATGGTCG~wildtype~hsa-414-138.1&WithFlank&17|-|2049923|2049992@43.64.22~[MIMAT0000426&hsa-miR-132-3p&offsets|0|0, m-138&17|-|2049929|2049950&offsets|0|0]	iso-22-UFSXJ1I3K		GGGTTCGATTCCGGAGAGG	rRF	GGGTTCGATTCCGGAGAGG~clustered_U13369.1_+_-50_13364_Gonz45S_45S_50ntFlanks@4125.4143.19, hg38_21_+_8205938_8219352_RNA45SN2_45S_50ntFlanks@4112.4130.19, hg38_21_+_8388985_8402393_RNA45SN3_45S_50ntFlanks@4100.4118.19, hg38_21_+_8433172_8446622_RNA45SN1_45S_50ntFlanks@4123.4141.19, unplaced_AL353644.34_+_122223_135695_RNA45SN4_45S_50ntFlanks@4127.4145.19, unplaced_AL592188.60_+_105374_118830_RNA45SN…	rRF-19-RNLN32HY
ATCACATTGCCAGGGATTACCAC	isomiR	exclusive~ATCACATTGCCAGGGATTACCAC~wildtype~hsa-547-42.1&WithFlank&9|+|95085221|95085291@45.67.23~[MIMAT0000418&hsa-miR-23b-3p&offsets|0|0, m-42&9|+|95085265|95085285&offsets|0|+2]	iso-23-H5IVJKI5D1		CCCCCCACTGCTAAAATTTGACTGGCTT	not-itr	CCCCCCACTGCTAAAATTTGACTGGCTT	na-28-KR2Y4BIYE8DQ		TAAGGTAGTAGATTGTATAGTT	not-itr	TAAGGTAGTAGATTGTATAGTT	na-22-UKVL5YVPQ		GGTGGGGAGTTTGGCTGGG	not-itr	GGTGGGGAGTTTGGCTGGG	na-19-R863ZJJY
ATCACATTGCCAGGGATTT	isomiR	exclusive~ATCACATTGCCAGGGATTT~wildtype~hsa-447-31.1&WithFlank&19|-|13836589|13836657@43.61.19~[MIMAT0000078&hsa-miR-23a-3p&offsets|0|-2, m-31&19|-|13836595|13836615&offsets|0|-2]	iso-19-H5IVJKFQ		CCCCCCACTGCTAAATTTGACT	not-itr	hg38_rmsk_HY4_UniqID971,hg38_rmsk_HY4_UniqID935,hg38_rmsk_HY4_UniqID580,hg38_rmsk_HY4_UniqID453,hg38_rmsk_HY4_UniqID788,hg38_rmsk_HY4_UniqID574,hg38_rmsk_HY4_UniqID1865,hg38_rmsk_HY4_UniqID983,hg38_rmsk_HY4_UniqID1507,hg38_rmsk_HY4_UniqID70,hg38_rmsk_HY4_UniqID321,hg38_rmsk_HY4_UniqID638,hg38_rmsk_HY4_UniqID784,hg38_rmsk_HY4_UniqID958,hg38_rmsk_HY4_UniqID1074,hg38_rmsk_HY4_UniqID357,Y_RNA.653-201…	yRF-22-KR2Y4BZU3		TAAGGTAGTAGGTTGTATAGTT	not-itr	TAAGGTAGTAGGTTGTATAGTT	na-22-UKVLRYVPQ		GTAAACGGCGGGAGTAACTATG	rRF	GTAAACGGCGGGAGTAACTATG~clustered_U13369.1_+_-50_13364_Gonz45S_45S_50ntFlanks@11707.11728.22, hg38_21_+_8205938_8219352_RNA45SN2_45S_50ntFlanks@11679.11700.22, hg38_21_+_8388985_8402393_RNA45SN3_45S_50ntFlanks@11670.11691.22, hg38_21_+_8433172_8446622_RNA45SN1_45S_50ntFlanks@11715.11736.22, unplaced_AL353644.34_+_122223_135695_RNA45SN4_45S_50ntFlanks@11732.11753.22, unplaced_AL592188.60_+_105374_1…	rRF-22-SBMH63BXP
ATCACATTGCCAGGGATTTC	isomiR	exclusive~ATCACATTGCCAGGGATTTC~wildtype~hsa-447-31.1&WithFlank&19|-|13836589|13836657@43.62.20~[MIMAT0000078&hsa-miR-23a-3p&offsets|0|-1, m-31&19|-|13836595|13836615&offsets|0|-1]	iso-20-H5IVJKI9		CCCCCCACTGCTAAATTTGACTCGCTT	not-itr	CCCCCCACTGCTAAATTTGACTCGCTT	na-27-KR2Y4BZU4VQ		TAAGGTAGTAGTTTGTGCTGTT	not-itr	TAAGGTAGTAGTTTGTGCTGTT	na-22-UKVL7YXYQ		GTAGAATTCTCGCCTGCCACGCGGGAGGCCCGGGTT	tRF	exclusive~GTAGAATTCTCGCCTGCCACGCGGGAGGCCCGGGTT~i-tRF~trna128_GlyGCC_6_-_27870686_27870756@18.53.36, trna19_GlyGCC_16_+_70823410_70823480@18.53.36, trna19_GlyGCC_2_-_157257659_157257729@18.53.36, trna24_GlyGCC_16_-_70812942_70813012@18.53.36, trna25_GlyGCC_16_-_70812114_70812184@18.53.36, trna2_GlyGCC_21_-_18827107_18827177@18.53.36, trna35_GlyGCC_1_+_161413094_161413164@18.53.36, trna37_GlyGCC_1_…	tRF-36-S2I7L7P5QK11M3E
ATCACATTGCCAGGGATTTCC	isomiR	exclusive~ATCACATTGCCAGGGATTTCC~wildtype~hsa-447-31.1&WithFlank&19|-|13836589|13836657@43.63.21~[MIMAT0000078&hsa-miR-23a-3p&offsets|0|0, m-31&19|-|13836595|13836615&offsets|0|0]	iso-21-H5IVJKI9D		CCCCCCACTGCTAAATTTGACTG	not-itr	hg38_rmsk_HY4_UniqID971,hg38_rmsk_HY4_UniqID935,hg38_rmsk_HY4_UniqID453,hg38_rmsk_HY4_UniqID574,hg38_rmsk_HY4_UniqID1865,hg38_rmsk_HY4_UniqID983,hg38_rmsk_HY4_UniqID1507,hg38_rmsk_HY4_UniqID70,hg38_rmsk_HY4_UniqID321,hg38_rmsk_HY4_UniqID784,hg38_rmsk_HY4_UniqID958,hg38_rmsk_HY4_UniqID1074,hg38_rmsk_HY4_UniqID357,Y_RNA.653-201_UniqID1024,RNY4_UniqID13,Y_RNA.169-201_UniqID1824,Y_RNA.234-201_UniqID1…	yRF-23-KR2Y4BZUDP		TACCCTGTAGATCCGAATTTGT	isomiR	exclusive~TACCCTGTAGATCCGAATTTGT~wildtype~hsa-18-468.1&WithFlank&17|-|48579859|48579932@7.28.22~[MIMAT0000253&hsa-miR-10a-5p&offsets|0|-1, m-18&17|-|48579905|48579926&offsets|0|0]	iso-22-UR9PHSDZN		GTGCATGGCCGTTCTTAGTTGG	rRF	GTGCATGGCCGTTCTTAGTTGG~clustered_U13369.1_+_-50_13364_Gonz45S_45S_50ntFlanks@5034.5055.22, hg38_21_+_8205938_8219352_RNA45SN2_45S_50ntFlanks@5021.5042.22, hg38_21_+_8388985_8402393_RNA45SN3_45S_50ntFlanks@5009.5030.22, hg38_21_+_8433172_8446622_RNA45SN1_45S_50ntFlanks@5032.5053.22, unplaced_AL353644.34_+_122223_135695_RNA45SN4_45S_50ntFlanks@5036.5057.22, unplaced_AL592188.60_+_105374_118830_RNA4…	rRF-22-7F9177VN4
ATCACATTGCCAGGGATTTCCA	isomiR	exclusive~ATCACATTGCCAGGGATTTCCA~wildtype~hsa-447-31.1&WithFlank&19|-|13836589|13836657@43.64.22~[MIMAT0000078&hsa-miR-23a-3p&offsets|0|+1, m-31&19|-|13836595|13836615&offsets|0|+1]	iso-22-H5IVJKI92		CCCCCCACTGCTAAATTTGACTGGCTAT	not-itr	CCCCCCACTGCTAAATTTGACTGGCTAT	na-28-KR2Y4BZUNJ0I		TAGCACCATCTGAAATCGG	isomiR	exclusive~TAGCACCATCTGAAATCGG~wildtype~hsa-315-26.1&WithFlank&7|-|130876743|130876813@45.63.19~[MIMAT0000086&hsa-miR-29a-3p&offsets|0|-3, m-26&7|-|130876749|130876769&offsets|0|-2]	iso-19-VFKMXBJ4		GTTCTACAGTCCGACGATC	not-itr	GTTCTACAGTCCGACGATC	na-19-77033DID
ATCACATTGCCAGGGATTTCCAA	isomiR	exclusive~ATCACATTGCCAGGGATTTCCAA~wildtype~hsa-447-31.1&WithFlank&19|-|13836589|13836657@43.65.23~[MIMAT0000078&hsa-miR-23a-3p&offsets|0|+2, m-31&19|-|13836595|13836615&offsets|0|+2]	iso-23-H5IVJKI9DF		CCCCCCACTGCTAAATTTGACTGGCTATT	not-itr	CCCCCCACTGCTAAATTTGACTGGCTATT	na-29-KR2Y4BZUNJJE		TAGCACCATCTGAAATCGGT	isomiR	exclusive~TAGCACCATCTGAAATCGGT~wildtype~hsa-315-26.1&WithFlank&7|-|130876743|130876813@45.64.20~[MIMAT0000086&hsa-miR-29a-3p&offsets|0|-2, m-26&7|-|130876749|130876769&offsets|0|-1]	iso-20-VFKMXBW3		GTTTCCGTAGTGTAGTGGTCATCACGTTCGCC	tRF	exclusive~GTTTCCGTAGTGTAGTGGTCATCACGTTCGCC~5'-half~trna15_ValAAC_5_-_180615416_180615488@1.32.32	tRF-32-79MP9P9MH57SJ
ATCACATTGCCAGGGATTTCCAAT	isomiR	exclusive~ATCACATTGCCAGGGATTTCCAAT~wildtype+U(s)~hsa-447-31.1&WithFlank&19|-|13836589|13836657@43.65.23(+1U)~[MIMAT0000078&hsa-miR-23a-3p&offsets|0|+2(+1U), m-31&19|-|13836595|13836615&offsets|0|+2(+1U)]	iso-24-H5IVJKI9F7		CCCCCCACTGCTAAATTTGACTGGCTTA	not-itr	Y_RNA.234-201_UniqID1566	yRF-28-KR2Y4BZUNJ0O		TAGCACCATCTGAAATCGGTTA	isomiR	exclusive~TAGCACCATCTGAAATCGGTTA~wildtype~hsa-315-26.1&WithFlank&7|-|130876743|130876813@45.66.22~[MIMAT0000086&hsa-miR-29a-3p&offsets|0|0, m-26&7|-|130876749|130876769&offsets|0|+1]	iso-22-VFKMXBW3O		GTTTCCGTAGTGTAGTGGTTATCACGTTCG	tRF	ambiguous~GTTTCCGTAGTGTAGTGGTTATCACGTTCG~5'-tRF~trna10_ValCAC_5_-_180649395_180649467@1.30.30, trna12_ValAAC_5_-_180645270_180645342@1.30.30, trna132_ValAAC_6_-_27721179_27721251@1.30.30, trna136_ValAAC_6_-_27648885_27648957@1.30.30, trna139_ValAAC_6_-_27618707_27618779@1.30.30, trna18_ValCAC_5_-_180529253_180529325@1.30.30, trna2_ValAAC_3_+_169490018_169490090@1.30.30, trna2_ValCAC_5_+_180524070…	tRF-30-79MP9P9NH57S
ATCACATTGCCAGGGATTTCCAT	isomiR	exclusive~ATCACATTGCCAGGGATTTCCAT~wildtype+U(s)~hsa-447-31.1&WithFlank&19|-|13836589|13836657@43.64.22(+1U)~[MIMAT0000078&hsa-miR-23a-3p&offsets|0|+1(+1U), m-31&19|-|13836595|13836615&offsets|0|+1(+1U)]	iso-23-H5IVJKI9DI		CCCCCCACTGCTAAATTTGACTGGCTTAA	not-itr	Y_RNA.234-201_UniqID1566	yRF-29-KR2Y4BZUNJKF		TAGCACCATCTGAAATCGGTTT	isomiR	exclusive~TAGCACCATCTGAAATCGGTTT~wildtype+U(s)~hsa-315-26.1&WithFlank&7|-|130876743|130876813@45.65.21(+1U)~[MIMAT0000086&hsa-miR-29a-3p&offsets|0|-1(+1U), m-26&7|-|130876749|130876769&offsets|0|0(+1U)]	iso-22-VFKMXBW3Q		TAACAGTCTACAGCCATGGTCGT	isomiR	exclusive~TAACAGTCTACAGCCATGGTCGT~wildtype+U(s)~hsa-414-138.1&WithFlank&17|-|2049923|2049992@43.64.22(+1U)~[MIMAT0000426&hsa-miR-132-3p&offsets|0|0(+1U), m-138&17|-|2049929|2049950&offsets|0|0(+1U)]	iso-23-UFSXJ1I3DN
ATCACATTGCCAGGGATTTCCATT	isomiR	exclusive~ATCACATTGCCAGGGATTTCCATT~wildtype+U(s)~hsa-447-31.1&WithFlank&19|-|13836589|13836657@43.64.22(+2U)~[MIMAT0000078&hsa-miR-23a-3p&offsets|0|+1(+2U), m-31&19|-|13836595|13836615&offsets|0|+1(+2U)]	iso-24-H5IVJKI91E		CCCCCCACTGCTAAATTTGACTGGCTTTA	not-itr	CCCCCCACTGCTAAATTTGACTGGCTTTA	na-29-KR2Y4BZUNJKO		TAGCACCATTTGAAATCAGT	isomiR	exclusive~TAGCACCATTTGAAATCAGT~wildtype~hsa-239-81.1&WithFlank&1|-|207802444|207802519@48.67.20, hsa-372-82.1&WithFlank&7|-|130877461|130877536@48.67.20~[MIMAT0000100&hsa-miR-29b-3p&offsets|0|-3, m-81&1|-|207802450|207802472&offsets|0|-3], [MIMAT0000100_1&hsa-miR-29b-3p&offsets|0|-3, m-82&7|-|130877467|130877489&offsets|0|-3]	iso-20-VFKNXB83		TAACTCCTTAAGCGAATCTCGGC	not-itr	TAACTCCTTAAGCGAATCTCGGC	na-23-UI3XFUH9D9
ATCCCACCGCTGCCACCATT	not-itr	ATCCCACCGCTGCCACCATT	na-20-HR0VX6KN		CCCCCCACTGCTAAATTTGACTGGCTTTTT	not-itr	RNY4_UniqID13	yRF-30-KR2Y4BZUNJZZ		TAGCACCATTTGAAATCAGTGTT	isomiR	exclusive~TAGCACCATTTGAAATCAGTGTT~wildtype~hsa-239-81.1&WithFlank&1|-|207802444|207802519@48.70.23, hsa-372-82.1&WithFlank&7|-|130877461|130877536@48.70.23~[MIMAT0000100&hsa-miR-29b-3p&offsets|0|0, m-81&1|-|207802450|207802472&offsets|0|0], [MIMAT0000100_1&hsa-miR-29b-3p&offsets|0|0, m-82&7|-|130877467|130877489&offsets|0|0]	iso-23-VFKNXB830E		TAAGCAGGGTCGGGCCTGGTTAGTACTTGGATGG	rRF	TAAGCAGGGTCGGGCCTGGTTAGTACTTGGATGG~hg38_1_-_228634819_228635039_RNA5S12_5S_50ntFlanks@103.136.34	rRF-34-UJ13MJN3VLN8F4
ATCCCACTCCTGACACCAT	not-itr	ATCCCACTCCTGACACCAT	na-19-HRERXF1I		CCCCCCACTGCTAAATTTGACTGGTAT	not-itr	CCCCCCACTGCTAAATTTGACTGGTAT	na-27-KR2Y4BZUN3I		TAGCACCATTTGAAATCGG	isomiR	exclusive~TAGCACCATTTGAAATCGG~wildtype~hsa-223-51.1&WithFlank&1|-|207801860|207801930@45.63.19~[MIMAT0000681&hsa-miR-29c-3p&offsets|0|-3, m-51&1|-|207801866|207801886&offsets|0|-2]	iso-19-VFKNXBJ4		TACAGTACTGTGATAACTG	isomiR	exclusive~TACAGTACTGTGATAACTG~wildtype~hsa-314-17.1&WithFlank&1|-|65058437|65058505@44.62.19, hsa-16.1&WithFlank&9|+|4850291|4850386@55.73.19, hsa-3561.1&WithFlank&9|+|4850302|4850381@44.62.19~[MIMAT0000099&hsa-miR-101-3p&offsets|0|-2, m-17&1|-|65058443|65058462&offsets|0|-1], [MIMAT0000099_1&hsa-miR-101-3p&offsets|0|-2, m-16&9|+|4850345|4850364&offsets|0|-1], [MIMAT0000099_1&hsa-miR-101-3p&offse…	iso-19-UPUYXLEP
ATCCCACTCCTGACACCATT	not-itr	ATCCCACTCCTGACACCATT	na-20-HRERXFKN		CCCCCCACTGCTAAATTTGACTGGTTA	not-itr	CCCCCCACTGCTAAATTTGACTGGTTA	na-27-KR2Y4BZUN3O		TAGCACCATTTGAAATCGGTT	isomiR	exclusive~TAGCACCATTTGAAATCGGTT~wildtype~hsa-223-51.1&WithFlank&1|-|207801860|207801930@45.65.21~[MIMAT0000681&hsa-miR-29c-3p&offsets|0|-1, m-51&1|-|207801866|207801886&offsets|0|0]	iso-21-VFKNXBW3E		TACCCTGTAGAACCGAATTTGT	isomiR	exclusive~TACCCTGTAGAACCGAATTTGT~wildtype~hsa-8-308.1&WithFlank&2|+|176150323|176150395@7.28.22~[MIMAT0000254&hsa-miR-10b-5p&offsets|0|-1, m-8&2|+|176150329|176150350&offsets|0|0]	iso-22-UR9PBSDZN
ATCCCACTTCTGACACCA	tRF	ambiguous~ATCCCACTTCTGACACCA~3'-tRF~trna100_LeuCAA_6_-_28864000_28864105@69.86.18, trna140_LeuCAA_6_-_27573417_27573524@70.87.18, trna141_LeuCAA_6_-_27570348_27570454@70.87.18, trna17_LeuCAG_16_+_57333863_57333945@69.86.18, trna26_LeuCAG_16_-_57334392_57334474@69.86.18, trna58_LeuCAA_1_+_249168054_249168159@70.87.18, trna74_LeuCAA_6_+_28908830_28908934@69.86.18	tRF-18-HRE9XFD2		CCCCCCACTGCTAAATTTGACTGGTTTT	not-itr	CCCCCCACTGCTAAATTTGACTGGTTTT	na-28-KR2Y4BZUN30Q		TAGCACCATTTGAAATCGGTTA	isomiR	exclusive~TAGCACCATTTGAAATCGGTTA~wildtype~hsa-223-51.1&WithFlank&1|-|207801860|207801930@45.66.22~[MIMAT0000681&hsa-miR-29c-3p&offsets|0|0, m-51&1|-|207801866|207801886&offsets|0|+1]	iso-22-VFKNXBW3O		TACCCTGTAGAACCGAATTTGTG	isomiR	exclusive~TACCCTGTAGAACCGAATTTGTG~wildtype~hsa-8-308.1&WithFlank&2|+|176150323|176150395@7.29.23~[MIMAT0000254&hsa-miR-10b-5p&offsets|0|0, m-8&2|+|176150329|176150350&offsets|0|+1]	iso-23-UR9PBSDZ00
ATCCCTGCGGCGTCTCCAT	not-itr	ATCCCTGCGGCGTCTCCAT	na-19-HRX8M71I		CCCCTTGGGGTTGTAGGACCA	not-itr	CCCCTTGGGGTTGTAGGACCA	na-21-K79KZL61B		TAGCAGCACGTAATATTGGCG	not-itr	TAGCAGCACGTAATATTGGCG	na-21-VFPHULZJ0		TACCCTGTAGATCCGAATTTGTG	isomiR	exclusive~TACCCTGTAGATCCGAATTTGTG~wildtype~hsa-18-468.1&WithFlank&17|-|48579859|48579932@7.29.23~[MIMAT0000253&hsa-miR-10a-5p&offsets|0|0, m-18&17|-|48579905|48579926&offsets|0|+1]	iso-23-UR9PHSDZ00
ATCGGGAATGTCGTGTCCGCC	isomiR	exclusive~ATCGGGAATGTCGTGTCCGCC~wildtype~hsa-95-258.1&WithFlank&3|-|49020154|49020227@48.68.21~[MIMAT0001343&hsa-miR-425-3p&offsets|0|-1, m-258&3|-|49020160|49020181&offsets|+1|0]	iso-21-H8O4W48VD		CCCCTTGGGGTTGTAGGACCAC	not-itr	CCCCTTGGGGTTGTAGGACCAC	na-22-K79KZL611		TAGCTTATCAGACTGATGTTGGC	not-itr	TAGCTTATCAGACTGATGTTGGC	na-23-VIV6OYIND9		TACTAGACTGAAGCTCCTTGAGGT	isomiR	exclusive~TACTAGACTGAAGCTCCTTGAGGT~wildtype+U(s)~hsa-75-30.1&WithFlank&8|-|140732581|140732649@41.63.23(+1U)~[MIMAT0000757&hsa-miR-151a-3p&offsets|-2|0(+1U), m-30&8|-|140732587|140732607&offsets|-2|0(+1U)]	iso-24-UXOYDI3YEZ
ATCGGGAATGTCGTGTCCGCCC	isomiR	exclusive~ATCGGGAATGTCGTGTCCGCCC~wildtype~hsa-95-258.1&WithFlank&3|-|49020154|49020227@48.69.22~[MIMAT0001343&hsa-miR-425-3p&offsets|0|0, m-258&3|-|49020160|49020181&offsets|+1|+1]	iso-22-H8O4W48VJ		CCCGTCGCTACTACCG	rRF	CCCGTCGCTACTACCG~clustered_U13369.1_+_-50_13364_Gonz45S_45S_50ntFlanks@5411.5426.16, hg38_21_+_8205938_8219352_RNA45SN2_45S_50ntFlanks@5396.5411.16, hg38_21_+_8388985_8402393_RNA45SN3_45S_50ntFlanks@5384.5399.16, hg38_21_+_8433172_8446622_RNA45SN1_45S_50ntFlanks@5407.5422.16, unplaced_AL353644.34_+_122223_135695_RNA45SN4_45S_50ntFlanks@5411.5426.16, unplaced_AL592188.60_+_105374_118830_RNA45SN5_4…	rRF-16-KWLX410		TAGGTTATCCGTGTTGCCTTCG	isomiR	exclusive~TAGGTTATCCGTGTTGCCTTCG~wildtype~hsa-439-590.1&WithFlank&14|+|101059763|101059832@7.28.22~[MIMAT0000452&hsa-miR-154-5p&offsets|0|0, m-439&14|+|101059769|101059790&offsets|0|0]	iso-22-V3VR7NPZK		TACTGCACTTGTCCCGGCCTGT	not-itr	TACTGCACTTGTCCCGGCCTGT	na-22-UY2ZSR67N
ATCTATTGAAAGTCAGCCCTCGACACAAGGGTTTGT	rRF	ATCTATTGAAAGTCAGCCCTCGACACAAGGGTTTGT~clustered_U13369.1_+_-50_13364_Gonz45S_45S_50ntFlanks@12983.13018.36, hg38_21_+_8205938_8219352_RNA45SN2_45S_50ntFlanks@12968.13003.36, hg38_21_+_8388985_8402393_RNA45SN3_45S_50ntFlanks@12960.12995.36, hg38_21_+_8433172_8446622_RNA45SN1_45S_50ntFlanks@13004.13039.36, unplaced_AL353644.34_+_122223_135695_RNA45SN4_45S_50ntFlanks@13022.13057.36, unplaced_AL592188…	rRF-36-HXZB16P7LF2K7YE		CCCGTGTGAAAGTAGGTCATCGTCAGGCT	not-itr	CCCGTGTGAAAGTAGGTCATCGTCAGGCT	na-29-KW7B1PSQM6IW		TAGTAGACCGTATAGCGTACG	isomiR	exclusive~TAGTAGACCGTATAGCGTACG~wildtype~hsa-319-555.1&WithFlank&14|+|101023334|101023401@7.27.21~[MIMAT0003329&hsa-miR-411-5p&offsets|0|0, m-319&14|+|101023340|101023360&offsets|0|0]	iso-21-VLOSVPM50		TAGCAACACGTAAATATTGGCG	not-itr	TAGCAACACGTAAATATTGGCG	na-22-VF0HUEI8K
ATGACACGATCACTCCCGTTGAG	isomiR	exclusive~ATGACACGATCACTCCCGTTGAG~wildtype~hsa-95-258.1&WithFlank&3|-|49020154|49020227@8.30.23~[MIMAT0003393&hsa-miR-425-5p&offsets|+1|+1, m-95&3|-|49020200|49020221&offsets|+1|+2]	iso-23-IDEE293NDS		CCCGTGTTCGGAAGATTTTC	not-itr	CCCGTGTTCGGAAGATTTTC	na-20-KW7SO2Z9		TCACAGTGAACCGGTCTCTTT	isomiR	exclusive~TCACAGTGAACCGGTCTCTTT~wildtype~hsa-337-108.1&WithFlank&2|+|135665405|135665472@42.62.21, hsa-1123-117.1&WithFlank&3|+|35744484|35744553@44.64.21~[MIMAT0000424&hsa-miR-128-3p&offsets|0|0, m-108&2|+|135665446|135665466&offsets|0|0], [MIMAT0000424_1&hsa-miR-128-3p&offsets|0|0, m-117&3|+|35744527|35744547&offsets|0|0]	iso-21-8F7B334ZE		TAGCAGCACATAAATATTGGCG	not-itr	TAGCAGCACATAAATATTGGCG	na-22-VFPFUEI8K
ATGACACGATCACTCCCGTTGAGT	isomiR	exclusive~ATGACACGATCACTCCCGTTGAGT~wildtype~hsa-95-258.1&WithFlank&3|-|49020154|49020227@8.31.24~[MIMAT0003393&hsa-miR-425-5p&offsets|+1|+2, m-95&3|-|49020200|49020221&offsets|+1|+3]	iso-24-IDEE293NHZ		CCCTTGGGGTTGTAGGACCA	not-itr	CCCTTGGGGTTGTAGGACCA	na-20-KZR39PO6		TCACAGTGAACCGGTCTCTTTA	isomiR	exclusive~TCACAGTGAACCGGTCTCTTTA~wildtype+A(s)~hsa-337-108.1&WithFlank&2|+|135665405|135665472@42.62.21(+1A), hsa-1123-117.1&WithFlank&3|+|35744484|35744553@44.64.21(+1A)~[MIMAT0000424&hsa-miR-128-3p&offsets|0|0(+1A), m-108&2|+|135665446|135665466&offsets|0|0(+1A)], [MIMAT0000424_1&hsa-miR-128-3p&offsets|0|0(+1A), m-117&3|+|35744527|35744547&offsets|0|0(+1A)]	iso-22-8F7B334ZO		TAGCAGCACGCAAATATTGGCG	not-itr	TAGCAGCACGCAAATATTGGCG	na-22-VFPH2EI8K
ATGCTGACATATTTACTAGAGG	isomiR	exclusive~ATGCTGACATATTTACTAGAGG~wildtype~hsa-273-445.1&WithFlank&15|-|55372946|55373018@7.28.22~[MIMAT0004809&hsa-miR-628-5p&offsets|0|0, m-273&15|-|55372991|55373012&offsets|0|0]	iso-22-IIOQIX424		CCCTTGGGGTTGTAGGACCAC	not-itr	CCCTTGGGGTTGTAGGACCAC	na-21-KZR39PO6D		TCACAGTGAACCGGTCTCTTTT	isomiR	exclusive~TCACAGTGAACCGGTCTCTTTT~wildtype~hsa-337-108.1&WithFlank&2|+|135665405|135665472@42.63.22~[MIMAT0000424&hsa-miR-128-3p&offsets|0|+1, m-108&2|+|135665446|135665466&offsets|0|+1]	iso-22-8F7B334ZQ		TAGCAGCACGGAAATATTGGCG	not-itr	TAGCAGCACGGAAATATTGGCG	na-22-VFPHOEI8K
ATTATGGTTTGCCTGGGACTGA	isomiR	exclusive~ATTATGGTTTGCCTGGGACTGA~wildtype~hsa-167-792.1&WithFlank&5|-|149062328|149062400@6.27.22~[MIMAT0003249&hsa-miR-584-5p&offsets|-1|-1, m-167&5|-|149062374|149062394&offsets|-1|0]	iso-22-IQRZPY6IL		CCCTTTGTACACACCG	rRF	CCCTTTGTACACACCG~clustered_U13369.1_+_-50_13364_Gonz45S_45S_50ntFlanks@5395.5410.16, hg38_21_+_8205938_8219352_RNA45SN2_45S_50ntFlanks@5380.5395.16, hg38_21_+_8388985_8402393_RNA45SN3_45S_50ntFlanks@5368.5383.16, hg38_21_+_8433172_8446622_RNA45SN1_45S_50ntFlanks@5391.5406.16, unplaced_AL353644.34_+_122223_135695_RNA45SN4_45S_50ntFlanks@5395.5410.16, unplaced_AL592188.60_+_105374_118830_RNA45SN5_4…	rRF-16-KZ95010		TCAGTGCACTACAGAACTTTGA	isomiR	exclusive~TCAGTGCACTACAGAACTTTGA~wildtype+A(s)~hsa-189-7.1&WithFlank&7|-|25949916|25949987@45.65.21(+1A)~[MIMAT0000243&hsa-miR-148a-3p&offsets|0|-1(+1A), m-7&7|-|25949922|25949943&offsets|0|-1(+1A)]	iso-22-83PI02EZL		TAGCAGCACGTAAACATTGGCG	not-itr	TAGCAGCACGTAAACATTGGCG	na-22-VFPHUDI8K
ATTCTAATTTCTCCACGTCTTT	isomiR	exclusive~ATTCTAATTTCTCCACGTCTTT~wildtype~hsa-264-524.1&WithFlank&4|+|109488707|109488778@7.28.22~[MIMAT0003241&hsa-miR-576-5p&offsets|0|0, m-264&4|+|109488713|109488735&offsets|0|-1]	iso-22-I7DZ46M7Q		CCGCTGAGATTCAGCCCGTGTTCGGAAGATTTTC	not-itr	CCGCTGAGATTCAGCCCGTGTTCGGAAGATTTTC	na-34-3I5E8J34Y8DEK5		TCAGTGCACTACAGAACTTTGC	isomiR	exclusive~TCAGTGCACTACAGAACTTTGC~wildtype+C(s)~hsa-189-7.1&WithFlank&7|-|25949916|25949987@45.65.21(+1C)~[MIMAT0000243&hsa-miR-148a-3p&offsets|0|-1(+1C), m-7&7|-|25949922|25949943&offsets|0|-1(+1C)]	iso-22-83PI02EZM		TAGCAGCACGTAAATACTGGCG	not-itr	TAGCAGCACGTAAATACTGGCG	na-22-VFPHUEE8K
ATTCTAATTTCTCCACGTCTTTG	isomiR	exclusive~ATTCTAATTTCTCCACGTCTTTG~wildtype~hsa-264-524.1&WithFlank&4|+|109488707|109488778@7.29.23~[MIMAT0003241&hsa-miR-576-5p&offsets|0|+1, m-264&4|+|109488713|109488735&offsets|0|0]	iso-23-I7DZ46M70P		CCGCTTTTGTCAGGG	not-itr	CCGCTTTTGTCAGGG	na-15-3IZWJK		TCAGTGCATGACAGAACTTGGT	isomiR	exclusive~TCAGTGCATGACAGAACTTGGT~wildtype+U(s)~hsa-634-97.1&WithFlank&17|-|48037168|48037238@45.65.21(+1U)~[MIMAT0000438&hsa-miR-152-3p&offsets|0|0(+1U), m-97&17|-|48037174|48037194&offsets|0|0(+1U)]	iso-22-83P402EYN		TAGCAGCACGTAAATATAGGCG	not-itr	TAGCAGCACGTAAATATAGGCG	na-22-VFPHUEHKK
ATTTCAACTTAACTTGACCGCTCTGACCA	tRF	exclusive~ATTTCAACTTAACTTGACCGCTCTGACCA~3'-tRF~trnaMT_ValTAC_MT_+_1602_1670@44.72.29	tRF-29-I9BZBZOS4YE2		CCGTGTGAAAGTAGGTCATCGTCAGGCT	not-itr	CCGTGTGAAAGTAGGTCATCGTCAGGCT	na-28-34XBSK8MSPDW		TCATACCGTGAGTAATAATGCG	not-itr	TCATACCGTGAGTAATAATGCG	na-22-8L341OU4K		TAGCAGCACGTAAATATCGGCG	not-itr	TAGCAGCACGTAAATATCGGCG	na-22-VFPHUEH8K
CAAAAGTAATTGCGGTCTTTGGT	isomiR	exclusive~CAAAAGTAATTGCGGTCTTTGGT~wildtype~hsa-631-1174.1&WithFlank&22|-|26555233|26555301@6.28.23~[MIMAT0005875&hsa-miR-548j-5p&offsets|-1|0, m-631&22|-|26555274|26555295&offsets|-1|0]	iso-23-2BSEX8WZDZ		CCGTGTTCGGAAGATTTTC	not-itr	CCGTGTTCGGAAGATTTTC	na-19-34Y8DEK5		TCCAAGTAATCCAGGATAGGCT	not-itr	TCCAAGTAATCCAGGATAGGCT	na-22-8OSEKKHK3		TAGCAGCACGTAAATATTGACG	not-itr	TAGCAGCACGTAAATATTGACG	na-22-VFPHUEIUK
CAAAGAATTCTCCTTTTGGGCT	isomiR	exclusive~CAAAGAATTCTCCTTTTGGGCT~wildtype~hsa-84-746.1&WithFlank&1|-|71067636|71067708@7.28.22~[MIMAT0000456&hsa-miR-186-5p&offsets|0|0, m-84&1|-|71067681|71067702&offsets|0|0]	iso-22-20D98ZZK3		CCTCGTCATCTAATTAGTG	rRF	CCTCGTCATCTAATTAGTG~clustered_U13369.1_+_-50_13364_Gonz45S_45S_50ntFlanks@11751.11769.19, hg38_21_+_8205938_8219352_RNA45SN2_45S_50ntFlanks@11723.11741.19, hg38_21_+_8388985_8402393_RNA45SN3_45S_50ntFlanks@11714.11732.19, hg38_21_+_8433172_8446622_RNA45SN1_45S_50ntFlanks@11759.11777.19, unplaced_AL353644.34_+_122223_135695_RNA45SN4_45S_50ntFlanks@11776.11794.19, unplaced_AL592188.60_+_105374_1188…	rRF-19-3S8MUNF0		TCCAGCATCAGTGATTTTGTTG	isomiR	exclusive~TCCAGCATCAGTGATTTTGTTG~wildtype~hsa-354-118.1&WithFlank&17|-|81125881|81125950@43.64.22~[MIMAT0000763&hsa-miR-338-3p&offsets|0|0, m-118&17|-|81125887|81125908&offsets|0|0]	iso-22-8PJ67EZWP		TAGCAGCACGTAAATATTGGCA	isomiR	exclusive~TAGCAGCACGTAAATATTGGCA~wildtype+A(s)~hsa-62-415.1&WithFlank&13|-|50048979|50049054@7.27.21(+1A), hsa-61-252.1&WithFlank&3|+|160404748|160404822@7.27.21(+1A)~[MIMAT0000069&hsa-miR-16-5p&offsets|0|-1(+1A), m-62&13|-|50049027|50049048&offsets|0|-1(+1A)], [MIMAT0000069_1&hsa-miR-16-5p&offsets|0|-1(+1A), m-61&3|+|160404754|160404775&offsets|0|-1(+1A)]	iso-22-VFPHUEI82
CAAAGAATTCTCCTTTTGGGCTT	isomiR	exclusive~CAAAGAATTCTCCTTTTGGGCTT~wildtype~hsa-84-746.1&WithFlank&1|-|71067636|71067708@7.29.23~[MIMAT0000456&hsa-miR-186-5p&offsets|0|+1, m-84&1|-|71067681|71067702&offsets|0|+1]	iso-23-20D98ZZKDQ		CCTGCGGAAGGATCATTG	not-itr	CCTGCGGAAGGATCATTG	na-18-3V60560P		TCCAGCATCAGTGATTTTGTTGA	isomiR	exclusive~TCCAGCATCAGTGATTTTGTTGA~wildtype~hsa-354-118.1&WithFlank&17|-|81125881|81125950@43.65.23~[MIMAT0000763&hsa-miR-338-3p&offsets|0|+1, m-118&17|-|81125887|81125908&offsets|0|+1]	iso-23-8PJ67EZW0L		TAGCAGCACGTAAATATTGGCC	isomiR	exclusive~TAGCAGCACGTAAATATTGGCC~wildtype+C(s)~hsa-62-415.1&WithFlank&13|-|50048979|50049054@7.27.21(+1C), hsa-61-252.1&WithFlank&3|+|160404748|160404822@7.27.21(+1C)~[MIMAT0000069&hsa-miR-16-5p&offsets|0|-1(+1C), m-62&13|-|50049027|50049048&offsets|0|-1(+1C)], [MIMAT0000069_1&hsa-miR-16-5p&offsets|0|-1(+1C), m-61&3|+|160404754|160404775&offsets|0|-1(+1C)]	iso-22-VFPHUEI8J
CAAAGAATTCTCCTTTTGGGCTTT	isomiR	exclusive~CAAAGAATTCTCCTTTTGGGCTTT~wildtype~hsa-84-746.1&WithFlank&1|-|71067636|71067708@7.30.24~[MIMAT0000456&hsa-miR-186-5p&offsets|0|+2, m-84&1|-|71067681|71067702&offsets|0|+2]	iso-24-20D98ZZKHQ		CCTTGGGGTTGTAGGACCA	not-itr	CCTTGGGGTTGTAGGACCA	na-19-3YRNSKE2		TCCCACATGGTCTAGCGGTTAGGAT	tRF	exclusive~TCCCACATGGTCTAGCGGTTAGGAT~5'-tRF~trna11_GluTTC_15_-_26327381_26327452@1.25.25, trna3_GluTTC_13_-_45492062_45492133@1.25.25	tRF-25-86J8WPMN1E		TAGCAGCACGTAAATATTGGCT	isomiR	exclusive~TAGCAGCACGTAAATATTGGCT~wildtype+U(s)~hsa-62-415.1&WithFlank&13|-|50048979|50049054@7.27.21(+1U), hsa-61-252.1&WithFlank&3|+|160404748|160404822@7.27.21(+1U)~[MIMAT0000069&hsa-miR-16-5p&offsets|0|-1(+1U), m-62&13|-|50049027|50049048&offsets|0|-1(+1U)], [MIMAT0000069_1&hsa-miR-16-5p&offsets|0|-1(+1U), m-61&3|+|160404754|160404775&offsets|0|-1(+1U)]	iso-22-VFPHUEI83
CAAAGAATTCTCCTTTTGGGCTTTT	isomiR	exclusive~CAAAGAATTCTCCTTTTGGGCTTTT~wildtype+U(s)~hsa-84-746.1&WithFlank&1|-|71067636|71067708@7.30.24(+1U)~[MIMAT0000456&hsa-miR-186-5p&offsets|0|+2(+1U), m-84&1|-|71067681|71067702&offsets|0|+2(+1U)]	iso-25-20D98ZZKNZ		CCTTGGGGTTGTAGGACCAC	not-itr	CCTTGGGGTTGTAGGACCAC	na-20-3YRNSK05		TCCCTGAGACCCTAACTTGTG	isomiR	exclusive~TCCCTGAGACCCTAACTTGTG~wildtype~hsa-67-485.1&WithFlank&11|-|122099763|122099836@7.27.21, hsa-68-225.1&WithFlank&21|+|16590247|16590319@7.27.21~[MIMAT0000423&hsa-miR-125b-5p&offsets|0|-1, m-67&11|-|122099809|122099830&offsets|0|-1], [MIMAT0000423_1&hsa-miR-125b-5p&offsets|0|-1, m-68&21|+|16590253|16590274&offsets|0|-1]	iso-21-875D3ONW0		TAGCAGCACGTAAATATTGGGG	isomiR	exclusive~TAGCAGCACGTAAATATTGGGG~wildtype+G(s)~hsa-62-415.1&WithFlank&13|-|50048979|50049054@7.26.20(+2G), hsa-61-252.1&WithFlank&3|+|160404748|160404822@7.26.20(+2G)~[MIMAT0000069&hsa-miR-16-5p&offsets|0|-2(+2G), m-62&13|-|50049027|50049048&offsets|0|-2(+2G)], [MIMAT0000069_1&hsa-miR-16-5p&offsets|0|-2(+2G), m-61&3|+|160404754|160404775&offsets|0|-2(+2G)]	iso-22-VFPHUEI84
CAAAGTGCTCATAGTGCAGGTAG	isomiR	exclusive~CAAAGTGCTCATAGTGCAGGTAG~wildtype~hsa-241-641.1&WithFlank&X|-|134169806|134169878@7.29.23~[MIMAT0001413&hsa-miR-20b-5p&offsets|0|0, m-241&X|-|134169850|134169872&offsets|0|0]	iso-23-20X9H3PK0H		CGAAATTCCTTGTCGGG	not-itr	CGAAATTCCTTGTCGGG	na-17-LBY79S4		TCCTGTACTGAGCTGCCACGAGT	not-itr	TCCTGTACTGAGCTGCCACGAGT	na-23-8YUYFYKHZ		TAGCAGCACGTAAATATTGGTG	isomiR	snp~TAGCAGCACGTAAATATTGGTG~[COSN500331]~[hsa-61-252.1&WithFlank&3|+|160404748|160404822]	iso-22-VFPHUEI8P
CAAAGTGCTGTTCGTGCAGG	isomiR	exclusive~CAAAGTGCTGTTCGTGCAGG~wildtype~hsa-29-250.1&WithFlank&7|-|100093770|100093843@7.26.20~[MIMAT0000093&hsa-miR-93-5p&offsets|0|-3, m-29&7|-|100093815|100093837&offsets|0|-3]	iso-20-20XYYWPK		CGACGCTAGCGGATCCT	not-itr	CGACGCTAGCGGATCCT	na-17-LH4J6M3		TCCTGTACTGAGCTGCCCCGAGTTTT	isomiR	exclusive~TCCTGTACTGAGCTGCCCCGAGTTTT~wildtype+U(s)~hsa-107-536.1&WithFlank&8|-|41660439|41660511@7.28.22(+4U), hsa-106-561.1&WithFlank&8|+|41660438|41660510@7.28.22(+4U), hsa-106-2784.1&WithFlank&8|+|41660438|41660514@7.28.22(+4U)~[MIMAT0002177&hsa-miR-486-5p&offsets|0|0(+4U), m-107&8|-|41660484|41660505&offsets|0|0(+4U)], [MIMAT0002177_1&hsa-miR-486-5p&offsets|0|0(+4U), TJU_CMC_MD2.ID03138.5p-mi…	iso-26-8YUYFYKS1ZE		TAGCAGCACGTAAATGTTGGCG	not-itr	TAGCAGCACGTAAATGTTGGCG	na-22-VFPHUE78K
CAAAGTGCTGTTCGTGCAGGT	isomiR	exclusive~CAAAGTGCTGTTCGTGCAGGT~wildtype~hsa-29-250.1&WithFlank&7|-|100093770|100093843@7.27.21~[MIMAT0000093&hsa-miR-93-5p&offsets|0|-2, m-29&7|-|100093815|100093837&offsets|0|-2]	iso-21-20XYYWPKE		CGACTGGTAACTGGGATGAAGT	not-itr	CGACTGGTAACTGGGATGAAGT	na-22-LIRONKIBN		TCGAACCGTGAGTAATAATGCG	not-itr	TCGAACCGTGAGTAATAATGCG	na-22-WB341OU4K		TAGCAGCACGTAAGTATTGGCG	not-itr	TAGCAGCACGTAAGTATTGGCG	na-22-VFPHU3I8K
CAAAGTGCTGTTCGTGCAGGTA	isomiR	exclusive~CAAAGTGCTGTTCGTGCAGGTA~wildtype~hsa-29-250.1&WithFlank&7|-|100093770|100093843@7.28.22~[MIMAT0000093&hsa-miR-93-5p&offsets|0|-1, m-29&7|-|100093815|100093837&offsets|0|-1]	iso-22-20XYYWPKO		CGAGAGTAGGACGTTGCCAGGTT	not-itr	CGAGAGTAGGACGTTGCCAGGTT	na-23-L2SKENPP0E		TCGCACCGTGAGTAATAATGCG	not-itr	TCGCACCGTGAGTAATAATGCG	na-22-WF341OU4K		TAGCAGCACGTAGATATTGGCG	not-itr	TAGCAGCACGTAGATATTGGCG	na-22-VFPHVEI8K
CAAAGTGCTGTTCGTGCAGGTAG	isomiR	exclusive~CAAAGTGCTGTTCGTGCAGGTAG~wildtype~hsa-29-250.1&WithFlank&7|-|100093770|100093843@7.29.23~[MIMAT0000093&hsa-miR-93-5p&offsets|0|0, m-29&7|-|100093815|100093837&offsets|0|0]	iso-23-20XYYWPK0H		CGAGGATCCATTGGAGG	rRF	CGAGGATCCATTGGAGG~clustered_U13369.1_+_-50_13364_Gonz45S_45S_50ntFlanks@4291.4307.17, hg38_21_+_8205938_8219352_RNA45SN2_45S_50ntFlanks@4278.4294.17, hg38_21_+_8388985_8402393_RNA45SN3_45S_50ntFlanks@4266.4282.17, hg38_21_+_8433172_8446622_RNA45SN1_45S_50ntFlanks@4289.4305.17, unplaced_AL353644.34_+_122223_135695_RNA45SN4_45S_50ntFlanks@4293.4309.17, unplaced_AL592188.60_+_105374_118830_RNA45SN5_…	rRF-17-LKH6Z24		TCGTACCATGAGTAATAATGCG	not-itr	TCGTACCATGAGTAATAATGCG	na-22-WLK41OU4K		TAGCAGCACGTGAATATTGGCG	not-itr	TAGCAGCACGTGAATATTGGCG	na-22-VFPHXEI8K
CAAAGTGCTGTTCGTGCAGGTAT	isomiR	exclusive~CAAAGTGCTGTTCGTGCAGGTAT~wildtype+U(s)~hsa-29-250.1&WithFlank&7|-|100093770|100093843@7.28.22(+1U)~[MIMAT0000093&hsa-miR-93-5p&offsets|0|-1(+1U), m-29&7|-|100093815|100093837&offsets|0|-1(+1U)]	iso-23-20XYYWPK0I		CGAGTGACGTAGTGT	not-itr	CGAGTGACGTAGTGT	na-15-L3OW1W		TCGTACCGCGAGTAATAATGCG	not-itr	TCGTACCGCGAGTAATAATGCG	na-22-WL3H1OU4K		TAGCAGCACGTTAATATTGGCG	not-itr	TAGCAGCACGTTAATATTGGCG	na-22-VFPHYEI8K
CAAAGTGCTTACAGTGCAGGTA	isomiR	exclusive~CAAAGTGCTTACAGTGCAGGTA~wildtype~hsa-88-113.1&WithFlank&13|+|91350612|91350682@7.28.22~[MIMAT0000070&hsa-miR-17-5p&offsets|0|-1, m-88&13|+|91350618|91350640&offsets|0|-1]	iso-22-20XZ03PKO		CGATAGGCCATGCGAGAGTAGGACGTTGCCAGGTT	not-itr	CGATAGGCCATGCGAGAGTAGGACGTTGCCAGGTT	na-35-LL66XU5L6HZ11N		TCGTACCGTGAGCAATAATGCG	not-itr	TCGTACCGTGAGCAATAATGCG	na-22-WL34FOU4K		TAGCAGCACTTAAATATTGGCG	not-itr	TAGCAGCACTTAAATATTGGCG	na-22-VFPIUEI8K
CAACGGAATACCAAAAGCAGCTG	not-itr	CAACGGAATACCAAAAGCAGCTG	na-23-2HOLKBFPDP		CGATATGGCATGAGA	not-itr	CGATATGGCATGAGA	na-15-LL9FX2		TCGTACCGTGAGTAACAATGCG	not-itr	TCGTACCGTGAGTAACAATGCG	na-22-WL341O24K		TAGCAGCATGTAAATATTGGCG	not-itr	TAGCAGCATGTAAATATTGGCG	na-22-VFP4UEI8K
CAACGGAATCCAAAAAGCAGCTG	not-itr	CAACGGAATCCAAAAAGCAGCTG	na-23-2HOM2BFPDP		CGCATCCCCTAGGGCATTGG	isomiR	exclusive~CGCATCCCCTAGGGCATTGG~wildtype~hsa-212-203.1&WithFlank&17|-|7223302|7223370@7.26.20~[MIMAT0000761&hsa-miR-324-5p&offsets|0|-2, m-212&17|-|7223342|7223364&offsets|0|-3]	iso-20-LQK71JI8		TCGTACCGTGAGTAATAACGCG	not-itr	TCGTACCGTGAGTAATAACGCG	na-22-WL341OUHK		TAGCAGCGCGTAAATATTGGCG	not-itr	TAGCAGCGCGTAAATATTGGCG	na-22-VFQHUEI8K
CAACGGAATCCCAAAAGAAGCTG	not-itr	CAACGGAATCCCAAAAGAAGCTG	na-23-2HOMKBF0DP		CGCATCCCCTAGGGCATTGGTG	isomiR	exclusive~CGCATCCCCTAGGGCATTGGTG~wildtype~hsa-212-203.1&WithFlank&17|-|7223302|7223370@7.28.22~[MIMAT0000761&hsa-miR-324-5p&offsets|0|0, m-212&17|-|7223342|7223364&offsets|0|-1]	iso-22-LQK71JI8P		TCGTACCGTGAGTAATAATGTG	not-itr	TCGTACCGTGAGTAATAATGTG	na-22-WL341OU4P		TAGCGGCACGTAAATATTGGCG	not-itr	TAGCGGCACGTAAATATTGGCG	na-22-VHPHUEI8K
CAACGGAATCCCAAAAGC	isomiR	exclusive~CAACGGAATCCCAAAAGC~wildtype~hsa-48-413.1&WithFlank&3|-|49020625|49020700@7.24.18~[MIMAT0000440&hsa-miR-191-5p&offsets|0|-5, m-48&3|-|49020672|49020694&offsets|0|-5]	iso-18-2HOMKB9		CGCGACCTCAGATCAGACGTGGCGACCCGCTGAATTTAAGC	rRF	CGCGACCTCAGATCAGACGTGGCGACCCGCTGAATTTAAGC~clustered_U13369.1_+_-50_13364_Gonz45S_45S_50ntFlanks@7985.8025.41, hg38_21_+_8205938_8219352_RNA45SN2_45S_50ntFlanks@7951.7991.41, hg38_21_+_8388985_8402393_RNA45SN3_45S_50ntFlanks@7942.7982.41, hg38_21_+_8433172_8446622_RNA45SN1_45S_50ntFlanks@7975.8015.41, unplaced_AL353644.34_+_122223_135695_RNA45SN4_45S_50ntFlanks@7982.8022.41, unplaced_AL592188.60_+…	rRF-41-LU3656OW6UKVXEY0D		TCGTACCGTGAGTAATAGTGCG	not-itr	TCGTACCGTGAGTAATAGTGCG	na-22-WL341OV4K		TAGCTGCACGTAAATATTGGCG	not-itr	TAGCTGCACGTAAATATTGGCG	na-22-VIPHUEI8K
CAACGGAATCCCAAAAGCA	isomiR	exclusive~CAACGGAATCCCAAAAGCA~wildtype~hsa-48-413.1&WithFlank&3|-|49020625|49020700@7.25.19~[MIMAT0000440&hsa-miR-191-5p&offsets|0|-4, m-48&3|-|49020672|49020694&offsets|0|-4]	iso-19-2HOMKBEU		CGCGGGGTGGAGCAGTCTGGTAGCTCGTTGGGCT	not-itr	CGCGGGGTGGAGCAGTCTGGTAGCTCGTTGGGCT	na-34-L8R8FPW8VIMYIW		TCGTACCGTGAGTAATGATGCG	not-itr	TCGTACCGTGAGTAATGATGCG	na-22-WL341OX4K		TAGGGAACGTGAGCTGG	rRF	TAGGGAACGTGAGCTGG~clustered_U13369.1_+_-50_13364_Gonz45S_45S_50ntFlanks@12466.12482.17, hg38_21_+_8205938_8219352_RNA45SN2_45S_50ntFlanks@12447.12463.17, hg38_21_+_8388985_8402393_RNA45SN3_45S_50ntFlanks@12438.12454.17, hg38_21_+_8433172_8446622_RNA45SN1_45S_50ntFlanks@12483.12499.17, unplaced_AL353644.34_+_122223_135695_RNA45SN4_45S_50ntFlanks@12500.12516.17, unplaced_AL592188.60_+_105374_118830…	rRF-17-VKBW5I4
[truncated: 569 more rows]
