# Supplementary material for: Re-Analyses of Samples From Amyotrophic Lateral Sclerosis Patients and Controls Identify Many Novel Small RNAs With Diagnostic And Prognostic Potential
Source: Mol Neurobiol. 2025 Feb 21;62(7):8135–49. doi: 10.1007/s12035-025-04747-2 (PMC12208959; doi:10.1007/s12035-025-04747-2)
Supplement: Supplementary file 6 — Supplementary file6 (XLSX 4444 KB) [file 12035_2025_4747_MOESM6_ESM.xlsx]

## Sheet: Supp. Table 6A
Supp. Table S6A. Diagnosis, prognosis, and mapping summary of the not-itr class sequences that we report significant in other tables.
			Diagnosis Potential								Prognosis Potential			Sequence matching
	Sequence	License Plate	Plasma Diff-Ex: Down in ALS vs Controls?	Plasma Enrichment: Down in ALS vs Controls?	Plasma Diff-Ex: Up in ALS vs Controls?	Plasma Enrichment: Up in ALS vs Controls?	In any potential Plasma diagnosis column?	Serum Diff-Ex: Down in ALS vs Controls?	Serum Diff-Ex: Up in ALS vs Controls?	In any potential Serum diagnosis column?	Diseased Plasma: Increase in abundance in ALS samples associates with worsened chance of survival?	Diseased Plasma: Increase in abundance in ALS samples associates with improved chance of survival?	In any potential Prognosis column?	Does the not-itr match a human isomiR with one replacement, insertion, or deletion?	Does the not-itr match a human tRF with one replacement, insertion, or deletion?	Does the not-itr match a human rRF with one replacement, insertion, or deletion?	Does the not-itr match a human isomiR, tRF, or rRF with one replacement, insertion, or deletion?	Does the not-itr map exactly to a human Y RNA (GRCh38)?	Does the not-itr map to a human Y RNA with one replacement, insertion, or deletion (GRCh38)?	Does the not-itr map to human GRCh38 with zero or one replacement, insertion, or deletion?
	CACGACTCTCGGCAA	na-15-2U496O	no	no	no	no	FALSE	no	yes	TRUE	no	no	FALSE	no	no	no	FALSE	no	no	yes
	CCTTCCTCGTCGCCA	na-15-394WL6	no	no	no	no	FALSE	no	yes	TRUE	no	no	FALSE	no	no	no	FALSE	no	no	yes
	AAACGGAATCCCAAAAGCAGCT	na-22-BHOMKBFP3	yes	no	no	no	TRUE	no	no	FALSE	no	no	FALSE	yes	no	no	TRUE	no	no	yes
	AAACGGAATCCCAAAAGCAGCTG	na-23-BHOMKBFPDP	yes	no	no	no	TRUE	no	no	FALSE	no	yes	TRUE	yes	no	no	TRUE	no	no	yes
	AAACGGAATCCCAAAAGCAGCTGT	na-24-BHOMKBFPHN	no	no	no	no	FALSE	no	no	FALSE	no	yes	TRUE	yes	no	no	TRUE	no	no	yes
	CCGCTTTTGTCAGGG	na-15-3IZWJK	no	no	no	no	FALSE	no	no	FALSE	no	yes	TRUE	no	no	no	FALSE	no	no	yes
	CTACCGTGCGTAGGA	na-15-417HV2	yes	no	no	no	TRUE	no	no	FALSE	no	yes	TRUE	no	no	no	FALSE	no	no	yes
	CTAGGGATTGGCGGA	na-15-4K5YQ2	yes	no	no	no	TRUE	no	no	FALSE	no	yes	TRUE	no	no	no	FALSE	no	no	yes
	GAGTGATTTGTCTGG	na-15-54IYW8	no	no	no	no	FALSE	no	no	FALSE	no	yes	TRUE	no	no	no	FALSE	no	no	yes
	GGAGAGATGGCTGAG	na-15-6258N0	yes	no	no	no	TRUE	no	no	FALSE	no	yes	TRUE	no	no	no	FALSE	no	no	yes
	GGCTCTCGTCGCGGG	na-15-69WMQK	yes	no	no	no	TRUE	no	no	FALSE	no	yes	TRUE	no	no	no	FALSE	no	no	yes
	GTTCGGAAGATTTTC	na-15-7SO2Z9	yes	no	no	no	TRUE	no	no	FALSE	no	yes	TRUE	no	no	no	FALSE	no	no	yes
	GTTGACCTCGGATCA	na-15-7U3S56	no	no	no	no	FALSE	no	no	FALSE	no	yes	TRUE	no	no	no	FALSE	no	no	yes
	GTTTTCGGATTGCGG	na-15-7ZMEX8	yes	no	no	no	TRUE	no	no	FALSE	no	yes	TRUE	no	no	no	FALSE	no	no	yes
	TCCTGACGGCCATAG	na-15-8YEJJP	no	no	yes	yes	TRUE	no	no	FALSE	yes	no	TRUE	no	no	no	FALSE	no	no	yes
	TGTCAGTTTGTCAAA	na-15-967Y8B	yes	no	no	no	TRUE	no	no	FALSE	no	yes	TRUE	no	no	no	FALSE	no	no	yes
	AACTTTGGTGCGGCC	na-15-BZ94M1	no	no	no	no	FALSE	no	yes	TRUE	no	no	FALSE	no	no	no	FALSE	no	no	yes
	AGAGTTCTACAGTCC	na-15-F3W51R	no	no	yes	no	TRUE	no	no	FALSE	no	no	FALSE	no	no	no	FALSE	no	no	yes
	CAGAGTTCTACAGTC	na-15-J0YXJM	no	no	yes	no	TRUE	no	no	FALSE	no	no	FALSE	no	no	no	FALSE	no	no	yes
	CGAGTGACGTAGTGT	na-15-L3OW1W	yes	yes	no	no	TRUE	no	no	FALSE	no	yes	TRUE	no	no	no	FALSE	no	no	yes
	CGATATGGCATGAGA	na-15-LL9FX2	yes	yes	no	no	TRUE	no	no	FALSE	no	yes	TRUE	no	no	no	FALSE	no	no	yes
	CGGGTTAGTCGATCC	na-15-M3VM5R	no	no	no	no	FALSE	no	yes	TRUE	no	no	FALSE	no	no	no	FALSE	no	no	yes
	CTGAATAATGTTGCA	na-15-NBU4ZF	no	no	no	no	FALSE	no	yes	TRUE	no	no	FALSE	no	no	no	FALSE	no	no	yes
	AAGCAGCACGTAAATATTGGC	na-21-DFPHUEI8D	no	no	no	no	FALSE	no	no	FALSE	no	yes	TRUE	yes	no	no	TRUE	no	no	yes
	AAGCAGCACGTAAATATTGGCGT	na-23-DFPHUEI8DN	no	no	no	no	FALSE	no	no	FALSE	no	yes	TRUE	yes	no	no	TRUE	no	no	yes
	CTGAATACTTTAGCA	na-15-NBUZVF	no	no	no	no	FALSE	no	yes	TRUE	no	no	FALSE	no	no	no	FALSE	no	no	yes
	GCAAGTCGAACGGTA	na-15-P0WBML	no	no	no	no	FALSE	no	no	FALSE	no	yes	TRUE	no	no	no	FALSE	no	no	yes
	GCGGAAGGATCATTG	na-15-Q21EJY	yes	no	no	no	TRUE	no	no	FALSE	no	yes	TRUE	no	no	no	FALSE	no	no	yes
	AAGCTTATCAGACTGATGTTGA	na-22-DIV6OYINL	no	no	no	no	FALSE	no	no	FALSE	no	yes	TRUE	yes	no	no	TRUE	no	no	yes
	AAGCTTATCAGACTGATGTTGAC	na-23-DIV6OYINDR	no	no	no	no	FALSE	no	no	FALSE	no	yes	TRUE	yes	no	no	TRUE	no	no	yes
	GCTATGGGATTTGTT	na-15-QQREZN	yes	no	no	no	TRUE	no	no	FALSE	no	yes	TRUE	no	no	no	FALSE	no	no	yes
	GGGTGAAAGCGGGGG	na-15-R4BJRK	no	no	no	no	FALSE	no	no	FALSE	no	yes	TRUE	no	no	no	FALSE	no	no	yes
	GGTCATCGTCAGGCT	na-15-R6WM1I	no	no	no	no	FALSE	no	no	FALSE	no	yes	TRUE	no	no	no	FALSE	no	no	yes
	TACAGTCCGACGATC	na-15-UP8ULM	no	no	yes	no	TRUE	no	no	FALSE	yes	no	TRUE	no	no	no	FALSE	no	no	yes
	TCTACAGTCCGACGA	na-15-W51ROU	no	no	yes	no	TRUE	no	no	FALSE	no	no	FALSE	no	no	no	FALSE	no	no	yes
	TGCCTCAGCGTCGGT	na-15-X7JHW3	yes	no	no	no	TRUE	no	no	FALSE	no	yes	TRUE	no	no	no	FALSE	no	no	yes
	AAGTGGGTTATCAGAACT	yRF-18-D4RX82W	no	no	no	no	FALSE	no	no	FALSE	no	yes	TRUE	no	no	no	FALSE	yes	yes	yes
	TGAGGTAGTAGATTG	na-15-XKVL5Y	yes	no	no	no	TRUE	no	no	FALSE	no	yes	TRUE	no	no	no	FALSE	no	no	yes
	TGAGGTAGTAGTTTG	na-15-XKVL7Y	yes	no	no	no	TRUE	no	no	FALSE	no	yes	TRUE	no	no	no	FALSE	no	no	yes
	TGAGGTAGTAGGTTG	na-15-XKVLRY	yes	no	no	no	TRUE	no	no	FALSE	no	yes	TRUE	no	no	no	FALSE	no	no	yes
	AGGTCATCGTCAGGCT	na-16-1MHWJJE	no	no	no	no	FALSE	no	no	FALSE	no	yes	TRUE	no	no	no	FALSE	no	no	yes
	AATTGCACTTGTCTCGGTCTGA	na-22-DY2ZS9R7L	yes	no	no	no	TRUE	no	no	FALSE	no	no	FALSE	yes	no	no	TRUE	no	no	yes
	ACAACCCCCCACTGCTAAATTTGACTGGCTT	yRF-31-0DKREVUEZD9IE	yes	no	no	no	TRUE	no	no	FALSE	no	yes	TRUE	no	no	no	FALSE	yes	yes	yes
	ACAACCCCCCACTGCTAAATTTGACTGGCTTT	yRF-32-0DKREVUEZD9IQ	yes	no	no	no	TRUE	no	no	FALSE	no	no	FALSE	no	no	no	FALSE	yes	yes	yes
	ACAGCAGGACGGTGG	na-15-0J1DR8	no	no	no	no	FALSE	no	no	FALSE	no	yes	TRUE	no	no	yes	TRUE	no	no	yes
	ACAGTGCATCACAGAACTTTGT	na-22-03PM02EZN	no	no	no	no	FALSE	no	no	FALSE	no	yes	TRUE	yes	no	no	TRUE	no	no	yes
	CCGAGTGACGTAGTGT	na-16-30XHV4E	yes	no	no	no	TRUE	no	no	FALSE	no	yes	TRUE	no	no	no	FALSE	no	no	yes
	CCGGGTGCTGTTGGCC	na-16-3KXYZJD	no	no	no	no	FALSE	no	yes	TRUE	no	no	FALSE	no	no	no	FALSE	no	no	yes
	CTACAGTCCGACGATC	na-16-4FSSEED	no	no	yes	no	TRUE	no	no	FALSE	yes	no	TRUE	no	no	no	FALSE	no	no	no
	CTACTCTCAGCAACGG	na-16-4I4P2H0	no	no	no	no	FALSE	no	no	FALSE	no	yes	TRUE	no	no	no	FALSE	no	no	yes
	ACCAGCATTGTACAGGGCTATGA	na-23-0PJYUP6X0L	yes	no	no	no	TRUE	no	no	FALSE	no	no	FALSE	yes	no	no	TRUE	no	no	yes
	ACCCCCACTGCTAAATTTGACTGGCTT	na-27-0R2Y4BZUNJQ	yes	no	no	no	TRUE	no	no	FALSE	no	no	FALSE	no	no	no	FALSE	no	yes	yes
	ACCCCCCACTGCTAAATTTGACTGGCTT	yRF-28-0RKIQOIYE8DQ	yes	no	no	no	TRUE	no	no	FALSE	no	no	FALSE	no	no	no	FALSE	yes	yes	yes
	ACCCCCCACTGCTAAATTTGACTGGCTTT	yRF-29-0RKIQOIYE8HQ	yes	no	no	no	TRUE	no	no	FALSE	no	no	FALSE	no	no	no	FALSE	yes	yes	yes
	GAGATAGGGTTGGAGC	na-16-5E1390D	no	no	no	no	FALSE	no	yes	TRUE	no	no	FALSE	no	no	no	FALSE	no	no	yes
	GTGAAATGTTTAGGAC	na-16-7BINV2D	no	no	no	no	FALSE	no	no	FALSE	no	yes	TRUE	no	no	no	FALSE	no	no	yes
	TCCCTGAGACCCTTTA	na-16-875D3ZB	yes	no	no	no	TRUE	no	no	FALSE	no	yes	TRUE	no	no	no	FALSE	no	no	yes
	ACGCCTGTCTGAGCGTCGCTTT	na-22-E1975HWIQ	yes	no	no	no	TRUE	no	no	FALSE	no	yes	TRUE	no	no	yes	TRUE	no	no	yes
	TGGAGTGTGACAATGG	na-16-909U240	yes	no	no	no	TRUE	no	no	FALSE	yes	yes	TRUE	no	no	no	FALSE	no	no	yes
	TGTTCGGAAGATTTTC	na-16-9960IZD	yes	no	no	no	TRUE	no	no	FALSE	no	yes	TRUE	no	no	no	FALSE	no	no	yes
	AGCTATGGGATTTGTT	na-16-FX92ZWE	yes	no	no	no	TRUE	no	no	FALSE	no	no	FALSE	no	no	no	FALSE	no	no	yes
	ACTCCCACTGCTTCACTTGACTAGCCTA	yRF-28-ER2YN6NU4JDO	yes	yes	no	no	TRUE	no	no	FALSE	no	no	FALSE	no	no	no	FALSE	yes	yes	yes
	ACTCCCACTGCTTCACTTGACTAGCCTT	yRF-28-ER2YN6NU4JDQ	yes	no	no	no	TRUE	no	no	FALSE	no	no	FALSE	no	no	no	FALSE	yes	yes	yes
	AGAAGCATTGTACAGGGCTATGA	na-23-F0JYUP6X0L	yes	no	no	no	TRUE	no	no	FALSE	no	yes	TRUE	yes	no	no	TRUE	no	no	yes
	ATCTGCGGCCATAGAA	na-16-HYM1H2B	no	no	no	yes	TRUE	no	no	FALSE	no	no	FALSE	no	no	no	FALSE	no	no	yes
	AGAGAACTGAATTCCATGGGTT	na-22-F2EUIRIKQ	yes	no	no	no	TRUE	no	no	FALSE	no	yes	TRUE	yes	no	no	TRUE	no	no	yes
	AGAGAACTGAATTCCATGGGTTG	na-23-F2EUIRIK0P	no	no	no	no	FALSE	no	no	FALSE	no	yes	TRUE	yes	no	no	TRUE	no	no	yes
	CAGAGTTCTACAGTCC	na-16-J0YXJMD	no	no	yes	no	TRUE	no	no	FALSE	no	no	FALSE	no	no	no	FALSE	no	no	yes
	CGATATGGCATGAGAT	na-16-LL9FX2E	yes	no	no	no	TRUE	no	no	FALSE	no	yes	TRUE	no	no	no	FALSE	no	no	yes
	CTGCCTCAGCGTCGGT	na-16-N18JS8E	no	no	no	no	FALSE	no	no	FALSE	no	yes	TRUE	no	no	no	FALSE	no	no	yes
	GAAGCTGTGGGATTGA	na-16-OJ985YB	no	no	no	yes	TRUE	no	no	FALSE	no	no	FALSE	no	no	no	FALSE	no	no	yes
	AGAGGTAGTAGATTGTATAGTT	na-22-FKVL5YVPQ	no	no	no	no	FALSE	no	no	FALSE	no	yes	TRUE	yes	no	no	TRUE	no	no	yes
	AGAGGTAGTAGGTTGTATAG	na-20-FKVLRYVP	no	no	yes	no	TRUE	no	no	FALSE	no	no	FALSE	yes	no	no	TRUE	no	no	yes
	AGAGGTAGTAGTTTGTACAGTT	na-22-FKVL7YUPQ	no	no	no	no	FALSE	no	no	FALSE	no	yes	TRUE	yes	no	no	TRUE	no	no	yes
	GCGGTGGAGCATGTGG	na-16-Q36JI40	yes	no	no	no	TRUE	no	no	FALSE	no	no	FALSE	no	no	no	FALSE	no	no	yes
	GGGGATGTAGCTCACA	na-16-R29P45B	yes	no	no	no	TRUE	no	no	FALSE	no	yes	TRUE	no	no	no	FALSE	no	no	yes
	AGCAGCATTGTACAGGGATATGA	na-23-FPJYUP6L0L	yes	no	no	no	TRUE	no	no	FALSE	no	yes	TRUE	yes	no	no	TRUE	no	no	yes
	GGGTACGGCCACACTT	na-16-RLM10IE	no	no	no	no	FALSE	no	no	FALSE	yes	no	TRUE	no	no	no	FALSE	no	no	yes
	AGCAGCATTGTACAGGGCTATGTA	na-24-FPJYUP6XKB	yes	no	no	no	TRUE	no	no	FALSE	no	no	FALSE	yes	no	no	TRUE	no	no	yes
	GTCCGGATCGTAGTCT	na-16-SS5SVME	no	no	no	no	FALSE	no	no	FALSE	no	yes	TRUE	no	no	no	FALSE	no	no	yes
	TAGCAGCACATCATGG	na-16-VFPF840	no	no	no	no	FALSE	no	no	FALSE	no	yes	TRUE	no	no	no	FALSE	no	no	yes
	TAGGGATTGGCAAGGA	na-16-VKI82KB	yes	no	no	no	TRUE	no	no	FALSE	no	yes	TRUE	no	no	no	FALSE	no	no	yes
	AGCTCGGTCTGAGGCCCCTCAGTAT	na-25-F9R75JK91Q	yes	no	no	no	TRUE	no	no	FALSE	no	no	FALSE	yes	no	no	TRUE	no	no	yes
	AGGAAACTCTGGTGG	na-15-1BE7R8	no	no	no	no	FALSE	no	no	FALSE	no	yes	TRUE	no	no	yes	TRUE	no	no	yes
	TATTGCACTTGTCCCG	na-16-VY2ZSR0	yes	no	no	no	TRUE	no	no	FALSE	no	yes	TRUE	no	no	no	FALSE	no	no	yes
	TGAGGCCTTGGGACTG	na-16-XK3Y6I0	no	no	no	no	FALSE	no	yes	TRUE	no	no	FALSE	no	no	no	FALSE	no	no	yes
	AGGAATGTAAAGAAGTATGTATT	na-23-1B9OF0VWDE	no	no	no	yes	TRUE	no	no	FALSE	no	no	FALSE	yes	no	no	TRUE	no	no	yes
	AGGACTGTGTAACAACT	na-17-1D9WBO3	no	no	no	no	FALSE	yes	no	TRUE	no	no	FALSE	no	no	yes	TRUE	no	no	yes
	AGGGAACGGGCTTGG	na-15-12EKN8	no	no	no	no	FALSE	no	no	FALSE	no	yes	TRUE	no	no	yes	TRUE	no	no	yes
	TGAGGTAGTAGGTTGT	na-16-XKVLRYE	yes	no	no	no	TRUE	no	no	FALSE	no	no	FALSE	no	no	no	FALSE	no	no	yes
	TGCAAGTCGAACGGTA	na-16-XOSUE3B	no	no	no	no	FALSE	no	no	FALSE	no	yes	TRUE	no	no	no	FALSE	no	no	yes
	TTAATCCAGCCAGTCC	na-16-YEKJJMD	yes	no	no	no	TRUE	no	no	FALSE	no	yes	TRUE	no	no	no	FALSE	no	no	yes
	TTCTACAGTCCGACGA	na-16-YXJMLHB	no	no	yes	no	TRUE	no	no	FALSE	no	no	FALSE	no	no	no	FALSE	no	no	yes
	TTGGCCTCAAGTCAGG	na-16-ZJ4OSP0	yes	no	no	no	TRUE	no	no	FALSE	no	yes	TRUE	no	no	no	FALSE	no	no	yes
	ACAGTGTGAATCGGCGC	na-17-037BWJM	yes	no	no	no	TRUE	no	no	FALSE	no	yes	TRUE	no	no	no	FALSE	no	no	no
	CTAGGGATTGGCAAGGA	na-17-4K5YP0L	yes	no	no	no	TRUE	no	no	FALSE	no	yes	TRUE	no	no	no	FALSE	no	no	yes
	AGTAAACATCCTTGACTGGAAGCT	na-24-1O0MNUN2EW	no	no	no	no	FALSE	no	no	FALSE	no	yes	TRUE	yes	no	no	TRUE	no	no	yes
	GGAGTATGGTCGCAAGG	na-17-63I3LO4	no	no	no	no	FALSE	no	no	FALSE	yes	no	TRUE	no	no	no	FALSE	no	no	yes
	GGCCGGTGATGAGAACT	na-17-6S7E5B3	no	no	no	no	FALSE	no	no	FALSE	no	yes	TRUE	no	no	no	FALSE	no	no	yes
	GTGAGGCCTTGGGACTG	na-17-70PZRDP	no	no	no	no	FALSE	no	yes	TRUE	no	no	FALSE	no	no	no	FALSE	no	no	yes
	AGTACCGTGAGTAATAATGCG	na-21-15MUSEDV0	yes	no	no	no	TRUE	no	no	FALSE	no	yes	TRUE	yes	no	no	TRUE	no	no	yes
	GTTCTACAGTCCGACGA	na-17-77033DL	no	no	yes	no	TRUE	no	no	FALSE	no	no	FALSE	no	no	no	FALSE	no	no	no
	AGTAGTGTTTCCTACTTTATGG	na-22-1P9Z35ZQ4	yes	no	no	no	TRUE	no	no	FALSE	no	yes	TRUE	yes	no	no	TRUE	no	no	yes
	AGTCAGTTTGTCAAATACCCC	na-21-167Y8BURD	no	no	no	no	FALSE	no	no	FALSE	no	yes	TRUE	yes	no	no	TRUE	no	no	yes
	AGTCAGTTTGTCAAATACCCCA	na-22-167Y8BUR2	no	no	no	no	FALSE	no	no	FALSE	no	yes	TRUE	yes	no	no	TRUE	no	no	yes
	AGTCAGTTTGTCAAATACCCCAA	na-23-167Y8BURDF	yes	no	no	no	TRUE	no	no	FALSE	no	yes	TRUE	yes	no	no	TRUE	no	no	yes
	GTGTTCGGAAGATTTTC	na-17-7NMB5Z5	yes	no	no	no	TRUE	no	no	FALSE	no	yes	TRUE	no	no	no	FALSE	no	no	yes
	GTTGACCTCGGATCAGG	na-17-7U3S564	no	no	no	no	FALSE	no	no	FALSE	no	yes	TRUE	no	no	no	FALSE	no	no	yes
	AAGGAGTCTAACATGTA	na-17-D2SX04O	no	no	no	no	FALSE	no	yes	TRUE	no	no	FALSE	no	no	no	FALSE	no	no	yes
	AGTGGGTTATCAGAAC	yRF-16-187QJBD	yes	no	no	no	TRUE	no	no	FALSE	no	yes	TRUE	no	no	no	FALSE	yes	yes	yes
	AGTGGGTTATCAGAACT	yRF-17-187QJB3	yes	no	no	no	TRUE	no	no	FALSE	no	yes	TRUE	no	no	no	FALSE	yes	yes	yes
	AATACCGGATATGACTC	na-17-D5MEID5	no	no	no	no	FALSE	no	yes	TRUE	no	no	FALSE	no	no	no	FALSE	no	no	yes
	AGTTGGTCCGAGTGTTGT	yRF-18-1YSS1W0N	yes	no	no	no	TRUE	yes	no	TRUE	no	yes	TRUE	yes	no	no	TRUE	yes	yes	yes
	AGTTGGTCCGAGTGTTGTG	yRF-19-1YSS1WK0	yes	no	no	no	TRUE	yes	no	TRUE	no	yes	TRUE	yes	no	no	TRUE	yes	yes	yes
	AGTTGGTCCGAGTGTTGTGG	yRF-20-1YSS1W98	yes	no	no	no	TRUE	no	no	FALSE	no	no	FALSE	yes	no	no	TRUE	yes	yes	yes
	AGTTGGTCCGAGTGTTGTGGGTTATTGTT	yRF-29-1YSS1W987QKE	no	no	no	no	FALSE	yes	no	TRUE	no	no	FALSE	no	no	no	FALSE	yes	yes	yes
	AGTTGGTCCGAGTGTTGTGGGTTATTGTTA	yRF-30-1YSS1W987Q9X	no	no	no	no	FALSE	yes	no	TRUE	no	no	FALSE	no	no	no	FALSE	yes	yes	yes
	AGTTGGTCCGAGTGTTGTGGGTTATTGTTAA	yRF-31-1YSS1W987Q9XB	no	no	no	no	FALSE	no	no	FALSE	no	yes	TRUE	no	no	no	FALSE	yes	yes	yes
	AGTTGGTCCGAGTGTTGTGGGTTATTGTTAAG	yRF-32-1YSS1W987Q9XH	no	no	no	no	FALSE	yes	no	TRUE	no	yes	TRUE	no	no	no	FALSE	yes	yes	yes
	AGTTGGTCCGAGTGTTGTGGGTTATTGTTAAGA	na-33-1YSS1W987Q9XX	no	no	no	no	FALSE	yes	no	TRUE	no	no	FALSE	no	no	no	FALSE	no	yes	yes
	AGACCGAGGACTTGAAT	na-17-F152NUI	no	no	no	no	FALSE	no	yes	TRUE	no	no	FALSE	no	no	no	FALSE	no	no	yes
	AGTTGGTCCGAGTGTTGTGGGTTATTGTTAAGTT	yRF-34-1YSS1W987Q9XFE	no	no	no	no	FALSE	yes	no	TRUE	no	no	FALSE	no	no	no	FALSE	yes	yes	yes
	ATACAACCCCCCACTGCTAAATTTGACTGGCTT	yRF-33-HF0RKIQOIYE8DQ	yes	no	no	no	TRUE	no	no	FALSE	no	no	FALSE	no	no	no	FALSE	yes	yes	yes
	CCCGAGTGACGTAGTGT	na-17-KU7DS3N	yes	no	no	no	TRUE	no	no	FALSE	no	yes	TRUE	no	no	no	FALSE	no	no	yes
	CGAAATTCCTTGTCGGG	na-17-LBY79S4	no	no	no	no	FALSE	no	no	FALSE	no	yes	TRUE	no	no	no	FALSE	no	no	no
	ATCAAGTAATCCAGGATAGGCT	na-22-HOSEKKHK3	no	no	no	no	FALSE	no	no	FALSE	no	yes	TRUE	yes	no	no	TRUE	no	no	yes
	ATCAAGTAATTCAGGATAGGT	na-21-HOSE8KHKE	no	no	no	no	FALSE	no	no	FALSE	no	yes	TRUE	yes	no	no	TRUE	no	no	yes
	ATCAAGTAATTCAGGATAGGTT	na-22-HOSE8KHKQ	no	no	no	no	FALSE	no	no	FALSE	no	yes	TRUE	yes	no	no	TRUE	no	no	yes
	CGACGCTAGCGGATCCT	na-17-LH4J6M3	yes	no	no	no	TRUE	no	no	FALSE	no	yes	TRUE	no	no	no	FALSE	no	no	no
	ATCCCACCGCTGCCACCATT	na-20-HR0VX6KN	yes	no	no	no	TRUE	no	no	FALSE	no	yes	TRUE	yes	no	no	TRUE	no	no	yes
	CTTTCGGGCCCGCCTGA	na-17-N9R1L7L	yes	no	no	no	TRUE	no	no	FALSE	no	yes	TRUE	no	no	no	FALSE	no	no	yes
	CTTTTGGGTCTTGTAAT	na-17-NZRMZLI	no	no	no	no	FALSE	no	yes	TRUE	no	no	FALSE	no	no	no	FALSE	no	no	yes
	GACGGAATAGATTAGCA	na-17-O8DPIP2	no	no	no	no	FALSE	no	yes	TRUE	no	no	FALSE	no	no	no	FALSE	no	no	yes
	GGGTCTGTAGCTCAGTC	na-17-RM9P4P5	no	no	no	no	FALSE	no	no	FALSE	no	yes	TRUE	no	no	no	FALSE	no	no	yes
	TAGGTCATCGTCAGGCT	na-17-V3JS8K3	no	no	no	no	FALSE	no	no	FALSE	no	yes	TRUE	no	no	no	FALSE	no	no	yes
	TCTACAGTCCGACGATC	na-17-W51ROU5	no	no	yes	no	TRUE	no	no	FALSE	yes	no	TRUE	no	no	no	FALSE	no	no	no
	TCTGCCTCAGCGTCGGT	na-17-WV4PMSN	no	no	no	no	FALSE	no	no	FALSE	no	yes	TRUE	no	no	no	FALSE	no	no	yes
	ACCGGGTGCTGTTGACAT	na-18-087I7UDI	no	no	no	no	FALSE	no	yes	TRUE	no	no	FALSE	no	no	no	FALSE	no	no	yes
	AGTTCTACAGTCCGACGA	na-18-19UP8UDL	no	no	yes	no	TRUE	no	no	FALSE	no	no	FALSE	no	no	no	FALSE	no	no	no
	CAACGCTAGACGAACTGC	na-18-2H42LD0M	no	no	no	no	FALSE	no	no	FALSE	no	yes	TRUE	no	no	no	FALSE	no	no	no
	CACAGTGTGAATCGGCGC	na-18-2P9UH8DM	yes	no	no	no	TRUE	no	no	FALSE	no	yes	TRUE	no	no	no	FALSE	no	no	no
	CCGAAGCTGTGGGATTGA	na-18-3BQWRE0L	no	no	no	yes	TRUE	no	no	FALSE	no	no	FALSE	no	no	no	FALSE	no	no	yes
	CCTTGGGCCGGGTCGGCC	na-18-3Y6SRSDV	no	no	no	no	FALSE	no	yes	TRUE	no	no	FALSE	no	no	no	FALSE	no	no	no
	CAAAGTGCTGTTAGTGCAGGTAG	na-23-20XYY3PK0H	no	no	no	no	FALSE	no	no	FALSE	no	yes	TRUE	yes	no	no	TRUE	no	no	yes
	CAACCCCCCACTGCTAAATTTGACTGGCTT	yRF-30-21K6NIBNXI6Z	yes	yes	no	no	TRUE	no	no	FALSE	no	no	FALSE	no	no	no	FALSE	yes	yes	yes
	CTCTGTAGACGACTTAAA	na-18-4YVDOZ6	no	no	no	no	FALSE	yes	no	TRUE	no	no	FALSE	no	no	no	FALSE	no	no	yes
	GGAGAGATGGCTGAGTGG	na-18-6258N004	yes	no	no	no	TRUE	no	no	FALSE	no	yes	TRUE	no	no	no	FALSE	no	no	yes
	CAACGGAATACCAAAAGCAGCTG	na-23-2HOLKBFPDP	no	no	no	no	FALSE	no	no	FALSE	no	yes	TRUE	yes	no	no	TRUE	no	no	yes
	CAACGGAATCCAAAAAGCAGCTG	na-23-2HOM2BFPDP	no	no	no	no	FALSE	no	no	FALSE	no	yes	TRUE	yes	no	no	TRUE	no	no	yes
	CAACGGAATCCCAAAAGAAGCTG	na-23-2HOMKBF0DP	no	no	no	no	FALSE	no	no	FALSE	no	yes	TRUE	yes	no	no	TRUE	no	no	yes
	CAGAGTTCTACAGTCCGA	na-18-J0YXJMDL	no	no	yes	no	TRUE	no	no	FALSE	no	no	FALSE	no	no	no	FALSE	no	no	no
	CCCCGAGTGACGTAGTGT	na-18-KS1UMP0N	yes	no	no	no	TRUE	no	no	FALSE	no	yes	TRUE	no	no	no	FALSE	no	no	yes
	CGTGTTCGGAAGATTTTC	na-18-MWW2FN05	yes	no	no	no	TRUE	no	no	FALSE	no	yes	TRUE	no	no	no	FALSE	no	no	no
	CTTGGGGTTGTAGGACCA	na-18-N8RYV2D2	yes	no	no	no	TRUE	no	no	FALSE	no	yes	TRUE	no	no	no	FALSE	no	no	yes
	CACTGCTAAATTTGACTGGCTT	yRF-22-2Y4BZUNJQ	no	no	no	no	FALSE	yes	no	TRUE	no	no	FALSE	no	no	no	FALSE	yes	yes	yes
	CTGTACAACTCTTAGCAA	na-18-NL2INPDF	no	no	no	no	FALSE	yes	no	TRUE	no	no	FALSE	no	no	no	FALSE	no	no	yes
	GAATCTGACTGTCTAATT	na-18-OMXISXDE	no	no	no	no	FALSE	yes	no	TRUE	no	no	FALSE	no	no	no	FALSE	no	no	yes
	GCCCCCATCGTCTAGAGG	na-18-PRJSWPY	no	no	no	no	FALSE	no	no	FALSE	no	yes	TRUE	no	no	no	FALSE	no	no	yes
	GCCCCCATCGTTTAGAGG	na-18-PRJSZPY	yes	no	no	no	TRUE	no	no	FALSE	no	yes	TRUE	no	no	no	FALSE	no	no	no
	GCGAAATTCCTTGTCGGG	na-18-QBIRZMDY	no	no	no	no	FALSE	no	no	FALSE	no	yes	TRUE	no	no	no	FALSE	no	no	no
	GCGGGCGTAGCTCAGGGG	na-18-QKMP4PDY	yes	no	no	no	TRUE	no	no	FALSE	no	yes	TRUE	no	no	no	FALSE	no	no	yes
	GGGAGTATGGTCGCAAGG	na-18-R0V8WFY	no	no	no	no	FALSE	no	no	FALSE	yes	no	TRUE	no	no	no	FALSE	no	no	yes
	CATTGCACTTGTCTCGGACTGA	na-22-JY2ZS96IL	yes	no	no	no	TRUE	no	no	FALSE	no	yes	TRUE	yes	no	no	TRUE	no	no	yes
	GTAGGTCATCGTCAGGCT	na-18-SK8MSPDW	no	no	no	no	FALSE	no	no	FALSE	no	yes	TRUE	no	no	no	FALSE	no	no	yes
	GTCGACGTATAGGGTGTG	na-18-SUMQ1300	no	no	no	no	FALSE	no	no	FALSE	no	yes	TRUE	no	no	no	FALSE	no	no	no
	CCCACCACTGCTAAATTTGACTGGCTT	na-27-K52Y4BZUNJQ	yes	no	no	no	TRUE	no	no	FALSE	no	yes	TRUE	no	no	no	FALSE	no	yes	yes
	CCCCCAACTGCTAAATTTGACTGGCTT	yRF-27-KRBY4BZUNJQ	yes	no	no	no	TRUE	no	no	FALSE	no	no	FALSE	no	no	no	FALSE	yes	yes	yes
	CCCCCAACTGCTAAATTTGACTGGCTTT	na-28-KRBY4BZUNJ0Q	yes	no	no	no	TRUE	no	no	FALSE	no	no	FALSE	no	no	no	FALSE	no	yes	yes
	CCCCCACAACCGCGCTTGACTAGCTTG	yRF-27-KR0DLVZDVIP	yes	no	no	no	TRUE	no	no	FALSE	no	yes	TRUE	no	no	no	FALSE	yes	yes	yes
	CCCCCACAACCGCGCTTGACTAGCTTGCTG	yRF-30-KR0DLVZDVIXY	yes	no	no	no	TRUE	no	no	FALSE	no	yes	TRUE	no	no	no	FALSE	yes	yes	yes
	CCCCCACAACCGCGCTTGACTAGCTTGCTGTT	yRF-32-KR0DLVZDVIXYQ	yes	no	no	no	TRUE	no	no	FALSE	no	yes	TRUE	no	no	no	FALSE	yes	yes	yes
	CCCCCACAACCGCGCTTGACTAGCTTGCTGTTT	yRF-33-KR0DLVZDVIXY0Q	yes	no	no	no	TRUE	no	no	FALSE	no	yes	TRUE	no	no	no	FALSE	yes	yes	yes
	CCCCCACTGCTAAATTTGACTGG	yRF-23-KREVUEZD04	yes	no	no	no	TRUE	no	no	FALSE	no	no	FALSE	no	no	no	FALSE	yes	yes	yes
	CCCCCACTGCTAAATTTGACTGGCT	yRF-25-KREVUEZD9I	yes	no	no	no	TRUE	yes	no	TRUE	no	yes	TRUE	no	no	no	FALSE	yes	yes	yes
	CCCCCACTGCTAAATTTGACTGGCTA	na-26-KREVUEZD9IB	yes	no	no	no	TRUE	yes	no	TRUE	no	yes	TRUE	no	no	no	FALSE	no	yes	yes
	CCCCCACTGCTAAATTTGACTGGCTAT	na-27-KREVUEZD9II	yes	no	no	no	TRUE	no	no	FALSE	no	no	FALSE	no	no	no	FALSE	no	yes	yes
	CCCCCACTGCTAAATTTGACTGGCTATT	na-28-KREVUEZD9IDE	yes	no	no	no	TRUE	no	no	FALSE	no	no	FALSE	no	no	no	FALSE	no	yes	yes
	CCCCCACTGCTAAATTTGACTGGCTG	na-26-KREVUEZD9I0	yes	no	no	no	TRUE	no	no	FALSE	no	no	FALSE	no	no	no	FALSE	no	yes	yes
	CCCCCACTGCTAAATTTGACTGGCTT	yRF-26-KREVUEZD9IE	yes	no	no	no	TRUE	yes	no	TRUE	no	yes	TRUE	no	no	no	FALSE	yes	yes	yes
	CCCCCACTGCTAAATTTGACTGGCTTA	yRF-27-KREVUEZD9IO	yes	no	no	no	TRUE	no	no	FALSE	no	no	FALSE	no	no	no	FALSE	yes	yes	yes
	CCCCCACTGCTAAATTTGACTGGCTTT	yRF-27-KREVUEZD9IQ	yes	no	no	no	TRUE	yes	no	TRUE	no	yes	TRUE	no	no	no	FALSE	yes	yes	yes
	CCCCCACTGCTAAATTTGACTGGCTTTA	na-28-KREVUEZD9I0O	yes	no	no	no	TRUE	no	no	FALSE	no	no	FALSE	no	no	no	FALSE	no	yes	yes
	CCCCCACTGCTAAATTTGACTGGCTTTT	yRF-28-KREVUEZD9I0Q	yes	no	no	no	TRUE	no	no	FALSE	no	yes	TRUE	no	no	no	FALSE	yes	yes	yes
	CCCCCACTGCTAAATTTGACTGGCTTTTT	yRF-29-KREVUEZD9IKQ	yes	no	no	no	TRUE	no	no	FALSE	no	yes	TRUE	no	no	no	FALSE	yes	yes	yes
	CCCCCACTGCTAAATTTGACTGGCTTTTTT	na-30-KREVUEZD9IZZ	yes	no	no	no	TRUE	no	no	FALSE	no	no	FALSE	no	no	no	FALSE	no	yes	yes
	GTCTGCCTCAGCGTCGGT	na-18-SY36QMDZ	yes	no	no	no	TRUE	no	no	FALSE	no	yes	TRUE	no	no	no	FALSE	no	no	no
	TATATTAGCATGGAATAA	na-18-VQVF9B0F	no	no	no	no	FALSE	no	yes	TRUE	no	no	FALSE	no	no	no	FALSE	no	no	yes
	CCCCCACTGCTAAATTTGACTGGTA	na-25-KREVUEZD9L	yes	no	no	no	TRUE	no	no	FALSE	no	yes	TRUE	no	no	no	FALSE	no	yes	yes
	CCCCCACTGCTAAATTTGACTGGTT	yRF-25-KREVUEZD9N	yes	no	no	no	TRUE	no	no	FALSE	no	yes	TRUE	no	no	no	FALSE	yes	yes	yes
	CCCCCACTGCTAAATTTGACTGGTTT	yRF-26-KREVUEZD9NE	yes	no	no	no	TRUE	no	no	FALSE	no	yes	TRUE	no	no	no	FALSE	yes	yes	yes
	CCCCCACTGCTAAATTTGCCTGGCTT	na-26-KREVUEZ19IE	yes	no	no	no	TRUE	no	no	FALSE	no	no	FALSE	no	no	no	FALSE	no	yes	yes
	CCCCCCACAACCGCG	na-15-KR2O3H	yes	no	no	no	TRUE	no	no	FALSE	no	no	FALSE	no	no	no	FALSE	yes	yes	yes
	CCCCCCACAACCGCGCTTGACTAGC	yRF-25-KR2O3HNU4J	yes	no	no	no	TRUE	no	no	FALSE	no	no	FALSE	no	no	no	FALSE	yes	yes	yes
	CCCCCCACAACCGCGCTTGACTAGCT	yRF-26-KR2O3HNU4JE	yes	no	no	no	TRUE	no	no	FALSE	no	yes	TRUE	no	no	no	FALSE	yes	yes	yes
	CCCCCCACAACCGCGCTTGACTAGCTT	yRF-27-KR2O3HNU4JQ	yes	no	no	no	TRUE	no	no	FALSE	no	yes	TRUE	no	no	no	FALSE	yes	yes	yes
	CCCCCCACAACCGCGCTTGACTAGCTTG	yRF-28-KR2O3HNU4J0P	yes	no	no	no	TRUE	no	no	FALSE	no	yes	TRUE	no	no	no	FALSE	yes	yes	yes
	CCCCCCACAACCGCGCTTGACTAGCTTGCTGTTT	yRF-34-KR2O3HNU4JZI2Q	yes	no	no	no	TRUE	no	no	FALSE	no	yes	TRUE	no	no	no	FALSE	yes	yes	yes
	CCCCCCACAACCGCGCTTGACTAGCTTGCTTT	na-32-KR2O3HNU4JZIQ	yes	no	no	no	TRUE	no	no	FALSE	no	yes	TRUE	no	no	no	FALSE	no	yes	yes
	CCCCCCACAACCGCGCTTGACTAGCTTGCTTTT	na-33-KR2O3HNU4JZI0Q	yes	no	no	no	TRUE	no	no	FALSE	no	yes	TRUE	no	no	no	FALSE	no	yes	yes
	CCCCCCACAACCGCGCTTGACTAGCTTT	na-28-KR2O3HNU4J0Q	yes	no	no	no	TRUE	no	no	FALSE	no	no	FALSE	no	no	no	FALSE	no	yes	yes
	CCCCCCACTCCTAAATTTGACTGGCTT	na-27-KR294BZUNJQ	yes	no	no	no	TRUE	no	no	FALSE	no	no	FALSE	no	no	no	FALSE	no	yes	yes
	CCCCCCACTGATAAATTTGACTGGCTT	na-27-KR2YHBZUNJQ	yes	no	no	no	TRUE	no	no	FALSE	no	no	FALSE	no	no	no	FALSE	no	yes	yes
	CCCCCCACTGCGAAATTTGACTGGCTT	na-27-KR2YLBZUNJQ	yes	no	no	no	TRUE	no	no	FALSE	no	no	FALSE	no	no	no	FALSE	no	yes	yes
	TCTTCGGACGCTGACGAG	na-18-W96HNDDS	no	no	no	no	FALSE	no	yes	TRUE	no	no	FALSE	no	no	no	FALSE	no	no	no
	CCCCCCACTGCTAAAATTTGACTGGCTT	na-28-KR2Y4BIYE8DQ	yes	no	no	no	TRUE	yes	no	TRUE	no	yes	TRUE	no	no	no	FALSE	no	yes	no
	CCCCCCACTGCTAAAATTTGACTGGCTTT	na-29-KR2Y4BIYE8HQ	no	yes	no	no	TRUE	no	no	FALSE	no	no	FALSE	no	no	no	FALSE	no	yes	no
	CCCCCCACTGCTAAAGTTGACTGGCTT	na-27-KR2Y4B7UNJQ	yes	no	no	no	TRUE	no	no	FALSE	no	no	FALSE	no	no	no	FALSE	no	yes	yes
	CCCCCCACTGCTAAATATGACTGGCTT	yRF-27-KR2Y4BVUNJQ	yes	no	no	no	TRUE	no	no	FALSE	no	no	FALSE	no	no	no	FALSE	yes	yes	yes
	CCCCCCACTGCTAAATTTCACTGGCTT	na-27-KR2Y4BZ6NJQ	yes	no	no	no	TRUE	no	no	FALSE	no	no	FALSE	no	no	no	FALSE	no	yes	yes
	CCCCCCACTGCTAAATTTGAATGGCTT	yRF-27-KR2Y4BZUIJQ	yes	no	no	no	TRUE	no	no	FALSE	no	no	FALSE	no	no	no	FALSE	yes	yes	yes
	CCCCCCACTGCTAAATTTGACT	yRF-22-KR2Y4BZU3	yes	yes	no	no	TRUE	no	no	FALSE	no	yes	TRUE	no	no	no	FALSE	yes	yes	yes
	CCCCCCACTGCTAAATTTGACTCGCTT	na-27-KR2Y4BZU4VQ	yes	no	no	no	TRUE	no	no	FALSE	no	yes	TRUE	no	no	no	FALSE	no	yes	yes
	CCCCCCACTGCTAAATTTGACTG	yRF-23-KR2Y4BZUDP	yes	yes	no	no	TRUE	no	no	FALSE	no	yes	TRUE	no	no	no	FALSE	yes	yes	yes
	CCCCCCACTGCTAAATTTGACTGCCTT	na-27-KR2Y4BZUN1Q	yes	no	no	no	TRUE	no	no	FALSE	no	no	FALSE	no	no	no	FALSE	no	yes	yes
	CCCCCCACTGCTAAATTTGACTGG	yRF-24-KR2Y4BZUH4	yes	no	no	no	TRUE	no	no	FALSE	no	yes	TRUE	no	no	no	FALSE	yes	yes	yes
	CCCCCCACTGCTAAATTTGACTGGA	na-25-KR2Y4BZUN2	yes	no	no	no	TRUE	no	no	FALSE	no	yes	TRUE	no	no	no	FALSE	no	yes	yes
	CCCCCCACTGCTAAATTTGACTGGAA	na-26-KR2Y4BZUN2B	yes	no	no	no	TRUE	no	no	FALSE	no	no	FALSE	no	no	no	FALSE	no	yes	yes
	CCCCCCACTGCTAAATTTGACTGGAT	na-26-KR2Y4BZUN2E	yes	no	no	no	TRUE	no	no	FALSE	no	no	FALSE	no	no	no	FALSE	no	yes	yes
	CCCCCCACTGCTAAATTTGACTGGATT	na-27-KR2Y4BZUN2Q	yes	no	no	no	TRUE	no	no	FALSE	no	no	FALSE	no	no	no	FALSE	no	yes	yes
	CCCCCCACTGCTAAATTTGACTGGC	yRF-25-KR2Y4BZUNJ	yes	no	no	no	TRUE	no	no	FALSE	no	yes	TRUE	no	no	no	FALSE	yes	yes	yes
	CCCCCCACTGCTAAATTTGACTGGCAT	na-27-KR2Y4BZUNJI	yes	no	no	no	TRUE	no	no	FALSE	no	no	FALSE	no	no	no	FALSE	no	yes	yes
	CCCCCCACTGCTAAATTTGACTGGCGT	na-27-KR2Y4BZUNJN	yes	no	no	no	TRUE	no	no	FALSE	no	no	FALSE	no	no	no	FALSE	no	yes	yes
	CCCCCCACTGCTAAATTTGACTGGCT	yRF-26-KR2Y4BZUNJE	yes	no	no	no	TRUE	yes	no	TRUE	no	yes	TRUE	no	no	no	FALSE	yes	yes	yes
	CCCCCCACTGCTAAATTTGACTGGCTA	na-27-KR2Y4BZUNJO	yes	no	no	no	TRUE	yes	no	TRUE	no	yes	TRUE	no	no	no	FALSE	no	yes	yes
	CCCCCCACTGCTAAATTTGACTGGCTAA	na-28-KR2Y4BZUNJ0F	yes	no	no	no	TRUE	no	no	FALSE	no	no	FALSE	no	no	no	FALSE	no	yes	yes
	CCCCCCACTGCTAAATTTGACTGGCTAT	na-28-KR2Y4BZUNJ0I	yes	no	no	no	TRUE	no	no	FALSE	no	yes	TRUE	no	no	no	FALSE	no	yes	yes
	CCCCCCACTGCTAAATTTGACTGGCTATA	na-29-KR2Y4BZUNJJB	yes	no	no	no	TRUE	no	no	FALSE	no	no	FALSE	no	no	no	FALSE	no	yes	yes
	CCCCCCACTGCTAAATTTGACTGGCTATT	na-29-KR2Y4BZUNJJE	yes	no	no	no	TRUE	no	no	FALSE	no	yes	TRUE	no	no	no	FALSE	no	yes	yes
	CCCCCCACTGCTAAATTTGACTGGCTATTT	na-30-KR2Y4BZUNJVZ	yes	no	no	no	TRUE	no	no	FALSE	no	no	FALSE	no	no	no	FALSE	no	yes	yes
	CCCCCCACTGCTAAATTTGACTGGCTATTTT	na-31-KR2Y4BZUNJVZE	yes	no	no	no	TRUE	no	no	FALSE	no	no	FALSE	no	no	no	FALSE	no	yes	yes
	CCCCCCACTGCTAAATTTGACTGGCTCT	na-28-KR2Y4BZUNJ03	yes	no	no	no	TRUE	no	no	FALSE	no	no	FALSE	no	no	no	FALSE	no	yes	yes
	CCCCCCACTGCTAAATTTGACTGGCTG	na-27-KR2Y4BZUNJP	yes	no	no	no	TRUE	no	no	FALSE	no	no	FALSE	no	no	no	FALSE	no	yes	yes
	CCCCCCACTGCTAAATTTGACTGGCTT	yRF-27-KR2Y4BZUNJQ	yes	no	no	no	TRUE	yes	no	TRUE	no	yes	TRUE	no	no	no	FALSE	yes	yes	yes
	CCCCCCACTGCTAAATTTGACTGGCTTA	yRF-28-KR2Y4BZUNJ0O	yes	no	no	no	TRUE	yes	no	TRUE	no	yes	TRUE	no	no	no	FALSE	yes	yes	yes
	CCCCCCACTGCTAAATTTGACTGGCTTAA	yRF-29-KR2Y4BZUNJKF	yes	no	no	no	TRUE	no	no	FALSE	no	yes	TRUE	no	no	no	FALSE	yes	yes	yes
	CCCCCCACTGCTAAATTTGACTGGCTTAAA	yRF-30-KR2Y4BZUNJYB	yes	no	no	no	TRUE	no	no	FALSE	no	no	FALSE	no	no	no	FALSE	yes	yes	yes
	CCCCCCACTGCTAAATTTGACTGGCTTAT	na-29-KR2Y4BZUNJKI	yes	no	no	no	TRUE	no	no	FALSE	no	no	FALSE	no	no	no	FALSE	no	yes	yes
	CCCCCCACTGCTAAATTTGACTGGCTTATT	na-30-KR2Y4BZUNJYN	yes	no	no	no	TRUE	no	no	FALSE	no	no	FALSE	no	no	no	FALSE	no	yes	yes
	CCCCCCACTGCTAAATTTGACTGGCTTATTT	na-31-KR2Y4BZUNJYNE	yes	no	no	no	TRUE	no	no	FALSE	no	no	FALSE	no	no	no	FALSE	no	yes	yes
	CCCCCCACTGCTAAATTTGACTGGCTTC	na-28-KR2Y4BZUNJ05	yes	no	no	no	TRUE	no	no	FALSE	no	no	FALSE	no	no	no	FALSE	no	yes	yes
	CCCCCCACTGCTAAATTTGACTGGCTTCT	na-29-KR2Y4BZUNJK3	yes	no	no	no	TRUE	no	no	FALSE	no	no	FALSE	no	no	no	FALSE	no	yes	yes
	CCCCCCACTGCTAAATTTGACTGGCTTG	na-28-KR2Y4BZUNJ0P	yes	no	no	no	TRUE	no	no	FALSE	no	yes	TRUE	no	no	no	FALSE	no	yes	yes
	CCCCCCACTGCTAAATTTGACTGGCTTT	yRF-28-KR2Y4BZUNJ0Q	yes	no	no	no	TRUE	yes	no	TRUE	no	yes	TRUE	no	no	no	FALSE	yes	yes	yes
	CCCCCCACTGCTAAATTTGACTGGCTTTA	na-29-KR2Y4BZUNJKO	yes	no	no	no	TRUE	no	no	FALSE	no	yes	TRUE	no	no	no	FALSE	no	yes	yes
	CCCCCCACTGCTAAATTTGACTGGCTTTG	na-29-KR2Y4BZUNJKP	yes	no	no	no	TRUE	no	no	FALSE	no	no	FALSE	no	no	no	FALSE	no	yes	yes
	CCCCCCACTGCTAAATTTGACTGGCTTTT	yRF-29-KR2Y4BZUNJKQ	yes	no	no	no	TRUE	yes	no	TRUE	no	yes	TRUE	no	no	no	FALSE	yes	yes	yes
	CCCCCCACTGCTAAATTTGACTGGCTTTTA	yRF-30-KR2Y4BZUNJZX	yes	no	no	no	TRUE	no	no	FALSE	no	no	FALSE	no	no	no	FALSE	yes	yes	yes
	CCCCCCACTGCTAAATTTGACTGGCTTTTT	yRF-30-KR2Y4BZUNJZZ	yes	no	no	no	TRUE	no	no	FALSE	no	yes	TRUE	no	no	no	FALSE	yes	yes	yes
	CCCCCCACTGCTAAATTTGACTGGCTTTTTT	na-31-KR2Y4BZUNJZZE	yes	no	no	no	TRUE	no	no	FALSE	no	yes	TRUE	no	no	no	FALSE	no	yes	yes
	TCTTCGGTAGTATAGTGG	na-18-W9RPVP04	yes	yes	no	no	TRUE	no	no	FALSE	no	yes	TRUE	no	no	no	FALSE	no	no	no
	TCGACGCTAGCGGATCCT	na-18-WDQPMED3	yes	no	no	no	TRUE	no	no	FALSE	no	yes	TRUE	no	no	no	FALSE	no	no	no
	TTAGATTGTTCTCTTACT	na-18-Y2ZN4ZW	no	no	no	no	FALSE	no	yes	TRUE	no	no	FALSE	no	no	no	FALSE	no	no	yes
	TTAATCCAGCCAGTCCGT	na-18-YEKJJMDN	no	no	no	no	FALSE	no	no	FALSE	no	yes	TRUE	no	no	no	FALSE	no	no	yes
	CCCCCCACTGCTAAATTTGACTGGGTT	na-27-KR2Y4BZUNKQ	yes	no	no	no	TRUE	no	no	FALSE	no	no	FALSE	no	no	no	FALSE	no	yes	yes
	CCCCCCACTGCTAAATTTGACTGGT	yRF-25-KR2Y4BZUN3	yes	no	no	no	TRUE	no	no	FALSE	no	yes	TRUE	no	no	no	FALSE	yes	yes	yes
	CCCCCCACTGCTAAATTTGACTGGTA	na-26-KR2Y4BZUN3B	yes	no	no	no	TRUE	no	no	FALSE	no	yes	TRUE	no	no	no	FALSE	no	yes	yes
	CCCCCCACTGCTAAATTTGACTGGTAT	na-27-KR2Y4BZUN3I	yes	no	no	no	TRUE	no	no	FALSE	no	yes	TRUE	no	no	no	FALSE	no	yes	yes
	CCCCCCACTGCTAAATTTGACTGGTT	yRF-26-KR2Y4BZUN3E	yes	no	no	no	TRUE	no	no	FALSE	no	yes	TRUE	no	no	no	FALSE	yes	yes	yes
	CCCCCCACTGCTAAATTTGACTGGTTA	na-27-KR2Y4BZUN3O	yes	no	no	no	TRUE	no	no	FALSE	no	yes	TRUE	no	no	no	FALSE	no	yes	yes
	CCCCCCACTGCTAAATTTGACTGGTTT	yRF-27-KR2Y4BZUN3Q	yes	no	no	no	TRUE	no	no	FALSE	no	yes	TRUE	no	no	no	FALSE	yes	yes	yes
	CCCCCCACTGCTAAATTTGACTGGTTTA	yRF-28-KR2Y4BZUN30O	yes	no	no	no	TRUE	no	no	FALSE	no	no	FALSE	no	no	no	FALSE	yes	yes	yes
	CCCCCCACTGCTAAATTTGACTGGTTTT	na-28-KR2Y4BZUN30Q	yes	no	no	no	TRUE	no	no	FALSE	no	yes	TRUE	no	no	no	FALSE	no	yes	yes
	CCCCCCACTGCTAAATTTGACTGGTTTTT	na-29-KR2Y4BZUN3KQ	yes	no	no	no	TRUE	no	no	FALSE	no	no	FALSE	no	no	no	FALSE	no	yes	yes
	TTCTACAGTCCGACGATC	na-18-YXJMLHDD	no	no	yes	no	TRUE	no	no	FALSE	yes	no	TRUE	no	no	no	FALSE	no	no	no
	ACCCCGAGTGACGTAGTGT	na-19-0R54EL2N	no	no	no	no	FALSE	no	no	FALSE	no	yes	TRUE	no	no	no	FALSE	no	no	no
	CCCCCCACTGCTAAATTTGAGTGGCTT	na-27-KR2Y4BZU7JQ	yes	no	no	no	TRUE	no	no	FALSE	no	no	FALSE	no	no	no	FALSE	no	yes	yes
	CCCCCCACTGCTAAATTTGCCTGGCTT	na-27-KR2Y4BZVNJQ	yes	no	no	no	TRUE	no	no	FALSE	no	no	FALSE	no	no	no	FALSE	no	yes	yes
	CCCCCCACTGCTAAATTTTACTGGCTT	na-27-KR2Y4BZXNJQ	yes	no	no	no	TRUE	yes	no	TRUE	no	no	FALSE	no	no	no	FALSE	no	yes	yes
	CCCCCCACTGCTAATT	na-16-KR2Y4EE	yes	yes	no	no	TRUE	no	no	FALSE	no	no	FALSE	no	no	no	FALSE	no	yes	yes
	CCCCCCACTGCTAATTTTGACTGGCTT	na-27-KR2Y4EZUNJQ	yes	no	no	no	TRUE	no	no	FALSE	no	no	FALSE	no	no	no	FALSE	no	yes	yes
	CCCCCCACTGGTAAATTTGACTGGCTT	na-27-KR2YSBZUNJQ	yes	no	no	no	TRUE	no	no	FALSE	no	no	FALSE	no	no	no	FALSE	no	yes	yes
	CCCCCCAGTGCTAAATTTGACTGGCTT	na-27-KRJ44BZUNJQ	yes	no	no	no	TRUE	no	no	FALSE	no	no	FALSE	no	no	no	FALSE	no	yes	yes
	CCCCCCCCTGCTAAATTTGACTGGCTT	na-27-KRKY4BZUNJQ	yes	no	no	no	TRUE	no	no	FALSE	no	no	FALSE	no	no	no	FALSE	no	yes	yes
	AGTAGGTCATCGTCAGGCT	na-19-1PSQM6IW	no	no	no	no	FALSE	no	no	FALSE	no	yes	TRUE	no	no	no	FALSE	no	no	no
	CCGTGTTCGGAAGATTTTC	na-19-34Y8DEK5	yes	yes	no	no	TRUE	no	no	FALSE	no	yes	TRUE	no	no	no	FALSE	no	no	no
	CCTTGGGGTTGTAGGACCA	na-19-3YRNSKE2	yes	no	no	no	TRUE	no	no	FALSE	no	yes	TRUE	no	no	no	FALSE	no	no	yes
	GAGTTCTACAGTCCGACGA	na-19-5N4FSSEL	no	no	yes	no	TRUE	no	no	FALSE	no	no	FALSE	no	no	no	FALSE	no	no	no
	GTGGTACGATCATACCTGG	na-19-73EEJ5H4	yes	no	no	no	TRUE	no	no	FALSE	no	yes	TRUE	no	no	no	FALSE	no	no	no
	GTTCTACAGTCCGACGATC	na-19-77033DID	no	no	yes	no	TRUE	no	no	FALSE	yes	no	TRUE	no	no	no	FALSE	no	no	no
	TCCCTGTTCGGGCGCCATT	na-19-877S6V1E	yes	no	no	no	TRUE	no	no	FALSE	no	yes	TRUE	no	no	no	FALSE	no	no	yes
	TCACAGTGTGAATCGGCGC	na-19-8F74DSIM	yes	no	no	no	TRUE	no	no	FALSE	no	yes	TRUE	no	no	no	FALSE	no	no	no
	TGTCTGCCTCAGCGTCGGT	na-19-97P9FW1Z	no	no	no	no	FALSE	no	no	FALSE	no	yes	TRUE	no	no	no	FALSE	no	no	no
	ATCCCTGCGGCGTCTCCAT	na-19-HRX8M71I	yes	no	no	no	TRUE	no	no	FALSE	no	yes	TRUE	no	no	no	FALSE	no	no	no
	ATCTGCTGGAACTGCAACT	na-19-HYN2EV0W	yes	no	no	no	TRUE	no	no	FALSE	no	yes	TRUE	no	no	no	FALSE	no	no	yes
	ATTCCCGGAGCCGACCCCA	na-19-IRM03D12	no	no	no	no	FALSE	no	yes	TRUE	no	no	FALSE	no	no	no	FALSE	no	no	no
	CCGATGGTAGTGGGTTATCAGAACT	yRF-25-3ERP93V6OI	no	no	no	no	FALSE	yes	no	TRUE	no	no	FALSE	no	no	no	FALSE	yes	yes	yes
	CAGAGTTCTACAGTCCGAC	na-19-J0YXJM1R	no	no	yes	no	TRUE	no	no	FALSE	yes	no	TRUE	no	no	no	FALSE	no	no	no
	CCAGTAAACGGCGGCCGTA	na-19-K3BHQJHB	no	no	no	no	FALSE	no	no	FALSE	no	yes	TRUE	no	no	no	FALSE	no	no	no
	CGAAGAACCTTACCTGGCC	na-19-L0B7U7IV	no	no	no	no	FALSE	no	yes	TRUE	no	no	FALSE	no	no	no	FALSE	no	no	yes
	CGCTCTGAATACATTAGCA	na-19-L9XE0NEU	no	no	no	no	FALSE	no	yes	TRUE	no	no	FALSE	no	no	no	FALSE	no	no	no
	CGCAAGATTAAAACTCAAA	na-19-LO5XBIF6	no	no	no	no	FALSE	no	yes	TRUE	no	no	FALSE	no	no	no	FALSE	no	no	yes
	CGGAAGAAGGGGTGCCTGG	na-19-MBOKRVH4	yes	no	no	no	TRUE	no	no	FALSE	no	yes	TRUE	no	no	no	FALSE	no	no	yes
	CGTAAGTTCTGAAGTCCCC	na-19-MO77O31J	no	no	no	no	FALSE	no	yes	TRUE	no	no	FALSE	no	no	no	FALSE	no	no	no
	CTTGGGGTTGTAGGACCAC	na-19-N8RYV211	yes	no	no	no	TRUE	no	no	FALSE	no	yes	TRUE	no	no	no	FALSE	no	no	yes
	CTTTCGACCGGGGATTTGT	na-19-N9OSREKN	no	no	no	no	FALSE	no	yes	TRUE	no	no	FALSE	no	no	no	FALSE	no	no	no
	GAAAGATTGCAAGAACTGC	na-19-O0IVDBHM	no	no	no	yes	TRUE	no	no	FALSE	no	no	FALSE	no	no	no	FALSE	no	no	yes
	GGGGAGTATGGTCGCAAGG	na-19-R2S4SV0Y	no	no	no	no	FALSE	no	no	FALSE	yes	no	TRUE	no	no	no	FALSE	no	no	no
	GGGTGGGCTAGAGAACTAG	na-19-R46X5BHH	no	no	no	no	FALSE	no	yes	TRUE	no	no	FALSE	no	no	no	FALSE	no	no	yes
	CCTGCGGAAGGATCATTG	na-18-3V60560P	yes	no	no	no	TRUE	no	no	FALSE	no	yes	TRUE	no	no	yes	TRUE	no	no	yes
	GTAGCTGGTCTGAGAGGAC	na-19-SJ9MX2IR	no	no	no	no	FALSE	no	yes	TRUE	no	no	FALSE	no	no	no	FALSE	no	no	yes
	ACCCTGCTCGCTGCGCCATT	na-20-07QSNHKN	yes	no	no	no	TRUE	no	no	FALSE	no	yes	TRUE	no	no	no	FALSE	no	no	no
	AGTTCTACAGTCCGACGATC	na-20-19UP8ULM	no	no	yes	no	TRUE	no	no	FALSE	yes	no	TRUE	no	no	no	FALSE	no	no	no
	CCGTGGCCACGTTCCCGTGG	na-20-34P57RM8	no	no	no	no	FALSE	yes	no	TRUE	no	no	FALSE	no	no	no	FALSE	no	no	no
	CCTTGGGGTTGTAGGACCAC	na-20-3YRNSK05	yes	no	no	no	TRUE	no	no	FALSE	no	yes	TRUE	no	no	no	FALSE	no	no	yes
	CGAACCGTGAGTAATAATGCG	na-21-LDMUSEDV0	no	no	no	no	FALSE	no	no	FALSE	no	yes	TRUE	yes	no	no	TRUE	no	no	yes
	CTCACAGTGTGAATCGGCGC	na-20-451WOM6V	yes	no	no	no	TRUE	no	no	FALSE	no	yes	TRUE	no	no	no	FALSE	no	no	no
	GAGTAGGACACCGCTGGACT	na-20-5L6F3I6I	no	no	no	no	FALSE	no	yes	TRUE	no	no	FALSE	no	no	no	FALSE	no	no	no
	GAGTAGGACGTTGCCAGGTT	na-20-5L6HZ11N	yes	no	no	no	TRUE	no	no	FALSE	no	yes	TRUE	no	no	no	FALSE	no	no	no
	CGACTCTTAGCGGTG	na-15-LINPM4	yes	yes	no	no	TRUE	no	no	FALSE	no	yes	TRUE	no	no	yes	TRUE	no	no	yes
	GTGCCGAAGCTGTGGGATTG	na-20-71OJ985Y	yes	no	no	no	TRUE	no	no	FALSE	no	yes	TRUE	no	no	no	FALSE	no	no	no
	GTGGGCGGATTTGCTGAGCA	na-20-7KMEZI5F	no	no	no	no	FALSE	no	yes	TRUE	no	no	FALSE	no	no	no	FALSE	no	no	yes
	TCCCCGGCACCTCCACCAAA	na-20-8R6546KB	yes	no	no	no	TRUE	no	no	FALSE	no	no	FALSE	no	no	no	FALSE	no	no	yes
	TCCCCGGCATCTCCACCAAA	na-20-8R6Q46KB	yes	no	no	no	TRUE	no	no	FALSE	no	yes	TRUE	no	no	no	FALSE	no	no	no
	TCCCCGGCATCTCCACCAAT	na-20-8R6Q46KE	yes	no	no	no	TRUE	no	no	FALSE	no	yes	TRUE	no	no	no	FALSE	no	no	yes
	TCCCCGGCATCTCCACCATT	na-20-8R6Q46KN	yes	no	no	no	TRUE	no	no	FALSE	no	yes	TRUE	no	no	no	FALSE	no	no	no
	TCCCGGGTTTCGGCACCATT	na-20-8SRZMFKN	yes	no	no	no	TRUE	no	no	FALSE	no	yes	TRUE	no	no	no	FALSE	no	no	yes
	TGTGGACTTATATTTTATAG	na-20-98EXVZVP	no	no	no	no	FALSE	no	yes	TRUE	no	no	FALSE	no	no	no	FALSE	no	no	no
	AACAGACCGAGGACTTGAAT	na-20-BP0U6IXE	no	no	no	no	FALSE	no	yes	TRUE	no	no	FALSE	no	no	no	FALSE	no	no	no
	CGCAGCATTGTACAGGGCTATGA	na-23-LPJYUP6X0L	yes	no	no	no	TRUE	no	no	FALSE	no	yes	TRUE	yes	no	no	TRUE	no	no	yes
	AACCGGGCGGAAACACCATT	na-20-BS68BFKN	yes	no	no	no	TRUE	no	no	FALSE	no	yes	TRUE	no	no	no	FALSE	no	no	no
	AAGGTAGATAGAACAGGTCT	na-20-D3FLOFR7	yes	no	no	no	TRUE	no	no	FALSE	no	no	FALSE	no	no	no	FALSE	no	no	yes
	AATGGCCGGGACTAAGTAGC	na-20-D83KEOSJ	no	no	no	no	FALSE	no	yes	TRUE	no	no	FALSE	no	no	no	FALSE	no	no	no
	AAGCGGGAAGAGCTCAAATT	na-20-DH60F9BN	no	no	no	no	FALSE	no	yes	TRUE	no	no	FALSE	no	no	no	FALSE	no	no	yes
	ACGCTCTGAATACTTTAGCA	na-20-EINBUZVF	no	no	no	no	FALSE	no	yes	TRUE	no	no	FALSE	no	no	no	FALSE	no	no	no
	ACGCTCTGAATATATTAGCA	na-20-EINBVQVF	no	no	no	no	FALSE	no	yes	TRUE	no	no	FALSE	no	no	no	FALSE	no	no	no
	AGAGTTCTACAGTCCGACGA	na-20-F3W51ROU	no	no	yes	no	TRUE	no	no	FALSE	yes	no	TRUE	no	no	no	FALSE	no	no	no
	AGAGGAAGTAGGTTGTGTGG	na-20-FKDLRY98	no	no	no	yes	TRUE	no	no	FALSE	no	no	FALSE	no	no	no	FALSE	no	no	yes
	ATACCGGGTGCTGTTGACAT	na-20-H1R4NNOQ	no	no	no	no	FALSE	no	yes	TRUE	no	no	FALSE	no	no	no	FALSE	no	no	no
	ATCCCACTCCTGACACCATT	na-20-HRERXFKN	yes	no	no	no	TRUE	no	no	FALSE	no	yes	TRUE	no	no	no	FALSE	no	no	yes
	ATCCCTGCGGCGTCTCCATT	na-20-HRX8M7KN	yes	no	no	no	TRUE	no	no	FALSE	no	yes	TRUE	no	no	no	FALSE	no	no	no
	CAGAGTTCTACAGTCCGACG	na-20-J0YXJMLH	no	no	yes	no	TRUE	no	no	FALSE	yes	no	TRUE	no	no	no	FALSE	no	no	no
	CCCGTGTTCGGAAGATTTTC	na-20-KW7SO2Z9	yes	no	no	no	TRUE	no	no	FALSE	no	yes	TRUE	no	no	no	FALSE	no	no	no
	CCCTGTAGACGAAAACAGCG	na-20-KYVDOBJH	no	no	no	no	FALSE	no	yes	TRUE	no	no	FALSE	no	no	no	FALSE	no	no	no
	CCCTTGGGGTTGTAGGACCA	na-20-KZR39PO6	yes	no	no	no	TRUE	no	no	FALSE	no	yes	TRUE	no	no	no	FALSE	no	no	no
	GGGGATGTAGCTCACATGGT	na-20-R29P45I3	yes	no	no	no	TRUE	no	no	FALSE	no	yes	TRUE	no	no	no	FALSE	no	no	no
	TAACTCCTTAGCGATCTCGC	na-20-UI3XQE4V	no	no	no	no	FALSE	no	no	FALSE	yes	yes	TRUE	no	no	no	FALSE	no	no	no
	TCGGAAGAAGGGGTGCCTGG	na-20-W2F0R438	yes	no	no	no	TRUE	no	no	FALSE	no	yes	TRUE	no	no	no	FALSE	no	no	no
	CGTACAGTGAGTAATAATGCG	na-21-M51USEDV0	yes	no	no	no	TRUE	no	no	FALSE	no	yes	TRUE	yes	no	no	TRUE	no	no	yes
	CGTACCGTGAGTAATAAAGCG	na-21-M5MUSEBJ0	yes	no	no	no	TRUE	no	no	FALSE	no	yes	TRUE	yes	no	no	TRUE	no	no	yes
	CGTACCGTGAGTAATAATGAG	na-21-M5MUSEDU0	yes	no	no	no	TRUE	no	no	FALSE	no	yes	TRUE	yes	no	no	TRUE	no	no	yes
	CGTAGTGTTTCCTACTTTATGG	na-22-MP9Z35ZQ4	no	no	no	no	FALSE	no	no	FALSE	no	yes	TRUE	yes	no	no	TRUE	no	no	yes
	TTGGCCTCAAGTCAGGCAGG	na-20-ZJ4OSPPK	no	no	no	no	FALSE	no	no	FALSE	no	yes	TRUE	no	no	no	FALSE	no	no	yes
	ACATCTGCTGGAACTGCAACT	na-21-0MXYOIPDE	yes	no	no	no	TRUE	no	no	FALSE	no	yes	TRUE	no	no	no	FALSE	no	no	no
	AGGTAGATAGAACAGGTCTTG	na-21-1L5PBPSZ0	yes	no	no	no	TRUE	no	no	FALSE	no	yes	TRUE	no	no	no	FALSE	no	no	yes
	AGGTTCCGGATAAGTAAAGCC	na-21-1N32U3BJD	no	no	no	no	FALSE	no	no	FALSE	no	yes	TRUE	no	no	no	FALSE	no	no	no
	AGGTTCCGGATAAGTAAGAGC	na-21-1N32U3D0D	no	no	no	no	FALSE	no	no	FALSE	no	yes	TRUE	no	no	no	FALSE	no	no	no
	GAGTTCTACAGTCCGACGATC	na-21-5N4FSSEED	no	no	yes	no	TRUE	no	no	FALSE	yes	no	TRUE	no	no	no	FALSE	no	no	no
	GTGCCGAAGCTGTGGGATTGA	na-21-71OJ985YB	yes	no	no	no	TRUE	no	no	FALSE	no	yes	TRUE	no	no	no	FALSE	no	no	no
	GTTGAATTGTGGTCTGTGGAC	na-21-7UIWR772D	no	no	no	no	FALSE	no	no	FALSE	no	yes	TRUE	no	no	no	FALSE	no	no	no
	CTAGACTGAAGCTCCTTGAGGTA	na-23-42NBQRZ00B	yes	no	no	no	TRUE	no	no	FALSE	no	yes	TRUE	yes	no	no	TRUE	no	no	no
	TCCCCGGCATCTCCACCATTT	na-21-8R6Q46KNE	yes	no	no	no	TRUE	no	no	FALSE	no	no	FALSE	no	no	no	FALSE	no	no	no
	TGTCCTCTGTTCCTCAGTTTT	na-21-9RWW891ZE	yes	no	no	no	TRUE	no	no	FALSE	no	yes	TRUE	no	no	no	FALSE	no	no	yes
	AAATGGATTTTTGGAGCAGGG	na-21-B45ZZ2PK0	no	no	no	no	FALSE	no	no	FALSE	no	yes	TRUE	no	no	no	FALSE	no	no	yes
	AACCCTGGAATCGGATTGACC	na-21-BR9BW2ZDD	no	no	no	no	FALSE	no	yes	TRUE	no	no	FALSE	no	no	no	FALSE	no	no	no
	AAGGTAGATAGAACAGGTCTT	na-21-D3FLOFR7E	yes	no	no	no	TRUE	no	no	FALSE	no	yes	TRUE	no	no	no	FALSE	no	no	yes
	AAGAAAGATTGCAAGAACTGC	na-21-DBFNP0BYD	no	no	no	yes	TRUE	no	no	FALSE	no	no	FALSE	no	no	no	FALSE	no	no	no
	ACGGGCAGAGCTCAAGTCTCC	na-21-EKJ04OS9D	no	no	no	no	FALSE	no	yes	TRUE	no	no	FALSE	no	no	no	FALSE	no	no	no
	AGAGTAGGACGTTGCCAGGTT	na-21-F31D7VJ3E	yes	no	no	no	TRUE	no	no	FALSE	no	yes	TRUE	no	no	no	FALSE	no	no	no
	AGAGTTCTACAGTCCGACGAT	na-21-F3W51ROUE	no	no	yes	no	TRUE	no	no	FALSE	yes	no	TRUE	no	no	no	FALSE	no	no	no
	AGCCTTGGTTGTGGGATCTGT	na-21-F79N7KHYE	no	no	no	no	FALSE	no	yes	TRUE	no	no	FALSE	no	no	no	FALSE	no	no	yes
	AGAGGAAGTAGGTTGTGTGGT	na-21-FKDLRY98E	no	no	no	yes	TRUE	no	no	FALSE	no	no	FALSE	no	no	no	FALSE	no	no	yes
	ATCCCACTCCTGACACCATTT	na-21-HRERXFKNE	yes	no	no	no	TRUE	no	no	FALSE	no	yes	TRUE	no	no	no	FALSE	no	no	yes
	CTCCCACTGCTTCACTTGACTAGCCT	yRF-26-4REVY5ZDV1E	yes	no	no	no	TRUE	no	no	FALSE	no	yes	TRUE	no	no	no	FALSE	yes	yes	yes
	CTCCCACTGCTTCACTTGACTAGCCTA	yRF-27-4REVY5ZDV1O	yes	no	no	no	TRUE	no	no	FALSE	no	no	FALSE	no	no	no	FALSE	yes	yes	yes
	CTCCCACTGCTTCACTTGACTAGCCTT	yRF-27-4REVY5ZDV1Q	yes	no	no	no	TRUE	no	no	FALSE	no	yes	TRUE	no	no	no	FALSE	yes	yes	yes
	CAGAGTTCTACAGTCCGACGA	na-21-J0YXJMLHB	no	no	yes	no	TRUE	no	no	FALSE	no	no	FALSE	no	no	no	FALSE	no	no	no
	CCCCTTGGGGTTGTAGGACCA	na-21-K79KZL61B	yes	no	no	no	TRUE	no	no	FALSE	no	yes	TRUE	no	no	no	FALSE	no	no	no
	CCCTTGGGGTTGTAGGACCAC	na-21-KZR39PO6D	yes	no	no	no	TRUE	no	no	FALSE	no	yes	TRUE	no	no	no	FALSE	no	no	no
	GACTGGTAACTGGGATGAAGT	na-21-OYSD92X0E	yes	no	no	no	TRUE	no	no	FALSE	no	yes	TRUE	no	no	no	FALSE	no	no	no
	GCCCGTGTTCGGAAGATTTTC	na-21-PS9960IZD	yes	yes	no	no	TRUE	no	no	FALSE	no	yes	TRUE	no	no	no	FALSE	no	no	no
	GTAAGTGGGAGACGTTGAAGG	na-21-S092OWX00	yes	no	no	no	TRUE	no	no	FALSE	no	yes	TRUE	no	no	no	FALSE	no	no	no
	CTGCGGAAGGATCATTG	na-17-NHOKHQP	yes	no	no	no	TRUE	no	no	FALSE	no	yes	TRUE	no	no	yes	TRUE	no	no	yes
	CTGCTAAATTTGACTGGCTT	yRF-20-NIBNXI6Z	no	no	no	no	FALSE	yes	no	TRUE	no	no	FALSE	no	no	no	FALSE	yes	yes	yes
	GTAGCGAAATTCCTTGTCGGG	na-21-SJOE8ZS80	no	no	no	no	FALSE	no	no	FALSE	no	yes	TRUE	no	no	no	FALSE	no	no	no
	TACTCCTTAAGCGAATCTCGC	na-21-U9NOQBWSD	no	yes	no	no	TRUE	no	no	FALSE	no	yes	TRUE	no	no	no	FALSE	no	no	no
	CTGTAGGATTATGACTGAACGCCT	na-24-NL6NIDXDI3	no	no	no	no	FALSE	no	yes	TRUE	no	no	FALSE	no	no	yes	TRUE	no	no	yes
	CTTCTCACTACTGCACTTGACTAGTC	yRF-26-N72XNFNU43D	yes	no	no	no	TRUE	no	no	FALSE	no	yes	TRUE	no	no	no	FALSE	yes	yes	yes
	CTTCTCACTACTGCACTTGACTAGTCTT	yRF-28-N72XNFNU43DQ	yes	no	no	no	TRUE	no	no	FALSE	no	yes	TRUE	no	no	no	FALSE	yes	yes	yes
	TAACAGACCGAGGACTTGAAT	na-21-UFOS1DZBE	no	no	no	no	FALSE	no	yes	TRUE	no	no	FALSE	no	no	no	FALSE	no	no	no
	TAACGAACGAGACCTTGACCT	na-21-UHBUO7X1E	no	no	no	no	FALSE	no	yes	TRUE	no	no	FALSE	no	no	no	FALSE	no	no	no
	TAACTCCTAAGCGAATCTCGC	na-21-UI3OQBWSD	no	no	no	no	FALSE	no	no	FALSE	no	yes	TRUE	no	no	no	FALSE	no	no	no
	TAACTCCTTAACGAATCTCGC	na-21-UI3XEBWSD	no	no	no	no	FALSE	no	no	FALSE	no	yes	TRUE	no	no	no	FALSE	no	no	no
	TAACTCCTTAAGCAATCTCGC	na-21-UI3XFOWSD	yes	yes	no	no	TRUE	no	no	FALSE	no	yes	TRUE	no	no	no	FALSE	no	no	no
	TAACTCCTTAAGCGAACTCGC	na-21-UI3XFUESD	no	no	no	no	FALSE	no	no	FALSE	no	yes	TRUE	no	no	no	FALSE	no	no	no
	TAACTCCTTAAGCGAATCTCG	na-21-UI3XFUH90	no	yes	no	no	TRUE	no	no	FALSE	no	yes	TRUE	no	no	no	FALSE	no	no	no
	TAACTCCTTAAGCGAATCTCC	na-21-UI3XFUH9D	no	no	no	no	FALSE	no	no	FALSE	no	yes	TRUE	no	no	no	FALSE	no	no	no
	TAACTCCTTAAGCGAATCCGC	na-21-UI3XFUHSD	no	no	no	no	FALSE	no	no	FALSE	no	yes	TRUE	no	no	no	FALSE	no	no	no
	TAACTCCTTAAGCGAATCTGC	na-21-UI3XFUHYD	no	no	no	no	FALSE	no	no	FALSE	no	yes	TRUE	no	no	no	FALSE	no	no	no
	TAACTCCTTAAGCGAATTCGC	na-21-UI3XFUISD	no	no	no	no	FALSE	no	no	FALSE	no	yes	TRUE	no	no	no	FALSE	no	no	no
	TAACTCCTTAAGCGATCTCGC	na-21-UI3XFUWSD	no	yes	no	no	TRUE	no	no	FALSE	no	yes	TRUE	no	no	no	FALSE	no	no	no
	TAACTCCTTAGCGAATCTCGC	na-21-UI3XQBWSD	no	yes	no	no	TRUE	no	no	FALSE	no	yes	TRUE	no	no	no	FALSE	no	no	no
	TAACTCTTAAGCGAATCTCGC	na-21-UINOQBWSD	no	no	no	no	FALSE	no	no	FALSE	no	yes	TRUE	no	no	no	FALSE	no	no	no
	TACGCTCTGAATACATTAGCA	na-21-UVWUHFYJB	no	no	no	no	FALSE	no	yes	TRUE	no	no	FALSE	no	no	no	FALSE	no	no	no
	TTCGGAAGAAGGGGTGCCTGG	na-21-Y8DBR3PY0	yes	no	no	no	TRUE	no	no	FALSE	no	yes	TRUE	no	no	no	FALSE	no	no	no
	ACCACCACCATCAGCACCACGG	na-22-05268J054	yes	no	no	no	TRUE	no	no	FALSE	no	yes	TRUE	no	no	no	FALSE	no	no	yes
	GAATGTTGCTCGGTGAACCCCTAT	na-24-O4ZIM4BRHI	yes	no	no	no	TRUE	no	no	FALSE	no	yes	TRUE	yes	no	no	TRUE	no	no	yes
	AGGAAAGTAAAGAAGTATGTAT	na-22-1B1OF0VWI	no	no	no	yes	TRUE	no	no	FALSE	no	no	FALSE	no	no	no	FALSE	no	no	no
	AGGTAGATAGAACAGGTCTTGT	na-22-1L5PBPSZN	yes	no	no	no	TRUE	no	no	FALSE	no	yes	TRUE	no	no	no	FALSE	no	no	yes
	AGGTTCCGGATAAGTAAGAGCC	na-22-1N32U3D0J	no	no	no	no	FALSE	no	no	FALSE	no	yes	TRUE	no	no	no	FALSE	no	no	no
	CAACTCCTTAAGCGAATCTCGC	na-22-2I3XFUH9M	no	no	no	no	FALSE	no	no	FALSE	no	yes	TRUE	no	no	no	FALSE	no	no	no
	CTACGCTCTGAATACATTAGCA	na-22-4H4YD5IP2	no	no	no	no	FALSE	no	yes	TRUE	no	no	FALSE	no	no	no	FALSE	no	no	no
	CTACGCTCTGAATACTTTAGCA	na-22-4H4YD5ZP2	no	no	no	no	FALSE	no	yes	TRUE	no	no	FALSE	no	no	no	FALSE	no	no	no
	GAGAGTAGGACGTTGCCAGGTT	na-22-50V2MYKKQ	yes	yes	no	no	TRUE	no	no	FALSE	no	yes	TRUE	no	no	no	FALSE	no	no	no
	GACGCGCATGAATGG	na-15-OVP4D8	no	no	no	no	FALSE	no	no	FALSE	no	yes	TRUE	no	no	yes	TRUE	no	no	yes
	GTGCCGAAGCTGTGGGATTGAT	na-22-71OJ985YI	yes	yes	no	no	TRUE	no	no	FALSE	no	yes	TRUE	no	no	no	FALSE	no	no	no
	TCCCCTTGGGGTTGTAGGACCA	na-22-8RZK7W1D2	yes	yes	no	no	TRUE	no	no	FALSE	no	yes	TRUE	no	no	no	FALSE	no	no	no
	TGGAGTGTAAAGAAGTATGTAC	na-22-909OF0VW1	no	no	no	yes	TRUE	no	no	FALSE	no	no	FALSE	no	no	no	FALSE	no	no	no
	GACTGGTCCGATGGTAGTGGGTTATCAGAACT	yRF-32-OYSSI3187QJB3	no	no	no	no	FALSE	yes	no	TRUE	no	no	FALSE	no	no	no	FALSE	yes	yes	yes
	TGGGATGTAAAGAAGTATGTAC	na-22-929OF0VW1	no	no	no	yes	TRUE	no	no	FALSE	no	no	FALSE	no	no	no	FALSE	no	no	no
	TGGAAAGTAAAGAAGTATGTAC	na-22-9B1OF0VW1	no	no	no	yes	TRUE	no	no	FALSE	no	no	FALSE	no	no	no	FALSE	no	no	no
	TGGAATGTAAAGGAGTATGTAC	na-22-9B9O10VW1	no	no	no	yes	TRUE	no	no	FALSE	no	no	FALSE	no	no	no	FALSE	no	no	no
	TGGAATGTAAGGAAGTATGTAC	na-22-9B9O60VW1	no	no	no	yes	TRUE	no	no	FALSE	no	no	FALSE	no	no	no	FALSE	no	no	no
	TGGAATGTAAAGAAGTGTGTAC	na-22-9B9OF09W1	no	no	no	no	FALSE	no	no	FALSE	no	yes	TRUE	no	no	no	FALSE	no	no	no
	TGGAATGTAAAGAAGCATGTAC	na-22-9B9OF0JW1	no	no	no	yes	TRUE	no	no	FALSE	no	no	FALSE	no	no	no	FALSE	no	no	no
	TGGAATGTAAAGAAGTATGTGC	na-22-9B9OF0VWM	no	no	no	yes	TRUE	no	no	FALSE	no	no	FALSE	no	no	no	FALSE	no	no	no
	GAGTTTGGCTGGGGCG	na-16-5N9IRJ0	no	no	no	no	FALSE	no	no	FALSE	no	yes	TRUE	no	no	yes	TRUE	no	no	yes
	TGGAATGTAAAGAGGTATGTAC	na-22-9B9OFKVW1	no	no	no	yes	TRUE	no	no	FALSE	no	no	FALSE	no	no	no	FALSE	no	no	no
	TGGAACGTAAAGAAGTATGTAC	na-22-9BMOF0VW1	no	no	no	yes	TRUE	no	no	FALSE	no	no	FALSE	no	no	no	FALSE	no	no	no
	TGGAATGCAAAGAAGTATGTAC	na-22-9BXOF0VW1	no	no	no	yes	TRUE	no	no	FALSE	no	no	FALSE	no	no	no	FALSE	no	no	no
	TGGTAATACGACGTACTAGTGT	na-22-9LHHEL43N	no	no	no	yes	TRUE	no	no	FALSE	no	no	FALSE	no	no	no	FALSE	no	no	no
	TGGTAATACGACGTACTTAGTG	na-22-9LHHELNPP	no	no	no	yes	TRUE	no	no	FALSE	no	no	FALSE	no	no	no	FALSE	no	no	no
	TGGTATACGACGTACTTAGTGT	na-22-9LUUM5Y3N	no	no	no	yes	TRUE	no	no	FALSE	no	no	FALSE	no	no	no	FALSE	no	no	no
	AAATGGATTTTTGGAGCAGGGA	na-22-B45ZZ2PKL	yes	no	no	no	TRUE	no	no	FALSE	no	yes	TRUE	no	no	no	FALSE	no	no	yes
	GCCCCCACTGCTAAATTTGACTGGCTT	na-27-PR2Y4BZUNJQ	yes	no	no	no	TRUE	no	no	FALSE	no	no	FALSE	no	no	no	FALSE	no	yes	yes
	AACCAGCACGTAAATATTGGCG	na-22-B6PHUEI8K	no	no	no	no	FALSE	no	no	FALSE	no	yes	TRUE	no	no	no	FALSE	no	no	no
	AAACTCCTTAAGCGAATCTCGC	na-22-BI3XFUH9M	no	no	no	no	FALSE	no	no	FALSE	no	yes	TRUE	no	no	no	FALSE	no	no	no
	AAGGTAGATAGAACAGGTCTTG	na-22-D3FLOFR7P	yes	no	no	no	TRUE	no	no	FALSE	no	yes	TRUE	no	no	no	FALSE	no	no	yes
	AAGAAAGATTGCAAGAACTGCT	na-22-DBFNP0BY3	no	no	no	yes	TRUE	no	no	FALSE	no	no	FALSE	no	no	no	FALSE	no	no	no
	AAGAAGCACGTAAATATTGGCG	na-22-DBPHUEI8K	no	no	no	no	FALSE	no	no	FALSE	no	yes	TRUE	no	no	no	FALSE	no	no	no
	AAGCAGAACGTAAATATTGGCG	na-22-DFOHUEI8K	no	no	no	no	FALSE	no	no	FALSE	no	yes	TRUE	no	no	no	FALSE	no	no	no
	AAGCAGCACCTAAATATTGGCG	na-22-DFP1UEI8K	no	no	no	no	FALSE	no	no	FALSE	no	yes	TRUE	no	no	no	FALSE	no	no	yes
	AAGCAGCACGTAAATATTGGAG	na-22-DFPHUEI8H	no	no	no	no	FALSE	no	no	FALSE	no	yes	TRUE	no	no	no	FALSE	no	no	no
	AAGCAGCACGTAAATATTCGCG	na-22-DFPHUEISK	no	no	no	no	FALSE	no	no	FALSE	no	yes	TRUE	no	no	no	FALSE	no	no	no
	AGAGTTCTACAGTCCGACGATC	na-22-F3W51ROU5	no	no	yes	no	TRUE	no	no	FALSE	yes	no	TRUE	no	no	no	FALSE	no	no	no
	AGAGGAAGTAGGTTGTGTGGTT	na-22-FKDLRY98Q	no	no	no	yes	TRUE	no	no	FALSE	no	no	FALSE	no	no	no	FALSE	no	no	yes
	ATCCCGGGTTCGTAAGATTTGT	na-22-HRRNMO5ZN	no	no	no	no	FALSE	no	yes	TRUE	no	no	FALSE	no	no	no	FALSE	no	no	no
	ATGGATTTTTGGAGCAGGGAGA	na-22-I2ZZ6J12L	no	no	no	no	FALSE	no	no	FALSE	yes	no	TRUE	no	no	no	FALSE	no	no	yes
	CAGAGTTCTACAGTCCGACGAT	na-22-J0YXJMLHI	no	no	yes	no	TRUE	no	no	FALSE	yes	no	TRUE	no	no	no	FALSE	no	no	no
	CCCCTTGGGGTTGTAGGACCAC	na-22-K79KZL611	yes	no	no	no	TRUE	no	no	FALSE	no	yes	TRUE	no	no	no	FALSE	no	no	no
	CGACCTACTCGACCCTTCGGCC	na-22-L1U9ORY8J	no	no	no	no	FALSE	no	yes	TRUE	no	no	FALSE	no	no	no	FALSE	no	no	no
	CGACTGGTAACTGGGATGAAGT	na-22-LIRONKIBN	yes	yes	no	no	TRUE	no	no	FALSE	no	yes	TRUE	no	no	no	FALSE	no	no	no
	CGGAATGTAAAGAAGTATGTAC	na-22-MB9OF0VW1	no	no	no	yes	TRUE	no	no	FALSE	no	no	FALSE	no	no	no	FALSE	no	no	no
	CGTGTACTGGTCCGGCCGGGCC	na-22-MWE8883KJ	no	no	no	no	FALSE	no	yes	TRUE	no	no	FALSE	no	no	no	FALSE	no	no	no
	GAAGAGGACTTGGAACTCGATC	na-22-O26I9B4U5	no	no	yes	no	TRUE	no	no	FALSE	yes	no	TRUE	no	no	no	FALSE	no	no	no
	GAACTCCTTAAGCGAATCTCGC	na-22-OI3XFUH9M	no	no	no	no	FALSE	no	no	FALSE	no	yes	TRUE	no	no	no	FALSE	no	no	no
	GAAGCACATTCGCACATCATAT	na-22-OJ0NL5HQI	yes	yes	no	no	TRUE	no	no	FALSE	no	yes	TRUE	no	no	no	FALSE	no	no	no
	GAATACCGGGTGCTGTTGACTC	na-22-OL3KXYZD5	no	no	no	no	FALSE	no	yes	TRUE	no	no	FALSE	no	no	no	FALSE	no	no	no
	GAATTCCACCACGTTCCCGTGG	na-22-ONK1ENKW4	no	no	no	no	FALSE	no	yes	TRUE	no	no	FALSE	no	no	no	FALSE	no	no	no
	GCGGGTGTAGTTCAATGGTAGA	na-22-QK9PYO9LL	yes	no	no	no	TRUE	no	no	FALSE	no	yes	TRUE	no	no	no	FALSE	no	no	no
	GCGGGCGTAGCTCAGGGGTAGA	na-22-QKMP4PRLL	yes	no	no	no	TRUE	no	no	FALSE	no	yes	TRUE	no	no	no	FALSE	no	no	no
	TAACCCCTTAAGCGAATCTCGC	na-22-U13XFUH9M	no	no	no	no	FALSE	no	no	FALSE	no	yes	TRUE	no	no	no	FALSE	no	no	no
	TAACCCTGGAATCGGATTGACC	na-22-U1N2H8IUJ	no	no	no	no	FALSE	no	yes	TRUE	no	no	FALSE	no	no	no	FALSE	no	no	no
	GCTGGTCCGATGGTAGTGGGTTATCAGAAC	yRF-30-Q88U9L7KYMFD	no	no	no	no	FALSE	yes	no	TRUE	no	no	FALSE	no	no	no	FALSE	yes	yes	yes
	GCTGGTCCGATGGTAGTGGGTTATCAGAACT	yRF-31-Q88U9L7KYMFDE	no	no	no	no	FALSE	yes	no	TRUE	no	no	FALSE	no	no	no	FALSE	yes	yes	yes
	GCTGGTCCGATGGTAGTGGGTTATCAGAACTT	yRF-32-Q88U9L7KYMFDQ	no	no	no	no	FALSE	yes	no	TRUE	no	no	FALSE	no	no	no	FALSE	yes	yes	yes
	TAAATCCTTAAGCGAATCTCGC	na-22-UE3XFUH9M	no	no	no	no	FALSE	no	no	FALSE	no	yes	TRUE	no	no	no	FALSE	no	no	no
	GGAACGTGAGCTGGG	na-15-6D70NK	no	no	no	no	FALSE	no	no	FALSE	no	yes	TRUE	no	no	yes	TRUE	no	no	yes
	TAACTCCTAAAGCGAATCTCGC	na-22-UI3OFUH9M	no	no	no	no	FALSE	no	no	FALSE	no	yes	TRUE	no	no	no	FALSE	no	no	no
	TAACTCCTTAGGCGAATCTCGC	na-22-UI3X6UH9M	no	no	no	no	FALSE	no	no	FALSE	no	yes	TRUE	no	no	no	FALSE	no	no	no
	TAACTCCTTAAGAGAATCTCGC	na-22-UI3XF2H9M	no	no	no	no	FALSE	no	no	FALSE	no	yes	TRUE	no	no	no	FALSE	no	no	no
	GGAGGTAGTAGGTTGTATAG	na-20-6KVLRYVP	no	no	yes	no	TRUE	no	no	FALSE	no	no	FALSE	yes	no	no	TRUE	no	no	yes
	GGAGGTAGTAGGTTGTATAGT	na-21-6KVLRYVPE	no	no	yes	no	TRUE	no	no	FALSE	no	no	FALSE	yes	no	no	TRUE	no	no	yes
	GGAGTTTGGCTGGGGC	na-16-63ZJ9KD	no	no	no	no	FALSE	no	no	FALSE	no	yes	TRUE	no	no	yes	TRUE	no	no	yes
	GGAGTTTGGCTGGGGCG	na-17-63ZJ9KK	yes	no	no	no	TRUE	no	no	FALSE	no	yes	TRUE	no	no	yes	TRUE	no	no	yes
	GGATGGTCCGATGGTAGTGGGTTATCAGAACT	na-32-64SSI3187QJB3	no	no	no	no	FALSE	yes	no	TRUE	no	no	FALSE	no	no	no	FALSE	no	yes	yes
	TAACTCCTTAAGCGGATCTCGC	na-22-UI3XF8H9M	no	no	no	no	FALSE	no	no	FALSE	no	yes	TRUE	no	no	no	FALSE	no	no	no
	TAACTCCTTAAGCGAACCTCGC	na-22-UI3XFU09M	no	no	no	no	FALSE	no	no	FALSE	no	yes	TRUE	no	no	no	FALSE	no	no	no
	TAACTCCTTAAGCGAAACTCGC	na-22-UI3XFUB9M	no	no	no	no	FALSE	no	no	FALSE	no	yes	TRUE	no	no	no	FALSE	no	no	no
	GGCAGGTCCGATGGTAGTGGGTTATCAGAACT	na-32-6PSSI3187QJB3	no	no	no	no	FALSE	yes	no	TRUE	no	no	FALSE	no	no	no	FALSE	no	yes	yes
	GGCCGGTCCGATGGTAGTGGGTTATCAGAACT	na-32-6SSSI3187QJB3	no	no	no	no	FALSE	yes	no	TRUE	no	no	FALSE	no	no	no	FALSE	no	yes	yes
	TAACTCCTTAAGCGAATCTCGC	na-22-UI3XFUH9M	yes	no	no	no	TRUE	no	no	FALSE	no	yes	TRUE	no	no	no	FALSE	no	no	no
	TAACTCCTTAAGCGAATATCGC	na-22-UI3XFUHMM	no	no	no	no	FALSE	no	no	FALSE	no	yes	TRUE	no	no	no	FALSE	no	no	no
	GGCTACGGCCATACCA	na-16-6XM1H1B	no	no	no	yes	TRUE	no	no	FALSE	no	no	FALSE	no	no	yes	TRUE	no	no	yes
	TAACTCCTTAAGCGAATCCCGC	na-22-UI3XFUHRM	no	no	no	no	FALSE	no	no	FALSE	no	yes	TRUE	no	no	no	FALSE	no	no	no
	GGCTGGACCGATGGTAGTGGGTTATCAGAACT	na-32-6YOSI3187QJB3	no	no	no	no	FALSE	yes	no	TRUE	no	no	FALSE	no	no	no	FALSE	no	yes	yes
	GGCTGGTCAGATGGTAGTGGGTTATCAGAACT	yRF-32-6YSPI3187QJB3	no	no	no	no	FALSE	yes	no	TRUE	no	no	FALSE	no	no	no	FALSE	yes	yes	yes
	GGCTGGTCCGAAGGTAG	yRF-17-6YSSD3H	yes	no	no	no	TRUE	no	no	FALSE	no	yes	TRUE	no	no	no	FALSE	yes	yes	yes
	GGCTGGTCCGAAGGTAGT	yRF-18-6YSSD3Z	yes	no	no	no	TRUE	no	no	FALSE	no	yes	TRUE	no	no	no	FALSE	yes	yes	yes
	GGCTGGTCCGAAGGTAGTG	yRF-19-6YSSD3F0	no	no	no	no	FALSE	no	no	FALSE	no	yes	TRUE	no	no	no	FALSE	yes	yes	yes
	GGCTGGTCCGAAGGTAGTGAG	yRF-21-6YSSD31U0	yes	yes	no	no	TRUE	no	no	FALSE	no	yes	TRUE	no	no	no	FALSE	yes	yes	yes
	GGCTGGTCCGAAGGTAGTGAGT	yRF-22-6YSSD31UN	yes	no	no	no	TRUE	no	no	FALSE	no	yes	TRUE	no	no	no	FALSE	yes	yes	yes
	GGCTGGTCCGAAGGTAGTGAGTT	yRF-23-6YSSD31U0E	yes	yes	no	no	TRUE	no	no	FALSE	no	no	FALSE	no	no	no	FALSE	yes	yes	yes
	GGCTGGTCCGAAGGTAGTGGGTTATCAGAACT	na-32-6YSSD3187QJB3	no	no	no	no	FALSE	yes	no	TRUE	no	no	FALSE	no	no	no	FALSE	no	yes	yes
	GGCTGGTCCGAGTGCAGTGG	yRF-20-6YSS1V18	yes	no	no	no	TRUE	no	no	FALSE	no	yes	TRUE	no	no	no	FALSE	yes	yes	yes
	GGCTGGTCCGATAGTAGTGGGTTATCAGAACT	yRF-32-6YSSH3187QJB3	no	no	no	no	FALSE	yes	no	TRUE	no	no	FALSE	no	no	no	FALSE	yes	yes	yes
	GGCTGGTCCGATGGAAGTGGGTTATCAGAACT	na-32-6YSSI2187QJB3	no	no	no	no	FALSE	yes	no	TRUE	no	no	FALSE	no	no	no	FALSE	no	yes	yes
	GGCTGGTCCGATGGCAGTGGGTTATCAGAACT	na-32-6YSSIJ187QJB3	no	no	no	no	FALSE	yes	no	TRUE	no	no	FALSE	no	no	no	FALSE	no	yes	yes
	GGCTGGTCCGATGGTAG	yRF-17-6YSSI3H	yes	no	no	no	TRUE	no	no	FALSE	no	yes	TRUE	no	no	no	FALSE	yes	yes	yes
	GGCTGGTCCGATGGTAGAGGGTTATCAGAACT	na-32-6YSSI3FK7QJB3	no	no	no	no	FALSE	yes	no	TRUE	no	no	FALSE	no	no	no	FALSE	no	yes	yes
	GGCTGGTCCGATGGTAGCGGGTTATCAGAACT	na-32-6YSSI3F87QJB3	no	no	no	no	FALSE	yes	no	TRUE	no	no	FALSE	no	no	no	FALSE	no	yes	yes
	GGCTGGTCCGATGGTAGT	yRF-18-6YSSI3Z	yes	no	no	no	TRUE	no	no	FALSE	no	yes	TRUE	no	no	no	FALSE	yes	yes	yes
	GGCTGGTCCGATGGTAGTAGGTTATCAGAACT	yRF-32-6YSSI31P7QJB3	no	no	no	no	FALSE	yes	no	TRUE	no	no	FALSE	no	no	no	FALSE	yes	yes	yes
	GGCTGGTCCGATGGTAGTG	yRF-19-6YSSI3F0	no	no	no	no	FALSE	no	no	FALSE	no	yes	TRUE	no	no	no	FALSE	yes	yes	yes
	GGCTGGTCCGATGGTAGTGAGTTATCAGAACT	na-32-6YSSI31U7QJB3	no	no	no	no	FALSE	yes	no	TRUE	no	no	FALSE	no	no	no	FALSE	no	yes	yes
	GGCTGGTCCGATGGTAGTGGGTTAACAGAACT	na-32-6YSSI3187OJB3	no	no	no	no	FALSE	yes	no	TRUE	no	no	FALSE	no	no	no	FALSE	no	yes	yes
	GGCTGGTCCGATGGTAGTGGGTTATAAGAACT	na-32-6YSSI3187QDB3	no	no	no	no	FALSE	yes	no	TRUE	no	no	FALSE	no	no	no	FALSE	no	yes	yes
	GGCTGGTCCGATGGTAGTGGGTTATCAGAACA	na-32-6YSSI3187QJB2	no	no	no	no	FALSE	yes	no	TRUE	no	no	FALSE	no	no	no	FALSE	no	yes	yes
	GGCTGGTCCGATGGTAGTGGGTTATCAGAACC	na-32-6YSSI3187QJBJ	no	no	no	no	FALSE	yes	no	TRUE	no	no	FALSE	no	no	no	FALSE	no	yes	yes
	GGCTGGTCCGATGGTAGTGGGTTATCAGAACG	na-32-6YSSI3187QJBK	no	no	no	no	FALSE	yes	no	TRUE	no	no	FALSE	no	no	no	FALSE	no	yes	yes
	GGCTGGTCCGATGGTAGTGGGTTATCAGAACTT	yRF-33-6YSSI3187QJBDQ	no	no	no	no	FALSE	yes	no	TRUE	no	no	FALSE	no	no	no	FALSE	yes	yes	yes
	GGCTGGTCCGATGGTAGTGGGTTATCAGAACTTA	yRF-34-6YSSI3187QJBHO	no	no	no	no	FALSE	yes	no	TRUE	no	no	FALSE	no	no	no	FALSE	yes	yes	yes
	GGCTGGTCCGATGGTAGTGGGTTATCAGAACTTAT	yRF-35-6YSSI3187QJBNQ	no	no	no	no	FALSE	yes	no	TRUE	no	no	FALSE	no	no	no	FALSE	yes	yes	yes
	GGCTGGTCCGATGGTAGTGGGTTATCAGAACTTATT	yRF-36-6YSSI3187QJBNQE	no	no	no	no	FALSE	yes	no	TRUE	no	no	FALSE	no	no	no	FALSE	yes	yes	yes
	GGCTGGTCCGATGGTAGTGGGTTATCAGAACTTATTA	yRF-37-6YSSI3187QJBNQO	no	no	no	no	FALSE	yes	no	TRUE	no	no	FALSE	no	no	no	FALSE	yes	yes	yes
	GGCTGGTCCGATGGTAGTGGGTTATCAGAATT	na-32-6YSSI3187QJBQ	no	no	no	no	FALSE	yes	no	TRUE	no	no	FALSE	no	no	no	FALSE	no	yes	yes
	GGCTGGTCCGATGGTAGTGGGTTATCAGGACT	na-32-6YSSI3187QJ23	no	no	no	no	FALSE	yes	no	TRUE	no	no	FALSE	no	no	no	FALSE	no	yes	yes
	GGCTGGTCCGATGGTAGTGGGTTATCAGTACT	na-32-6YSSI3187QJL3	no	no	no	no	FALSE	yes	no	TRUE	no	no	FALSE	no	no	no	FALSE	no	yes	yes
	GGCTGGTCCGATGGTAGTGGGTTATCATAACT	na-32-6YSSI3187QJO3	no	no	no	no	FALSE	yes	no	TRUE	no	no	FALSE	no	no	no	FALSE	no	yes	yes
	GGCTGGTCCGATGGTAGTGGGTTATCGGAACT	na-32-6YSSI3187QMB3	no	no	no	no	FALSE	yes	no	TRUE	no	no	FALSE	no	no	no	FALSE	no	yes	yes
	GGCTGGTCCGATGGTAGTGGGTTATTAGAAC	na-31-6YSSI3187QVBD	no	no	no	no	FALSE	yes	no	TRUE	no	no	FALSE	no	no	no	FALSE	no	yes	yes
	TAACTCCTTAAGCGAATCTAGC	na-22-UI3XFUHXM	no	no	no	no	FALSE	no	no	FALSE	no	yes	TRUE	no	no	no	FALSE	no	no	no
	GGCTGGTCCGATGGTAGTGGGTTATTAGAACT	na-32-6YSSI3187QVB3	no	no	no	no	FALSE	yes	no	TRUE	no	no	FALSE	no	no	no	FALSE	no	yes	yes
	GGCTGGTCCGATGGTAGTGGTTTATCAGAACT	na-32-6YSSI318ZQJB3	no	no	no	no	FALSE	yes	no	TRUE	no	no	FALSE	no	no	no	FALSE	no	yes	yes
	GGCTGGTCCGATGGTAGTGTGTTATCAGAACT	na-32-6YSSI31W7QJB3	no	no	no	no	FALSE	yes	no	TRUE	no	no	FALSE	no	no	no	FALSE	no	yes	yes
	GGCTGGTCCGATGGTAGTTGGTTATCAGAACT	na-32-6YSSI31Y7QJB3	no	no	no	no	FALSE	yes	no	TRUE	no	no	FALSE	no	no	no	FALSE	no	yes	yes
	GGCTGGTCCGATGGTTGTGGGTTATCAGAACT	na-32-6YSSI3987QJB3	no	no	no	no	FALSE	yes	no	TRUE	no	no	FALSE	no	no	no	FALSE	no	yes	yes
	GGCTGGTCCGATGTTAGTGGGTTATCAGAACT	na-32-6YSSIN187QJB3	no	no	no	no	FALSE	yes	no	TRUE	no	no	FALSE	no	no	no	FALSE	no	yes	yes
	GGCTGGTCCGATTGTAGTGGGTTATCAGAACT	na-32-6YSSIW187QJB3	no	no	no	no	FALSE	yes	no	TRUE	no	no	FALSE	no	no	no	FALSE	no	yes	yes
	GGCTGGTCCGCTGGTAGTGGGTTATCAGAACT	na-32-6YSSN3187QJB3	no	no	no	no	FALSE	yes	no	TRUE	no	no	FALSE	no	no	no	FALSE	no	yes	yes
	GGCTGGTCCGTTGGTAGTGGGTTATCAGAAC	na-31-6YSSZ3187QJBD	no	no	no	no	FALSE	yes	no	TRUE	no	no	FALSE	no	no	no	FALSE	no	yes	yes
	GGCTGGTCCGTTGGTAGTGGGTTATCAGAACT	na-32-6YSSZ3187QJB3	no	no	no	no	FALSE	yes	no	TRUE	no	no	FALSE	no	no	no	FALSE	no	yes	yes
	GGCTGGTCCTATGGTAGTGGGTTATCAGAACT	yRF-32-6YS7I3187QJB3	no	no	no	no	FALSE	yes	no	TRUE	no	no	FALSE	no	no	no	FALSE	yes	yes	yes
	GGCTGGTCTGATGGTAGTGGGTTATCAGAACT	yRF-32-6YSYI3187QJB3	no	no	no	no	FALSE	yes	no	TRUE	no	no	FALSE	no	no	no	FALSE	yes	yes	yes
	GGCTGGTTCGATGGTAGTGGGTTATCAGAACT	yRF-32-6Y7SI3187QJB3	no	no	no	no	FALSE	yes	no	TRUE	no	no	FALSE	no	no	no	FALSE	yes	yes	yes
	GGCTGTTCCGATGGTAGTGGGTTATCAGAAC	na-31-6YYSI3187QJBD	no	no	no	no	FALSE	yes	no	TRUE	no	no	FALSE	no	no	no	FALSE	no	yes	yes
	GGCTGTTCCGATGGTAGTGGGTTATCAGAACT	na-32-6YYSI3187QJB3	no	no	no	no	FALSE	yes	no	TRUE	no	no	FALSE	no	no	no	FALSE	no	yes	yes
	TAACTCCTTAAGCGAGTCTCGC	na-22-UI3XFUS9M	no	no	no	no	FALSE	no	no	FALSE	no	yes	TRUE	no	no	no	FALSE	no	no	no
	GGCTTGTCCGATGGTAGTGGGTTATCAGAACT	na-32-6ZSSI3187QJB3	no	no	no	no	FALSE	yes	no	TRUE	no	no	FALSE	no	no	no	FALSE	no	yes	yes
	GGGAACGTGAGCTGG	na-15-RBMUQ8	no	no	no	no	FALSE	no	no	FALSE	no	yes	TRUE	no	no	yes	TRUE	no	no	yes
	GGGAATGTAAAGAAGTATGTA	na-21-RB9OF0VWB	no	no	no	yes	TRUE	no	no	FALSE	no	no	FALSE	yes	no	no	TRUE	no	no	yes
	GGGAATGTAAAGAAGTATGTATT	na-23-RB9OF0VWDE	no	no	no	yes	TRUE	no	no	FALSE	no	no	FALSE	yes	no	no	TRUE	no	no	yes
	TAACTACTTAAGCGAATCTCGC	na-22-UIEXFUH9M	no	no	no	no	FALSE	no	no	FALSE	no	yes	TRUE	no	no	no	FALSE	no	no	no
	TAACTCATTAAGCGAATCTCGC	na-22-UIJXFUH9M	no	no	no	no	FALSE	no	no	FALSE	no	yes	TRUE	no	no	no	FALSE	no	no	no
	TAACTCCATAAGCGAATCTCGC	na-22-UIKLFUH9M	no	no	no	no	FALSE	no	no	FALSE	no	yes	TRUE	no	no	no	FALSE	no	no	no
	TAACTCCCTAAGCGAATCTCGC	na-22-UIKXFUH9M	no	no	no	no	FALSE	no	no	FALSE	no	yes	TRUE	no	no	no	FALSE	no	no	no
	TAGCATATCGAGCCTGAGAACA	na-22-VFVSF75B2	no	no	no	no	FALSE	no	no	FALSE	no	yes	TRUE	no	no	no	FALSE	no	no	no
	TAGCTCCTTAAGCGAATCTCGC	na-22-VI3XFUH9M	no	no	no	no	FALSE	no	no	FALSE	no	yes	TRUE	no	no	no	FALSE	no	no	no
	TGACTCCTTAAGCGAATCTCGC	na-22-XI3XFUH9M	no	no	no	no	FALSE	no	no	FALSE	no	yes	TRUE	no	no	no	FALSE	no	no	no
	ACCTGTACTGAGCTGCCCCGAGA	na-23-0YUYFYKSX	no	no	yes	no	TRUE	no	no	FALSE	yes	no	TRUE	no	no	no	FALSE	no	no	no
	ACCTGTACTGAGCTGCCCCGAGT	na-23-0YUYFYKSZ	no	no	yes	no	TRUE	no	no	FALSE	yes	no	TRUE	no	no	no	FALSE	no	no	no
	AGTCAGTTTGTCAAATACCCCAT	na-23-167Y8BURDI	yes	no	no	no	TRUE	no	no	FALSE	no	yes	TRUE	no	no	no	FALSE	no	no	no
	GGTAGTGGGTTATCAGAACT	yRF-20-RP93V6OI	yes	no	no	no	TRUE	yes	no	TRUE	no	yes	TRUE	no	no	no	FALSE	yes	yes	yes
	AGGAAATACGACGTACTTAGTGT	na-23-1BHHELNP0N	no	no	no	yes	TRUE	no	no	FALSE	no	no	FALSE	no	no	no	FALSE	no	no	no
	GGTCCGATGGTAGTGGGTTATCAGAAC	yRF-27-RR58V4RX821	no	no	no	no	FALSE	yes	no	TRUE	no	no	FALSE	no	no	no	FALSE	yes	yes	yes
	GGTCCGATGGTAGTGGGTTATCAGAACA	na-28-RR58V4RX82U	no	no	no	no	FALSE	yes	no	TRUE	no	no	FALSE	no	no	no	FALSE	no	yes	yes
	GGTCCGATGGTAGTGGGTTATCAGAACT	yRF-28-RR58V4RX82W	no	no	no	no	FALSE	yes	no	TRUE	no	no	FALSE	no	no	no	FALSE	yes	yes	yes
	GGTCCGATGGTAGTGGGTTATCAGAACTTATT	yRF-32-RR58V4RX82EXQ	no	no	no	no	FALSE	yes	no	TRUE	no	no	FALSE	no	no	no	FALSE	yes	yes	yes
	AGGTAATACGACGTACTTAGTGT	na-23-1LHHELNP0N	no	no	yes	no	TRUE	no	no	FALSE	yes	no	TRUE	no	no	no	FALSE	no	no	no
	GGTTGGTCCGATGGTAGTGGGTTATCAGAACT	na-32-RYSSI3187QJB3	no	no	no	no	FALSE	yes	no	TRUE	no	no	FALSE	no	no	no	FALSE	no	yes	yes
	CCTACGCTCTGAATACATTAGCA	na-23-35Q7OLJXDU	no	no	no	no	FALSE	no	yes	TRUE	no	no	FALSE	no	no	no	FALSE	no	no	no
	CCTACGCTCTGAATACTTTAGCA	na-23-35Q7OLNXDU	no	no	no	no	FALSE	no	yes	TRUE	no	no	FALSE	no	no	no	FALSE	no	no	no
	CCTAACAGACCGAGGACTTGAAT	na-23-3OJDLKEY7	no	no	no	no	FALSE	no	yes	TRUE	no	no	FALSE	no	no	no	FALSE	no	no	no
	CCTGCGCTCTGAACATTTTAGCA	na-23-3VQ7OFZXDU	no	no	no	no	FALSE	no	yes	TRUE	no	no	FALSE	no	no	no	FALSE	no	no	no
	GGCAGCATTGTACAGGGCTATGT	na-23-6PJYUP6X0N	no	no	no	no	FALSE	no	no	FALSE	yes	no	TRUE	no	no	no	FALSE	no	no	no
	GTTGAATTGTGGTCTGTGGACGT	na-23-7UIWR772DN	yes	no	no	no	TRUE	no	no	FALSE	no	yes	TRUE	no	no	no	FALSE	no	no	no
	TCATGTACTGAGCTGCCCCGAGA	na-23-84UYFYKSX	no	no	yes	no	TRUE	no	no	FALSE	yes	no	TRUE	no	no	no	FALSE	no	no	no
	GTAGTGGGTTATCAGAAC	yRF-18-S3RNHPR	yes	no	no	no	TRUE	yes	no	TRUE	no	yes	TRUE	no	no	no	FALSE	yes	yes	yes
	GTAGTGGGTTATCAGAACT	yRF-19-S3RNHP0W	yes	no	no	no	TRUE	yes	no	TRUE	no	yes	TRUE	no	no	no	FALSE	yes	yes	yes
	GTAGTGGGTTATCAGAACTT	yRF-20-S3RNHPBZ	yes	no	no	no	TRUE	no	no	FALSE	no	no	FALSE	no	no	no	FALSE	yes	yes	yes
	TCCAGAACTGAGCTGCCCCGAGA	na-23-8PBYFYKSX	no	no	no	yes	TRUE	no	no	FALSE	no	no	FALSE	no	no	no	FALSE	no	no	no
	GTCCGATGGTAGTGGGTTATCAGAACT	yRF-27-SSI3187QJB3	no	no	no	no	FALSE	yes	no	TRUE	no	no	FALSE	no	no	no	FALSE	yes	yes	yes
	TCCAGTACTGAGCTGCCCCGAGA	na-23-8PUYFYKSX	no	no	yes	no	TRUE	no	no	FALSE	yes	no	TRUE	no	no	no	FALSE	no	no	no
	TCCAGTACTGAGCTGCCCCGAGT	na-23-8PUYFYKSZ	no	no	yes	no	TRUE	no	no	FALSE	yes	no	TRUE	no	no	no	FALSE	no	no	yes
	TCCCCTTGGGGTTGTAGGACCAC	na-23-8RZK7W1DD1	yes	no	no	no	TRUE	no	no	FALSE	no	yes	TRUE	no	no	no	FALSE	no	no	no
	TCCCGTACTGAGCTGCCCCGAGA	na-23-8SUYFYKSX	no	no	yes	no	TRUE	no	no	FALSE	yes	no	TRUE	no	no	no	FALSE	no	no	no
	GTCTGGTCCGATGGTAGTGGGTTATCAGAACT	na-32-SYSSI3187QJB3	no	no	no	no	FALSE	yes	no	TRUE	no	no	FALSE	no	no	no	FALSE	no	yes	yes
	TCCCGTACTGAGCTGCCCCGAGT	na-23-8SUYFYKSZ	no	no	yes	no	TRUE	no	no	FALSE	yes	no	TRUE	no	no	no	FALSE	no	no	no
	TCCTGCACTGAGCTGCCCCGAGA	na-23-8Y2YFYKSX	no	no	yes	no	TRUE	no	no	FALSE	yes	no	TRUE	no	no	no	FALSE	no	no	no
	TCCTGCACTGAGCTGCCCCGAGT	na-23-8Y2YFYKSZ	no	no	yes	no	TRUE	no	no	FALSE	yes	no	TRUE	no	no	no	FALSE	no	no	no
	TCCTGAACTGAGCTGCCCCGAGA	na-23-8YBYFYKSX	no	no	yes	no	TRUE	no	no	FALSE	yes	no	TRUE	no	no	no	FALSE	no	no	no
	TCCTGAACTGAGCTGCCCCGAGT	na-23-8YBYFYKSZ	no	no	yes	no	TRUE	no	no	FALSE	yes	no	TRUE	no	no	no	FALSE	no	no	no
	TCCTGTACAGAGCTGCCCCGAGA	na-23-8YUPFYKSX	no	no	yes	no	TRUE	no	no	FALSE	yes	no	TRUE	no	no	no	FALSE	no	no	no
	TCCTGTACCGAGCTGCCCCGAGA	na-23-8YUSFYKSX	no	no	yes	no	TRUE	no	no	FALSE	yes	no	TRUE	no	no	no	FALSE	no	no	no
	TCCTGTACCGAGCTGCCCCGAGT	na-23-8YUSFYKSZ	no	no	yes	no	TRUE	no	no	FALSE	yes	no	TRUE	no	no	no	FALSE	no	no	no
	TCCTGTACTGAGTTGCCCCGAGA	na-23-8YUY1YKSX	no	no	yes	no	TRUE	no	no	FALSE	yes	no	TRUE	no	no	no	FALSE	no	no	no
	TCCTGTACTGGGCTGCCCCGAGA	na-23-8YUY6YKSX	no	no	yes	no	TRUE	no	no	FALSE	yes	no	TRUE	no	no	no	FALSE	no	no	no
	TCCTGTACTGGGCTGCCCCGAGT	na-23-8YUY6YKSZ	no	no	yes	no	TRUE	no	no	FALSE	yes	no	TRUE	no	no	no	FALSE	no	no	no
	TCCTGTACTGAGCCGCCCCGAGA	na-23-8YUYFSKSX	no	no	yes	no	TRUE	no	no	FALSE	yes	no	TRUE	no	no	no	FALSE	no	no	no
	TCCTGTACTGAGCCGCCCCGAGT	na-23-8YUYFSKSZ	no	no	yes	no	TRUE	no	no	FALSE	yes	no	TRUE	no	no	no	FALSE	no	no	no
	TCCTGTACTGAGCTGCACCGAGA	na-23-8YUYFY2SX	no	no	no	no	FALSE	no	no	FALSE	yes	no	TRUE	no	no	no	FALSE	no	no	no
	TCCTGTACTGAGCTGCCTCGAGA	na-23-8YUYFY3SX	no	no	yes	no	TRUE	no	no	FALSE	yes	no	TRUE	no	no	no	FALSE	no	no	no
	TCCTGTACTGAGCTGCTCCGAGA	na-23-8YUYFY4SX	no	no	yes	no	TRUE	no	no	FALSE	yes	no	TRUE	no	no	no	FALSE	no	no	no
	TCCTGTACTGAGCTGCCACGAGA	na-23-8YUYFYKHX	no	no	no	no	FALSE	no	no	FALSE	yes	no	TRUE	no	no	no	FALSE	no	no	no
	TCCTGTACTGAGCTGCCACGAGT	na-23-8YUYFYKHZ	no	no	no	no	FALSE	no	no	FALSE	yes	no	TRUE	no	no	no	FALSE	no	no	no
	TCCTGTACTGAGCTGCCCAGAGT	na-23-8YUYFYKPZ	no	no	no	no	FALSE	no	no	FALSE	yes	no	TRUE	no	no	no	FALSE	no	no	yes
	TCCTGTACTGAGCTGCCCCGAAT	na-23-8YUYFYKS7	yes	no	no	no	TRUE	no	no	FALSE	no	no	FALSE	no	no	no	FALSE	no	no	no
	TCCTGTACTGAGCTGCCCCGGGA	na-23-8YUYFYKSDX	no	no	yes	no	TRUE	no	no	FALSE	yes	no	TRUE	no	no	no	FALSE	no	no	no
	TCCTGTACTGAGCTGCCCCGGGT	na-23-8YUYFYKSDZ	no	no	yes	no	TRUE	no	no	FALSE	yes	no	TRUE	no	no	no	FALSE	no	no	no
	TCCTGTACTGAGCTGCCCTGAGA	na-23-8YUYFYKYX	no	no	yes	no	TRUE	no	no	FALSE	yes	no	TRUE	no	no	no	FALSE	no	no	no
	TAAACGGCGGGAGTA	na-15-UD685L	no	no	no	no	FALSE	no	no	FALSE	no	yes	TRUE	no	no	yes	TRUE	no	no	yes
	TCCTGTACTGAGCTGCCCTGAGT	na-23-8YUYFYKYZ	no	no	yes	no	TRUE	no	no	FALSE	yes	no	TRUE	no	no	no	FALSE	no	no	no
	TCCTGTGCTGAGCTGCCCCGAGA	na-23-8YXYFYKSX	no	no	yes	no	TRUE	no	no	FALSE	yes	no	TRUE	no	no	no	FALSE	no	no	no
	TCCTGTGCTGAGCTGCCCCGAGT	na-23-8YXYFYKSZ	no	no	yes	no	TRUE	no	no	FALSE	yes	no	TRUE	no	no	no	FALSE	no	no	no
	TGGTGATACGACGTACTTAGTGT	na-23-94HHELNP0N	no	no	yes	no	TRUE	no	no	FALSE	yes	no	TRUE	no	no	no	FALSE	no	no	no
	TGTCAGTTTGTCAAATACACCAT	na-23-967Y8BU5DI	yes	no	no	no	TRUE	no	no	FALSE	no	no	FALSE	no	no	no	FALSE	no	no	no
	TGGAAATACGACGTACTTAGTGT	na-23-9BHHELNP0N	no	no	yes	no	TRUE	no	no	FALSE	yes	no	TRUE	no	no	no	FALSE	no	no	no
	TGGCAATACGACGTACTTAGTGT	na-23-9FHHELNP0N	no	no	yes	yes	TRUE	no	no	FALSE	yes	no	TRUE	no	no	no	FALSE	no	no	no
	TGGTAACACGACGTACTTAGTGT	na-23-9L0HELNP0N	no	no	yes	yes	TRUE	no	no	FALSE	yes	no	TRUE	no	no	no	FALSE	no	no	no
	TGGTAAAACGACGTACTTAGTGT	na-23-9LBHELNP0N	no	no	no	yes	TRUE	no	no	FALSE	no	no	FALSE	no	no	no	FALSE	no	no	no
	TGGTAATAAGACGTACTTAGTGT	na-23-9LH0ELNP0N	no	no	yes	no	TRUE	no	no	FALSE	yes	no	TRUE	no	no	no	FALSE	no	no	no
	TGGTAATATGACGTACTTAGTGT	na-23-9LH4ELNP0N	no	no	yes	yes	TRUE	no	no	FALSE	yes	no	TRUE	no	no	no	FALSE	no	no	no
	TGGTAATACAACGTACTTAGTGT	na-23-9LHFELNP0N	no	no	yes	no	TRUE	no	no	FALSE	yes	no	TRUE	no	no	no	FALSE	no	no	no
	TGGTAATACGACATACTTAGTGT	na-23-9LHH0LNP0N	no	no	yes	no	TRUE	no	no	FALSE	yes	no	TRUE	no	no	no	FALSE	no	no	no
	TGGTAATACGAAGTACTTAGTGT	na-23-9LHHDLNP0N	no	no	no	yes	TRUE	no	no	FALSE	no	no	FALSE	no	no	no	FALSE	no	no	no
	TGGTAATACGACGTGCTTAGTGT	na-23-9LHHE4NP0N	no	no	yes	no	TRUE	no	no	FALSE	yes	no	TRUE	no	no	no	FALSE	no	no	no
	TGGTAATACGACGAACTTAGTGT	na-23-9LHHEBNP0N	no	no	no	yes	TRUE	no	no	FALSE	no	no	FALSE	no	no	no	FALSE	no	no	no
	TGGTAATACGACGCACTTAGTGT	na-23-9LHHEFNP0N	no	no	yes	yes	TRUE	no	no	FALSE	yes	no	TRUE	no	no	no	FALSE	no	no	no
	TGGTAATACGACGTACCTAGTGT	na-23-9LHHEL3P0N	no	no	yes	yes	TRUE	no	no	FALSE	yes	no	TRUE	no	no	no	FALSE	no	no	no
	TGGTAATACGACGTACTAAGTGT	na-23-9LHHEL400N	no	no	yes	no	TRUE	no	no	FALSE	yes	no	TRUE	no	no	no	FALSE	no	no	no
	TGGTAATACGACGTACTCAGTGT	na-23-9LHHEL4P0N	no	no	yes	yes	TRUE	no	no	FALSE	yes	no	TRUE	no	no	no	FALSE	no	no	no
	TGGTAATACGACGTACATAGTGT	na-23-9LHHELJP0N	no	no	no	yes	TRUE	no	no	FALSE	no	no	FALSE	no	no	no	FALSE	no	no	no
	TGGTAATACGACGTACTTGGTGT	na-23-9LHHELN80N	no	no	yes	no	TRUE	no	no	FALSE	yes	no	TRUE	no	no	no	FALSE	no	no	no
	TGGTAATACGACGTACTTAATGT	na-23-9LHHELNO0N	no	no	yes	no	TRUE	no	no	FALSE	yes	no	TRUE	no	no	no	FALSE	no	no	no
	TGGTAATACGACGTACTTAGTAT	na-23-9LHHELNP0I	no	no	yes	yes	TRUE	no	no	FALSE	yes	no	TRUE	no	no	no	FALSE	no	no	no
	TGGTAATACGACGTACTTAGTGA	na-23-9LHHELNP0L	no	no	no	yes	TRUE	no	no	FALSE	no	no	FALSE	no	no	no	FALSE	no	no	no
	TGGTAATACGACGTACTTAGTGC	na-23-9LHHELNP0M	no	no	yes	yes	TRUE	no	no	FALSE	yes	no	TRUE	no	no	no	FALSE	no	no	no
	TGGTAATACGACGTACTTAGTGT	na-23-9LHHELNP0N	no	no	yes	no	TRUE	no	no	FALSE	yes	no	TRUE	no	no	no	FALSE	no	no	no
	TGGTAATACGACGTACTTAGCGT	na-23-9LHHELNPDN	no	no	yes	no	TRUE	no	no	FALSE	yes	no	TRUE	no	no	no	FALSE	no	no	no
	TGGTAATACGACGTACTTAGAGT	na-23-9LHHELNPZ	no	no	no	yes	TRUE	no	no	FALSE	no	no	FALSE	no	no	no	FALSE	no	no	no
	TGGTAATACGACGTACTTTGTGT	na-23-9LHHELNY0N	no	no	yes	no	TRUE	no	no	FALSE	yes	no	TRUE	no	no	no	FALSE	no	no	no
	TGGTAATACGACGTATTTAGTGT	na-23-9LHHELZP0N	no	no	no	yes	TRUE	no	no	FALSE	no	no	FALSE	no	no	no	FALSE	no	no	no
	TGGTAATACGATGTACTTAGTGT	na-23-9LHHILNP0N	no	no	yes	yes	TRUE	no	no	FALSE	yes	no	TRUE	no	no	no	FALSE	no	no	no
	TGGTAATACGGCGTACTTAGTGT	na-23-9LHHQLNP0N	no	no	yes	no	TRUE	no	no	FALSE	yes	no	TRUE	no	no	no	FALSE	no	no	no
	TGGTAATACGTCGTACTTAGTGT	na-23-9LHHWLNP0N	no	no	yes	no	TRUE	no	no	FALSE	yes	no	TRUE	no	no	no	FALSE	no	no	no
	TACAACCCCCCACTGCTAAATTTGACTGGCT	yRF-31-UOKR2Y4BZUNJE	yes	no	no	no	TRUE	no	no	FALSE	no	no	FALSE	no	no	no	FALSE	yes	yes	yes
	TACAACCCCCCACTGCTAAATTTGACTGGCTA	na-32-UOKR2Y4BZUNJO	yes	no	no	no	TRUE	no	no	FALSE	no	no	FALSE	no	no	no	FALSE	no	yes	yes
	TACAACCCCCCACTGCTAAATTTGACTGGCTT	yRF-32-UOKR2Y4BZUNJQ	yes	no	no	no	TRUE	yes	no	TRUE	no	yes	TRUE	no	no	no	FALSE	yes	yes	yes
	TACAACCCCCCACTGCTAAATTTGACTGGCTTA	na-33-UOKR2Y4BZUNJ0O	yes	no	no	no	TRUE	no	no	FALSE	no	no	FALSE	no	no	no	FALSE	no	yes	yes
	TACAACCCCCCACTGCTAAATTTGACTGGCTTT	yRF-33-UOKR2Y4BZUNJ0Q	yes	no	no	no	TRUE	no	no	FALSE	no	yes	TRUE	no	no	no	FALSE	yes	yes	yes
	TACAACCCCCCACTGCTAAATTTGACTGGCTTTA	na-34-UOKR2Y4BZUNJKO	yes	no	no	no	TRUE	no	no	FALSE	no	no	FALSE	no	no	no	FALSE	no	yes	yes
	TACAACCCCCCACTGCTAAATTTGACTGGCTTTT	yRF-34-UOKR2Y4BZUNJKQ	yes	no	no	no	TRUE	no	no	FALSE	no	yes	TRUE	no	no	no	FALSE	yes	yes	yes
	TACAACCCCCCACTGCTAAATTTGACTGGCTTTTT	yRF-35-UOKR2Y4BZUNJZZ	yes	no	no	no	TRUE	no	no	FALSE	no	no	FALSE	no	no	no	FALSE	yes	yes	yes
	TACAAGTAATCCAGGATAGGCT	na-22-UOSEKKHK3	no	no	no	no	FALSE	no	no	FALSE	no	yes	TRUE	yes	no	no	TRUE	no	no	yes
	TACAAGTAATTCAGGATAGGTT	na-22-UOSE8KHKQ	no	no	no	no	FALSE	no	no	FALSE	no	yes	TRUE	yes	no	no	TRUE	no	no	yes
	TACCAGCACGTAAATATTGGCG	na-22-U6PHUEI8K	yes	no	no	no	TRUE	no	no	FALSE	no	yes	TRUE	yes	no	no	TRUE	no	no	yes
	TACCTGGTTGATCCT	na-15-U7RYH7	no	no	no	no	FALSE	no	no	FALSE	no	yes	TRUE	no	no	yes	TRUE	no	no	yes
	TACCTGGTTGATCCTGCCAGTAGTCATATGCTTGTCTCA	na-39-U7RYH7PPVMH4NWH2	no	no	no	no	FALSE	no	no	FALSE	no	yes	TRUE	no	no	yes	TRUE	no	no	yes
	TACGCCTGTCTGAGCGTCGCTTT	na-23-UVNMXJSV0Q	yes	no	no	no	TRUE	no	no	FALSE	no	yes	TRUE	no	no	yes	TRUE	no	no	yes
	TGGTAATACTACGTACTTAGTGT	na-23-9LHIELNP0N	no	no	no	yes	TRUE	no	no	FALSE	no	no	FALSE	no	no	no	FALSE	no	no	no
	TGGTAATGCGACGTACTTAGTGT	na-23-9LIHELNP0N	no	no	yes	no	TRUE	no	no	FALSE	yes	no	TRUE	no	no	no	FALSE	no	no	no
	TAGAAGCACGTAAATATTGGCG	na-22-VBPHUEI8K	no	no	no	no	FALSE	no	no	FALSE	no	yes	TRUE	yes	no	no	TRUE	no	no	yes
	TAGCACCACGTAAATATTGGCG	na-22-VFKHUEI8K	no	no	no	no	FALSE	no	no	FALSE	no	yes	TRUE	yes	no	no	TRUE	no	no	yes
	TAGCAGAACGTAAATATTGGCG	na-22-VFOHUEI8K	no	no	no	no	FALSE	no	no	FALSE	no	yes	TRUE	yes	no	no	TRUE	no	no	yes
	TGGTAATTCGACGTACTTAGTGT	na-23-9LISELNP0N	no	no	no	yes	TRUE	no	no	FALSE	no	no	FALSE	no	no	no	FALSE	no	no	no
	TAGCAGCACATCATGGT	na-17-VFPF84N	no	no	no	no	FALSE	no	no	FALSE	no	yes	TRUE	yes	no	no	TRUE	no	no	yes
	TAGCAGCACCTAAATATTGGCG	na-22-VFP1UEI8K	no	no	no	no	FALSE	no	no	FALSE	no	yes	TRUE	yes	no	no	TRUE	no	no	yes
	TAGCAGCACGTAAAGATTGGCG	na-22-VFPHU0I8K	yes	no	no	no	TRUE	no	no	FALSE	no	no	FALSE	yes	no	no	TRUE	no	no	yes
	TAGCAGCACGTAAATAGTGGCG	na-22-VFPHUE18K	yes	no	no	no	TRUE	no	no	FALSE	no	no	FALSE	yes	no	no	TRUE	no	no	yes
	TAGCAGCACGTAAATATGGGCG	na-22-VFPHUEIKK	yes	no	no	no	TRUE	no	no	FALSE	no	no	FALSE	yes	no	no	TRUE	no	no	yes
	TAGCAGCACGTAAATATTCGCG	na-22-VFPHUEISK	no	no	no	no	FALSE	no	no	FALSE	no	yes	TRUE	yes	no	no	TRUE	no	no	yes
	TAGCAGCACGTAAATATTGCCG	na-22-VFPHUEIVK	no	no	no	no	FALSE	no	no	FALSE	no	yes	TRUE	yes	no	no	TRUE	no	no	yes
	TAGCAGCACGTAAATATTGGAG	na-22-VFPHUEI8H	no	no	no	no	FALSE	no	no	FALSE	no	yes	TRUE	yes	no	no	TRUE	no	no	yes
	TAGCAGCACGTAAATATTGTCG	na-22-VFPHUEIWK	no	no	no	no	FALSE	no	no	FALSE	no	yes	TRUE	yes	no	no	TRUE	no	no	yes
	TAGCAGCACGTAAATATTTGCG	na-22-VFPHUEIYK	no	no	yes	no	TRUE	no	no	FALSE	no	no	FALSE	yes	no	no	TRUE	no	no	yes
	TAGCAGCACGTAATTATTGGCG	na-22-VFPHUNI8K	no	no	no	no	FALSE	no	no	FALSE	no	yes	TRUE	yes	no	no	TRUE	no	no	yes
	TAGCAGCAGGTAAATATTGGCG	na-22-VFPKUEI8K	yes	no	no	no	TRUE	no	no	FALSE	no	no	FALSE	yes	no	no	TRUE	no	no	yes
	TAGCAGGACGTAAATATTGGCG	na-22-VF6HUEI8K	yes	no	no	no	TRUE	no	no	FALSE	no	no	FALSE	yes	no	no	TRUE	no	no	yes
	TGGTAGTACGACGTACTTAGTGT	na-23-9LSHELNP0N	no	no	yes	no	TRUE	no	no	FALSE	yes	no	TRUE	no	no	no	FALSE	no	no	no
	TAGCCGCACGTAAATATTGGCG	na-22-V1PHUEI8K	no	no	no	no	FALSE	no	no	FALSE	no	yes	TRUE	yes	no	no	TRUE	no	no	yes
	TGTTAATACGACGTACTTAGTGT	na-23-9XHHELNP0N	no	no	no	yes	TRUE	no	no	FALSE	no	no	FALSE	no	no	no	FALSE	no	no	no
	AAATGGATTTTTGGAGCAGGGAG	na-23-B45ZZ2PKDS	no	no	no	no	FALSE	no	no	FALSE	no	yes	TRUE	no	no	no	FALSE	no	no	yes
	TAGGAGCACGTAAATATTGGCG	na-22-V2PHUEI8K	yes	no	no	no	TRUE	no	no	FALSE	no	yes	TRUE	yes	no	no	TRUE	no	no	yes
	AAATCCTCTGTAGACGACTTAAA	na-23-BM4YVDOZ6	no	no	no	no	FALSE	yes	no	TRUE	no	no	FALSE	no	no	no	FALSE	no	no	no
	AAGGTAGATAGAACAGGTCTTGA	na-23-D3FLOFR70L	yes	no	no	no	TRUE	no	no	FALSE	no	yes	TRUE	no	no	no	FALSE	no	no	yes
	AAGGTAGATAGAACAGGTCTTGT	na-23-D3FLOFR70N	yes	no	no	no	TRUE	no	no	FALSE	no	yes	TRUE	no	no	no	FALSE	no	no	yes
	AGAGAACTGAATTCCATGGGTTT	na-23-F2EUIRIK0Q	no	no	no	no	FALSE	no	no	FALSE	no	yes	TRUE	no	no	no	FALSE	no	no	no
	ATCAAGTAATTCAGGATAGGTTT	na-23-HOSE8KHK0Q	no	no	no	no	FALSE	no	no	FALSE	no	yes	TRUE	no	no	no	FALSE	no	no	no
	TAGTACCGTGAGTAATAATGCG	na-22-VL341OU4K	no	no	no	no	FALSE	no	no	FALSE	no	yes	TRUE	yes	no	no	TRUE	no	no	yes
	TAGTGGGTTATCAGAAC	yRF-17-V4RX821	yes	no	no	no	TRUE	no	no	FALSE	no	yes	TRUE	no	no	no	FALSE	yes	yes	yes
	TAGTGGGTTATCAGAACA	yRF-18-V4RX82U	yes	no	no	no	TRUE	no	no	FALSE	no	yes	TRUE	no	no	no	FALSE	yes	yes	yes
	TAGTGGGTTATCAGAACT	yRF-18-V4RX82W	yes	no	no	no	TRUE	yes	no	TRUE	no	yes	TRUE	no	no	no	FALSE	yes	yes	yes
	TAGTGGGTTATCAGAACTT	yRF-19-V4RX82EQ	yes	no	no	no	TRUE	no	no	FALSE	no	yes	TRUE	no	no	no	FALSE	yes	yes	yes
	TAGTGGGTTATCAGAACTTATT	yRF-22-V4RX82EXQ	yes	no	no	no	TRUE	no	no	FALSE	no	yes	TRUE	no	no	no	FALSE	yes	yes	yes
	TATACAACCCCCCACTGCTAAATTTGACTGGCTT	yRF-34-V5BRK5XXDZOYIQ	yes	no	no	no	TRUE	no	no	FALSE	no	yes	TRUE	no	no	no	FALSE	yes	yes	yes
	TATACAACCCCCCACTGCTAAATTTGACTGGCTTT	yRF-35-V5BRK5XXDZOYQZ	yes	no	no	no	TRUE	no	no	FALSE	no	yes	TRUE	no	no	no	FALSE	yes	yes	yes
	CAGAGTTCTACAGTCCGACGATC	na-23-J0YXJMLHDD	no	no	yes	no	TRUE	no	no	FALSE	yes	no	TRUE	no	no	no	FALSE	no	no	no
	CAGCCCGTGTTCGGAAGATTTTC	na-23-J1MWW2FN05	no	no	no	no	FALSE	no	no	FALSE	no	yes	TRUE	no	no	no	FALSE	no	no	no
	TATCAGCACGTAAATATTGGCG	na-22-V6PHUEI8K	no	no	yes	no	TRUE	no	no	FALSE	no	no	FALSE	yes	no	no	TRUE	no	no	yes
	TATTGCACTTGTACCGGCCTGT	na-22-VY2ZS167N	no	no	no	no	FALSE	no	no	FALSE	no	yes	TRUE	yes	no	no	TRUE	no	no	yes
	CCCTGTACTGAGCTGCCCCGAGA	na-23-KYUYFYKSX	no	no	yes	no	TRUE	no	no	FALSE	yes	no	TRUE	no	no	no	FALSE	no	no	no
	TATTGCACTTGTCCCGGACTGT	na-22-VY2ZSR6IN	no	no	no	no	FALSE	no	no	FALSE	no	yes	TRUE	yes	no	no	TRUE	no	no	yes
	CCCTGTACTGAGCTGCCCCGAGT	na-23-KYUYFYKSZ	no	no	yes	no	TRUE	no	no	FALSE	yes	no	TRUE	no	no	no	FALSE	no	no	no
	TATTGCACTTGTCCCGGCCTGTAG	na-24-VY2ZSR672H	yes	no	no	no	TRUE	no	no	FALSE	no	no	FALSE	yes	no	no	TRUE	no	no	yes
	CGAGAGTAGGACGTTGCCAGGTT	na-23-L2SKENPP0E	yes	yes	no	no	TRUE	no	no	FALSE	no	yes	TRUE	no	no	no	FALSE	no	no	no
	TATTGCACTTGTCCCGGCCTGTAT	na-24-VY2ZSR672I	yes	no	no	no	TRUE	yes	no	TRUE	no	yes	TRUE	yes	no	no	TRUE	no	no	no
	CGGACCGCCTGAATAATCGCGCA	na-23-MDL7OLHVDU	no	no	no	no	FALSE	no	yes	TRUE	no	no	FALSE	no	no	no	FALSE	no	no	no
	CGGTAATACGACGTACTTAGTGT	na-23-MLHHELNP0N	no	no	yes	no	TRUE	no	no	FALSE	yes	no	TRUE	no	no	no	FALSE	no	no	no
	GCCTGTACTGAGCTGCCCCGAGA	na-23-PYUYFYKSX	no	no	yes	no	TRUE	no	no	FALSE	yes	no	TRUE	no	no	no	FALSE	no	no	no
	GCCTGTACTGAGCTGCCCCGAGT	na-23-PYUYFYKSZ	no	no	yes	no	TRUE	no	no	FALSE	yes	no	TRUE	no	no	no	FALSE	no	no	no
	GCGACTGGTAACTGGGATGAAGT	na-23-QD9LE85UZ	yes	no	no	no	TRUE	no	no	FALSE	no	yes	TRUE	no	no	no	FALSE	no	no	no
	TCAGGTAGTAGATTGTATAGTT	na-22-8KVL5YVPQ	no	no	no	no	FALSE	no	no	FALSE	no	yes	TRUE	yes	no	no	TRUE	no	no	yes
	TCAGGTAGTAGGTTGTATAGTT	na-22-8KVLRYVPQ	yes	no	no	no	TRUE	no	no	FALSE	no	yes	TRUE	yes	no	no	TRUE	no	no	yes
	TCAGGTAGTAGTTTGTGCTGTT	na-22-8KVL7YXYQ	no	no	no	no	FALSE	no	no	FALSE	no	yes	TRUE	yes	no	no	TRUE	no	no	yes
	GCGTAAGTGGGAGACGTTGAAGG	na-23-QL185D7UY	yes	no	no	no	TRUE	no	no	FALSE	no	no	FALSE	no	no	no	FALSE	no	no	no
	GGGGATGTAGCTCACATGGTAGA	na-23-R29P45I3X	no	no	no	no	FALSE	no	no	FALSE	no	yes	TRUE	no	no	no	FALSE	no	no	no
	TCCCACTGCTTCACTTGACTAG	yRF-22-86NI8IXIH	yes	no	no	no	TRUE	no	no	FALSE	no	yes	TRUE	no	no	no	FALSE	yes	yes	yes
	TCCCACTGCTTCACTTGACTAGCCT	yRF-25-86NI8IXIF7	yes	no	no	no	TRUE	no	no	FALSE	no	no	FALSE	no	no	no	FALSE	yes	yes	yes
	TCCCACTGCTTCACTTGACTAGCCTA	yRF-26-86NI8IXIF7B	yes	no	no	no	TRUE	no	no	FALSE	no	no	FALSE	no	no	no	FALSE	yes	yes	yes
	TCCCACTGCTTCACTTGACTAGCCTT	yRF-26-86NI8IXIF7E	yes	no	no	no	TRUE	no	no	FALSE	no	yes	TRUE	no	no	no	FALSE	yes	yes	yes
	TCCCACTGCTTCACTTGACTAGCCTTT	yRF-27-86NI8IXIF7Q	no	yes	no	no	TRUE	no	no	FALSE	no	no	FALSE	no	no	no	FALSE	yes	yes	yes
	GGGTAATACGACGTACTTAGTGT	na-23-RLHHELNP0N	no	no	yes	no	TRUE	no	no	FALSE	yes	no	TRUE	no	no	no	FALSE	no	no	no
	GTCAAGTGAATAAGAGCATGTGG	na-23-SO7BU2P404	no	no	no	no	FALSE	no	yes	TRUE	no	no	FALSE	no	no	no	FALSE	no	no	no
	TAACTCCTTAAGCGAATCTCGGC	na-23-UI3XFUH9D9	no	no	no	no	FALSE	no	no	FALSE	yes	yes	TRUE	no	no	no	FALSE	no	no	no
	TAGTAATACGACGTACTTAGTGT	na-23-VLHHELNP0N	no	no	yes	no	TRUE	no	no	FALSE	yes	no	TRUE	no	no	no	FALSE	no	no	no
	TGAAAGTAGGTCATCGTCAGGCT	na-23-XBSK8MSPDW	no	no	no	no	FALSE	no	no	FALSE	no	yes	TRUE	no	no	no	FALSE	no	no	no
	TGAGGAAGTAGTTTGTGCTGTTA	na-23-XKDL7YXY0O	no	no	no	yes	TRUE	no	no	FALSE	no	no	FALSE	no	no	no	FALSE	no	no	no
	TGATAATACGACGTACTTAGTGT	na-23-XLHHELNP0N	no	no	yes	no	TRUE	no	no	FALSE	yes	no	TRUE	no	no	no	FALSE	no	no	no
	TTAAGACAGCAGGACGGTGGCCA	na-23-Y00J1DR8D2	no	no	no	no	FALSE	no	yes	TRUE	no	no	FALSE	no	no	no	FALSE	no	no	no
	TTATGGTTTGCCTGGGACTGAAT	na-23-Y47Y38OY7	yes	no	no	no	TRUE	no	no	FALSE	no	yes	TRUE	no	no	no	FALSE	no	no	no
	TTACTGTAACTTGAAATTGAAAT	na-23-YISDZBIU7	no	no	no	no	FALSE	no	yes	TRUE	no	no	FALSE	no	no	no	FALSE	no	no	no
	TTCCCCTTGGGGTTGTAGGACCA	na-23-YRN8RYV2D2	yes	no	no	no	TRUE	no	no	FALSE	no	yes	TRUE	no	no	no	FALSE	no	no	no
	AGTCAGTTTGTCAAATACCCCATT	na-24-167Y8BUR1E	yes	no	no	no	TRUE	no	no	FALSE	no	yes	TRUE	no	no	no	FALSE	no	no	no
	AGTCAGTTTGTCAAATACCCCAAT	na-24-167Y8BURF7	yes	no	no	no	TRUE	no	no	FALSE	no	yes	TRUE	no	no	no	FALSE	no	no	no
	CACTAGATTGTGAGCTCCTGGAAT	na-24-2X5YXJ8YH7	no	no	no	no	FALSE	yes	no	TRUE	no	no	FALSE	no	no	no	FALSE	no	no	no
	TCCTGTACTGAGATGCCCCGAG	na-22-8YUYF4KSH	no	no	no	no	FALSE	no	no	FALSE	no	yes	TRUE	yes	no	no	TRUE	no	no	yes
	TCCTGTACTGAGCTGCCACGAG	na-22-8YUYFYKHH	no	no	no	no	FALSE	no	no	FALSE	no	yes	TRUE	yes	no	no	TRUE	no	no	yes
	CTAGACTGAAGCTCCTTGAGGAAT	na-24-42NBQRZ0H7	yes	no	no	no	TRUE	no	no	FALSE	no	yes	TRUE	no	no	no	FALSE	no	no	no
	TCCTGTACTGAGCTGCCCCGACT	na-23-8YUYFYKSW	yes	no	no	no	TRUE	no	no	FALSE	no	no	FALSE	yes	no	no	TRUE	no	no	no
	GAGGTGTAGAATAGGTGGGAGCTT	na-24-53S2HK92IQ	no	no	yes	no	TRUE	no	no	FALSE	yes	no	TRUE	no	no	no	FALSE	no	no	no
	GATCAAGTTATTAAGGGCTTATGG	na-24-561XY06ZF4	no	no	no	no	FALSE	no	yes	TRUE	no	no	FALSE	no	no	no	FALSE	no	no	no
	GGCTACATTGTCTGCTGGGTTTCT	na-24-6XJYWV93K3	no	no	no	no	FALSE	no	no	FALSE	yes	no	TRUE	no	no	no	FALSE	no	no	no
	GTGAAAGTAGGTCATCGTCAGGCT	na-24-7B1PSQM6IW	no	no	no	no	FALSE	no	no	FALSE	no	yes	TRUE	no	no	no	FALSE	no	no	no
	TCGTAACGTGAGTAATAATGCG	na-22-WLE41OU4K	yes	no	no	no	TRUE	no	no	FALSE	no	yes	TRUE	yes	no	no	TRUE	no	no	yes
	TCGTACAGTGAGTAATAATGCG	na-22-WLJ41OU4K	yes	no	no	no	TRUE	no	no	FALSE	no	yes	TRUE	yes	no	no	TRUE	no	no	yes
	TCGTACCGGGAGTAATAATGCG	na-22-WL3K1OU4K	no	no	yes	no	TRUE	no	no	FALSE	no	no	FALSE	yes	no	no	TRUE	no	no	yes
	TCGTACCGTGAGAAATAATGCG	na-22-WL34FBU4K	no	no	no	no	FALSE	no	no	FALSE	no	yes	TRUE	yes	no	no	TRUE	no	no	yes
	TCGTACCGTGAGGAATAATGCG	na-22-WL341BU4K	yes	no	no	no	TRUE	no	no	FALSE	no	no	FALSE	yes	no	no	TRUE	no	no	yes
	TCGTACCGTGAGTAATAATGAG	na-22-WL341OU4H	no	no	no	no	FALSE	no	no	FALSE	no	yes	TRUE	yes	no	no	TRUE	no	no	yes
	GTTGAATTGTGGTCTGTGGACGTG	na-24-7UIWR772H0	no	no	no	no	FALSE	no	no	FALSE	no	yes	TRUE	no	no	no	FALSE	no	no	no
	TCTCCACTCCCACTGCTTCACTTGACTAGCCT	yRF-32-WRER2YN6NU4J3	yes	no	no	no	TRUE	no	no	FALSE	no	no	FALSE	no	no	no	FALSE	yes	yes	yes
	TCTCCACTCCCACTGCTTCACTTGACTAGCCTA	yRF-33-WRER2YN6NU4JDO	yes	no	no	no	TRUE	no	no	FALSE	no	no	FALSE	no	no	no	FALSE	yes	yes	yes
	TCTCCACTCCCACTGCTTCACTTGACTAGCCTT	yRF-33-WRER2YN6NU4JDQ	yes	no	no	no	TRUE	no	no	FALSE	no	no	FALSE	no	no	no	FALSE	yes	yes	yes
	TCAGCCCGTGTTCGGAAGATTTTC	na-24-8J34Y8DEK5	no	no	no	no	FALSE	no	no	FALSE	no	yes	TRUE	no	no	no	FALSE	no	no	no
	TCCTGTACTGAGCTGCCCCGAGTA	na-24-8YUYFYKSFB	yes	no	no	no	TRUE	no	no	FALSE	yes	no	TRUE	no	no	no	FALSE	no	no	no
	TGTCAGTTTGTCAAATACACCATT	na-24-967Y8BU51E	yes	no	no	no	TRUE	no	no	FALSE	no	yes	TRUE	no	no	no	FALSE	no	no	no
	TGTCAGTTTGTCAAATACACCAAT	na-24-967Y8BU5F7	yes	no	no	no	TRUE	no	no	FALSE	no	yes	TRUE	no	no	no	FALSE	no	no	no
	TGAAGTAGTAGGTTGTGTGG	na-20-X0VLRY98	no	no	no	yes	TRUE	no	no	FALSE	no	no	FALSE	yes	no	no	TRUE	no	no	yes
	TGTCAGTTTGTCAAATACCCCATC	na-24-967Y8BUR1D	yes	no	no	no	TRUE	no	no	FALSE	no	no	FALSE	no	no	no	FALSE	no	no	no
	TGAGAACTGAATTACATGGGTT	na-22-X2EUI5IKQ	no	no	no	no	FALSE	no	no	FALSE	no	yes	TRUE	yes	no	no	TRUE	no	no	yes
	TGAGAACTGAATTCAATGGGTT	na-22-X2EUI6IKQ	no	no	no	no	FALSE	no	no	FALSE	no	yes	TRUE	yes	no	no	TRUE	no	no	yes
	TGAGAACTGAATTCCATGGGTTAT	na-24-X2EUIRIKKI	yes	no	no	no	TRUE	no	no	FALSE	no	yes	TRUE	yes	no	no	TRUE	no	no	yes
	AAAAGCTGGGTTGAGAGGGCGTAT	na-24-B0NKZ01J2I	yes	no	no	no	TRUE	no	no	FALSE	no	yes	TRUE	no	no	no	FALSE	no	no	no
	AATGATTGGCGGCCTCGGGGGAGA	na-24-DUZJ67MKHX	no	no	no	no	FALSE	no	yes	TRUE	no	no	FALSE	no	no	no	FALSE	no	no	no
	AGCTACATTGTCTGCTGGGTTTAT	na-24-FXJYWV93KI	yes	no	no	no	TRUE	no	no	FALSE	no	yes	TRUE	no	no	no	FALSE	no	no	no
	TGAGGTAATAGGTTGTGTGG	na-20-XKULRY98	no	no	no	yes	TRUE	no	no	FALSE	no	no	FALSE	yes	no	no	TRUE	no	no	yes
	CGGGATGAACCGAAAGTCGGGTTA	na-24-M2XDLBS82O	no	no	no	no	FALSE	no	yes	TRUE	no	no	FALSE	no	no	no	FALSE	no	no	no
	TGAGGTAGTAGATTGTATAGTTAT	na-24-XKVL5YVPKI	yes	no	no	no	TRUE	no	no	FALSE	no	yes	TRUE	yes	no	no	TRUE	no	no	yes
	TGAGGTAGTAGATTGTGTGG	na-20-XKVL5Y98	no	no	no	yes	TRUE	no	no	FALSE	no	no	FALSE	yes	no	no	TRUE	no	no	yes
	TGAGGTAGTAGCTTGTATAGTT	na-22-XKVLQYVPQ	no	no	no	no	FALSE	no	no	FALSE	no	yes	TRUE	yes	no	no	TRUE	no	no	yes
	TGAGGTAGTAGGGTGTATAGTT	na-22-XKVLR4VPQ	no	no	no	no	FALSE	no	no	FALSE	no	yes	TRUE	yes	no	no	TRUE	no	no	yes
	CGGGTCGGAGTTAGCTCAAGCGGT	na-24-M3M0YJ801Z	no	no	no	no	FALSE	no	no	FALSE	no	yes	TRUE	no	no	no	FALSE	no	no	yes
	GAAAGATTAAGGCAAGAGGTTAGC	na-24-O0IO6O5329	yes	no	no	no	TRUE	no	no	FALSE	no	yes	TRUE	no	no	no	FALSE	no	no	no
	GCCTACGCTCTGAATACTTTAGCA	na-24-PXL9XEEZEU	no	no	no	no	FALSE	no	yes	TRUE	no	no	FALSE	no	no	no	FALSE	no	no	no
	TGAGGTAGTAGGTTGTA	na-17-XKVLRYO	yes	no	no	no	TRUE	no	no	FALSE	no	yes	TRUE	yes	no	no	TRUE	no	no	yes
	GCGAGAGTAGGACGTTGCCAGGTT	na-24-Q01POWX62E	yes	yes	no	no	TRUE	no	no	FALSE	no	yes	TRUE	no	no	no	FALSE	no	no	no
	TGAGGTAGTAGGTTGTGTTGT	na-21-XKVLRY9YE	no	no	no	yes	TRUE	no	no	FALSE	no	no	FALSE	yes	no	no	TRUE	no	no	yes
	GCGGGCGTAGCTCAGGGGTAGAGC	na-24-QKMP4PRLH9	yes	no	no	no	TRUE	no	no	FALSE	no	yes	TRUE	no	no	no	FALSE	no	no	no
	GTCTGCAACTCGACTACATGAAGC	na-24-SY2ILI0409	no	no	no	no	FALSE	no	yes	TRUE	no	no	FALSE	no	no	no	FALSE	no	no	no
	TGAGGTAGTAGTTTGTGTGGT	na-21-XKVL7Y98E	no	no	no	yes	TRUE	no	no	FALSE	no	no	FALSE	yes	no	no	TRUE	no	no	yes
	TGAGGTAGTATGTTGTGTGGTT	na-22-XKVL9Y98Q	no	no	no	yes	TRUE	no	no	FALSE	no	no	FALSE	yes	no	no	TRUE	no	no	yes
	TAAATCCTCTGTAGACGACTTAAA	na-24-UE37S2LI26	no	no	no	no	FALSE	yes	no	TRUE	no	no	FALSE	no	no	no	FALSE	no	no	no
	TATACCGAAGCTCTAGGTGCGGCA	na-24-V5L04XRVIU	yes	yes	no	no	TRUE	no	no	FALSE	no	yes	TRUE	no	no	no	FALSE	no	no	no
	TAGCGAAGTTCCTTGTCGGGTAAG	na-24-VHDN3YWK2S	no	no	no	no	FALSE	no	yes	TRUE	no	no	FALSE	no	no	no	FALSE	no	no	no
	TGCAGTGTTTCCTACTTTATGG	na-22-XP9Z35ZQ4	no	no	no	no	FALSE	no	no	FALSE	no	yes	TRUE	yes	no	no	TRUE	no	no	yes
	TGAGAACTGAATTCCATGGGTTTA	na-24-X2EUIRIKKO	yes	no	no	no	TRUE	no	no	FALSE	no	yes	TRUE	no	no	no	FALSE	no	no	no
	TGAGGTAGTAGTTTGTGCTGTTAT	na-24-XKVL7YXYKI	yes	no	no	no	TRUE	no	no	FALSE	no	yes	TRUE	no	no	no	FALSE	no	no	no
	TGCGGAAGGATCATTG	na-16-X8D28N0	yes	no	no	no	TRUE	no	no	FALSE	no	yes	TRUE	no	no	yes	TRUE	no	no	yes
	TGCTGGTCCGATGGTAGTGGGTTATCAGAACT	na-32-XYSSI3187QJB3	no	no	no	no	FALSE	yes	no	TRUE	no	no	FALSE	no	no	no	FALSE	no	yes	yes
	TGAGGTAGTAGTTTGTGCTGTTTA	na-24-XKVL7YXYKO	yes	no	no	no	TRUE	no	no	FALSE	yes	no	TRUE	no	no	no	FALSE	no	no	no
	TGGAAAGTAAAGAAGTATGT	na-20-9B1OF0VW	no	no	no	yes	TRUE	no	no	FALSE	no	no	FALSE	yes	no	no	TRUE	no	no	yes
	TGGAAAGTAAAGAAGTATGTA	na-21-9B1OF0VWB	no	no	no	yes	TRUE	no	no	FALSE	no	no	FALSE	yes	no	no	TRUE	no	no	yes
	TGAGGTAGTAGGTTGCGTGGTTAT	na-24-XKVLRYM8KI	no	no	no	yes	TRUE	no	no	FALSE	no	no	FALSE	no	no	no	FALSE	no	no	no
	TGGAAAGTAAAGAAGTATGTATT	na-23-9B1OF0VWDE	no	no	no	yes	TRUE	no	no	FALSE	no	no	FALSE	yes	no	no	TRUE	no	no	yes
	TTCGGGTTGTAAACTGCTTTTGTA	na-24-Y87WBIQZKB	no	no	no	no	FALSE	no	yes	TRUE	no	no	FALSE	no	no	no	FALSE	no	no	no
	TTCAAGTAATCCAGGATAGGCTTA	na-24-YOSEKKHKHO	yes	no	no	no	TRUE	no	no	FALSE	no	yes	TRUE	no	no	no	FALSE	no	no	no
	TGGAATGCAAAGAAGTATGTAT	na-22-9BXOF0VWI	no	no	no	yes	TRUE	no	no	FALSE	no	no	FALSE	yes	no	no	TRUE	no	no	yes
	TTCCCCTTGGGGTTGTAGGACCAC	na-24-YRN8RYV211	yes	no	no	no	TRUE	no	no	FALSE	no	yes	TRUE	no	no	no	FALSE	no	no	no
	TGGAATGTAAAGAAGCATGTAT	na-22-9B9OF0JWI	no	no	no	yes	TRUE	no	no	FALSE	no	no	FALSE	yes	no	no	TRUE	no	no	yes
	TGGAATGTAAAGAAGTATGCAT	na-22-9B9OF0VVI	no	no	no	yes	TRUE	no	no	FALSE	no	no	FALSE	yes	no	no	TRUE	no	no	yes
	TGGAATGTAAAGAAGTATGTACT	na-23-9B9OF0VWW	no	no	no	yes	TRUE	no	no	FALSE	no	no	FALSE	yes	no	no	TRUE	no	no	yes
	TTTCCCCTTGGGGTTGTAGGACCA	na-24-ZR3YRNSKE2	no	no	no	no	FALSE	no	no	FALSE	no	yes	TRUE	no	no	no	FALSE	no	no	no
	CCGGACCTTAGTTGCTGTGCTGTAG	na-25-323X7V9V9P	no	no	no	no	FALSE	no	yes	TRUE	no	no	FALSE	no	no	no	FALSE	no	no	no
	TGGAATGTAAAGAGGTATGTA	na-21-9B9OFKVWB	no	no	no	yes	TRUE	no	no	FALSE	no	no	FALSE	yes	no	no	TRUE	no	no	yes
	GTGAGGATATGAGATCGAGACGACA	na-25-705Q5EL2LF	no	no	yes	yes	TRUE	no	no	FALSE	yes	no	TRUE	no	no	no	FALSE	no	no	no
	TGGAATGTAAAGGAGTATGTA	na-21-9B9O10VWB	no	no	no	yes	TRUE	no	no	FALSE	no	no	FALSE	yes	no	no	TRUE	no	no	yes
	TGTCAGTTTGTCAAATACCCCAATA	na-25-967Y8BUR2L	yes	no	no	no	TRUE	no	no	FALSE	no	no	FALSE	no	no	no	FALSE	no	no	no
	TGGAATGTAAATAAGTATGTAT	na-22-9B9OH0VWI	no	no	no	yes	TRUE	no	no	FALSE	no	no	FALSE	yes	no	no	TRUE	no	no	yes
	TGGAATGTAAGGAAGTATGTA	na-21-9B9O60VWB	no	no	no	yes	TRUE	no	no	FALSE	no	no	FALSE	yes	no	no	TRUE	no	no	yes
	TGTGAAAGTAGGTCATCGTCAGGCT	na-25-9UDLR6WM1I	no	no	no	no	FALSE	no	no	FALSE	no	yes	TRUE	no	no	no	FALSE	no	no	no
	TGGAATGTAGAGAAGTATGTA	na-21-9B9PF0VWB	no	no	no	yes	TRUE	no	no	FALSE	no	no	FALSE	yes	no	no	TRUE	no	no	yes
	TGGAATGTGAAGAAGTATGTAT	na-22-9B9UF0VWI	no	no	no	yes	TRUE	no	no	FALSE	no	no	FALSE	yes	no	no	TRUE	no	no	yes
	TGGAGAGAAAGGCAGTTCCTGAAT	na-24-90FB6PY7H7	yes	no	no	no	TRUE	no	no	FALSE	no	yes	TRUE	yes	no	no	TRUE	no	no	no
	TGGAGTGTAAAGAAGTATGTA	na-21-909OF0VWB	no	no	no	yes	TRUE	no	no	FALSE	no	no	FALSE	yes	no	no	TRUE	no	no	yes
	AAAAGCTGGGTTGAGAGGGCGAAGT	na-25-B0NKZ01JO3	yes	no	no	no	TRUE	no	no	FALSE	no	yes	TRUE	no	no	no	FALSE	no	no	no
	TGGCTCAGTTCAGCAGGAACAGTA	na-24-9IJNJF6DFB	yes	yes	no	no	TRUE	no	no	FALSE	no	no	FALSE	yes	no	no	TRUE	no	no	yes
	TGGCTGGTCCGATGGTAGTGGGTTATCAGAACT	na-33-9IRR58V4RX82W	no	no	no	no	FALSE	yes	no	TRUE	no	no	FALSE	no	no	no	FALSE	no	yes	yes
	TGGGATGTAAAGAAGTATGTA	na-21-929OF0VWB	no	no	no	yes	TRUE	no	no	FALSE	no	no	FALSE	yes	no	no	TRUE	no	no	yes
	AGCAGCATTGTACAGGGCTATGAGT	na-25-FPJYUP6XX3	yes	no	no	no	TRUE	no	no	FALSE	no	no	FALSE	no	no	no	FALSE	no	no	no
	ATGAGGATATGAGATCGAGACGACA	na-25-I05Q5EL2LF	no	no	yes	no	TRUE	no	no	FALSE	yes	no	TRUE	no	no	no	FALSE	no	no	no
	ATTTCCCCTTGGGGTTGTAGGACCA	na-25-I9KZR39PO6	no	no	no	no	FALSE	no	no	FALSE	no	yes	TRUE	no	no	no	FALSE	no	no	no
	ATTAAGCCTTGGTTGTGGGATCTGT	na-25-IOPZRY92WW	no	no	no	no	FALSE	no	yes	TRUE	no	no	FALSE	no	no	no	FALSE	no	no	no
	CGGGAAAAGGATTGGCTCTGAGGGT	na-25-M2BKI84Y13	no	no	no	no	FALSE	no	yes	TRUE	no	no	FALSE	no	no	no	FALSE	no	no	no
	CGGTCATTTAGAGGAAGTAAAAGTC	na-25-MMIX521ODM	no	no	no	no	FALSE	no	yes	TRUE	no	no	FALSE	no	no	no	FALSE	no	no	no
	CTGAGGATATGAGATCGAGACGACA	na-25-N05Q5EL2LF	no	no	yes	yes	TRUE	no	no	FALSE	yes	no	TRUE	no	no	no	FALSE	no	no	no
	CTGGGAACCCCGAGTGACGTAGTGT	na-25-NKBRL3OW1W	yes	yes	no	no	TRUE	no	no	FALSE	no	yes	TRUE	no	no	no	FALSE	no	no	no
	CTTGCTCGAGGGTCGTAGAGGAGAC	na-25-NVW0RSV05D	no	no	no	no	FALSE	no	yes	TRUE	no	no	FALSE	no	no	no	FALSE	no	no	no
	CTTTGAACGCAAGTTGCGCCCGAGG	na-25-NYBVDNQ1LK	no	no	no	no	FALSE	no	yes	TRUE	no	no	FALSE	no	no	no	FALSE	no	no	no
	GAATCGGATTGACCGGAGATGGGGT	na-25-OM6NOS5ER3	no	no	no	no	FALSE	no	yes	TRUE	no	no	FALSE	no	no	no	FALSE	no	no	no
	GACCCGCGGGCGCTCTCCAGTCCTT	na-25-ORQKL98P8Z	yes	no	no	no	TRUE	no	no	FALSE	no	yes	TRUE	no	no	no	FALSE	no	no	yes
	GACCCGCGGGTGCTTTCCAGCTCTT	na-25-ORQKXZ8P4Z	yes	no	no	no	TRUE	no	no	FALSE	no	yes	TRUE	no	no	no	FALSE	no	no	yes
	TGGTATGTAAAGAAGTATGTAT	na-22-9L9OF0VWI	no	no	no	yes	TRUE	no	no	FALSE	no	no	FALSE	yes	no	no	TRUE	no	no	yes
	TGGTCCGATGGTAGTGGGTTATCAGAAC	yRF-28-9ML4S3RNHPR	no	no	no	no	FALSE	yes	no	TRUE	no	no	FALSE	no	no	no	FALSE	yes	yes	yes
	TGTAAACATACCCGACTGGAAGCT	na-24-9O0LKUN2EW	no	no	no	no	FALSE	no	no	FALSE	no	yes	TRUE	yes	no	no	TRUE	no	no	yes
	TGTAAACATCCCAGACTGGAAGCT	na-24-9O0MK2N2EW	no	no	no	no	FALSE	no	no	FALSE	no	yes	TRUE	yes	no	no	TRUE	no	no	yes
	TGTAGTGTTTCATACTTTATGG	na-22-9P9ZJ5ZQ4	no	no	no	no	FALSE	no	no	FALSE	no	yes	TRUE	yes	no	no	TRUE	no	no	yes
	TGTAGTGTTTCCTACCTTATGG	na-22-9P9Z35NQ4	no	no	no	no	FALSE	no	no	FALSE	no	yes	TRUE	yes	no	no	TRUE	no	no	yes
	TGTAGTGTTTCCTACTCTATGG	na-22-9P9Z35WQ4	no	no	no	no	FALSE	no	no	FALSE	no	yes	TRUE	yes	no	no	TRUE	no	no	yes
	TGTAGTGTTTCCTACTTTACGG	na-22-9P9Z35Z54	no	no	no	no	FALSE	no	no	FALSE	no	yes	TRUE	yes	no	no	TRUE	no	no	yes
	TGTCAGTTAGTCAAATACCCCAA	na-23-967P8BURDF	no	no	no	no	FALSE	no	no	FALSE	no	yes	TRUE	yes	no	no	TRUE	no	no	yes
	GCTCAGTGGAAAGGATGTGAATCTA	na-25-Q672D29UHX	yes	no	no	no	TRUE	no	no	FALSE	no	yes	TRUE	no	no	no	FALSE	no	no	no
	TGTCAGTTTGTCAAATAACCCAA	na-23-967Y8BU1DF	no	no	no	no	FALSE	no	no	FALSE	no	yes	TRUE	yes	no	no	TRUE	no	no	yes
	TGTCAGTTTGTCAAATACACC	na-21-967Y8BU5D	yes	no	no	no	TRUE	no	no	FALSE	no	yes	TRUE	yes	no	no	TRUE	no	no	yes
	TGTCAGTTTGTCAAATACACCA	na-22-967Y8BU52	yes	no	no	no	TRUE	no	no	FALSE	no	yes	TRUE	yes	no	no	TRUE	no	no	yes
	TGTCAGTTTGTCAAATACACCAA	na-23-967Y8BU5DF	yes	no	no	no	TRUE	no	no	FALSE	no	yes	TRUE	yes	no	no	TRUE	no	no	yes
	GCGGGCATAGCTTAGTGGTAAAGTT	na-25-QKJPNP9LDN	yes	no	no	no	TRUE	no	no	FALSE	no	yes	TRUE	no	no	no	FALSE	no	no	no
	TATTGCACTTGTCCCGGCCTGTTAT	na-25-VY2ZSR677Q	yes	no	no	no	TRUE	yes	no	TRUE	no	yes	TRUE	no	no	no	FALSE	no	no	no
	TATTGCACTTGTCCCGGCCTGTAGT	na-25-VY2ZSR67S3	no	no	no	no	FALSE	yes	no	TRUE	no	no	FALSE	no	no	no	FALSE	no	no	no
	TGTCAGTTTGTCAAATACCACAA	na-23-967Y8BU6DF	no	no	no	no	FALSE	no	no	FALSE	no	yes	TRUE	yes	no	no	TRUE	no	no	yes
	TATTGCACTTGTCCCGGCCTGTAAT	na-25-VY2ZSR67SE	yes	no	no	no	TRUE	yes	no	TRUE	no	no	FALSE	no	no	no	FALSE	no	no	no
	TGTCAGTTTGTCAAATACCCCAGA	na-24-967Y8BURFX	yes	yes	no	no	TRUE	no	no	FALSE	no	yes	TRUE	yes	no	no	TRUE	no	no	no
	TGTCAGTTTGTCAAATACCCCAGT	na-24-967Y8BURFZ	yes	no	no	no	TRUE	no	no	FALSE	no	no	FALSE	yes	no	no	TRUE	no	no	no
	TGTCAGTTTGTCAAATACCCCATA	na-24-967Y8BUR1B	yes	no	no	no	TRUE	no	no	FALSE	no	yes	TRUE	yes	no	no	TRUE	no	no	no
	TATTGCACTTGTCCCGGCCTGTATT	na-25-VY2ZSR67SN	yes	no	no	no	TRUE	yes	no	TRUE	no	no	FALSE	no	no	no	FALSE	no	no	no
	TGTCAGTTTGTCAAATACCCCATG	na-24-967Y8BUR10	yes	no	no	no	TRUE	no	no	FALSE	no	yes	TRUE	yes	no	no	TRUE	no	no	yes
	TGTCAGTTTGTCAAATACCCCTA	na-23-967Y8BURDO	yes	no	no	no	TRUE	no	no	FALSE	no	yes	TRUE	yes	no	no	TRUE	no	no	yes
	TCGAGGATATGAGATCGAGACGACA	na-25-W05Q5EL2LF	no	no	no	yes	TRUE	no	no	FALSE	no	no	FALSE	no	no	no	FALSE	no	no	no
	TGTCTGAGCGTCGCT	na-15-975HWI	yes	no	no	no	TRUE	no	no	FALSE	no	yes	TRUE	no	no	yes	TRUE	no	no	yes
	TGAGGTAGTAGGTTGTGTGGTTATT	na-25-XKVLRY98YN	no	no	no	no	FALSE	no	no	FALSE	yes	no	TRUE	no	no	no	FALSE	no	no	no
	TGAGGTAGTAGGTTGTGTGGTTTAT	na-25-XKVLRY98ZQ	yes	no	no	no	TRUE	no	no	FALSE	no	no	FALSE	no	no	no	FALSE	no	no	no
	TGCGAGAGTAGGACGTTGCCAGGTT	na-25-XU5L6HZ11N	yes	yes	no	no	TRUE	no	no	FALSE	no	yes	TRUE	no	no	no	FALSE	no	no	no
	TGTGGTAGTAGGTTGTGTGGT	na-21-98VLRY98E	no	no	no	yes	TRUE	no	no	FALSE	no	no	FALSE	yes	no	no	TRUE	no	no	yes
	TGTGGTAGTAGGTTGTGTGGTT	na-22-98VLRY98Q	no	no	no	yes	TRUE	no	no	FALSE	no	no	FALSE	yes	no	no	TRUE	no	no	yes
	TTAAGGATATGAGATCGAGACGACA	na-25-Y05Q5EL2LF	no	no	no	yes	TRUE	no	no	FALSE	no	no	FALSE	no	no	no	FALSE	no	no	no
	TTGAGGATACGAGATCGAGACGACA	na-25-Z0555EL2LF	no	no	no	yes	TRUE	no	no	FALSE	no	no	FALSE	no	no	no	FALSE	no	no	no
	TTAAAGTAATTCAGGATAGGTT	na-22-YBSE8KHKQ	no	no	no	no	FALSE	no	no	FALSE	no	yes	TRUE	yes	no	no	TRUE	no	no	yes
	TTGAGGATAAGAGATCGAGACGACA	na-25-Z05O5EL2LF	no	no	no	yes	TRUE	no	no	FALSE	no	no	FALSE	no	no	no	FALSE	no	no	no
	TTGAGGATATGAGGTCGAGACGACA	na-25-Z05Q53L2LF	no	no	yes	no	TRUE	no	no	FALSE	yes	no	TRUE	no	no	no	FALSE	no	no	no
	TTGAGGATATGAGACCGAGACGACA	na-25-Z05Q5DL2LF	no	no	no	yes	TRUE	no	no	FALSE	no	no	FALSE	no	no	no	FALSE	no	no	no
	TTGAGGATATGAGATCAAGACGACA	na-25-Z05Q5E22LF	no	no	no	yes	TRUE	no	no	FALSE	no	no	FALSE	no	no	no	FALSE	no	no	no
	TTGAGGATATGAGATAGAGACGACA	na-25-Z05Q5EF2LF	no	no	no	yes	TRUE	no	no	FALSE	no	no	FALSE	no	no	no	FALSE	no	no	no
	TTGAGGATATGAGATCGAGACAACA	na-25-Z05Q5EL22F	no	no	yes	yes	TRUE	no	no	FALSE	yes	no	TRUE	no	no	no	FALSE	no	no	no
	TTGAGGATATGAGATCGAGACGACA	na-25-Z05Q5EL2LF	no	no	yes	no	TRUE	no	no	FALSE	yes	no	TRUE	no	no	no	FALSE	no	no	no
	TTAGTGACGCGCATG	na-15-Y3OVP4	no	no	no	no	FALSE	no	no	FALSE	no	yes	TRUE	no	no	yes	TRUE	no	no	yes
	TTAGTGACGCGCATGAATGGATT	na-23-Y3OVP4D8DE	no	no	no	no	FALSE	no	no	FALSE	no	yes	TRUE	no	no	yes	TRUE	no	no	yes
	TTGAGGATATGAGATCGAGACGACG	na-25-Z05Q5EL2LH	no	no	yes	yes	TRUE	no	no	FALSE	yes	no	TRUE	no	no	no	FALSE	no	no	no
	TTCAAGAAATCCAGGATAGGCT	na-22-YOOEKKHK3	no	no	no	no	FALSE	no	no	FALSE	no	yes	TRUE	yes	no	no	TRUE	no	no	yes
	TTCAAGTAATCAAGGATAGGCT	na-22-YOSE2KHK3	no	no	no	no	FALSE	no	no	FALSE	no	yes	TRUE	yes	no	no	TRUE	no	no	yes
	TTCAAGTAATCCAGGATAGGCTAG	na-24-YOSEKKHKHH	yes	no	no	no	TRUE	no	no	FALSE	no	yes	TRUE	yes	no	no	TRUE	no	no	no
	TTCAAGTAATCCAGGATAGGCTAT	na-24-YOSEKKHKHI	yes	no	no	no	TRUE	no	no	FALSE	no	yes	TRUE	yes	no	no	TRUE	no	no	yes
	TTCAAGTAATCCAGGATAGGCTATT	na-25-YOSEKKHK4N	yes	no	no	no	TRUE	no	no	FALSE	no	no	FALSE	yes	no	no	TRUE	no	no	yes
	TTCAAGTAATCCAGGATAGGCTCT	na-24-YOSEKKHKH3	yes	no	no	no	TRUE	no	no	FALSE	no	no	FALSE	yes	no	no	TRUE	no	no	yes
	TTGAGGATATGAGATCGAGACGGCA	na-25-Z05Q5EL2MF	no	no	yes	no	TRUE	no	no	FALSE	yes	no	TRUE	no	no	no	FALSE	no	no	no
	TTCAAGTAATTAAGGATAGGTT	na-22-YOSEUKHKQ	no	no	no	no	FALSE	no	no	FALSE	no	yes	TRUE	yes	no	no	TRUE	no	no	yes
	TTGAGGATATGAGATCGAAACGACA	na-25-Z05Q5ELBLF	no	no	no	yes	TRUE	no	no	FALSE	no	no	FALSE	no	no	no	FALSE	no	no	no
	TTGAGGATATGAGATCGAGGCGACA	na-25-Z05Q5ELKLF	no	no	yes	no	TRUE	no	no	FALSE	yes	no	TRUE	no	no	no	FALSE	no	no	no
	TTGAGGATATGAGATCGGGACGACA	na-25-Z05Q5EM2LF	no	no	yes	no	TRUE	no	no	FALSE	yes	no	TRUE	no	no	no	FALSE	no	no	no
	TTGAGGATATGAGATTGAGACGACA	na-25-Z05Q5EX2LF	no	no	no	yes	TRUE	no	no	FALSE	no	no	FALSE	no	no	no	FALSE	no	no	no
	TTGAGGATATGGGATCGAGACGACA	na-25-Z05QREL2LF	no	no	yes	no	TRUE	no	no	FALSE	yes	no	TRUE	no	no	no	FALSE	no	no	no
	TTGAGGAAATGAGATCGAGACGACA	na-25-Z0OE5EL2LF	no	no	no	yes	TRUE	no	no	FALSE	no	no	FALSE	no	no	no	FALSE	no	no	no
	TTCTCACTACTGCACTTGACTAGTC	yRF-25-Y9E5X5ZDVM	yes	no	no	no	TRUE	no	no	FALSE	no	yes	TRUE	no	no	no	FALSE	yes	yes	yes
	TTCTCACTACTGCACTTGACTAGTCT	yRF-26-Y9E5X5ZDVME	yes	no	no	no	TRUE	no	no	FALSE	no	yes	TRUE	no	no	no	FALSE	yes	yes	yes
	TTCTCACTACTGCACTTGACTAGTCTT	yRF-27-Y9E5X5ZDVMQ	yes	no	no	no	TRUE	no	no	FALSE	no	yes	TRUE	no	no	no	FALSE	yes	yes	yes
	TTCTCCACTCCCACTGCTTCACTTGACTAGCCT	yRF-33-Y929KIQ9EYEPD3	yes	no	no	no	TRUE	no	no	FALSE	no	yes	TRUE	no	no	no	FALSE	yes	yes	yes
	TTCTCCACTCCCACTGCTTCACTTGACTAGCCTA	yRF-34-Y929KIQ9EYEP1O	yes	no	no	no	TRUE	no	no	FALSE	no	no	FALSE	no	no	no	FALSE	yes	yes	yes
	TTCTCCACTCCCACTGCTTCACTTGACTAGCCTT	yRF-34-Y929KIQ9EYEP1Q	yes	no	no	no	TRUE	no	no	FALSE	no	no	FALSE	no	no	no	FALSE	yes	yes	yes
	TTGAGGGTATGAGATCGAGACGACA	na-25-Z0RQ5EL2LF	no	no	yes	no	TRUE	no	no	FALSE	yes	no	TRUE	no	no	no	FALSE	no	no	no
	TTGGGGATATGAGATCGAGACGACA	na-25-ZK5Q5EL2LF	no	no	yes	no	TRUE	no	no	FALSE	yes	no	TRUE	no	no	no	FALSE	no	no	no
	TTTCCCCTTGGGGTTGTAGGACCAC	na-25-ZR3YRNSK05	yes	no	no	no	TRUE	no	no	FALSE	no	yes	TRUE	no	no	no	FALSE	no	no	no
	ACATAGCGACGTTGCTTTTTGATCCT	na-26-0LQD7VZZ5RE	no	no	no	no	FALSE	no	yes	TRUE	no	no	FALSE	no	no	no	FALSE	no	no	no
	GAGGAACACTAGTGGCGTAGGCGAGA	na-26-520I18MPQ0B	yes	no	no	no	TRUE	no	no	FALSE	no	yes	TRUE	no	no	no	FALSE	no	no	no
	GATTTCCCCTTGGGGTTGTAGGACCA	na-26-5ZK79KZL61B	yes	no	no	no	TRUE	no	no	FALSE	no	yes	TRUE	no	no	no	FALSE	no	no	no
	GTGTGAAAGTAGGTCATCGTCAGGCT	na-26-74B31MHWJJE	yes	no	no	no	TRUE	no	no	FALSE	no	yes	TRUE	no	no	no	FALSE	no	no	no
	GTTAAATCCTCTGTAGACGACTTAAA	na-26-7OH7NLOUNOB	no	no	no	no	FALSE	yes	no	TRUE	no	no	FALSE	no	no	no	FALSE	no	no	no
	AAGCCTACGCTCTGAATACATTAGCA	na-26-D1UVWUHFYJB	no	no	no	no	FALSE	no	yes	TRUE	no	no	FALSE	no	no	no	FALSE	no	no	no
	ATTTCCCCTTGGGGTTGTAGGACCAC	na-26-I9KZR39PO6D	yes	no	no	no	TRUE	no	no	FALSE	no	yes	TRUE	no	no	no	FALSE	no	no	no
	ATGCGAGAGTAGGACGTTGCCAGGTT	na-26-IHF31D7VJ3E	yes	yes	no	no	TRUE	no	no	FALSE	no	yes	TRUE	no	no	no	FALSE	no	no	no
	GACCCGCGGGCGCTCTCCAGTCCTTT	na-26-ORQKL98P8ZE	yes	no	no	no	TRUE	no	no	FALSE	no	yes	TRUE	no	no	no	FALSE	no	no	yes
	AAAAGTGCTGTTCGTGCAGGTAG	na-23-B0XYYWPK0H	no	no	no	no	FALSE	no	no	FALSE	yes	no	TRUE	yes	no	no	TRUE	no	no	yes
	AATTGCACTTGTCCCGGCCTGTT	na-23-DY2ZSR670E	no	no	no	no	FALSE	no	no	FALSE	yes	no	TRUE	yes	no	no	TRUE	no	no	yes
	ACAGTAGTCTGCGCATTGGTTA	na-22-0317QFZ3O	no	no	no	no	FALSE	no	no	FALSE	yes	no	TRUE	yes	no	no	TRUE	no	no	yes
	ACCCCCACTGCTAAATTTGACTGGCTTT	na-28-0R2Y4BZUNJ0Q	no	no	no	no	FALSE	no	no	FALSE	yes	no	TRUE	no	no	no	FALSE	no	yes	yes
	ACCTCCCGGGGCTACGCCTGTCTGAGCGTCGCT	na-33-093KQ5PYWUQMDW	no	no	no	no	FALSE	no	no	FALSE	yes	no	TRUE	no	no	yes	TRUE	no	no	yes
	ACCTGTACTGAGCTGCCCCG	na-20-0YUYFYKS	no	no	no	no	FALSE	no	no	FALSE	yes	no	TRUE	yes	no	no	TRUE	no	no	yes
	ACCTGTACTGAGCTGCCCCGA	na-21-0YUYFYKSB	no	no	no	no	FALSE	no	no	FALSE	yes	no	TRUE	yes	no	no	TRUE	no	no	yes
	ACCTGTACTGAGCTGCCCCGAG	na-22-0YUYFYKSH	no	no	yes	no	TRUE	no	no	FALSE	yes	no	TRUE	yes	no	no	TRUE	no	no	yes
	GACCCGCGGGTGCTTTCCAGCTCTTT	na-26-ORQKXZ8P4ZE	yes	no	no	no	TRUE	no	no	FALSE	no	yes	TRUE	no	no	no	FALSE	no	no	yes
	GCGGGCGTAGCTCAGGGGTAGAGCGC	na-26-QKMP4PRL5HD	yes	no	no	no	TRUE	no	no	FALSE	no	yes	TRUE	no	no	no	FALSE	no	no	no
	ACGGTAGTCTGCACATTGGTTA	na-22-E317PFZ3O	no	no	no	no	FALSE	no	no	FALSE	yes	no	TRUE	yes	no	no	TRUE	no	no	yes
	ACTCACACAGAAATCGCACCCGTC	na-24-E62PBMP1HD	no	no	no	no	FALSE	no	no	FALSE	yes	no	TRUE	yes	no	no	TRUE	no	no	yes
	AGAGGGGCAGAGAGCGAGACT	na-21-FK6PFJ5DE	no	no	yes	no	TRUE	no	no	FALSE	yes	no	TRUE	yes	no	no	TRUE	no	no	yes
	AGAGGGGCAGAGAGCGAGACTTT	na-23-FK6PFJ5D0Q	no	no	yes	no	TRUE	no	no	FALSE	yes	no	TRUE	yes	no	no	TRUE	no	no	yes
	AGAGGTAGGAGGTTGTATAGTT	na-22-FKV2RYVPQ	no	no	no	no	FALSE	no	no	FALSE	yes	no	TRUE	yes	no	no	TRUE	no	no	yes
	AGAGGTAGTAGGTTGTGTGG	na-20-FKVLRY98	no	no	yes	no	TRUE	no	no	FALSE	yes	no	TRUE	yes	no	no	TRUE	no	no	yes
	AGAGGTAGTAGGTTGTGTGGT	na-21-FKVLRY98E	no	no	yes	no	TRUE	no	no	FALSE	yes	no	TRUE	yes	no	no	TRUE	no	no	yes
	AGAGGTAGTAGGTTGTGTGGTT	na-22-FKVLRY98Q	no	no	yes	no	TRUE	no	no	FALSE	yes	no	TRUE	yes	no	no	TRUE	no	no	yes
	AGAGGTAGTAGGTTGTGTGGTTT	na-23-FKVLRY980Q	no	no	no	no	FALSE	no	no	FALSE	yes	no	TRUE	yes	no	no	TRUE	no	no	yes
	AGAGGTAGTAGTTTGTGCTG	na-20-FKVL7YXY	no	no	no	no	FALSE	no	no	FALSE	yes	no	TRUE	yes	no	no	TRUE	no	no	yes
	TTAAGTGACGATAGCCTAGGAGATAC	na-26-Y0XHHJ4KFLD	no	no	yes	no	TRUE	no	no	FALSE	yes	no	TRUE	no	no	no	FALSE	no	no	no
	TTCGGGAAGTCCAGGTGCTGTTAACT	na-26-Y8O3KKXYYDE	yes	no	no	no	TRUE	no	no	FALSE	no	yes	TRUE	no	no	no	FALSE	no	no	no
	GATTTCCCCTTGGGGTTGTAGGACCAC	na-27-5ZK79KZL611	yes	no	no	no	TRUE	no	no	FALSE	no	yes	TRUE	no	no	no	FALSE	no	no	no
	AGCAGAATTGTACAGGGCTATGA	na-23-FPDYUP6X0L	no	no	no	no	FALSE	no	no	FALSE	yes	no	TRUE	yes	no	no	TRUE	no	no	yes
	AGCAGCAATGTACAGGGCTATGA	na-23-FP24UP6X0L	no	no	no	no	FALSE	no	no	FALSE	yes	no	TRUE	yes	no	no	TRUE	no	no	yes
	AGCAGCACTGTACAGGGCTATGA	na-23-FP2YUP6X0L	no	no	no	no	FALSE	no	no	FALSE	yes	no	TRUE	yes	no	no	TRUE	no	no	yes
	AGCAGCATAGTACAGGGCTATGA	na-23-FPJPUP6X0L	no	no	no	no	FALSE	no	no	FALSE	yes	no	TRUE	yes	no	no	TRUE	no	no	yes
	AGCAGCATCGTACAGGGCTATGA	na-23-FPJSUP6X0L	no	no	no	no	FALSE	no	no	FALSE	yes	no	TRUE	yes	no	no	TRUE	no	no	yes
	AGCAGCATTGAACAGGGCTATGA	na-23-FPJYBP6X0L	no	no	no	no	FALSE	no	no	FALSE	yes	no	TRUE	yes	no	no	TRUE	no	no	yes
	AGCAGCATTGCACAGGGCTATGA	na-23-FPJY2P6X0L	no	no	no	no	FALSE	no	no	FALSE	yes	no	TRUE	yes	no	no	TRUE	no	no	yes
	AGCAGCATTGTACAGAGCTATGA	na-23-FPJYUPFX0L	no	no	no	no	FALSE	no	no	FALSE	yes	no	TRUE	yes	no	no	TRUE	no	no	yes
	AGCAGCATTGTACAGGGCCATGA	na-23-FPJYUP660L	no	no	no	no	FALSE	no	no	FALSE	yes	no	TRUE	yes	no	no	TRUE	no	no	yes
	AGCAGCATTGTACAGGGCTACGA	na-23-FPJYUP6XDL	no	no	no	no	FALSE	no	no	FALSE	yes	no	TRUE	yes	no	no	TRUE	no	no	yes
	AGCAGCATTGTACAGGGCTGTGA	na-23-FPJYUP6Y0L	no	no	no	no	FALSE	no	no	FALSE	yes	no	TRUE	yes	no	no	TRUE	no	no	yes
	AGCAGCATTGTACGGGGCTATGA	na-23-FPJYU86X0L	no	no	no	no	FALSE	no	no	FALSE	yes	no	TRUE	yes	no	no	TRUE	no	no	yes
	AGCAGCATTGTGCAGGGCTATGA	na-23-FPJYXP6X0L	no	no	no	no	FALSE	no	no	FALSE	yes	no	TRUE	yes	no	no	TRUE	no	no	yes
	AGCAGCGTTGTACAGGGCTATGA	na-23-FPMYUP6X0L	no	no	no	no	FALSE	no	no	FALSE	yes	no	TRUE	yes	no	no	TRUE	no	no	yes
	AGCGGCATTGTACAGGGCTATGA	na-23-F8JYUP6X0L	no	no	no	no	FALSE	no	no	FALSE	yes	no	TRUE	yes	no	no	TRUE	no	no	yes
	AGGAATGTAAAGAAGTATGTAT	na-22-1B9OF0VWI	no	no	yes	no	TRUE	no	no	FALSE	yes	no	TRUE	yes	no	no	TRUE	no	no	yes
	AGGAGTGTGACAATGGTGTTT	na-21-109U247NE	no	no	no	no	FALSE	no	no	FALSE	yes	no	TRUE	yes	no	no	TRUE	no	no	yes
	AGGAGTGTGACAATGGTGTTTG	na-22-109U247NP	no	no	no	no	FALSE	no	no	FALSE	yes	no	TRUE	yes	no	no	TRUE	no	no	yes
	GGATTTCCCCTTGGGGTTGTAGGACCA	na-27-6N8RZK7W1D2	yes	no	no	no	TRUE	no	no	FALSE	no	yes	TRUE	no	no	no	FALSE	no	no	no
	GTGGCGTGGACCTACCTCTCCTGGCAC	na-27-7J723549NJ1	no	no	no	no	FALSE	no	yes	TRUE	no	no	FALSE	no	no	no	FALSE	no	no	no
	AGTTGGTCCGAGTGTTGTGGGTTATTGT	yRF-28-1YSS1W987Q0N	no	no	no	no	FALSE	yes	no	TRUE	yes	no	TRUE	no	no	no	FALSE	yes	yes	yes
	ATCAAGTAATCCAGGATAGG	na-20-HOSEKKHK	no	no	yes	no	TRUE	no	no	FALSE	yes	no	TRUE	yes	no	no	TRUE	no	no	yes
	ATCACAGTGGCTAAGTTCTGC	na-21-H51840YYD	no	no	no	no	FALSE	no	no	FALSE	yes	no	TRUE	yes	no	no	TRUE	no	no	yes
	ATCTACGGCCATACCA	na-16-HXM1H1B	no	no	yes	no	TRUE	no	no	FALSE	yes	no	TRUE	no	no	yes	TRUE	no	no	yes
	TCCTGAGTAGCTCAGCGGCAGAGCGGG	na-27-8Y1P4PMF5H4	yes	yes	no	no	TRUE	no	no	FALSE	no	yes	TRUE	no	no	no	FALSE	no	no	no
	CAGAGTTCTACAGTCCGACGATCGATC	na-27-J0YXJMLHHU5	no	no	yes	no	TRUE	no	no	FALSE	yes	no	TRUE	no	no	no	FALSE	no	no	no
	CAAAGAGCTGTTCGTGCAGGTAG	na-23-20FYYWPK0H	no	no	yes	no	TRUE	no	no	FALSE	yes	no	TRUE	yes	no	no	TRUE	no	no	yes
	CAAAGCGCTGTTCGTGCAGGTAG	na-23-20LYYWPK0H	no	no	yes	no	TRUE	no	no	FALSE	yes	no	TRUE	yes	no	no	TRUE	no	no	yes
	CAAAGTACTGTTCGTGCAGGTAG	na-23-20UYYWPK0H	no	no	no	no	FALSE	no	no	FALSE	yes	no	TRUE	yes	no	no	TRUE	no	no	yes
	CAAAGTGATGTTCGTGCAGGTAG	na-23-20X4YWPK0H	no	no	no	no	FALSE	no	no	FALSE	yes	no	TRUE	yes	no	no	TRUE	no	no	yes
	CAAAGTGCAGTTCGTGCAGGTAG	na-23-20XPYWPK0H	no	no	no	no	FALSE	no	no	FALSE	yes	no	TRUE	yes	no	no	TRUE	no	no	yes
	CAAAGTGCCGTTCGTGCAGGTAG	na-23-20XSYWPK0H	no	no	yes	no	TRUE	no	no	FALSE	yes	no	TRUE	yes	no	no	TRUE	no	no	yes
	CAAAGTGCTATTCGTGCAGGTAG	na-23-20XXYWPK0H	no	no	no	no	FALSE	no	no	FALSE	yes	no	TRUE	yes	no	no	TRUE	no	no	yes
	CAAAGTGCTGATCGTGCAGGTAG	na-23-20XYHWPK0H	no	no	no	no	FALSE	no	no	FALSE	yes	no	TRUE	yes	no	no	TRUE	no	no	yes
	CAAAGTGCTGCTCGTGCAGGTAG	na-23-20XY4WPK0H	no	no	yes	no	TRUE	no	no	FALSE	yes	no	TRUE	yes	no	no	TRUE	no	no	yes
	CAAAGTGCTGTACGTGCAGGTAG	na-23-20XYUWPK0H	no	no	yes	no	TRUE	no	no	FALSE	yes	no	TRUE	yes	no	no	TRUE	no	no	yes
	CAAAGTGCTGTCCGTGCAGGTAG	na-23-20XY8WPK0H	no	no	yes	no	TRUE	no	no	FALSE	yes	no	TRUE	yes	no	no	TRUE	no	no	yes
	CAAAGTGCTGTTCATGCAGGTAG	na-23-20XYYQPK0H	no	no	yes	no	TRUE	no	no	FALSE	yes	no	TRUE	yes	no	no	TRUE	no	no	yes
	CAAAGTGCTGTTCGAGCAGGTAG	na-23-20XYYUPK0H	no	no	no	no	FALSE	no	no	FALSE	yes	no	TRUE	yes	no	no	TRUE	no	no	yes
	CAAAGTGCTGTTCGCGCAGGTAG	na-23-20XYYVPK0H	no	no	yes	no	TRUE	no	no	FALSE	yes	no	TRUE	yes	no	no	TRUE	no	no	yes
	CAAAGTGCTGTTCGTACAGGTAG	na-23-20XYYW0K0H	no	no	no	no	FALSE	no	no	FALSE	yes	no	TRUE	yes	no	no	TRUE	no	no	yes
	CAAAGTGCTGTTCGTGCAAGTAG	na-23-20XYYWP00H	no	no	no	no	FALSE	no	no	FALSE	yes	no	TRUE	yes	no	no	TRUE	no	no	yes
	CAAAGTGCTGTTCGTGCAGGCAG	na-23-20XYYWPKDH	no	no	yes	no	TRUE	no	no	FALSE	yes	no	TRUE	yes	no	no	TRUE	no	no	yes
	CAAAGTGCTGTTCGTGCGGGTAG	na-23-20XYYWQK0H	no	no	no	no	FALSE	no	no	FALSE	yes	no	TRUE	yes	no	no	TRUE	no	no	yes
	CAAAGTGCTGTTCGTGTAGGTAG	na-23-20XYYWSK0H	no	no	no	no	FALSE	no	no	FALSE	yes	no	TRUE	yes	no	no	TRUE	no	no	yes
	CAAAGTGTTGTTCGTGCAGGTAG	na-23-209YYWPK0H	no	no	no	no	FALSE	no	no	FALSE	yes	no	TRUE	yes	no	no	TRUE	no	no	yes
	CAACAGAATCCCAAAAGCAGCTG	na-23-2FOMKBFPDP	no	no	no	no	FALSE	no	no	FALSE	yes	no	TRUE	yes	no	no	TRUE	no	no	yes
	CAACGGAAACCCAAAAGCAGCTG	na-23-2HODKBFPDP	no	no	no	no	FALSE	no	no	FALSE	yes	no	TRUE	yes	no	no	TRUE	no	no	yes
	CAACGGAACCCCAAAAGCAGCTG	na-23-2HO1KBFPDP	no	no	no	no	FALSE	no	no	FALSE	yes	no	TRUE	yes	no	no	TRUE	no	no	yes
	CAACGGAATCACAAAAGCAGCTG	na-23-2HOM0BFPDP	no	no	no	no	FALSE	no	no	FALSE	yes	no	TRUE	yes	no	no	TRUE	no	no	yes
	CAACGGAATCCCAAAAGCAGCAG	na-23-2HOMKBFPDH	no	no	no	no	FALSE	no	no	FALSE	yes	no	TRUE	yes	no	no	TRUE	no	no	yes
	CAACGGAATCCCAAAAGCAGCCG	na-23-2HOMKBFPDK	no	no	no	no	FALSE	no	no	FALSE	yes	no	TRUE	yes	no	no	TRUE	no	no	yes
	CAACGGAATCCCAAAAGCGGCTG	na-23-2HOMKBF8DP	no	no	no	no	FALSE	no	no	FALSE	yes	no	TRUE	yes	no	no	TRUE	no	no	yes
	CAACGGAATCCCAAAGGCAGCTG	na-23-2HOMKB6PDP	no	no	no	no	FALSE	no	no	FALSE	yes	no	TRUE	yes	no	no	TRUE	no	no	yes
	CAACGGAATCCCAAAGGCAGCTGT	na-24-2HOMKB6PHN	no	no	no	no	FALSE	no	no	FALSE	yes	no	TRUE	yes	no	no	TRUE	no	no	yes
	CAACGGAATCCCAAGAGCAGCTG	na-23-2HOMK0FPDP	no	no	no	no	FALSE	no	no	FALSE	yes	no	TRUE	yes	no	no	TRUE	no	no	yes
	CAACGGAATCCCAGAAGCAGCTG	na-23-2HOMK2FPDP	no	no	no	no	FALSE	no	no	FALSE	yes	no	TRUE	yes	no	no	TRUE	no	no	yes
	CAACGGAATCCCGAAAGCAGCTG	na-23-2HOM3BFPDP	no	no	no	no	FALSE	no	no	FALSE	yes	no	TRUE	yes	no	no	TRUE	no	no	yes
	CAACGGAGTCCCAAAAGCAGCTG	na-23-2H5MKBFPDP	no	no	no	no	FALSE	no	no	FALSE	yes	no	TRUE	yes	no	no	TRUE	no	no	yes
	CAACGGGATCCCAAAAGCAGCTG	na-23-2H6MKBFPDP	no	no	no	no	FALSE	no	no	FALSE	yes	no	TRUE	yes	no	no	TRUE	no	no	yes
	CAAGGTGCTGTTCGTGCAGGTAG	na-23-2KXYYWPK0H	no	no	yes	no	TRUE	no	no	FALSE	yes	no	TRUE	yes	no	no	TRUE	no	no	yes
	CAATGCACTTGTCTCGGTCTGA	na-22-242ZS9R7L	no	no	no	no	FALSE	no	no	FALSE	yes	no	TRUE	yes	no	no	TRUE	no	no	yes
	CACTGCACTTGTCTCGGTCTGA	na-22-2Y2ZS9R7L	no	no	yes	no	TRUE	no	no	FALSE	yes	no	TRUE	yes	no	no	TRUE	no	no	yes
	CAGAGTGCTGTTCGTGCAGGTAG	na-23-J0XYYWPK0H	no	no	yes	no	TRUE	no	no	FALSE	yes	no	TRUE	yes	no	no	TRUE	no	no	yes
	CAGGCCTACGCTCTGAATATATTAGCA	na-27-JJ4H4YDQIP2	no	no	no	no	FALSE	no	yes	TRUE	no	no	FALSE	no	no	no	FALSE	no	no	no
	CATGCGAGAGTAGGACGTTGCCAGGTT	na-27-JV50V2MYKKQ	yes	no	no	no	TRUE	no	no	FALSE	no	yes	TRUE	no	no	no	FALSE	no	no	no
	CCCCCCACAGCTAAATTTGACTGGCTA	na-27-KR2P4BZUNJO	no	no	no	no	FALSE	no	no	FALSE	yes	no	TRUE	no	no	no	FALSE	no	no	yes
	CCCCCCACTGCTAAATTAGACTGGCTA	na-27-KR2Y4BY2NJO	no	no	no	no	FALSE	no	no	FALSE	yes	no	TRUE	no	no	no	FALSE	no	no	yes
	CCCCCCACTGCTAAATTTGGCTGGCTA	na-27-KR2Y4BZ8NJO	no	no	no	no	FALSE	no	no	FALSE	yes	no	TRUE	no	no	no	FALSE	no	no	yes
	CAGCAGCACGTAAATATTGGCG	na-22-JFPHUEI8K	no	no	no	no	FALSE	no	no	FALSE	yes	no	TRUE	yes	no	no	TRUE	no	no	yes
	CAGCGGAATCCCAAAAGCAGCTG	na-23-JHOMKBFPDP	no	no	no	no	FALSE	no	no	FALSE	yes	no	TRUE	yes	no	no	TRUE	no	no	yes
	CATACCGTGAGTAATAATGCG	na-21-J5MUSEDV0	no	no	no	no	FALSE	no	no	FALSE	yes	no	TRUE	yes	no	no	TRUE	no	no	yes
	CATAGCACTTGTCTCGGTCTGA	na-22-JP2ZS9R7L	no	no	yes	no	TRUE	no	no	FALSE	yes	no	TRUE	yes	no	no	TRUE	no	no	yes
	CATCGCACTTGTCTCGGTCTGA	na-22-JS2ZS9R7L	no	no	no	no	FALSE	no	no	FALSE	yes	no	TRUE	yes	no	no	TRUE	no	no	yes
	CATTGCACCTGTCTCGGTCTGA	na-22-JY27S9R7L	no	no	yes	no	TRUE	no	no	FALSE	yes	no	TRUE	yes	no	no	TRUE	no	no	yes
	CATTGCACTAGTCTCGGTCTGA	na-22-JY2XS9R7L	no	no	no	no	FALSE	no	no	FALSE	yes	no	TRUE	yes	no	no	TRUE	no	no	yes
	CATTGCACTCGTCTCGGTCTGA	na-22-JY29S9R7L	no	no	yes	no	TRUE	no	no	FALSE	yes	no	TRUE	yes	no	no	TRUE	no	no	yes
	CATTGCACTTGCCTCGGTCTGA	na-22-JY2ZP9R7L	no	no	no	no	FALSE	no	no	FALSE	yes	no	TRUE	yes	no	no	TRUE	no	no	yes
	CATTGCACTTGTCCCGGCCTGT	na-22-JY2ZSR67N	no	no	yes	no	TRUE	no	no	FALSE	yes	no	TRUE	yes	no	no	TRUE	no	no	yes
	CATTGCACTTGTCCCGGTCTGA	na-22-JY2ZSRR7L	no	no	yes	no	TRUE	no	no	FALSE	yes	no	TRUE	yes	no	no	TRUE	no	no	yes
	CATTGCACTTGTCTCAGTCTGA	na-22-JY2ZS917L	no	no	no	no	FALSE	no	no	FALSE	yes	no	TRUE	yes	no	no	TRUE	no	no	yes
	CATTGCACTTGTCTCGGCCTGA	na-22-JY2ZS967L	no	no	no	no	FALSE	no	no	FALSE	yes	no	TRUE	yes	no	no	TRUE	no	no	yes
	CATTGCACTTGTCTCGGTCCGA	na-22-JY2ZS9RRL	no	no	yes	no	TRUE	no	no	FALSE	yes	no	TRUE	yes	no	no	TRUE	no	no	yes
	CATTGCGCTTGTCTCGGTCTGA	na-22-JYLZS9R7L	no	no	yes	no	TRUE	no	no	FALSE	yes	no	TRUE	yes	no	no	TRUE	no	no	yes
	CCCCACTGCTAAATTTGACTGGCTT	yRF-25-K6NIBNXI6Z	yes	no	no	no	TRUE	no	no	FALSE	yes	no	TRUE	no	no	no	FALSE	yes	yes	yes
	CCCCACTGCTAAATTTGACTGGCTTT	yRF-26-K6NIBNXI6ZE	yes	no	no	no	TRUE	no	no	FALSE	yes	no	TRUE	no	no	no	FALSE	yes	yes	yes
	CCCCCACTGCTAAATTTGACTGGCCT	na-26-KREVUEZD91E	no	no	no	no	FALSE	no	no	FALSE	yes	no	TRUE	no	no	no	FALSE	no	yes	yes
	CCCCCACTGCTAAATTTGACTGGCTC	na-26-KREVUEZD9ID	no	no	no	no	FALSE	yes	no	TRUE	yes	no	TRUE	no	no	no	FALSE	no	yes	yes
	CCCCCACTGCTAAATTTGGCTGGCTT	na-26-KREVUEZJ9IE	no	no	no	no	FALSE	no	no	FALSE	yes	no	TRUE	no	no	no	FALSE	no	yes	yes
	CCCCCCCCTGCTAAATTTGACTGGCTA	na-27-KRKY4BZUNJO	no	no	no	no	FALSE	no	no	FALSE	yes	no	TRUE	no	no	no	FALSE	no	no	yes
	CCCCCCACAGCTAAATTTGACTGGCTT	na-27-KR2P4BZUNJQ	no	no	no	no	FALSE	no	no	FALSE	yes	no	TRUE	no	no	no	FALSE	no	yes	yes
	CCCCCCACAGCTAAATTTGACTGGCTTT	na-28-KR2P4BZUNJ0Q	no	no	no	no	FALSE	no	no	FALSE	yes	no	TRUE	no	no	no	FALSE	no	yes	yes
	CCCCCCACCGCTAAATTTGACTGGCTT	na-27-KR2S4BZUNJQ	no	no	no	no	FALSE	no	no	FALSE	yes	no	TRUE	no	no	no	FALSE	no	yes	yes
	CCCCCCACCGCTAAATTTGACTGGCTTT	na-28-KR2S4BZUNJ0Q	no	no	no	no	FALSE	no	no	FALSE	yes	no	TRUE	no	no	no	FALSE	no	yes	yes
	CCCCCCACTACTAAATTTGACTGGCTT	na-27-KR2X4BZUNJQ	no	no	no	no	FALSE	no	no	FALSE	yes	no	TRUE	no	no	no	FALSE	no	yes	yes
	CCCCCCACTGCAAAATTTGACTGGCTT	na-27-KR2Y2BZUNJQ	no	no	no	no	FALSE	no	no	FALSE	yes	no	TRUE	no	no	no	FALSE	no	yes	yes
	CCCCCCACTGCCAAATTTGACTGGCTT	na-27-KR2YKBZUNJQ	no	no	no	no	FALSE	no	no	FALSE	yes	no	TRUE	no	no	no	FALSE	no	yes	yes
	CCCCCCACTGCTAAACTTGACTGGCTT	na-27-KR2Y4BNUNJQ	no	no	no	no	FALSE	no	no	FALSE	yes	no	TRUE	no	no	no	FALSE	no	yes	yes
	CCCCCCACTGCTAAATCTGACTGGCTT	na-27-KR2Y4BWUNJQ	no	no	no	no	FALSE	no	no	FALSE	yes	no	TRUE	no	no	no	FALSE	no	yes	yes
	CCCCCCACTGCTAAATGTGACTGGCTT	na-27-KR2Y4B9UNJQ	yes	no	no	no	TRUE	no	no	FALSE	yes	no	TRUE	no	no	no	FALSE	no	yes	yes
	CCCCCCGCTGCTAAATTTGACTGGCTA	na-27-KRLY4BZUNJO	no	no	no	no	FALSE	no	no	FALSE	yes	no	TRUE	no	no	no	FALSE	no	no	yes
	CCCCCCACTGCTAAATTAGACTGGCTT	na-27-KR2Y4BY2NJQ	no	no	no	no	FALSE	no	no	FALSE	yes	no	TRUE	no	no	no	FALSE	no	yes	yes
	CCCCCCACTGCTAAATTAGACTGGCTTT	na-28-KR2Y4BY2NJ0Q	no	no	no	no	FALSE	no	no	FALSE	yes	no	TRUE	no	no	no	FALSE	no	yes	yes
	CCCCCCACTGCTAAATTCGACTGGCTT	na-27-KR2Y4BYUNJQ	no	no	no	no	FALSE	no	no	FALSE	yes	no	TRUE	no	no	no	FALSE	no	yes	yes
	CCCCCCACTGCTAAATTTAACTGGCTT	na-27-KR2Y4BZONJQ	no	no	no	no	FALSE	no	no	FALSE	yes	no	TRUE	no	no	no	FALSE	no	yes	yes
	CCCCCCACTGCTAAATTTGACAGGCTT	na-27-KR2Y4BZUJJQ	no	no	no	no	FALSE	no	no	FALSE	yes	no	TRUE	no	no	no	FALSE	no	yes	yes
	CCCCCCACTGCTAAATTTGACCGGCTT	na-27-KR2Y4BZU3JQ	no	no	no	no	FALSE	no	no	FALSE	yes	no	TRUE	no	no	no	FALSE	no	yes	yes
	CCCCCCACTGCTAAATTTGACCGGCTTT	na-28-KR2Y4BZU3J0Q	no	no	no	no	FALSE	no	no	FALSE	yes	no	TRUE	no	no	no	FALSE	no	yes	yes
	CCCCCCACTGCTAAATTTGACGGGCTT	na-27-KR2Y4BZUMJQ	yes	no	no	no	TRUE	no	no	FALSE	yes	no	TRUE	no	no	no	FALSE	no	yes	yes
	CCCCCCACTGCTAAATTTGACTAGCTT	yRF-27-KR2Y4BZU4JQ	no	no	no	no	FALSE	no	no	FALSE	yes	no	TRUE	no	no	no	FALSE	yes	yes	yes
	CCCCCCACTGCTAAATTTGACTGACTT	na-27-KR2Y4BZUNDQ	no	no	no	no	FALSE	no	no	FALSE	yes	no	TRUE	no	no	no	FALSE	no	yes	yes
	CCCCCCACTGCTAAATTTGACTGGCCT	na-27-KR2Y4BZUNJ3	no	no	no	no	FALSE	no	no	FALSE	yes	no	TRUE	no	no	no	FALSE	no	yes	yes
	CCCCCCACTGCTAAATTTGACTGGCCTT	na-28-KR2Y4BZUNJDQ	no	no	no	no	FALSE	no	no	FALSE	yes	no	TRUE	no	no	no	FALSE	no	yes	yes
	CCCCCCACTGCTAAATTTGACTGGCTC	na-27-KR2Y4BZUNJ5	no	no	no	no	FALSE	yes	no	TRUE	yes	no	TRUE	no	no	no	FALSE	no	yes	yes
	CCCCCCACTGCTAAATTTGACTGTCTT	na-27-KR2Y4BZUNMQ	yes	no	no	no	TRUE	no	no	FALSE	yes	no	TRUE	no	no	no	FALSE	no	yes	yes
	CCCCCCACTGCTAAATTTGATTGGCTT	na-27-KR2Y4BZUZJQ	no	no	no	no	FALSE	no	no	FALSE	yes	no	TRUE	no	no	no	FALSE	no	yes	yes
	CGGTATACCGAAGCTCTAGGTGCGGCA	na-27-MLUSDI4KX82	yes	no	no	no	TRUE	no	no	FALSE	no	yes	TRUE	no	no	no	FALSE	no	no	no
	CCCCCCACTGCTAAATTTGGCTGGCTT	na-27-KR2Y4BZ8NJQ	no	no	no	no	FALSE	no	no	FALSE	yes	no	TRUE	no	no	no	FALSE	no	yes	yes
	CCCCCCACTGCTAAATTTGGCTGGCTTT	na-28-KR2Y4BZ8NJ0Q	no	no	no	no	FALSE	no	no	FALSE	yes	no	TRUE	no	no	no	FALSE	no	yes	yes
	CCCCCCACTGCTAAATTTGTCTGGCTT	na-27-KR2Y4BZWNJQ	no	no	no	no	FALSE	no	no	FALSE	yes	no	TRUE	no	no	no	FALSE	no	yes	yes
	CCCCCCACTGCTAAGTTTGACTGGCTT	na-27-KR2Y40ZUNJQ	no	no	no	no	FALSE	no	no	FALSE	yes	no	TRUE	no	no	no	FALSE	no	yes	yes
	CCCCCCACTGCTAATTTGACTGGCTT	na-26-KR2Y4EZD9IE	no	no	no	no	FALSE	no	no	FALSE	yes	no	TRUE	no	no	no	FALSE	no	yes	no
	CCCCCCACTGCTAGATTTGACTGGCTT	na-27-KR2Y42ZUNJQ	no	no	no	no	FALSE	no	no	FALSE	yes	no	TRUE	no	no	no	FALSE	no	yes	yes
	CCCCCCACTGCTGAATTTGACTGGCTT	na-27-KR2YNBZUNJQ	no	no	no	no	FALSE	no	no	FALSE	yes	no	TRUE	no	no	no	FALSE	no	yes	yes
	CCCCCCACTGTTAAATTTGACTGGCTT	na-27-KR2YYBZUNJQ	no	no	no	no	FALSE	no	no	FALSE	yes	no	TRUE	no	no	no	FALSE	no	yes	yes
	CCCCCCACTTCTAAATTTGACTGGCTT	na-27-KR2Z4BZUNJQ	no	no	no	no	FALSE	no	no	FALSE	yes	no	TRUE	no	no	no	FALSE	no	yes	yes
	CCCCCCATTGCTAAATTTGACTGGCTT	yRF-27-KRJY4BZUNJQ	no	no	no	no	FALSE	no	no	FALSE	yes	no	TRUE	no	no	no	FALSE	yes	yes	yes
	CCCCCCCACTGCTAAATTTGACTGGCT	na-27-KRKIQOIYE83	no	no	no	no	FALSE	no	no	FALSE	yes	no	TRUE	no	no	no	FALSE	no	yes	yes
	CGTAATGCGAATTGCAGAACTCCGTGA	na-27-MOXUIVFD8WL	no	no	no	no	FALSE	no	yes	TRUE	no	no	FALSE	no	no	no	FALSE	no	no	no
	CCCCCCCACTGCTAAATTTGACTGGCTT	na-28-KRKIQOIYE8DQ	no	no	no	no	FALSE	no	no	FALSE	yes	no	TRUE	no	no	no	FALSE	no	yes	yes
	CCCCCCCACTGCTAAATTTGACTGGCTTA	na-29-KRKIQOIYE8HO	no	no	no	no	FALSE	no	no	FALSE	yes	no	TRUE	no	no	no	FALSE	no	yes	yes
	CCCCCCCACTGCTAAATTTGACTGGCTTT	na-29-KRKIQOIYE8HQ	yes	no	no	no	TRUE	no	no	FALSE	yes	no	TRUE	no	no	no	FALSE	no	yes	yes
	CCCCCCCACTGCTAAATTTGACTGGTTT	na-28-KRKIQOIYE80Q	no	no	no	no	FALSE	no	no	FALSE	yes	no	TRUE	no	no	no	FALSE	no	yes	yes
	CGTGTGAAAGTAGGTCATCGTCAGGCT	na-27-MWO0V3JS8K3	no	no	no	no	FALSE	no	no	FALSE	no	yes	TRUE	no	no	no	FALSE	no	no	no
	GACCCGCGGGCGCTCTCCAGTCCTTTT	na-27-ORQKL98P8ZQ	yes	no	no	no	TRUE	no	no	FALSE	no	yes	TRUE	no	no	no	FALSE	no	no	yes
	CCCCCCGCTGCTAAATTTGACTGGCTT	na-27-KRLY4BZUNJQ	no	no	no	no	FALSE	no	no	FALSE	yes	no	TRUE	no	no	no	FALSE	no	yes	yes
	CCCCCCGCTGCTAAATTTGACTGGCTTT	na-28-KRLY4BZUNJ0Q	no	no	no	no	FALSE	no	no	FALSE	yes	no	TRUE	no	no	no	FALSE	no	yes	yes
	CCCCCCTCTGCTAAATTTGACTGGCTT	na-27-KR4Y4BZUNJQ	no	no	no	no	FALSE	no	no	FALSE	yes	no	TRUE	no	no	no	FALSE	no	yes	yes
	CCCCCGCTGCTAAATTTGACTGGCTT	na-26-KRQVUEZD9IE	no	no	no	no	FALSE	no	no	FALSE	yes	no	TRUE	no	no	no	FALSE	no	yes	yes
	CCCCCTACTGCTAAATTTGACTGGCTT	yRF-27-KRUY4BZUNJQ	no	no	no	no	FALSE	no	no	FALSE	yes	no	TRUE	no	no	no	FALSE	yes	yes	yes
	CCCCTCACTGCTAAATTTGACTGGCTT	yRF-27-K72Y4BZUNJQ	no	no	no	no	FALSE	no	no	FALSE	yes	no	TRUE	no	no	no	FALSE	yes	yes	yes
	CCCTCCACTGCTAAATTTGACTGGCTT	yRF-27-K92Y4BZUNJQ	no	no	no	no	FALSE	no	no	FALSE	yes	no	TRUE	no	no	no	FALSE	yes	yes	yes
	CCCTGTACTGAGCTGCCCCGA	na-21-KYUYFYKSB	no	no	yes	no	TRUE	no	no	FALSE	yes	no	TRUE	yes	no	no	TRUE	no	no	yes
	CCCTGTACTGAGCTGCCCCGAG	na-22-KYUYFYKSH	no	no	yes	no	TRUE	no	no	FALSE	yes	no	TRUE	yes	no	no	TRUE	no	no	yes
	GACCCGCGGGTGCTTTCCAGCTCTTTT	na-27-ORQKXZ8P4ZQ	yes	no	no	no	TRUE	no	no	FALSE	no	yes	TRUE	no	no	no	FALSE	no	no	yes
	GACGTTGATAGGCTGGGTGTGGAAGCG	na-27-OWXL6YRW60K	no	no	no	no	FALSE	no	yes	TRUE	no	no	FALSE	no	no	no	FALSE	no	no	no
	CCGTACCGTGAGTAATAATGCG	na-22-3L341OU4K	no	no	no	no	FALSE	no	no	FALSE	yes	no	TRUE	yes	no	no	TRUE	no	no	yes
	CCTCCCACTGCTAAATTTGACTGGCTT	na-27-3R2Y4BZUNJQ	no	no	no	no	FALSE	no	no	FALSE	yes	no	TRUE	no	no	no	FALSE	no	yes	yes
	CGAAGTGCTGTTCGTGCAGGTAG	na-23-L0XYYWPK0H	no	no	yes	no	TRUE	no	no	FALSE	yes	no	TRUE	yes	no	no	TRUE	no	no	yes
	CGACGGAATCCCAAAAGCAGCTG	na-23-LHOMKBFPDP	no	no	no	no	FALSE	no	no	FALSE	yes	no	TRUE	yes	no	no	TRUE	no	no	yes
	CGAGAACTGAATTCCATGGGTT	na-22-L2EUIRIKQ	no	no	no	no	FALSE	no	no	FALSE	yes	no	TRUE	yes	no	no	TRUE	no	no	yes
	GCGGGCGTAGCTCAGGGGTAGAGCGCA	na-27-QKMP4PRL5H2	yes	yes	no	no	TRUE	no	no	FALSE	no	yes	TRUE	no	no	no	FALSE	no	no	no
	GCGGGTGATGCGAACTGGAGTCTGAGC	na-27-QKX4LD90WUM	yes	no	no	no	TRUE	no	no	FALSE	no	no	FALSE	no	no	no	FALSE	no	no	yes
	CGAGGGGCAGAGAGCGAGACT	na-21-LK6PFJ5DE	no	no	yes	yes	TRUE	no	no	FALSE	yes	no	TRUE	yes	no	no	TRUE	no	no	yes
	CGAGGGGCAGAGAGCGAGACTTT	na-23-LK6PFJ5D0Q	no	no	yes	no	TRUE	no	no	FALSE	yes	no	TRUE	yes	no	no	TRUE	no	no	yes
	CGAGGTAGTAGATTGTATAGT	na-21-LKVL5YVPE	no	no	yes	no	TRUE	no	no	FALSE	yes	no	TRUE	yes	no	no	TRUE	no	no	yes
	CGAGGTAGTAGATTGTATAGTT	na-22-LKVL5YVPQ	no	no	yes	no	TRUE	no	no	FALSE	yes	no	TRUE	yes	no	no	TRUE	no	no	yes
	CGAGGTAGTAGGTTGTATAG	na-20-LKVLRYVP	no	no	yes	no	TRUE	no	no	FALSE	yes	no	TRUE	yes	no	no	TRUE	no	no	yes
	CGAGGTAGTAGGTTGTATAGT	na-21-LKVLRYVPE	no	no	yes	no	TRUE	no	no	FALSE	yes	no	TRUE	yes	no	no	TRUE	no	no	yes
	CGAGGTAGTAGGTTGTATAGTT	na-22-LKVLRYVPQ	no	no	yes	no	TRUE	no	no	FALSE	yes	no	TRUE	yes	no	no	TRUE	no	no	yes
	CGAGGTAGTAGGTTGTGTGG	na-20-LKVLRY98	no	no	yes	no	TRUE	no	no	FALSE	yes	no	TRUE	yes	no	no	TRUE	no	no	yes
	CGAGGTAGTAGGTTGTGTGGT	na-21-LKVLRY98E	no	no	yes	no	TRUE	no	no	FALSE	yes	no	TRUE	yes	no	no	TRUE	no	no	yes
	CGAGGTAGTAGGTTGTGTGGTT	na-22-LKVLRY98Q	no	no	yes	no	TRUE	no	no	FALSE	yes	no	TRUE	yes	no	no	TRUE	no	no	yes
	CGAGGTAGTAGGTTGTGTGGTTT	na-23-LKVLRY980Q	no	no	yes	no	TRUE	no	no	FALSE	yes	no	TRUE	yes	no	no	TRUE	no	no	yes
	CGAGGTAGTAGTTTGTGCTGT	na-21-LKVL7YXYE	no	no	yes	no	TRUE	no	no	FALSE	yes	no	TRUE	yes	no	no	TRUE	no	no	yes
	CGAGGTAGTAGTTTGTGCTGTT	na-22-LKVL7YXYQ	no	no	yes	no	TRUE	no	no	FALSE	yes	no	TRUE	yes	no	no	TRUE	no	no	yes
	CGGAGTGTGACAATGGTGTTT	na-21-M09U247NE	no	no	yes	no	TRUE	no	no	FALSE	yes	no	TRUE	yes	no	no	TRUE	no	no	yes
	AGGGCGGTAGCTCAATTGGTAGAGTAGC	na-28-1JRP4OZ3F39	yes	no	no	no	TRUE	no	no	FALSE	no	yes	TRUE	no	no	no	FALSE	no	no	no
	CCGTGTGAAAGTAGGTCATCGTCAGGCT	na-28-34XBSK8MSPDW	no	no	no	no	FALSE	no	no	FALSE	no	yes	TRUE	no	no	no	FALSE	no	no	no
	CGTAAACATCCCCGACTGGAAGCT	na-24-MO0MKUN2EW	no	no	no	no	FALSE	no	no	FALSE	yes	no	TRUE	yes	no	no	TRUE	no	no	yes
	CGTACCATGAGTAATAATGCG	na-21-M5JUSEDV0	no	no	no	no	FALSE	no	no	FALSE	yes	no	TRUE	yes	no	no	TRUE	no	no	yes
	CGTACCGCGAGTAATAATGCG	na-21-M5LUSEDV0	no	no	no	no	FALSE	no	no	FALSE	yes	no	TRUE	yes	no	no	TRUE	no	no	yes
	CGTACCGTGAGAAATAATGCG	na-21-M5MUOEDV0	no	no	no	no	FALSE	no	no	FALSE	yes	yes	TRUE	yes	no	no	TRUE	no	no	yes
	CGTACCGTGAGCAATAATGCG	na-21-M5MUPEDV0	no	no	no	no	FALSE	no	no	FALSE	yes	no	TRUE	yes	no	no	TRUE	no	no	yes
	CGTACCGTGAGTAACAATGCG	na-21-M5MUSDDV0	no	no	no	no	FALSE	no	no	FALSE	yes	no	TRUE	yes	no	no	TRUE	no	no	yes
	CGTACCGTGAGTAATAACGCG	na-21-M5MUSEBV0	no	no	no	no	FALSE	no	no	FALSE	yes	no	TRUE	yes	no	no	TRUE	no	no	yes
	CGTACCGTGAGTAATAATGTG	na-21-M5MUSEDW0	no	no	no	no	FALSE	no	no	FALSE	yes	no	TRUE	yes	no	no	TRUE	no	no	yes
	CGTACCGTGAGTAATAGTGCG	na-21-M5MUSE1V0	no	no	no	no	FALSE	no	no	FALSE	yes	no	TRUE	yes	no	no	TRUE	no	no	yes
	CGTACCGTGAGTAATGATGCG	na-21-M5MUSE5V0	no	no	no	no	FALSE	no	no	FALSE	yes	no	TRUE	yes	no	no	TRUE	no	no	yes
	CGTACCGTGAGTGATAATGCG	na-21-M5MU7EDV0	no	no	no	no	FALSE	no	no	FALSE	yes	no	TRUE	yes	no	no	TRUE	no	no	yes
	CGTACCGTGGGTAATAATGCG	na-21-M5M8SEDV0	no	no	no	no	FALSE	no	no	FALSE	yes	no	TRUE	yes	no	no	TRUE	no	no	yes
	CGTACTGTGAGTAATAATGCG	na-21-M59USEDV0	no	no	no	no	FALSE	no	no	FALSE	yes	no	TRUE	yes	no	no	TRUE	no	no	yes
	CGTCAGTTTGTCAAATACCCCA	na-22-M67Y8BUR2	no	no	no	no	FALSE	no	no	FALSE	yes	no	TRUE	yes	no	no	TRUE	no	no	yes
	CGTGCCGTGAGTAATAATGCG	na-21-MVMUSEDV0	no	no	no	no	FALSE	no	no	FALSE	yes	no	TRUE	yes	no	no	TRUE	no	no	yes
	CGTTGCACTTGTCTCGGTCTGA	na-22-MY2ZS9R7L	no	no	yes	no	TRUE	no	no	FALSE	yes	no	TRUE	yes	no	no	TRUE	no	no	yes
	GGATTTCCCCTTGGGGTTGTAGGACCAC	na-28-6N8RZK7W1DD1	yes	no	no	no	TRUE	no	no	FALSE	no	yes	TRUE	no	no	no	FALSE	no	no	no
	CTAGACCGAAGCTCCTTGAGG	na-21-423BQRZ00	no	no	yes	no	TRUE	no	no	FALSE	yes	no	TRUE	yes	no	no	TRUE	no	no	yes
	CTAGACTGAAGCCCCTTGAGG	na-21-42NBPRZ00	no	no	no	no	FALSE	no	no	FALSE	yes	no	TRUE	yes	no	no	TRUE	no	no	yes
	CTAGACTGAGGCTCCTTGAGG	na-21-42N0QRZ00	no	no	no	no	FALSE	no	no	FALSE	yes	no	TRUE	yes	no	no	TRUE	no	no	yes
	CTAGACTGGAGCTCCTTGAGG	na-21-42N2QRZ00	no	no	no	no	FALSE	no	no	FALSE	yes	no	TRUE	yes	no	no	TRUE	no	no	yes
	CTAGGCTGAAGCTCCTTGAGG	na-21-4KNBQRZ00	no	no	no	no	FALSE	no	no	FALSE	yes	no	TRUE	yes	no	no	TRUE	no	no	yes
	CTCCCCACTGCTAAATTTGACTGGCTT	na-27-4R2Y4BZUNJQ	yes	no	no	no	TRUE	no	no	FALSE	yes	no	TRUE	no	no	no	FALSE	no	yes	yes
	CTCTACGGCCATACCA	na-16-4XM1H1B	no	no	yes	no	TRUE	no	no	FALSE	yes	no	TRUE	no	no	yes	TRUE	no	no	yes
	GGCTTGGTCTAGGGGTATGATTCTCGGT	na-28-6ZR71KVUY9DZ	no	no	no	no	FALSE	yes	no	TRUE	no	no	FALSE	no	no	no	FALSE	no	no	no
	CTGGACTGAAGCTCCTTGAGG	na-21-N2NBQRZ00	no	no	no	no	FALSE	no	no	FALSE	yes	no	TRUE	yes	no	no	TRUE	no	no	yes
	CTTCTCACTACTGCACTTGACTAGTCT	yRF-27-N72XNFNU433	yes	no	no	no	TRUE	no	no	FALSE	yes	yes	TRUE	no	no	no	FALSE	yes	yes	yes
	CTTCTCACTACTGCACTTGACTAGTCTA	yRF-28-N72XNFNU43DO	yes	no	no	no	TRUE	no	no	FALSE	yes	no	TRUE	no	no	no	FALSE	yes	yes	yes
	GTGCATGCACTCTGGGGTTGTGGGACAG	na-28-7FX5W8RY92DH	no	no	no	no	FALSE	no	no	FALSE	no	yes	TRUE	no	no	no	FALSE	no	no	no
	GACTACGGCCATACCA	na-16-OXM1H1B	no	no	yes	no	TRUE	no	no	FALSE	yes	no	TRUE	no	no	yes	TRUE	no	no	yes
	CCATGCGAGAGTAGGACGTTGCCAGGTT	na-28-K4L2SKENPP0E	yes	no	no	no	TRUE	no	no	FALSE	no	yes	TRUE	no	no	no	FALSE	no	no	no
	CCCCCCCACTGCTAAATTTGACTGGCTA	na-28-KRKIQOIYE8DO	no	no	no	no	FALSE	no	no	FALSE	yes	no	TRUE	no	no	no	FALSE	no	no	yes
	GCAGTAGTCTGCACATTGGTT	na-21-P317PFZ3E	no	no	yes	no	TRUE	no	no	FALSE	yes	no	TRUE	yes	no	no	TRUE	no	no	yes
	GCAGTAGTCTGCACATTGGTTA	na-22-P317PFZ3O	no	no	no	no	FALSE	no	no	FALSE	yes	no	TRUE	yes	no	no	TRUE	no	no	yes
	GCCTACGGCCATACCA	na-16-PXM1H1B	no	no	yes	no	TRUE	no	no	FALSE	yes	no	TRUE	no	no	yes	TRUE	no	no	yes
	GCCTGTACTGAGCTGCCCCGA	na-21-PYUYFYKSB	no	no	yes	no	TRUE	no	no	FALSE	yes	no	TRUE	yes	no	no	TRUE	no	no	yes
	GCCTGTACTGAGCTGCCCCGAG	na-22-PYUYFYKSH	no	no	yes	no	TRUE	no	no	FALSE	yes	no	TRUE	yes	no	no	TRUE	no	no	yes
	GAATCTTTGAACGCACATTGCGCCCGCC	na-28-OMZUEFJYLRDV	no	no	no	no	FALSE	yes	no	TRUE	no	no	FALSE	no	no	no	FALSE	no	no	no
	GCGGTATACCGAAGCTCTAGGTGCGGCA	na-28-Q3H1OJWP7HDU	no	no	no	no	FALSE	no	no	FALSE	no	yes	TRUE	no	no	no	FALSE	no	no	no
	GCGTACCGTGAGTAATAATGCG	na-22-QL341OU4K	no	no	no	no	FALSE	no	no	FALSE	yes	no	TRUE	yes	no	no	TRUE	no	no	yes
	GGAGGGGCAGAGAGCGAGACT	na-21-6K6PFJ5DE	no	no	yes	no	TRUE	no	no	FALSE	yes	no	TRUE	yes	no	no	TRUE	no	no	yes
	GGAGGGGCAGAGAGCGAGACTTT	na-23-6K6PFJ5D0Q	no	no	yes	no	TRUE	no	no	FALSE	yes	no	TRUE	yes	no	no	TRUE	no	no	yes
	GGAGGTAGTAGATTGTATAGT	na-21-6KVL5YVPE	no	no	no	no	FALSE	no	no	FALSE	yes	no	TRUE	yes	no	no	TRUE	no	no	yes
	GGAGGTAGTAGGTTGTATAGTT	na-22-6KVLRYVPQ	no	no	no	no	FALSE	no	no	FALSE	yes	no	TRUE	yes	no	no	TRUE	no	no	yes
	GGAGGTAGTAGGTTGTGTGG	na-20-6KVLRY98	no	no	yes	no	TRUE	no	no	FALSE	yes	no	TRUE	yes	no	no	TRUE	no	no	yes
	GGAGGTAGTAGGTTGTGTGGT	na-21-6KVLRY98E	no	no	yes	no	TRUE	no	no	FALSE	yes	no	TRUE	yes	no	no	TRUE	no	no	yes
	GGAGGTAGTAGGTTGTGTGGTT	na-22-6KVLRY98Q	no	no	yes	no	TRUE	no	no	FALSE	yes	no	TRUE	yes	no	no	TRUE	no	no	yes
	GGAGGTAGTAGGTTGTGTGGTTT	na-23-6KVLRY980Q	no	no	yes	no	TRUE	no	no	FALSE	yes	no	TRUE	yes	no	no	TRUE	no	no	yes
	GGAGGTAGTAGTTTGTGCTGT	na-21-6KVL7YXYE	no	no	no	no	FALSE	no	no	FALSE	yes	no	TRUE	yes	no	no	TRUE	no	no	yes
	GGAGGTAGTAGTTTGTGCTGTT	na-22-6KVL7YXYQ	no	no	no	no	FALSE	no	no	FALSE	yes	no	TRUE	yes	no	no	TRUE	no	no	yes
	GCTTCTGTAGTGGTTATCACGTTCGCCT	na-28-Q99P9NH57SD3	no	no	no	no	FALSE	yes	no	TRUE	no	no	FALSE	no	no	no	FALSE	no	no	no
	GGCAGCATTGTACAGGGCTATG	na-22-6PJYUP6XP	no	no	yes	no	TRUE	no	no	FALSE	yes	no	TRUE	yes	no	no	TRUE	no	no	yes
	GGCAGCATTGTACAGGGCTATGA	na-23-6PJYUP6X0L	no	no	no	no	FALSE	no	no	FALSE	yes	no	TRUE	yes	no	no	TRUE	no	no	yes
	GGTGGCTGTAGCTCAGTTGGTAGAGTCC	na-28-R8NLQ678V00J	no	no	no	no	FALSE	no	no	FALSE	no	yes	TRUE	no	no	no	FALSE	no	no	no
	GGCTACATTGTCTGCTGGGTTTC	na-23-6XJYWV9305	no	no	no	no	FALSE	no	no	FALSE	yes	no	TRUE	yes	no	no	TRUE	no	no	yes
	GGGATTTCCCCTTGGGGTTGTAGGACCA	na-28-REYRN8RYV2D2	no	no	no	no	FALSE	no	no	FALSE	no	yes	TRUE	no	no	no	FALSE	no	no	no
	GGCTGGTCCGATGGTAGTGGGTTATCAGAAC	yRF-31-6YSSI3187QJBD	no	no	yes	no	TRUE	yes	no	TRUE	yes	no	TRUE	no	no	no	FALSE	yes	yes	yes
	GGCTGGTCCGATGGTAGTGGGTTATCAGAACT	yRF-32-6YSSI3187QJB3	no	no	yes	no	TRUE	yes	no	TRUE	yes	no	TRUE	no	no	no	FALSE	yes	yes	yes
	TAATGACGGTACCTGAAGAATAAGCACC	na-28-U4E30YDBUJV	no	no	no	no	FALSE	no	yes	TRUE	no	no	FALSE	no	no	no	FALSE	no	no	no
	GGGAGTGTGACAATGGTGTTT	na-21-R09U247NE	no	no	no	no	FALSE	no	no	FALSE	yes	no	TRUE	yes	no	no	TRUE	no	no	yes
	GGGAGTGTGACAATGGTGTTTG	na-22-R09U247NP	no	no	no	no	FALSE	no	no	FALSE	yes	no	TRUE	yes	no	no	TRUE	no	no	yes
	TGATAGCACGACTGTTAGCAAAACGGAA	na-28-XLPHEWVFBHD6	no	no	no	no	FALSE	no	yes	TRUE	no	no	FALSE	no	no	no	FALSE	no	no	no
	TTACTTGATGATAGTAAAAGATCTGATG	na-28-YIX4H3B0HYD0	no	no	no	yes	TRUE	no	no	FALSE	no	no	FALSE	no	no	no	FALSE	no	no	no
	CAACGCTAGACGAACTGCATGGAAAGGCA	na-29-2H42LDXQ6BIU	no	no	no	no	FALSE	no	no	FALSE	no	yes	TRUE	no	no	no	FALSE	no	no	no
	GATGCGAAAGCAGGTCAAAGTGATCCGGC	na-29-5VO0J320XM19	yes	yes	no	no	TRUE	no	no	FALSE	no	yes	TRUE	no	no	no	FALSE	no	no	no
	GGTAAACATCCCCGACTGGAAGCT	na-24-RO0MKUN2EW	no	no	no	no	FALSE	no	no	FALSE	yes	no	TRUE	yes	no	no	TRUE	no	no	yes
	GGTGGGGAGTTTGGCTGGG	na-19-R863ZJJY	no	no	no	no	FALSE	no	no	FALSE	yes	no	TRUE	no	no	yes	TRUE	no	no	yes
	GTCAACGGCCATACCA	na-16-SOM1H1B	no	no	yes	no	TRUE	no	no	FALSE	yes	no	TRUE	no	no	yes	TRUE	no	no	yes
	GTCCACGGCCATACCA	na-16-S6M1H1B	no	no	yes	no	TRUE	no	no	FALSE	yes	no	TRUE	no	no	yes	TRUE	no	no	yes
	GTCTACAGCCATACCA	na-16-SXJ1H1B	no	no	yes	no	TRUE	no	no	FALSE	yes	no	TRUE	no	no	yes	TRUE	no	no	yes
	GTCTACGGACATACCA	na-16-SXMDH1B	no	no	yes	no	TRUE	no	no	FALSE	yes	no	TRUE	no	no	yes	TRUE	no	no	yes
	GTCTACGGCCACACCA	na-16-SXM101B	no	no	yes	no	TRUE	no	no	FALSE	yes	no	TRUE	no	no	yes	TRUE	no	no	yes
	GTCTACGGCCATACAA	na-16-SXM1HFB	no	no	yes	no	TRUE	no	no	FALSE	yes	no	TRUE	no	no	yes	TRUE	no	no	yes
	GTCTACGGCCATACCC	na-16-SXM1H1D	no	no	no	no	FALSE	no	no	FALSE	yes	no	TRUE	no	no	yes	TRUE	no	no	yes
	GTCTACGGCCATACCG	na-16-SXM1H10	no	no	yes	no	TRUE	no	no	FALSE	yes	no	TRUE	no	no	yes	TRUE	no	no	yes
	GTCTACGGCCATGCCA	na-16-SXM1I1B	no	no	yes	no	TRUE	no	no	FALSE	yes	no	TRUE	no	no	yes	TRUE	no	no	yes
	GTCTACGGCCGTACCA	na-16-SXM1S1B	no	no	yes	no	TRUE	no	no	FALSE	yes	no	TRUE	no	no	yes	TRUE	no	no	yes
	GTCTGCGGCCATACCA	na-16-SYM1H1B	no	no	yes	no	TRUE	no	no	FALSE	yes	no	TRUE	no	no	yes	TRUE	no	no	yes
	GGCAAGAGCATGTCTGGCTCAGCGTCGGT	na-29-6O5F9769FW1Z	no	no	no	no	FALSE	no	no	FALSE	no	yes	TRUE	no	no	no	FALSE	no	no	no
	GTGGGGAGTTTGGCTGGG	na-18-7K5N9IDY	no	no	no	no	FALSE	no	no	FALSE	yes	no	TRUE	no	no	yes	TRUE	no	no	yes
	GTGCATGCACTCTGGGGTTGTGGGACAGC	na-29-7FX5W8RY92F9	no	no	no	no	FALSE	no	no	FALSE	no	yes	TRUE	no	no	no	FALSE	no	no	no
	TAAAGTGCTGTTCGTGCAGGTAG	na-23-U0XYYWPK0H	no	no	no	no	FALSE	no	no	FALSE	yes	no	TRUE	yes	no	no	TRUE	no	no	yes
	CCCCCCACTGCTAAAAATTTGACTGGCTT	na-29-KR2Y4BDZOYIQ	yes	no	no	no	TRUE	no	no	FALSE	no	no	FALSE	no	no	no	FALSE	no	no	no
	CCCGTGTGAAAGTAGGTCATCGTCAGGCT	na-29-KW7B1PSQM6IW	no	no	no	no	FALSE	no	no	FALSE	no	yes	TRUE	no	no	no	FALSE	no	no	no
	TAAGGGGCAGAGAGCGAGACTTT	na-23-UK6PFJ5D0Q	no	no	yes	no	TRUE	no	no	FALSE	yes	no	TRUE	yes	no	no	TRUE	no	no	yes
	TAAGGTAGTAGATTGTATAGTT	na-22-UKVL5YVPQ	no	no	no	no	FALSE	no	no	FALSE	yes	no	TRUE	yes	no	no	TRUE	no	no	yes
	TAAGGTAGTAGGTTGTATAGTT	na-22-UKVLRYVPQ	no	no	no	no	FALSE	no	no	FALSE	yes	no	TRUE	yes	no	no	TRUE	no	no	yes
	TAAGGTAGTAGGTTGTGTGG	na-20-UKVLRY98	no	no	yes	yes	TRUE	no	no	FALSE	yes	no	TRUE	yes	no	no	TRUE	no	no	yes
	TAAGGTAGTAGGTTGTGTGGT	na-21-UKVLRY98E	no	no	yes	yes	TRUE	no	no	FALSE	yes	no	TRUE	yes	no	no	TRUE	no	no	yes
	TAAGGTAGTAGGTTGTGTGGTT	na-22-UKVLRY98Q	no	no	yes	no	TRUE	no	no	FALSE	yes	no	TRUE	yes	no	no	TRUE	no	no	yes
	TAAGGTAGTAGTTTGTGCTGTT	na-22-UKVL7YXYQ	no	no	yes	no	TRUE	no	no	FALSE	yes	no	TRUE	yes	no	no	TRUE	no	no	yes
	CGAGACCCGCGGGTGCTTTCCAGCTCTTT	na-29-L2KVR4N9JIHQ	yes	no	no	no	TRUE	no	no	FALSE	no	no	FALSE	no	no	no	FALSE	no	no	yes
	TACTGCACTTGTCCCGGCCTGT	na-22-UY2ZSR67N	no	no	no	no	FALSE	no	no	FALSE	yes	no	TRUE	yes	no	no	TRUE	no	no	yes
	TAGCAACACGTAAATATTGGCG	na-22-VF0HUEI8K	no	no	no	no	FALSE	no	no	FALSE	yes	no	TRUE	yes	no	no	TRUE	no	no	yes
	TAGCAGCACATAAATATTGGCG	na-22-VFPFUEI8K	no	no	no	no	FALSE	no	no	FALSE	yes	no	TRUE	yes	no	no	TRUE	no	no	yes
	TAGCAGCACGCAAATATTGGCG	na-22-VFPH2EI8K	no	no	yes	no	TRUE	no	no	FALSE	yes	no	TRUE	yes	no	no	TRUE	no	no	yes
	TAGCAGCACGGAAATATTGGCG	na-22-VFPHOEI8K	no	no	no	no	FALSE	no	no	FALSE	yes	no	TRUE	yes	no	no	TRUE	no	no	yes
	TAGCAGCACGTAAAAATTGGCG	na-22-VFPHUBI8K	no	no	no	no	FALSE	no	no	FALSE	yes	no	TRUE	yes	no	no	TRUE	no	no	yes
	TAGCAGCACGTAAACATTGGCG	na-22-VFPHUDI8K	no	no	yes	no	TRUE	no	no	FALSE	yes	no	TRUE	yes	no	no	TRUE	no	no	yes
	TAGCAGCACGTAAATACTGGCG	na-22-VFPHUEE8K	no	no	yes	no	TRUE	no	no	FALSE	yes	no	TRUE	yes	no	no	TRUE	no	no	yes
	TAGCAGCACGTAAATATAGGCG	na-22-VFPHUEHKK	no	no	yes	no	TRUE	no	no	FALSE	yes	no	TRUE	yes	no	no	TRUE	no	no	yes
	TAGCAGCACGTAAATATCGGCG	na-22-VFPHUEH8K	no	no	yes	no	TRUE	no	no	FALSE	yes	no	TRUE	yes	no	no	TRUE	no	no	yes
	TAGCAGCACGTAAATATTAGCG	na-22-VFPHUEIPK	no	no	no	no	FALSE	no	no	FALSE	yes	no	TRUE	yes	no	no	TRUE	no	no	yes
	TAGCAGCACGTAAATATTGACG	na-22-VFPHUEIUK	no	no	no	no	FALSE	no	no	FALSE	yes	no	TRUE	yes	no	no	TRUE	no	no	yes
	TAGCAGCACGTAAATGTTGGCG	na-22-VFPHUE78K	no	no	no	no	FALSE	no	no	FALSE	yes	no	TRUE	yes	no	no	TRUE	no	no	yes
	TAGCAGCACGTAAGTATTGGCG	na-22-VFPHU3I8K	no	no	yes	no	TRUE	no	no	FALSE	yes	no	TRUE	yes	no	no	TRUE	no	no	yes
	TAGCAGCACGTAATATTGGCG	na-21-VFPHULZJ0	no	no	no	no	FALSE	no	no	FALSE	yes	no	TRUE	yes	no	no	TRUE	no	no	no
	TAGCAGCACGTAGATATTGGCG	na-22-VFPHVEI8K	no	no	no	no	FALSE	no	no	FALSE	yes	no	TRUE	yes	no	no	TRUE	no	no	yes
	TAGCAGCACGTGAATATTGGCG	na-22-VFPHXEI8K	no	no	no	no	FALSE	no	no	FALSE	yes	no	TRUE	yes	no	no	TRUE	no	no	yes
	TAGCAGCACGTTAATATTGGCG	na-22-VFPHYEI8K	no	no	no	no	FALSE	no	no	FALSE	yes	no	TRUE	yes	no	no	TRUE	no	no	yes
	TAGCAGCACTTAAATATTGGCG	na-22-VFPIUEI8K	no	no	no	no	FALSE	no	no	FALSE	yes	no	TRUE	yes	no	no	TRUE	no	no	yes
	TAGCAGCATGTAAATATTGGCG	na-22-VFP4UEI8K	no	no	no	no	FALSE	no	no	FALSE	yes	no	TRUE	yes	no	no	TRUE	no	no	yes
	TAGCAGCGCGTAAATATTGGCG	na-22-VFQHUEI8K	no	no	no	no	FALSE	no	no	FALSE	yes	no	TRUE	yes	no	no	TRUE	no	no	yes
	TAGCGGCACGTAAATATTGGCG	na-22-VHPHUEI8K	no	no	no	no	FALSE	no	no	FALSE	yes	no	TRUE	yes	no	no	TRUE	no	no	yes
	TAGCTGCACGTAAATATTGGCG	na-22-VIPHUEI8K	no	no	no	no	FALSE	no	no	FALSE	yes	no	TRUE	yes	no	no	TRUE	no	no	yes
	TAGCTTATCAGACTGATGTTGGC	na-23-VIV6OYIND9	no	no	no	no	FALSE	no	no	FALSE	yes	no	TRUE	yes	no	no	TRUE	no	no	yes
	TAGCTTATCAGGCTGATGTTGAC	na-23-VIV66YINDR	no	no	no	no	FALSE	no	no	FALSE	yes	no	TRUE	yes	no	no	TRUE	no	no	yes
	TAGCTTATCGGACTGATGTTGAC	na-23-VIVSOYINDR	no	no	no	no	FALSE	no	no	FALSE	yes	yes	TRUE	yes	no	no	TRUE	no	no	yes
	CGAGACCCGCGGGCGCTCTCCAGTCCTTT	na-29-L2KVRH49JMHQ	yes	no	no	no	TRUE	no	no	FALSE	yes	yes	TRUE	no	no	no	FALSE	no	no	yes
	TATAGCACTTGTCCCGGCCTGT	na-22-VP2ZSR67N	no	no	yes	no	TRUE	no	no	FALSE	yes	no	TRUE	yes	no	no	TRUE	no	no	yes
	TATCGCACTTGTCCCGGCCTGT	na-22-VS2ZSR67N	no	no	yes	no	TRUE	no	no	FALSE	yes	no	TRUE	yes	no	no	TRUE	no	no	yes
	TATTGCAATTGTCCCGGCCTGT	na-22-VY2NSR67N	no	no	no	no	FALSE	no	no	FALSE	yes	no	TRUE	yes	no	no	TRUE	no	no	yes
	TATTGCACATGTCCCGGCCTGT	na-22-VY2QSR67N	no	no	no	no	FALSE	no	no	FALSE	yes	no	TRUE	yes	no	no	TRUE	no	no	yes
	TATTGCACCTGTCCCGGCCTGT	na-22-VY27SR67N	no	no	yes	no	TRUE	no	no	FALSE	yes	no	TRUE	yes	no	no	TRUE	no	no	yes
	TATTGCACTCGTCCCGGCCTGT	na-22-VY29SR67N	no	no	yes	no	TRUE	no	no	FALSE	yes	no	TRUE	yes	no	no	TRUE	no	no	yes
	TATTGCACTTATCCCGGCCTGT	na-22-VY2ZHR67N	no	no	no	no	FALSE	no	no	FALSE	yes	no	TRUE	yes	no	no	TRUE	no	no	yes
	TATTGCACTTGACCCGGCCTGT	na-22-VY2ZOR67N	no	no	no	no	FALSE	no	no	FALSE	yes	no	TRUE	yes	no	no	TRUE	no	no	yes
	TATTGCACTTGCCCCGGCCTGT	na-22-VY2ZPR67N	no	no	yes	no	TRUE	no	no	FALSE	yes	no	TRUE	yes	no	no	TRUE	no	no	yes
	TATTGCACTTGTCCCAGCCTGT	na-22-VY2ZSRF7N	no	no	no	no	FALSE	no	no	FALSE	yes	no	TRUE	yes	no	no	TRUE	no	no	yes
	TATTGCACTTGTCCCGGCCCGT	na-22-VY2ZSR6RN	no	no	no	no	FALSE	no	no	FALSE	yes	no	TRUE	yes	no	no	TRUE	no	no	yes
	TATTGCACTTGTCCCGGCCTAT	na-22-VY2ZSR67I	no	no	no	no	FALSE	no	no	FALSE	yes	no	TRUE	yes	no	no	TRUE	no	no	yes
	TATTGCACTTGTCCCGGTCTGT	na-22-VY2ZSRR7N	no	no	no	no	FALSE	no	no	FALSE	yes	no	TRUE	yes	no	no	TRUE	no	no	yes
	TATTGCACTTGTCCTGGCCTGT	na-22-VY2ZS767N	no	no	no	no	FALSE	no	no	FALSE	yes	no	TRUE	yes	no	no	TRUE	no	no	yes
	TATTGCACTTGTCTCGGCCTGT	na-22-VY2ZS967N	no	no	no	no	FALSE	no	no	FALSE	yes	no	TRUE	yes	no	no	TRUE	no	no	yes
	TATTGCACTTGTTCCGGCCTGT	na-22-VY2Z7R67N	no	no	no	no	FALSE	no	no	FALSE	yes	no	TRUE	yes	no	no	TRUE	no	no	yes
	TATTGCATTTGTCCCGGCCTGT	na-22-VYJZSR67N	no	no	no	no	FALSE	no	no	FALSE	yes	no	TRUE	yes	no	no	TRUE	no	no	yes
	TATTGCGCTTGTCCCGGCCTGT	na-22-VYLZSR67N	no	no	no	no	FALSE	no	no	FALSE	yes	no	TRUE	yes	no	no	TRUE	no	no	yes
	TATTGTACTTGTCCCGGCCTGT	na-22-VYUZSR67N	no	no	no	no	FALSE	no	no	FALSE	yes	no	TRUE	yes	no	no	TRUE	no	no	yes
	TCAGTGCACTACAGAGCTTTGT	na-22-83PI02QZN	no	no	no	no	FALSE	no	no	FALSE	yes	no	TRUE	yes	no	no	TRUE	no	no	yes
	TCATACCGTGAGTAATAATGCG	na-22-8L341OU4K	no	no	no	no	FALSE	no	no	FALSE	yes	no	TRUE	yes	no	no	TRUE	no	no	yes
	TCATGTACTGAGCTGCCCCGA	na-21-84UYFYKSB	no	no	no	no	FALSE	no	no	FALSE	yes	no	TRUE	yes	no	no	TRUE	no	no	yes
	CGCGGGGTGGAGCAGCCCGGTAGCTCGTC	na-29-L8R8FPK8VIHD	yes	no	no	no	TRUE	no	no	FALSE	no	yes	TRUE	no	no	no	FALSE	no	no	no
	TCCAAGTAATCCAGGATAGGCT	na-22-8OSEKKHK3	no	no	no	no	FALSE	no	no	FALSE	yes	no	TRUE	yes	no	no	TRUE	no	no	yes
	TCCAGTACTGAGCTGCCCCGA	na-21-8PUYFYKSB	no	no	yes	no	TRUE	no	no	FALSE	yes	no	TRUE	yes	no	no	TRUE	no	no	yes
	TCCAGTACTGAGCTGCCCCGAG	na-22-8PUYFYKSH	no	no	yes	no	TRUE	no	no	FALSE	yes	no	TRUE	yes	no	no	TRUE	no	no	yes
	GCGGTCATGTATGACGGAATAGATTAGCA	na-29-Q3JWID6EFNEU	no	no	no	no	FALSE	no	yes	TRUE	no	no	FALSE	no	no	no	FALSE	no	no	no
	GCGGGCGTAGCTCAGGGGTAGAGCGCAAC	na-29-QKMP4PRL5HFR	yes	no	no	no	TRUE	no	no	FALSE	no	yes	TRUE	no	no	no	FALSE	no	no	no
	TCCCCCACTGCTAAATTTGACTGGCTT	yRF-27-8R2Y4BZUNJQ	yes	no	no	no	TRUE	yes	no	TRUE	yes	no	TRUE	no	no	no	FALSE	yes	yes	yes
	GGGATTTCCCCTTGGGGTTGTAGGACCAC	na-29-REYRN8RYV211	no	no	no	no	FALSE	no	no	FALSE	no	yes	TRUE	no	no	no	FALSE	no	no	no
	TCCCGTACTGAGCTGCCCCGA	na-21-8SUYFYKSB	no	no	yes	no	TRUE	no	no	FALSE	yes	no	TRUE	yes	no	no	TRUE	no	no	yes
	TCCCGTACTGAGCTGCCCCGAG	na-22-8SUYFYKSH	no	no	yes	no	TRUE	no	no	FALSE	yes	no	TRUE	yes	no	no	TRUE	no	no	yes
	GTAATGGCGGGAACTCTGGACAGACTGCC	na-29-SE68OIN2JDJV	no	yes	no	no	TRUE	no	no	FALSE	no	yes	TRUE	no	no	no	FALSE	no	no	no
	GGAGCGGTAGCTCAGTTGGTTAGAGCGACG	na-30-6JRP4PZ3V0LH	yes	no	no	no	TRUE	no	no	FALSE	no	yes	TRUE	no	no	no	FALSE	no	no	no
	TCCTATACTGAGCTGCCCCGA	na-21-8XUYFYKSB	no	no	yes	no	TRUE	no	no	FALSE	yes	no	TRUE	yes	no	no	TRUE	no	no	yes
	TCCTATACTGAGCTGCCCCGAG	na-22-8XUYFYKSH	no	no	yes	no	TRUE	no	no	FALSE	yes	no	TRUE	yes	no	no	TRUE	no	no	yes
	TCCTGAACTGAGCTGCCCCGA	na-21-8YBYFYKSB	no	no	yes	no	TRUE	no	no	FALSE	yes	no	TRUE	yes	no	no	TRUE	no	no	yes
	TCCTGAACTGAGCTGCCCCGAG	na-22-8YBYFYKSH	no	no	yes	no	TRUE	no	no	FALSE	yes	no	TRUE	yes	no	no	TRUE	no	no	yes
	TCCCCTGTGGTCTAGTGGTTAGGATTCGGC	na-30-8R98WP9N1EWJ	no	no	no	no	FALSE	no	no	FALSE	no	yes	TRUE	no	no	no	FALSE	no	no	yes
	AAGCAAGCCTACGCTCTGAATACATTAGCA	na-30-DFF7EINBUQVF	no	no	no	no	FALSE	no	yes	TRUE	no	no	FALSE	no	no	no	FALSE	no	no	no
	AAGCTCGTAGTTGGATTTGTGGATGGGTCG	na-30-DIMPZ2ZW64RS	no	no	no	no	FALSE	no	yes	TRUE	no	no	FALSE	no	no	no	FALSE	no	no	no
	TCCTGCACTGAGCTGCCCCGA	na-21-8Y2YFYKSB	no	no	yes	no	TRUE	no	no	FALSE	yes	no	TRUE	yes	no	no	TRUE	no	no	yes
	TCCTGCACTGAGCTGCCCCGAG	na-22-8Y2YFYKSH	no	no	yes	no	TRUE	no	no	FALSE	yes	no	TRUE	yes	no	no	TRUE	no	no	yes
	CGAGACCCGCGGGTGCTTTCCAGCTCTTTT	na-30-L2KVR4N9JINZ	yes	no	no	no	TRUE	no	no	FALSE	no	yes	TRUE	no	no	no	FALSE	no	no	yes
	CGAGACCCGCGGGCGCTCTCCAGTCCTTTT	na-30-L2KVRH49JMNZ	no	no	no	no	FALSE	no	no	FALSE	yes	yes	TRUE	no	no	no	FALSE	no	no	yes
	TCCTGTAATGAGCTGCCCCGAG	na-22-8YU4FYKSH	no	no	no	no	FALSE	no	no	FALSE	yes	no	TRUE	yes	no	no	TRUE	no	no	yes
	TCCTGTACAGAGCTGCCCCGA	na-21-8YUPFYKSB	no	no	yes	no	TRUE	no	no	FALSE	yes	no	TRUE	yes	no	no	TRUE	no	no	yes
	TCCTGTACAGAGCTGCCCCGAG	na-22-8YUPFYKSH	no	no	yes	no	TRUE	no	no	FALSE	yes	no	TRUE	yes	no	no	TRUE	no	no	yes
	GAAAAAGTCATGGAGGCCATGGGGTTGGAA	na-30-OB1690PQR39B	no	no	no	no	FALSE	no	no	FALSE	no	yes	TRUE	no	no	no	FALSE	no	no	yes
	TCCTGTACCGAGCTGCCCCGA	na-21-8YUSFYKSB	no	no	yes	no	TRUE	no	no	FALSE	yes	no	TRUE	yes	no	no	TRUE	no	no	yes
	TCCTGTACCGAGCTGCCCCGAG	na-22-8YUSFYKSH	no	no	yes	no	TRUE	no	no	FALSE	yes	no	TRUE	yes	no	no	TRUE	no	no	yes
	GCGGGCGTAGCTCAGGGGTAGAGCGCAACC	na-30-QKMP4PRL5H21	yes	no	no	no	TRUE	no	no	FALSE	no	yes	TRUE	no	no	no	FALSE	no	no	no
	GGGATTGTAGTTCAATTGGTTAGAGCACCG	na-30-RE9PYOZ3V02S	no	no	yes	no	TRUE	no	no	FALSE	yes	no	TRUE	no	no	no	FALSE	no	no	no
	TCCTGTACTAAGCTGCCCCGAG	na-22-8YUXFYKSH	no	no	yes	no	TRUE	no	no	FALSE	yes	no	TRUE	yes	no	no	TRUE	no	no	yes
	TCCTGTACTGAACTGCCCCGAG	na-22-8YUYBYKSH	no	no	yes	no	TRUE	no	no	FALSE	yes	no	TRUE	yes	no	no	TRUE	no	no	yes
	TCCTGTACTGAGCAGCCCCGAG	na-22-8YUYFPKSH	no	no	no	no	FALSE	no	no	FALSE	yes	no	TRUE	yes	no	no	TRUE	no	no	yes
	TCCTGTACTGAGCCGCCCCGA	na-21-8YUYFSKSB	no	no	yes	no	TRUE	no	no	FALSE	yes	no	TRUE	yes	no	no	TRUE	no	no	yes
	TCCTGTACTGAGCCGCCCCGAG	na-22-8YUYFSKSH	no	no	yes	no	TRUE	no	no	FALSE	yes	no	TRUE	yes	no	no	TRUE	no	no	yes
	GTAATGGCGGGAACTCTGGACAGACTGCCT	na-30-SE68OIN2JDX7	yes	no	no	no	TRUE	no	no	FALSE	no	yes	TRUE	no	no	no	FALSE	no	no	no
	TCGCGCGTTCGAATCGCGTCATCCGCTCCA	na-30-WHM9OMQMHS46	yes	yes	no	no	TRUE	no	no	FALSE	no	yes	TRUE	no	no	no	FALSE	no	no	no
	TCCTGTACTGAGCTACCCCGA	na-21-8YUYFXKSB	no	no	yes	no	TRUE	no	no	FALSE	yes	no	TRUE	yes	no	no	TRUE	no	no	yes
	TCCTGTACTGAGCTACCCCGAG	na-22-8YUYFXKSH	no	no	yes	no	TRUE	no	no	FALSE	yes	no	TRUE	yes	no	no	TRUE	no	no	yes
	TCCTGTACTGAGCTGACCCGAG	na-22-8YUYFY0SH	no	no	no	no	FALSE	no	no	FALSE	yes	no	TRUE	yes	no	no	TRUE	no	no	yes
	TCCTGTACTGAGCTGCACCGA	na-21-8YUYFY2SB	no	no	no	no	FALSE	no	no	FALSE	yes	no	TRUE	yes	no	no	TRUE	no	no	yes
	TGCTTGGACTACATATGGTTGAGGGTTGTA	na-30-XZ6I0L9N5KZL	no	no	no	no	FALSE	no	no	FALSE	no	yes	TRUE	no	no	no	FALSE	no	no	no
	TCCTGTACTGAGCTGCCACGA	na-21-8YUYFYKHB	no	no	no	no	FALSE	no	no	FALSE	yes	no	TRUE	yes	no	no	TRUE	no	no	yes
	CCCCCCACTGCTAAATTTGACTGGTTTTTTT	na-31-KR2Y4BZUN3ZZE	yes	yes	no	no	TRUE	no	no	FALSE	no	no	FALSE	no	no	no	FALSE	no	no	yes
	CCCCCACTGCTAAATTTGACTGGCTTTTTTT	na-31-KREVUEZD9IZZE	yes	no	no	no	TRUE	no	no	FALSE	no	no	FALSE	no	no	no	FALSE	no	no	yes
	CGGGCAAGAGCATGTCTGGCTCAGCGTCGGT	na-31-MJD0JWNJ8JS8E	no	yes	no	no	TRUE	no	no	FALSE	no	yes	TRUE	no	no	no	FALSE	no	no	no
	TCCTGTACTGAGCTGCCCCAAG	na-22-8YUYFYK6H	no	no	yes	no	TRUE	no	no	FALSE	yes	no	TRUE	yes	no	no	TRUE	no	no	yes
	TCCTGTACTGAGCTGCCCCGAGAT	na-24-8YUYFYKSE7	no	no	no	no	FALSE	no	no	FALSE	yes	no	TRUE	yes	no	no	TRUE	no	no	yes
	CGTAATGGCGGGAACTCTGGACAGACTGCCT	na-31-MO9H6DW802N1E	no	no	no	no	FALSE	no	no	FALSE	no	yes	TRUE	no	no	no	FALSE	no	no	no
	CTGCATGGACTACATATGGTTGAGGGTTGTA	na-31-NF9DUQI3XK7WB	yes	no	no	no	TRUE	no	no	FALSE	no	yes	TRUE	no	no	no	FALSE	no	no	no
	GCGCTCGTAGTCTAGTGGTATGATAGGTCCC	na-31-QIMPWP9LXLRRD	no	no	no	no	FALSE	no	no	FALSE	no	yes	TRUE	no	no	no	FALSE	no	no	no
	TCCTGTACTGAGCTGCCCCGTG	na-22-8YUYFYKSP	no	no	no	no	FALSE	no	no	FALSE	yes	no	TRUE	yes	no	no	TRUE	no	no	yes
	TCCTGTACTGAGCTGCCCGAG	na-21-8YUYFYKU0	no	no	no	no	FALSE	no	no	FALSE	yes	no	TRUE	yes	no	no	TRUE	no	no	no
	TCCTGTACTGAGCTGCCCTGA	na-21-8YUYFYKYB	no	no	no	no	FALSE	no	no	FALSE	yes	no	TRUE	yes	no	no	TRUE	no	no	yes
	TCCTGTACTGAGCTGCCCTGAG	na-22-8YUYFYKYH	no	no	yes	no	TRUE	no	no	FALSE	yes	no	TRUE	yes	no	no	TRUE	no	no	yes
	GTAATGGCGGGAACTCTGGACAGACTGCCTA	na-31-SE68OIN2JDX7B	yes	yes	no	no	TRUE	no	no	FALSE	no	yes	TRUE	no	no	no	FALSE	no	no	no
	GGCTGGTCCGATGGTAGTGGGTTATTAGAACA	na-32-6YSSI3187QVB2	no	no	no	no	FALSE	yes	no	TRUE	no	no	FALSE	no	no	no	FALSE	no	no	yes
	TCCTGTACTGAGCTGCCGCGAG	na-22-8YUYFY3HH	no	no	no	no	FALSE	no	no	FALSE	yes	no	TRUE	yes	no	no	TRUE	no	no	yes
	TCAAGCGGTATACCGAAGCTCTAGGTGCGGCA	na-32-80MLUSDI4KX82	no	no	no	no	FALSE	no	no	FALSE	no	yes	TRUE	no	no	no	FALSE	no	no	no
	TCCTGTACTGAGCTGCTCCGA	na-21-8YUYFY4SB	no	no	yes	no	TRUE	no	no	FALSE	yes	no	TRUE	yes	no	no	TRUE	no	no	yes
	TCCTGTACTGAGCTGCTCCGAG	na-22-8YUYFY4SH	no	no	yes	no	TRUE	no	no	FALSE	yes	no	TRUE	yes	no	no	TRUE	no	no	yes
	TCCTCAGTAGCTCAGTGGTAGAGCGGTCGGCT	na-32-891P4P9L5HS83	yes	no	no	no	TRUE	no	no	FALSE	no	yes	TRUE	no	no	no	FALSE	no	no	no
	TCCTGTACTGAGCTGTCCCGAG	na-22-8YUYFY8SH	no	no	yes	no	TRUE	no	no	FALSE	yes	no	TRUE	yes	no	no	TRUE	no	no	yes
	TCCTGTACTGAGTTGCCCCGA	na-21-8YUY1YKSB	no	no	no	no	FALSE	no	no	FALSE	yes	no	TRUE	yes	no	no	TRUE	no	no	yes
	TCCTGTACTGAGTTGCCCCGAG	na-22-8YUY1YKSH	no	no	no	no	FALSE	no	no	FALSE	yes	no	TRUE	yes	no	no	TRUE	no	no	yes
	TCCCCTGTGGTCTAGTGGTTAGGATTCGGCGC	na-32-8R98WP9N1EWJM	no	no	no	no	FALSE	no	no	FALSE	yes	no	TRUE	no	no	no	FALSE	no	no	yes
	TCCTGTACTGGGCTGCCCCGA	na-21-8YUY6YKSB	no	no	yes	no	TRUE	no	no	FALSE	yes	no	TRUE	yes	no	no	TRUE	no	no	yes
	TCCTGTACTGGGCTGCCCCGAG	na-22-8YUY6YKSH	no	no	yes	no	TRUE	no	no	FALSE	yes	no	TRUE	yes	no	no	TRUE	no	no	yes
	CCCCCCACTGCTAAATTTGACTGGTTTTTTTT	na-32-KR2Y4BZUN3ZZQ	yes	yes	no	no	TRUE	no	no	FALSE	no	no	FALSE	no	no	no	FALSE	no	no	no
	CCCCCCACTGCTAAATTTGACTGGCTTTTTTT	na-32-KR2Y4BZUNJZZQ	yes	no	no	no	TRUE	no	no	FALSE	no	yes	TRUE	no	no	no	FALSE	no	no	yes
	TCCTGTATTGAGCTGCCCCGAG	na-22-8YVYFYKSH	no	no	yes	no	TRUE	no	no	FALSE	yes	no	TRUE	yes	no	no	TRUE	no	no	yes
	TCCTGTGCTGAGCTGCCCCGA	na-21-8YXYFYKSB	no	no	yes	no	TRUE	no	no	FALSE	yes	no	TRUE	yes	no	no	TRUE	no	no	yes
	TCCTGTGCTGAGCTGCCCCGAG	na-22-8YXYFYKSH	no	no	yes	no	TRUE	no	no	FALSE	yes	no	TRUE	yes	no	no	TRUE	no	no	yes
	CCCCCACTGCTAAATTTGACTGGCTTTTTTTT	na-32-KREVUEZD9IZZQ	yes	no	no	no	TRUE	no	no	FALSE	no	no	FALSE	no	no	no	FALSE	no	no	no
	GCATTGATAGTGTAGGGGTATCATGAGTCGTT	na-32-PN5P9PRL841SQ	no	no	no	yes	TRUE	no	no	FALSE	no	no	FALSE	no	no	no	FALSE	no	no	no
	TCGAACCGTGAGTAATAATGCG	na-22-WB341OU4K	no	no	yes	no	TRUE	no	no	FALSE	yes	no	TRUE	yes	no	no	TRUE	no	no	yes
	TCGCACCGTGAGTAATAATGCG	na-22-WF341OU4K	no	no	no	no	FALSE	no	no	FALSE	yes	no	TRUE	yes	no	no	TRUE	no	no	yes
	TCGCAGCACGTAAATATTGGCG	na-22-WFPHUEI8K	no	no	yes	no	TRUE	no	no	FALSE	yes	no	TRUE	yes	no	no	TRUE	no	no	yes
	TCGTACCATGAGTAATAATGCG	na-22-WLK41OU4K	no	no	no	no	FALSE	no	no	FALSE	yes	no	TRUE	yes	no	no	TRUE	no	no	yes
	TCGTACCGCGAGTAATAATGCG	na-22-WL3H1OU4K	no	no	no	no	FALSE	no	no	FALSE	yes	no	TRUE	yes	no	no	TRUE	no	no	yes
	TCGTACCGTAAGTAATAATGCG	na-22-WL3L1OU4K	no	no	no	no	FALSE	no	no	FALSE	yes	no	TRUE	yes	no	no	TRUE	no	no	yes
	TCGTACCGTGAGCAATAATGCG	na-22-WL34FOU4K	no	no	no	no	FALSE	no	no	FALSE	yes	no	TRUE	yes	no	no	TRUE	no	no	yes
	TCGTACCGTGAGTAACAATGCG	na-22-WL341O24K	no	no	no	no	FALSE	no	no	FALSE	yes	no	TRUE	yes	no	no	TRUE	no	no	yes
	TCGTACCGTGAGTAATAAAGCG	na-22-WL341OU0K	no	no	no	no	FALSE	no	no	FALSE	yes	no	TRUE	yes	no	no	TRUE	no	no	yes
	TCGTACCGTGAGTAATAACGCG	na-22-WL341OUHK	no	no	no	no	FALSE	no	no	FALSE	yes	no	TRUE	yes	no	no	TRUE	no	no	yes
	TCGTACCGTGAGTAATAATACG	na-22-WL341OULK	no	no	no	no	FALSE	no	no	FALSE	yes	no	TRUE	yes	no	no	TRUE	no	no	yes
	TCGTACCGTGAGTAATAATGTG	na-22-WL341OU4P	no	no	no	no	FALSE	no	no	FALSE	yes	no	TRUE	yes	no	no	TRUE	no	no	yes
	TCGTACCGTGAGTAATAGTGCG	na-22-WL341OV4K	no	no	no	no	FALSE	no	no	FALSE	yes	no	TRUE	yes	no	no	TRUE	no	no	yes
	TCGTACCGTGAGTAATGATGCG	na-22-WL341OX4K	no	no	no	no	FALSE	no	no	FALSE	yes	no	TRUE	yes	no	no	TRUE	no	no	yes
	TCGTACCGTGAGTAGTAATGCG	na-22-WL341PU4K	no	no	no	no	FALSE	no	no	FALSE	yes	no	TRUE	yes	no	no	TRUE	no	no	yes
	TCGTACCGTGAGTGATAATGCG	na-22-WL341UU4K	no	no	no	no	FALSE	no	no	FALSE	yes	no	TRUE	yes	no	no	TRUE	no	no	yes
	TCGTACCGTGGGTAATAATGCG	na-22-WL34ROU4K	no	no	no	no	FALSE	no	no	FALSE	yes	no	TRUE	yes	no	no	TRUE	no	no	yes
	TCGTACTGTGAGTAATAATGCG	na-22-WLN41OU4K	no	no	no	no	FALSE	no	no	FALSE	yes	no	TRUE	yes	no	no	TRUE	no	no	yes
	TCGTATCGTGAGTAATAATGCG	na-22-WLW41OU4K	no	no	no	no	FALSE	no	no	FALSE	yes	no	TRUE	yes	no	no	TRUE	no	no	yes
	TCGTGCCGTGAGTAATAATGCG	na-22-W4341OU4K	no	no	no	no	FALSE	no	no	FALSE	yes	no	TRUE	yes	no	no	TRUE	no	no	yes
	GCGCTCGTAGTCTAGTGGTATGATAGGTCCCT	na-32-QIMPWP9LXLRR3	no	no	no	no	FALSE	no	no	FALSE	no	yes	TRUE	no	no	no	FALSE	no	no	no
	TCTTGTACTGAGCTGCCCCGAG	na-22-WYUYFYKSH	no	no	yes	no	TRUE	no	no	FALSE	yes	no	TRUE	yes	no	no	TRUE	no	no	yes
	TGAAAACATCCCCGACTGGAAGCT	na-24-XB0MKUN2EW	no	no	no	no	FALSE	no	no	FALSE	yes	no	TRUE	yes	no	no	TRUE	no	no	yes
	TGAAGGGCAGAGAGCGAGACTTT	na-23-X06PFJ5D0Q	no	no	yes	no	TRUE	no	no	FALSE	yes	no	TRUE	yes	no	no	TRUE	no	no	yes
	TGAAGTAGTAGATTGTATAGTT	na-22-X0VL5YVPQ	no	no	no	no	FALSE	no	no	FALSE	yes	no	TRUE	yes	no	no	TRUE	no	no	yes
	TGAAGTAGTAGGTTGTATAGT	na-21-X0VLRYVPE	no	no	yes	no	TRUE	no	no	FALSE	yes	no	TRUE	yes	no	no	TRUE	no	no	yes
	TGAAGTAGTAGGTTGTATAGTT	na-22-X0VLRYVPQ	no	no	no	no	FALSE	no	no	FALSE	yes	no	TRUE	yes	no	no	TRUE	no	no	yes
	TGAAGTAGTAGGTTGTGTGGT	na-21-X0VLRY98E	no	no	yes	yes	TRUE	no	no	FALSE	yes	no	TRUE	yes	no	no	TRUE	no	no	yes
	TGAAGTAGTAGGTTGTGTGGTT	na-22-X0VLRY98Q	no	no	yes	no	TRUE	no	no	FALSE	yes	no	TRUE	yes	no	no	TRUE	no	no	yes
	TGAAGTAGTAGTTTGTGCTGTT	na-22-X0VL7YXYQ	no	no	yes	no	TRUE	no	no	FALSE	yes	no	TRUE	yes	no	no	TRUE	no	no	yes
	TGACGTAGTAGTTTGTGCTGTT	na-22-XHVL7YXYQ	no	no	no	no	FALSE	no	no	FALSE	yes	no	TRUE	yes	no	no	TRUE	no	no	yes
	TGAGAACCGAATTCCATGGGTT	na-22-X20UIRIKQ	no	no	no	no	FALSE	no	no	FALSE	yes	no	TRUE	yes	no	no	TRUE	no	no	yes
	TGAGAACTGAACTCCATGGGTT	na-22-X2EUERIKQ	no	no	no	no	FALSE	no	no	FALSE	yes	no	TRUE	yes	no	no	TRUE	no	no	yes
	TGAGAACTGAATCCCATGGGTT	na-22-X2EUHRIKQ	no	no	no	no	FALSE	no	no	FALSE	yes	no	TRUE	yes	no	no	TRUE	no	no	yes
	TGAGAACTGAATTCCATGGGCT	na-22-X2EUIRIK3	no	no	no	no	FALSE	no	no	FALSE	yes	no	TRUE	yes	no	no	TRUE	no	no	yes
	TGAGAACTGAGTTCCATGGGTT	na-22-X2EU7RIKQ	no	no	no	no	FALSE	no	no	FALSE	yes	no	TRUE	yes	no	no	TRUE	no	no	yes
	TGAGAACTGGATTCCATGGGTT	na-22-X2E8IRIKQ	no	no	no	no	FALSE	no	no	FALSE	yes	no	TRUE	yes	no	no	TRUE	no	no	yes
	TGAGAGCTGAATTCCATGGGTT	na-22-X2QUIRIKQ	no	no	no	no	FALSE	no	no	FALSE	yes	no	TRUE	yes	no	no	TRUE	no	no	yes
	TGAGAGGCAGAGAGCGAGACTTT	na-23-X26PFJ5D0Q	no	no	yes	no	TRUE	no	no	FALSE	yes	no	TRUE	yes	no	no	TRUE	no	no	yes
	TGAGATAGTAGATTGTATAGTT	na-22-X2VL5YVPQ	no	no	no	no	FALSE	no	no	FALSE	yes	no	TRUE	yes	no	no	TRUE	no	no	yes
	TGAGATAGTAGGTTGTATAGTT	na-22-X2VLRYVPQ	no	no	no	no	FALSE	no	no	FALSE	yes	no	TRUE	yes	no	no	TRUE	no	no	yes
	TGAGATAGTAGGTTGTGTGGT	na-21-X2VLRY98E	no	no	yes	yes	TRUE	no	no	FALSE	yes	no	TRUE	yes	no	no	TRUE	no	no	yes
	TGAGATAGTAGGTTGTGTGGTT	na-22-X2VLRY98Q	no	no	yes	no	TRUE	no	no	FALSE	yes	no	TRUE	yes	no	no	TRUE	no	no	yes
	TGAGATAGTAGTTTGTGCTGTT	na-22-X2VL7YXYQ	no	no	yes	no	TRUE	no	no	FALSE	yes	no	TRUE	yes	no	no	TRUE	no	no	yes
	TGAGCTAGTAGTTTGTGCTGTT	na-22-XJVL7YXYQ	no	no	no	no	FALSE	no	no	FALSE	yes	no	TRUE	yes	no	no	TRUE	no	no	yes
	TGAGGAAGTAGATTGTATAGT	na-21-XKDL5YVPE	no	no	yes	no	TRUE	no	no	FALSE	yes	no	TRUE	yes	no	no	TRUE	no	no	yes
	TGAGGAAGTAGATTGTATAGTT	na-22-XKDL5YVPQ	no	no	yes	no	TRUE	no	no	FALSE	yes	no	TRUE	yes	no	no	TRUE	no	no	yes
	TGAGGAAGTAGGTTGTATAG	na-20-XKDLRYVP	no	no	yes	no	TRUE	no	no	FALSE	yes	no	TRUE	yes	no	no	TRUE	no	no	yes
	TGAGGAAGTAGGTTGTATAGT	na-21-XKDLRYVPE	no	no	yes	no	TRUE	no	no	FALSE	yes	no	TRUE	yes	no	no	TRUE	no	no	yes
	TGAGGAAGTAGGTTGTATAGTT	na-22-XKDLRYVPQ	no	no	yes	no	TRUE	no	no	FALSE	yes	no	TRUE	yes	no	no	TRUE	no	no	yes
	TGAGGAAGTAGGTTGTGTGG	na-20-XKDLRY98	no	no	yes	yes	TRUE	no	no	FALSE	yes	no	TRUE	yes	no	no	TRUE	no	no	yes
	TGAGGAAGTAGGTTGTGTGGT	na-21-XKDLRY98E	no	no	yes	no	TRUE	no	no	FALSE	yes	no	TRUE	yes	no	no	TRUE	no	no	yes
	TGAGGAAGTAGGTTGTGTGGTT	na-22-XKDLRY98Q	no	no	yes	no	TRUE	no	no	FALSE	yes	no	TRUE	yes	no	no	TRUE	no	no	yes
	TGAGGAAGTAGGTTGTGTGGTTT	na-23-XKDLRY980Q	no	no	yes	no	TRUE	no	no	FALSE	yes	no	TRUE	yes	no	no	TRUE	no	no	yes
	TGAGGAAGTAGTTTGTGCTGTT	na-22-XKDL7YXYQ	no	no	yes	no	TRUE	no	no	FALSE	yes	no	TRUE	yes	no	no	TRUE	no	no	yes
	TGAGGACTGAATTCCATGGGTT	na-22-XKEUIRIKQ	no	no	no	no	FALSE	no	no	FALSE	yes	no	TRUE	yes	no	no	TRUE	no	no	yes
	TGAGGAGCAGAGAGCGAGACTTT	na-23-XKFPFJ5D0Q	no	no	yes	no	TRUE	no	no	FALSE	yes	no	TRUE	yes	no	no	TRUE	no	no	yes
	TGAGGCAGTAGATTGTATAGT	na-21-XKJL5YVPE	no	no	yes	no	TRUE	no	no	FALSE	yes	no	TRUE	yes	no	no	TRUE	no	no	yes
	TGAGGCAGTAGATTGTATAGTT	na-22-XKJL5YVPQ	no	no	no	no	FALSE	no	no	FALSE	yes	no	TRUE	yes	no	no	TRUE	no	no	yes
	TGAGGCAGTAGGTTGTATAG	na-20-XKJLRYVP	no	no	yes	no	TRUE	no	no	FALSE	yes	no	TRUE	yes	no	no	TRUE	no	no	yes
	TGAGGCAGTAGGTTGTATAGT	na-21-XKJLRYVPE	no	no	yes	no	TRUE	no	no	FALSE	yes	no	TRUE	yes	no	no	TRUE	no	no	yes
	TGAGGCAGTAGGTTGTATAGTT	na-22-XKJLRYVPQ	no	no	yes	no	TRUE	no	no	FALSE	yes	no	TRUE	yes	no	no	TRUE	no	no	yes
	TGAGGCAGTAGGTTGTGTGG	na-20-XKJLRY98	no	no	yes	no	TRUE	no	no	FALSE	yes	no	TRUE	yes	no	no	TRUE	no	no	yes
	TGAGGCAGTAGGTTGTGTGGT	na-21-XKJLRY98E	no	no	yes	no	TRUE	no	no	FALSE	yes	no	TRUE	yes	no	no	TRUE	no	no	yes
	TGAGGCAGTAGGTTGTGTGGTT	na-22-XKJLRY98Q	no	no	yes	no	TRUE	no	no	FALSE	yes	no	TRUE	yes	no	no	TRUE	no	no	yes
	TGAGGCAGTAGGTTGTGTGGTTT	na-23-XKJLRY980Q	no	no	yes	no	TRUE	no	no	FALSE	yes	no	TRUE	yes	no	no	TRUE	no	no	yes
	TGAGGCAGTAGTTTGTGCTGTT	na-22-XKJL7YXYQ	no	no	yes	no	TRUE	no	no	FALSE	yes	no	TRUE	yes	no	no	TRUE	no	no	yes
	TGAGGGGAAGAGAGCGAGACTTT	na-23-XK60FJ5D0Q	no	no	no	no	FALSE	no	no	FALSE	yes	no	TRUE	yes	no	no	TRUE	no	no	yes
	TGAGGGGCAGAGAGAGAGACTTT	na-23-XK6PF25D0Q	no	no	yes	no	TRUE	no	no	FALSE	yes	no	TRUE	yes	no	no	TRUE	no	no	yes
	TGAGGGGCAGAGAGCAAGACTTT	na-23-XK6PFJDD0Q	no	no	yes	no	TRUE	no	no	FALSE	yes	no	TRUE	yes	no	no	TRUE	no	no	yes
	TGAGGGGCAGAGAGCGAGACCTT	na-23-XK6PFJ5DDQ	no	no	yes	no	TRUE	no	no	FALSE	yes	no	TRUE	yes	no	no	TRUE	no	no	yes
	TGAGGGGCAGAGAGCGAGACTAT	na-23-XK6PFJ5D0I	no	no	yes	no	TRUE	no	no	FALSE	yes	no	TRUE	yes	no	no	TRUE	no	no	yes
	TGAGGGGCAGAGAGCGAGACTCT	na-23-XK6PFJ5D03	no	no	yes	no	TRUE	no	no	FALSE	yes	no	TRUE	yes	no	no	TRUE	no	no	yes
	TGAGGGGCAGAGAGCGAGGCT	na-21-XK6PFJ5JE	no	no	yes	no	TRUE	no	no	FALSE	yes	no	TRUE	yes	no	no	TRUE	no	no	yes
	TGAGGGGCAGAGAGCGAGGCTTT	na-23-XK6PFJ5J0Q	no	no	yes	no	TRUE	no	no	FALSE	yes	no	TRUE	yes	no	no	TRUE	no	no	yes
	TGAGGGGCAGAGAGCGGGACT	na-21-XK6PFJRDE	no	no	yes	no	TRUE	no	no	FALSE	yes	no	TRUE	yes	no	no	TRUE	no	no	yes
	TGAGGGGCAGAGAGCGGGACTTT	na-23-XK6PFJRD0Q	no	no	yes	no	TRUE	no	no	FALSE	yes	no	TRUE	yes	no	no	TRUE	no	no	yes
	TGAGGGGCAGAGAGTGAGACTTT	na-23-XK6PF35D0Q	no	no	yes	no	TRUE	no	no	FALSE	yes	no	TRUE	yes	no	no	TRUE	no	no	yes
	TGAGGGGCAGAGGGCGAGACT	na-21-XK6P1J5DE	no	no	yes	no	TRUE	no	no	FALSE	yes	no	TRUE	yes	no	no	TRUE	no	no	yes
	TGAGGGGCAGAGGGCGAGACTTT	na-23-XK6P1J5D0Q	no	no	yes	no	TRUE	no	no	FALSE	yes	no	TRUE	yes	no	no	TRUE	no	no	yes
	TGAGGGGCAGGGAGCGAGACTTT	na-23-XK6P6J5D0Q	no	no	yes	no	TRUE	no	no	FALSE	yes	no	TRUE	yes	no	no	TRUE	no	no	yes
	TGAGGGGCGGAGAGCGAGACT	na-21-XK68FJ5DE	no	no	yes	no	TRUE	no	no	FALSE	yes	no	TRUE	yes	no	no	TRUE	no	no	yes
	TGAGGGGCGGAGAGCGAGACTTT	na-23-XK68FJ5D0Q	no	no	yes	no	TRUE	no	no	FALSE	yes	no	TRUE	yes	no	no	TRUE	no	no	yes
	TGAGGTAATAGATTGTATAGTT	na-22-XKUL5YVPQ	no	no	no	no	FALSE	no	no	FALSE	yes	no	TRUE	yes	no	no	TRUE	no	no	yes
	TGAGGTAATAGGTTGTATAGTT	na-22-XKULRYVPQ	no	no	no	no	FALSE	no	no	FALSE	yes	no	TRUE	yes	no	no	TRUE	no	no	yes
	TGAGGTAATAGGTTGTGTGGT	na-21-XKULRY98E	no	no	yes	yes	TRUE	no	no	FALSE	yes	no	TRUE	yes	no	no	TRUE	no	no	yes
	TGAGGTAATAGGTTGTGTGGTT	na-22-XKULRY98Q	no	no	yes	no	TRUE	no	no	FALSE	yes	no	TRUE	yes	no	no	TRUE	no	no	yes
	TGAGGTAATAGTTTGTGCTGTT	na-22-XKUL7YXYQ	no	no	yes	no	TRUE	no	no	FALSE	yes	no	TRUE	yes	no	no	TRUE	no	no	yes
	TGAGGTAGAAGATTGTATAGT	na-21-XKVB5YVPE	no	no	yes	no	TRUE	no	no	FALSE	yes	no	TRUE	yes	no	no	TRUE	no	no	yes
	TGAGGTAGAAGATTGTATAGTT	na-22-XKVB5YVPQ	no	no	no	no	FALSE	no	no	FALSE	yes	no	TRUE	yes	no	no	TRUE	no	no	yes
	TGAGGTAGAAGGTTGTATAG	na-20-XKVBRYVP	no	no	yes	no	TRUE	no	no	FALSE	yes	no	TRUE	yes	no	no	TRUE	no	no	yes
	TGAGGTAGAAGGTTGTATAGT	na-21-XKVBRYVPE	no	no	yes	no	TRUE	no	no	FALSE	yes	no	TRUE	yes	no	no	TRUE	no	no	yes
	TGAGGTAGAAGGTTGTATAGTT	na-22-XKVBRYVPQ	no	no	yes	no	TRUE	no	no	FALSE	yes	no	TRUE	yes	no	no	TRUE	no	no	yes
	TGAGGTAGAAGGTTGTGTGGT	na-21-XKVBRY98E	no	no	yes	yes	TRUE	no	no	FALSE	yes	no	TRUE	yes	no	no	TRUE	no	no	yes
	TGAGGTAGAAGGTTGTGTGGTT	na-22-XKVBRY98Q	no	no	yes	no	TRUE	no	no	FALSE	yes	no	TRUE	yes	no	no	TRUE	no	no	yes
	TGAGGTAGAAGTTTGTGCTGTT	na-22-XKVB7YXYQ	no	no	yes	no	TRUE	no	no	FALSE	yes	no	TRUE	yes	no	no	TRUE	no	no	yes
	TGAGGTAGCAGATTGTATAGT	na-21-XKVF5YVPE	no	no	yes	no	TRUE	no	no	FALSE	yes	no	TRUE	yes	no	no	TRUE	no	no	yes
	TGAGGTAGCAGATTGTATAGTT	na-22-XKVF5YVPQ	no	no	yes	no	TRUE	no	no	FALSE	yes	no	TRUE	yes	no	no	TRUE	no	no	yes
	TGAGGTAGCAGGTTGTATAG	na-20-XKVFRYVP	no	no	yes	no	TRUE	no	no	FALSE	yes	no	TRUE	yes	no	no	TRUE	no	no	yes
	TGAGGTAGCAGGTTGTATAGT	na-21-XKVFRYVPE	no	no	yes	no	TRUE	no	no	FALSE	yes	no	TRUE	yes	no	no	TRUE	no	no	yes
	TGAGGTAGCAGGTTGTATAGTT	na-22-XKVFRYVPQ	no	no	yes	no	TRUE	no	no	FALSE	yes	no	TRUE	yes	no	no	TRUE	no	no	yes
	TGAGGTAGCAGGTTGTGTGG	na-20-XKVFRY98	no	no	yes	no	TRUE	no	no	FALSE	yes	no	TRUE	yes	no	no	TRUE	no	no	yes
	TGAGGTAGCAGGTTGTGTGGT	na-21-XKVFRY98E	no	no	yes	no	TRUE	no	no	FALSE	yes	no	TRUE	yes	no	no	TRUE	no	no	yes
	TGAGGTAGCAGGTTGTGTGGTT	na-22-XKVFRY98Q	no	no	yes	no	TRUE	no	no	FALSE	yes	no	TRUE	yes	no	no	TRUE	no	no	yes
	TGAGGTAGCAGGTTGTGTGGTTT	na-23-XKVFRY980Q	no	no	yes	no	TRUE	no	no	FALSE	yes	no	TRUE	yes	no	no	TRUE	no	no	yes
	TGAGGTAGCAGTTTGTGCTGTT	na-22-XKVF7YXYQ	no	no	yes	no	TRUE	no	no	FALSE	yes	no	TRUE	yes	no	no	TRUE	no	no	yes
	TGAGGTAGTAAGTTGTATAGTT	na-22-XKVL1YVPQ	no	no	no	no	FALSE	no	no	FALSE	yes	no	TRUE	yes	no	no	TRUE	no	no	yes
	TGAGGTAGTAAGTTGTGTGGT	na-21-XKVL1Y98E	no	no	yes	yes	TRUE	no	no	FALSE	yes	no	TRUE	yes	no	no	TRUE	no	no	yes
	TGAGGTAGTAAGTTGTGTGGTT	na-22-XKVL1Y98Q	no	no	yes	no	TRUE	no	no	FALSE	yes	no	TRUE	yes	no	no	TRUE	no	no	yes
	TGAGGTAGTAATTTGTGCTGTT	na-22-XKVLIYXYQ	no	no	yes	no	TRUE	no	no	FALSE	yes	no	TRUE	yes	no	no	TRUE	no	no	yes
	TGAGGTAGTAGAATGTATAGTT	na-22-XKVLO4VPQ	no	no	no	no	FALSE	no	no	FALSE	yes	no	TRUE	yes	no	no	TRUE	no	no	yes
	TGAGGTAGTAGACTGTATAGT	na-21-XKVLOYVPE	no	no	yes	no	TRUE	no	no	FALSE	yes	no	TRUE	yes	no	no	TRUE	no	no	yes
	TGAGGTAGTAGACTGTATAGTT	na-22-XKVLOYVPQ	no	no	yes	no	TRUE	no	no	FALSE	yes	no	TRUE	yes	no	no	TRUE	no	no	yes
	TGAGGTAGTAGATCGTATAGT	na-21-XKVL5SVPE	no	no	yes	no	TRUE	no	no	FALSE	yes	no	TRUE	yes	no	no	TRUE	no	no	yes
	TGAGGTAGTAGATCGTATAGTT	na-22-XKVL5SVPQ	no	no	yes	no	TRUE	no	no	FALSE	yes	no	TRUE	yes	no	no	TRUE	no	no	yes
	TGAGGTAGTAGATTATATAGTT	na-22-XKVL5XVPQ	no	no	no	no	FALSE	no	no	FALSE	yes	no	TRUE	yes	no	no	TRUE	no	no	yes
	TGAGGTAGTAGATTGAATAGTT	na-22-XKVL5YDPQ	no	no	no	no	FALSE	no	no	FALSE	yes	no	TRUE	yes	no	no	TRUE	no	no	yes
	TGAGGTAGTAGATTGCATAGT	na-21-XKVL5YJPE	no	no	yes	no	TRUE	no	no	FALSE	yes	no	TRUE	yes	no	no	TRUE	no	no	yes
	TGAGGTAGTAGATTGCATAGTT	na-22-XKVL5YJPQ	no	no	yes	no	TRUE	no	no	FALSE	yes	no	TRUE	yes	no	no	TRUE	no	no	yes
	TGAGGTAGTAGATTGTAAAGTT	na-22-XKVL5YU0Q	no	no	no	no	FALSE	no	no	FALSE	yes	no	TRUE	yes	no	no	TRUE	no	no	yes
	TGAGGTAGTAGATTGTACAGT	na-21-XKVL5YUPE	no	no	yes	no	TRUE	no	no	FALSE	yes	no	TRUE	yes	no	no	TRUE	no	no	yes
	TGAGGTAGTAGATTGTACAGTT	na-22-XKVL5YUPQ	no	no	yes	no	TRUE	no	no	FALSE	yes	no	TRUE	yes	no	no	TRUE	no	no	yes
	TGAGGTAGTAGATTGTATAATT	na-22-XKVL5YVOQ	no	no	no	no	FALSE	no	no	FALSE	yes	no	TRUE	yes	no	no	TRUE	no	no	yes
	TGAGGTAGTAGATTGTATAGAT	na-22-XKVL5YVPI	no	no	no	no	FALSE	no	no	FALSE	yes	no	TRUE	yes	no	no	TRUE	no	no	yes
	TGAGGTAGTAGATTGTATAGCT	na-22-XKVL5YVP3	no	no	yes	no	TRUE	no	no	FALSE	yes	no	TRUE	yes	no	no	TRUE	no	no	yes
	TGAGGTAGTAGATTGTATGGT	na-21-XKVL5YV8E	no	no	yes	no	TRUE	no	no	FALSE	yes	no	TRUE	yes	no	no	TRUE	no	no	yes
	TGAGGTAGTAGATTGTATGGTT	na-22-XKVL5YV8Q	no	no	no	no	FALSE	no	no	FALSE	yes	no	TRUE	yes	no	no	TRUE	no	no	yes
	TGAGGTAGTAGATTGTATTGTT	na-22-XKVL5YVYQ	no	no	no	no	FALSE	no	no	FALSE	yes	no	TRUE	yes	no	no	TRUE	no	no	yes
	TGAGGTAGTAGATTGTGCTGTT	na-22-XKVL5YXYQ	no	no	yes	no	TRUE	no	no	FALSE	yes	no	TRUE	yes	no	no	TRUE	no	no	yes
	TGAGGTAGTAGATTGTGTAGT	na-21-XKVL5Y9PE	no	no	yes	no	TRUE	no	no	FALSE	yes	no	TRUE	yes	no	no	TRUE	no	no	yes
	TGAGGTAGTAGATTGTGTAGTT	na-22-XKVL5Y9PQ	no	no	no	no	FALSE	no	no	FALSE	yes	no	TRUE	yes	no	no	TRUE	no	no	yes
	TGAGGTAGTAGATTGTGTGGT	na-21-XKVL5Y98E	no	no	yes	yes	TRUE	no	no	FALSE	yes	no	TRUE	yes	no	no	TRUE	no	no	yes
	TGAGGTAGTAGATTGTGTGGTT	na-22-XKVL5Y98Q	no	no	yes	no	TRUE	no	no	FALSE	yes	no	TRUE	yes	no	no	TRUE	no	no	yes
	TGAGGTAGTAGCTTGTGCTGT	na-21-XKVLQYXYE	no	no	yes	no	TRUE	no	no	FALSE	yes	no	TRUE	yes	no	no	TRUE	no	no	yes
	TGAGGTAGTAGCTTGTGCTGTT	na-22-XKVLQYXYQ	no	no	yes	no	TRUE	no	no	FALSE	yes	no	TRUE	yes	no	no	TRUE	no	no	yes
	TGAGGTAGTAGGATGTATAGTT	na-22-XKVL64VPQ	no	no	no	no	FALSE	no	no	FALSE	yes	no	TRUE	yes	no	no	TRUE	no	no	yes
	TGAGGTAGTAGGATGTGTGGT	na-21-XKVL6498E	no	no	yes	yes	TRUE	no	no	FALSE	yes	no	TRUE	yes	no	no	TRUE	no	no	yes
	TGAGGTAGTAGGATGTGTGGTT	na-22-XKVL6498Q	no	no	yes	no	TRUE	no	no	FALSE	yes	no	TRUE	yes	no	no	TRUE	no	no	yes
	TGAGGTAGTAGGCTGTATAG	na-20-XKVL6YVP	no	no	yes	no	TRUE	no	no	FALSE	yes	no	TRUE	yes	no	no	TRUE	no	no	yes
	TGAGGTAGTAGGCTGTATAGT	na-21-XKVL6YVPE	no	no	yes	no	TRUE	no	no	FALSE	yes	no	TRUE	yes	no	no	TRUE	no	no	yes
	TGAGGTAGTAGGCTGTATAGTT	na-22-XKVL6YVPQ	no	no	yes	no	TRUE	no	no	FALSE	yes	no	TRUE	yes	no	no	TRUE	no	no	yes
	TGAGGTAGTAGGCTGTGTGG	na-20-XKVL6Y98	no	no	yes	no	TRUE	no	no	FALSE	yes	no	TRUE	yes	no	no	TRUE	no	no	yes
	TGAGGTAGTAGGCTGTGTGGT	na-21-XKVL6Y98E	no	no	yes	no	TRUE	no	no	FALSE	yes	no	TRUE	yes	no	no	TRUE	no	no	yes
	TGAGGTAGTAGGCTGTGTGGTT	na-22-XKVL6Y98Q	no	no	yes	no	TRUE	no	no	FALSE	yes	no	TRUE	yes	no	no	TRUE	no	no	yes
	TGAGGTAGTAGGCTGTGTGGTTT	na-23-XKVL6Y980Q	no	no	yes	no	TRUE	no	no	FALSE	yes	no	TRUE	yes	no	no	TRUE	no	no	yes
	TGAGGTAGTAGGTAGTATAGTT	na-22-XKVLRPVPQ	no	no	no	no	FALSE	no	no	FALSE	yes	no	TRUE	yes	no	no	TRUE	no	no	yes
	TGAGGTAGTAGGTAGTGTGGTT	na-22-XKVLRP98Q	no	no	yes	no	TRUE	no	no	FALSE	yes	no	TRUE	yes	no	no	TRUE	no	no	yes
	TGAGGTAGTAGGTCGTATAG	na-20-XKVLRSVP	no	no	yes	no	TRUE	no	no	FALSE	yes	no	TRUE	yes	no	no	TRUE	no	no	yes
	TGAGGTAGTAGGTCGTATAGT	na-21-XKVLRSVPE	no	no	yes	no	TRUE	no	no	FALSE	yes	no	TRUE	yes	no	no	TRUE	no	no	yes
	TGAGGTAGTAGGTCGTATAGTT	na-22-XKVLRSVPQ	no	no	yes	no	TRUE	no	no	FALSE	yes	no	TRUE	yes	no	no	TRUE	no	no	yes
	TGAGGTAGTAGGTCGTGTGG	na-20-XKVLRS98	no	no	yes	no	TRUE	no	no	FALSE	yes	no	TRUE	yes	no	no	TRUE	no	no	yes
	TGAGGTAGTAGGTCGTGTGGT	na-21-XKVLRS98E	no	no	yes	no	TRUE	no	no	FALSE	yes	no	TRUE	yes	no	no	TRUE	no	no	yes
	TGAGGTAGTAGGTCGTGTGGTT	na-22-XKVLRS98Q	no	no	yes	no	TRUE	no	no	FALSE	yes	no	TRUE	yes	no	no	TRUE	no	no	yes
	TGAGGTAGTAGGTCGTGTGGTTT	na-23-XKVLRS980Q	no	no	yes	no	TRUE	no	no	FALSE	yes	no	TRUE	yes	no	no	TRUE	no	no	yes
	TGAGGTAGTAGGTTATATAGTT	na-22-XKVLRXVPQ	no	no	yes	no	TRUE	no	no	FALSE	yes	no	TRUE	yes	no	no	TRUE	no	no	yes
	TGAGGTAGTAGGTTATGTGGT	na-21-XKVLRX98E	no	no	yes	yes	TRUE	no	no	FALSE	yes	no	TRUE	yes	no	no	TRUE	no	no	yes
	TGAGGTAGTAGGTTATGTGGTT	na-22-XKVLRX98Q	no	no	yes	no	TRUE	no	no	FALSE	yes	no	TRUE	yes	no	no	TRUE	no	no	yes
	TGAGGTAGTAGGTTGAATAGTT	na-22-XKVLRYDPQ	no	no	no	no	FALSE	no	no	FALSE	yes	no	TRUE	yes	no	no	TRUE	no	no	yes
	TGAGGTAGTAGGTTGAGTGGT	na-21-XKVLRY18E	no	no	yes	yes	TRUE	no	no	FALSE	yes	no	TRUE	yes	no	no	TRUE	no	no	yes
	TGAGGTAGTAGGTTGAGTGGTT	na-22-XKVLRY18Q	no	no	yes	no	TRUE	no	no	FALSE	yes	no	TRUE	yes	no	no	TRUE	no	no	yes
	TGAGGTAGTAGGTTGCATAG	na-20-XKVLRYJP	no	no	yes	no	TRUE	no	no	FALSE	yes	no	TRUE	yes	no	no	TRUE	no	no	yes
	TGAGGTAGTAGGTTGCATAGT	na-21-XKVLRYJPE	no	no	yes	no	TRUE	no	no	FALSE	yes	no	TRUE	yes	no	no	TRUE	no	no	yes
	TGAGGTAGTAGGTTGCATAGTT	na-22-XKVLRYJPQ	no	no	yes	no	TRUE	no	no	FALSE	yes	no	TRUE	yes	no	no	TRUE	no	no	yes
	TGAGGTAGTAGGTTGCGTGG	na-20-XKVLRYM8	no	no	yes	no	TRUE	no	no	FALSE	yes	no	TRUE	yes	no	no	TRUE	no	no	yes
	TGAGGTAGTAGGTTGCGTGGT	na-21-XKVLRYM8E	no	no	yes	no	TRUE	no	no	FALSE	yes	no	TRUE	yes	no	no	TRUE	no	no	yes
	TGAGGTAGTAGGTTGCGTGGTT	na-22-XKVLRYM8Q	no	no	yes	no	TRUE	no	no	FALSE	yes	no	TRUE	yes	no	no	TRUE	no	no	yes
	TGAGGTAGTAGGTTGCGTGGTTT	na-23-XKVLRYM80Q	no	no	yes	no	TRUE	no	no	FALSE	yes	no	TRUE	yes	no	no	TRUE	no	no	yes
	TGAGGTAGTAGGTTGGATAGTT	na-22-XKVLRY5PQ	no	no	no	no	FALSE	no	no	FALSE	yes	no	TRUE	yes	no	no	TRUE	no	no	yes
	TGAGGTAGTAGGTTGTAAAGTT	na-22-XKVLRYU0Q	no	no	no	no	FALSE	no	no	FALSE	yes	no	TRUE	yes	no	no	TRUE	no	no	yes
	TGAGGTAGTAGGTTGTACAG	na-20-XKVLRYUP	no	no	yes	no	TRUE	no	no	FALSE	yes	no	TRUE	yes	no	no	TRUE	no	no	yes
	TGAGGTAGTAGGTTGTACAGT	na-21-XKVLRYUPE	no	no	yes	no	TRUE	no	no	FALSE	yes	no	TRUE	yes	no	no	TRUE	no	no	yes
	TGAGGTAGTAGGTTGTACAGTT	na-22-XKVLRYUPQ	no	no	yes	no	TRUE	no	no	FALSE	yes	no	TRUE	yes	no	no	TRUE	no	no	yes
	TGAGGTAGTAGGTTGTAGAGTT	na-22-XKVLRYV0Q	no	no	no	no	FALSE	no	no	FALSE	yes	no	TRUE	yes	no	no	TRUE	no	no	yes
	TGAGGTAGTAGGTTGTATAATT	na-22-XKVLRYVOQ	no	no	no	no	FALSE	no	no	FALSE	yes	no	TRUE	yes	no	no	TRUE	no	no	yes
	TGAGGTAGTAGGTTGTATAGAT	na-22-XKVLRYVPI	no	no	no	no	FALSE	no	no	FALSE	yes	no	TRUE	yes	no	no	TRUE	no	no	yes
	TGAGGTAGTAGGTTGTATAGCT	na-22-XKVLRYVP3	no	no	yes	no	TRUE	no	no	FALSE	yes	no	TRUE	yes	no	no	TRUE	no	no	yes
	TGAGGTAGTAGGTTGTATTGTT	na-22-XKVLRYVYQ	no	no	no	no	FALSE	no	no	FALSE	yes	no	TRUE	yes	no	no	TRUE	no	no	yes
	TGAGGTAGTAGGTTGTGAGG	na-20-XKVLRYXK	no	no	yes	no	TRUE	no	no	FALSE	yes	no	TRUE	yes	no	no	TRUE	no	no	yes
	TGAGGTAGTAGGTTGTGAGGT	na-21-XKVLRYXKE	no	no	yes	no	TRUE	no	no	FALSE	yes	no	TRUE	yes	no	no	TRUE	no	no	yes
	TGAGGTAGTAGGTTGTGAGGTT	na-22-XKVLRYXKQ	no	no	yes	no	TRUE	no	no	FALSE	yes	no	TRUE	yes	no	no	TRUE	no	no	yes
	TGAGGTAGTAGGTTGTGCGG	na-20-XKVLRYX8	no	no	yes	no	TRUE	no	no	FALSE	yes	no	TRUE	yes	no	no	TRUE	no	no	yes
	TGAGGTAGTAGGTTGTGCGGT	na-21-XKVLRYX8E	no	no	yes	no	TRUE	no	no	FALSE	yes	no	TRUE	yes	no	no	TRUE	no	no	yes
	TGAGGTAGTAGGTTGTGCGGTT	na-22-XKVLRYX8Q	no	no	yes	no	TRUE	no	no	FALSE	yes	no	TRUE	yes	no	no	TRUE	no	no	yes
	TGAGGTAGTAGGTTGTGCGGTTT	na-23-XKVLRYX80Q	no	no	yes	no	TRUE	no	no	FALSE	yes	no	TRUE	yes	no	no	TRUE	no	no	yes
	TGAGGTAGTAGGTTGTGCTGTT	na-22-XKVLRYXYQ	no	no	no	no	FALSE	no	no	FALSE	yes	no	TRUE	yes	no	no	TRUE	no	no	yes
	TGAGGTAGTAGGTTGTGGGGTT	na-22-XKVLRY9KQ	no	no	yes	no	TRUE	no	no	FALSE	yes	no	TRUE	yes	no	no	TRUE	no	no	yes
	TGAGGTAGTAGGTTGTGTGAT	na-21-XKVLRY9UE	no	no	yes	yes	TRUE	no	no	FALSE	yes	no	TRUE	yes	no	no	TRUE	no	no	yes
	TGAGGTAGTAGGTTGTGTGATT	na-22-XKVLRY9UQ	no	no	yes	no	TRUE	no	no	FALSE	yes	no	TRUE	yes	no	no	TRUE	no	no	yes
	TGAGGTAGTAGGTTGTGTGGAT	na-22-XKVLRY98I	no	no	yes	no	TRUE	no	no	FALSE	yes	no	TRUE	yes	no	no	TRUE	no	no	yes
	TGAGGTAGTAGGTTGTGTGGCT	na-22-XKVLRY983	no	no	yes	no	TRUE	no	no	FALSE	yes	no	TRUE	yes	no	no	TRUE	no	no	yes
	TGAGGTAGTAGGTTGTGTGGCTT	na-23-XKVLRY98DQ	no	no	yes	no	TRUE	no	no	FALSE	yes	no	TRUE	yes	no	no	TRUE	no	no	yes
	TGAGGTAGTAGGTTGTGTGGTCT	na-23-XKVLRY9803	no	no	yes	no	TRUE	no	no	FALSE	yes	no	TRUE	yes	no	no	TRUE	no	no	yes
	CCGTGGCCCCCCACTGCTAAATTTGACTGGCTT	na-33-34PRKIQOIYE8DQ	no	no	no	no	FALSE	yes	no	TRUE	no	no	FALSE	no	no	no	FALSE	no	no	no
	TGAGGTAGTAGGTTGTGTGGTTCT	na-24-XKVLRY98K3	no	no	no	no	FALSE	no	no	FALSE	yes	no	TRUE	yes	no	no	TRUE	no	no	no
	TGAGGTAGTAGGTTGTGTTGTT	na-22-XKVLRY9YQ	no	no	yes	yes	TRUE	no	no	FALSE	yes	no	TRUE	yes	no	no	TRUE	no	no	yes
	TGAGGTAGTAGGTTGTTTAGTT	na-22-XKVLRYZPQ	no	no	no	no	FALSE	no	no	FALSE	yes	no	TRUE	yes	no	no	TRUE	no	no	yes
	TGAGGTAGTAGTATGTGCTGTT	na-22-XKVLS4XYQ	no	no	yes	no	TRUE	no	no	FALSE	yes	no	TRUE	yes	no	no	TRUE	no	no	yes
	TGAGGTAGTAGTCTGTGCTGT	na-21-XKVLSYXYE	no	no	yes	no	TRUE	no	no	FALSE	yes	no	TRUE	yes	no	no	TRUE	no	no	yes
	TGAGGTAGTAGTCTGTGCTGTT	na-22-XKVLSYXYQ	no	no	yes	no	TRUE	no	no	FALSE	yes	no	TRUE	yes	no	no	TRUE	no	no	yes
	TGAGGTAGTAGTTAGTGCTGTT	na-22-XKVL7PXYQ	no	no	yes	no	TRUE	no	no	FALSE	yes	no	TRUE	yes	no	no	TRUE	no	no	yes
	TGAGGTAGTAGTTCGTGCTGTT	na-22-XKVL7SXYQ	no	no	yes	no	TRUE	no	no	FALSE	yes	no	TRUE	yes	no	no	TRUE	no	no	yes
	TGAGGTAGTAGTTTATGCTGTT	na-22-XKVL7XXYQ	no	no	yes	no	TRUE	no	no	FALSE	yes	no	TRUE	yes	no	no	TRUE	no	no	yes
	TGAGGTAGTAGTTTGAGCTGTT	na-22-XKVL7YFYQ	no	no	yes	no	TRUE	no	no	FALSE	yes	no	TRUE	yes	no	no	TRUE	no	no	yes
	TGAGGTAGTAGTTTGCGCTGT	na-21-XKVL7YLYE	no	no	yes	no	TRUE	no	no	FALSE	yes	no	TRUE	yes	no	no	TRUE	no	no	yes
	TGAGGTAGTAGTTTGCGCTGTT	na-22-XKVL7YLYQ	no	no	yes	no	TRUE	no	no	FALSE	yes	no	TRUE	yes	no	no	TRUE	no	no	yes
	TGAGGTAGTAGTTTGTACTGTT	na-22-XKVL7YUYQ	no	no	yes	no	TRUE	no	no	FALSE	yes	no	TRUE	yes	no	no	TRUE	no	no	yes
	TGAGGTAGTAGTTTGTATAGTT	na-22-XKVL7YVPQ	no	no	yes	no	TRUE	no	no	FALSE	yes	no	TRUE	yes	no	no	TRUE	no	no	yes
	TGAGGTAGTAGTTTGTGATGTT	na-22-XKVL7YX4Q	no	no	yes	no	TRUE	no	no	FALSE	yes	no	TRUE	yes	no	no	TRUE	no	no	yes
	TGAGGTAGTAGTTTGTGCAGTT	na-22-XKVL7YXPQ	no	no	yes	no	TRUE	no	no	FALSE	yes	no	TRUE	yes	no	no	TRUE	no	no	yes
	TGAGGTAGTAGTTTGTGCCGT	na-21-XKVL7YXSE	no	no	yes	no	TRUE	no	no	FALSE	yes	no	TRUE	yes	no	no	TRUE	no	no	yes
	TGAGGTAGTAGTTTGTGCCGTT	na-22-XKVL7YXSQ	no	no	yes	no	TRUE	no	no	FALSE	yes	no	TRUE	yes	no	no	TRUE	no	no	yes
	TGAGGTAGTAGTTTGTGCGGTT	na-22-XKVL7YX8Q	no	no	no	no	FALSE	no	no	FALSE	yes	no	TRUE	yes	no	no	TRUE	no	no	yes
	TGAGGTAGTAGTTTGTGCTATT	na-22-XKVL7YXXQ	no	no	yes	no	TRUE	no	no	FALSE	yes	no	TRUE	yes	no	no	TRUE	no	no	yes
	TGAGGTAGTAGTTTGTGCTGAT	na-22-XKVL7YXYI	no	no	yes	no	TRUE	no	no	FALSE	yes	no	TRUE	yes	no	no	TRUE	no	no	yes
	TGAGGTAGTAGTTTGTGCTGCT	na-22-XKVL7YXY3	no	no	yes	no	TRUE	no	no	FALSE	yes	no	TRUE	yes	no	no	TRUE	no	no	yes
	TGAGGTAGTAGTTTGTGCTGGT	na-22-XKVL7YXYN	no	no	no	no	FALSE	no	no	FALSE	yes	no	TRUE	yes	no	no	TRUE	no	no	yes
	ATCAAGCGGTATACCGAAGCTCTAGGTGCGGCA	na-33-HOQ3H1OJWP7HDU	yes	no	no	no	TRUE	no	no	FALSE	no	yes	TRUE	no	no	no	FALSE	no	no	no
	TGAGGTAGTAGTTTGTGGTGTT	na-22-XKVL7Y94Q	no	no	yes	no	TRUE	no	no	FALSE	yes	no	TRUE	yes	no	no	TRUE	no	no	yes
	TGAGGTAGTAGTTTGTGTTGTT	na-22-XKVL7Y9YQ	no	no	yes	no	TRUE	no	no	FALSE	yes	no	TRUE	yes	no	no	TRUE	no	no	yes
	TGAGGTAGTGGATTGTATAGT	na-21-XKV45YVPE	no	no	yes	no	TRUE	no	no	FALSE	yes	no	TRUE	yes	no	no	TRUE	no	no	yes
	TGAGGTAGTGGATTGTATAGTT	na-22-XKV45YVPQ	no	no	yes	no	TRUE	no	no	FALSE	yes	no	TRUE	yes	no	no	TRUE	no	no	yes
	TGAGGTAGTGGGTTGTATAG	na-20-XKV4RYVP	no	no	yes	no	TRUE	no	no	FALSE	yes	no	TRUE	yes	no	no	TRUE	no	no	yes
	TGAGGTAGTGGGTTGTATAGT	na-21-XKV4RYVPE	no	no	yes	no	TRUE	no	no	FALSE	yes	no	TRUE	yes	no	no	TRUE	no	no	yes
	TGAGGTAGTGGGTTGTATAGTT	na-22-XKV4RYVPQ	no	no	yes	no	TRUE	no	no	FALSE	yes	no	TRUE	yes	no	no	TRUE	no	no	yes
	TGAGGTAGTGGGTTGTGTGG	na-20-XKV4RY98	no	no	yes	no	TRUE	no	no	FALSE	yes	no	TRUE	yes	no	no	TRUE	no	no	yes
	TGAGGTAGTGGGTTGTGTGGT	na-21-XKV4RY98E	no	no	yes	no	TRUE	no	no	FALSE	yes	no	TRUE	yes	no	no	TRUE	no	no	yes
	TGAGGTAGTGGGTTGTGTGGTT	na-22-XKV4RY98Q	no	no	yes	no	TRUE	no	no	FALSE	yes	no	TRUE	yes	no	no	TRUE	no	no	yes
	TGAGGTAGTGGGTTGTGTGGTTT	na-23-XKV4RY980Q	no	no	yes	no	TRUE	no	no	FALSE	yes	no	TRUE	yes	no	no	TRUE	no	no	yes
	TGAGGTAGTGGTTTGTGCTGTT	na-22-XKV47YXYQ	no	no	yes	no	TRUE	no	no	FALSE	yes	no	TRUE	yes	no	no	TRUE	no	no	yes
	TGAGGTGGTAGATTGTATAGT	na-21-XK9L5YVPE	no	no	yes	no	TRUE	no	no	FALSE	yes	no	TRUE	yes	no	no	TRUE	no	no	yes
	TGAGGTGGTAGATTGTATAGTT	na-22-XK9L5YVPQ	no	no	yes	no	TRUE	no	no	FALSE	yes	no	TRUE	yes	no	no	TRUE	no	no	yes
	TGAGGTGGTAGGTTGTATAG	na-20-XK9LRYVP	no	no	yes	no	TRUE	no	no	FALSE	yes	no	TRUE	yes	no	no	TRUE	no	no	yes
	TGAGGTGGTAGGTTGTATAGT	na-21-XK9LRYVPE	no	no	yes	no	TRUE	no	no	FALSE	yes	no	TRUE	yes	no	no	TRUE	no	no	yes
	TGAGGTGGTAGGTTGTATAGTT	na-22-XK9LRYVPQ	no	no	yes	no	TRUE	no	no	FALSE	yes	no	TRUE	yes	no	no	TRUE	no	no	yes
	TGAGGTGGTAGGTTGTGTGG	na-20-XK9LRY98	no	no	yes	no	TRUE	no	no	FALSE	yes	no	TRUE	yes	no	no	TRUE	no	no	yes
	TGAGGTGGTAGGTTGTGTGGT	na-21-XK9LRY98E	no	no	yes	no	TRUE	no	no	FALSE	yes	no	TRUE	yes	no	no	TRUE	no	no	yes
	TGAGGTGGTAGGTTGTGTGGTT	na-22-XK9LRY98Q	no	no	yes	no	TRUE	no	no	FALSE	yes	no	TRUE	yes	no	no	TRUE	no	no	yes
	TGAGGTGGTAGGTTGTGTGGTTT	na-23-XK9LRY980Q	no	no	yes	no	TRUE	no	no	FALSE	yes	no	TRUE	yes	no	no	TRUE	no	no	yes
	TGAGGTGGTAGTTTGTGCTGTT	na-22-XK9L7YXYQ	no	no	yes	no	TRUE	no	no	FALSE	yes	no	TRUE	yes	no	no	TRUE	no	no	yes
	TGAGGTTGTAGGTTGTATAGTT	na-22-XKZLRYVPQ	no	no	no	no	FALSE	no	no	FALSE	yes	no	TRUE	yes	no	no	TRUE	no	no	yes
	TGAGGTTGTAGTTTGTGCTGTT	na-22-XKZL7YXYQ	no	no	no	no	FALSE	no	no	FALSE	yes	no	TRUE	yes	no	no	TRUE	no	no	yes
	CCCCCCACTGCTAAATTTGACTGGCTTTTTTTT	na-33-KR2Y4BZUNJZZ0Q	yes	no	no	no	TRUE	no	no	FALSE	no	yes	TRUE	no	no	no	FALSE	no	no	no
	TGATGTAGTAGGTTGTATAGTT	na-22-X4VLRYVPQ	no	no	no	no	FALSE	no	no	FALSE	yes	no	TRUE	yes	no	no	TRUE	no	no	yes
	TGCAAACATCCCCGACTGGAAGCT	na-24-XO0MKUN2EW	no	no	no	no	FALSE	no	no	FALSE	yes	no	TRUE	yes	no	no	TRUE	no	no	yes
	TGCCAGTTTGTCAAATACCCCA	na-22-X67Y8BUR2	no	no	no	no	FALSE	no	no	FALSE	yes	no	TRUE	yes	no	no	TRUE	no	no	yes
	TGCCAGTTTGTCAAATACCCCAA	na-23-X67Y8BURDF	no	no	no	no	FALSE	no	no	FALSE	yes	no	TRUE	yes	no	no	TRUE	no	no	yes
	CGCTGAGATTCAGCCCGTGTTCGGAAGATTTTC	na-33-LYFNJ1MWW2FN05	no	no	no	no	FALSE	no	no	FALSE	no	yes	TRUE	no	no	no	FALSE	no	no	no
	TGGAACGTAAAGAAGTATGTAT	na-22-9BMOF0VWI	no	no	yes	yes	TRUE	no	no	FALSE	yes	no	TRUE	yes	no	no	TRUE	no	no	yes
	TGGAATGTAAAGAAGTACGTAT	na-22-9B9OF0UWI	no	no	yes	yes	TRUE	no	no	FALSE	yes	no	TRUE	yes	no	no	TRUE	no	no	yes
	TGGAATGTAAAGAAGTATGTGT	na-22-9B9OF0VWN	no	no	yes	yes	TRUE	no	no	FALSE	yes	no	TRUE	yes	no	no	TRUE	no	no	yes
	TGGAATGTAAAGAGGTATGTAT	na-22-9B9OFKVWI	no	no	yes	yes	TRUE	no	no	FALSE	yes	no	TRUE	yes	no	no	TRUE	no	no	yes
	TGGAATGTAAAGGAGTATGTAT	na-22-9B9O10VWI	no	no	yes	yes	TRUE	no	no	FALSE	yes	no	TRUE	yes	no	no	TRUE	no	no	yes
	TGGAATGTAAGGAAGTATGTAT	na-22-9B9O60VWI	no	no	yes	yes	TRUE	no	no	FALSE	yes	no	TRUE	yes	no	no	TRUE	no	no	yes
	TGGAATGTAGAGAAGTATGTAT	na-22-9B9PF0VWI	no	no	yes	yes	TRUE	no	no	FALSE	yes	no	TRUE	yes	no	no	TRUE	no	no	yes
	TGGAGAGTGACAATGGTGTTT	na-21-901U247NE	no	no	yes	no	TRUE	no	no	FALSE	yes	no	TRUE	yes	no	no	TRUE	no	no	yes
	TGGAGCGTGACAATGGTGTTT	na-21-90MU247NE	no	no	yes	no	TRUE	no	no	FALSE	yes	no	TRUE	yes	no	no	TRUE	no	no	yes
	TGGAGTGCGACAATGGTGTTT	na-21-90XU247NE	no	no	yes	no	TRUE	no	no	FALSE	yes	no	TRUE	yes	no	no	TRUE	no	no	yes
	TGGAGTGTAAAGAAGTATGTAT	na-22-909OF0VWI	no	no	yes	yes	TRUE	no	no	FALSE	yes	no	TRUE	yes	no	no	TRUE	no	no	yes
	TGGAGTGTGACAACGGTGTTT	na-21-909U2H7NE	no	no	yes	no	TRUE	no	no	FALSE	yes	no	TRUE	yes	no	no	TRUE	no	no	yes
	GCGGCTGTAGCTCAGTTGGATAGAGTACTTGGC	na-33-QJ9P4PZ2V0UZD9	no	no	no	no	FALSE	no	no	FALSE	no	yes	TRUE	no	no	no	FALSE	no	no	no
	TGGAGTGTGACAATGGCGTTT	na-21-909U24QNE	no	no	yes	no	TRUE	no	no	FALSE	yes	no	TRUE	yes	no	no	TRUE	no	no	yes
	TGGAGTGTGACAATGGTGCTT	na-21-909U247IE	no	no	yes	no	TRUE	no	no	FALSE	yes	no	TRUE	yes	no	no	TRUE	no	no	yes
	TGGAGTGTGACAATGGTGTCT	na-21-909U247ME	no	no	yes	no	TRUE	no	no	FALSE	yes	no	TRUE	yes	no	no	TRUE	no	no	yes
	TGGAGTGTGACAGTGGTGTTT	na-21-909UJ47NE	no	no	no	no	FALSE	no	no	FALSE	yes	no	TRUE	yes	no	no	TRUE	no	no	yes
	TGGAGTGTGACGATGGTGTTT	na-21-909UL47NE	no	no	yes	no	TRUE	no	no	FALSE	yes	no	TRUE	yes	no	no	TRUE	no	no	yes
	TGGAGTGTGGCAATGGTGTTT	na-21-9098247NE	no	no	no	no	FALSE	no	no	FALSE	yes	no	TRUE	yes	no	no	TRUE	no	no	yes
	TGGAGTGTGGCAATGGTGTTTG	na-22-9098247NP	no	no	no	no	FALSE	no	no	FALSE	yes	no	TRUE	yes	no	no	TRUE	no	no	yes
	AGTTGGTCCGAGTGTTGTGGGTTATTGTTAAGAA	na-34-1YSS1W987Q9XE6	no	no	no	no	FALSE	yes	no	TRUE	no	no	FALSE	no	no	no	FALSE	no	no	yes
	TGGCAGCACGTAAATATTGGCG	na-22-9FPHUEI8K	no	no	no	no	FALSE	no	no	FALSE	yes	no	TRUE	yes	no	no	TRUE	no	no	yes
	TGGGAACTGAATTCCATGGGTT	na-22-92EUIRIKQ	no	no	no	no	FALSE	no	no	FALSE	yes	no	TRUE	yes	no	no	TRUE	no	no	yes
	TGGGATGTAAAGAAGTATGTAT	na-22-929OF0VWI	no	no	yes	yes	TRUE	no	no	FALSE	yes	no	TRUE	yes	no	no	TRUE	no	no	yes
	TGGGGAGTTTGGCTGGG	na-17-9K1Z6Y4	no	no	no	no	FALSE	no	no	FALSE	yes	no	TRUE	no	no	yes	TRUE	no	no	yes
	TGGGGGGCAGAGAGCGAGACTTT	na-23-9K6PFJ5D0Q	no	no	yes	no	TRUE	no	no	FALSE	yes	no	TRUE	yes	no	no	TRUE	no	no	yes
	TGGGGTAGTAGATTGTATAGT	na-21-9KVL5YVPE	no	no	yes	no	TRUE	no	no	FALSE	yes	no	TRUE	yes	no	no	TRUE	no	no	yes
	TGGGGTAGTAGATTGTATAGTT	na-22-9KVL5YVPQ	no	no	yes	no	TRUE	no	no	FALSE	yes	no	TRUE	yes	no	no	TRUE	no	no	yes
	TGGGGTAGTAGGTTGTATAG	na-20-9KVLRYVP	no	no	yes	no	TRUE	no	no	FALSE	yes	no	TRUE	yes	no	no	TRUE	no	no	yes
	TGGGGTAGTAGGTTGTATAGT	na-21-9KVLRYVPE	no	no	yes	no	TRUE	no	no	FALSE	yes	no	TRUE	yes	no	no	TRUE	no	no	yes
	TGGGGTAGTAGGTTGTATAGTT	na-22-9KVLRYVPQ	no	no	yes	no	TRUE	no	no	FALSE	yes	no	TRUE	yes	no	no	TRUE	no	no	yes
	TGGGGTAGTAGGTTGTGTGG	na-20-9KVLRY98	no	no	yes	no	TRUE	no	no	FALSE	yes	no	TRUE	yes	no	no	TRUE	no	no	yes
	TGGGGTAGTAGGTTGTGTGGT	na-21-9KVLRY98E	no	no	yes	no	TRUE	no	no	FALSE	yes	no	TRUE	yes	no	no	TRUE	no	no	yes
	TGGGGTAGTAGGTTGTGTGGTT	na-22-9KVLRY98Q	no	no	yes	no	TRUE	no	no	FALSE	yes	no	TRUE	yes	no	no	TRUE	no	no	yes
	TGGGGTAGTAGGTTGTGTGGTTT	na-23-9KVLRY980Q	no	no	yes	no	TRUE	no	no	FALSE	yes	no	TRUE	yes	no	no	TRUE	no	no	yes
	TGGGGTAGTAGTTTGTGCTGT	na-21-9KVL7YXYE	no	no	yes	no	TRUE	no	no	FALSE	yes	no	TRUE	yes	no	no	TRUE	no	no	yes
	TGGGGTAGTAGTTTGTGCTGTT	na-22-9KVL7YXYQ	no	no	yes	no	TRUE	no	no	FALSE	yes	no	TRUE	yes	no	no	TRUE	no	no	yes
	TGGGGTGTGACAATGGTGTTT	na-21-9K9U247NE	no	no	yes	no	TRUE	no	no	FALSE	yes	no	TRUE	yes	no	no	TRUE	no	no	yes
	CCGCTGAGATTCAGCCCGTGTTCGGAAGATTTTC	na-34-3I5E8J34Y8DEK5	no	no	no	no	FALSE	no	no	FALSE	no	yes	TRUE	no	no	no	FALSE	no	no	no
	CCCCCCACTGCTAAATTTGACTGGCTTTTTTTTT	na-34-KR2Y4BZUNJZZKQ	yes	no	no	no	TRUE	no	no	FALSE	no	no	FALSE	no	no	no	FALSE	no	no	no
	CCCGTGGCCCCCCACTGCTAAATTTGACTGGCTT	na-34-KW6RK5XXDZOYIQ	no	no	no	no	FALSE	yes	no	TRUE	no	no	FALSE	no	no	no	FALSE	no	no	no
	CGCGGGGTGGAGCAGTCTGGTAGCTCGTTGGGCT	na-34-L8R8FPW8VIMYIW	no	no	no	no	FALSE	no	no	FALSE	no	yes	TRUE	no	no	no	FALSE	no	no	no
	CGGGCTGTGGCGCAGTTTGGTAGCGCACTTGACT	na-34-MJ98LPZ8VH2ZHW	no	no	yes	no	TRUE	no	no	FALSE	yes	no	TRUE	no	no	no	FALSE	no	no	no
	CGGGGTGTAGCTTAGCCTGGTAGAGCGCTACGTT	na-34-MK9PNP38V0LXHE	no	no	no	no	FALSE	no	no	FALSE	no	yes	TRUE	no	no	no	FALSE	no	no	no
	AGTAAGGTCAGCTAAATAAGCTATCGGGCCCACCA	na-35-1OR6QOH04MR126	yes	no	no	no	TRUE	no	no	FALSE	no	yes	TRUE	no	no	no	FALSE	no	no	no
	CTCCAGCCTGAGCAACATAGCGAGACCCCGTCTCT	na-35-46PYFOJPL2KSW7	yes	no	no	no	TRUE	no	no	FALSE	no	no	FALSE	no	no	no	FALSE	no	no	yes
	GTGTTATCGCAAGGCATTTACGTATGAGTGTCAGC	na-35-7NHVDJIXMQ548J	yes	no	no	no	TRUE	no	no	FALSE	no	no	FALSE	no	no	no	FALSE	no	no	no
	TCCATTGTCGTCTAGTCCGGTTAGGATACCTGGCT	na-35-8Q9SWP88YKH19I	no	no	no	no	FALSE	no	no	FALSE	no	yes	TRUE	no	no	no	FALSE	no	no	no
	TCCGCTGAGATTCAGCCCGTGTTCGGAAGATTTTC	na-35-8VX2YPKW7SO2Z9	no	no	no	no	FALSE	no	no	FALSE	no	yes	TRUE	no	no	no	FALSE	no	no	no
	CCCCCCACTGCTAAATTTGACTGGCTTTTTTTTTT	na-35-KR2Y4BZUNJZZZZ	yes	no	no	no	TRUE	no	no	FALSE	no	no	FALSE	no	no	no	FALSE	no	no	no
	CGATAGGCCATGCGAGAGTAGGACGTTGCCAGGTT	na-35-LL66XU5L6HZ11N	yes	yes	no	no	TRUE	no	no	FALSE	no	yes	TRUE	no	no	no	FALSE	no	no	no
	TAGGATGGGTGTGATAGGTGGCACGGAGAATTCCA	na-35-V2937E14PH5BY6	yes	no	no	no	TRUE	no	no	FALSE	no	yes	TRUE	no	no	no	FALSE	no	no	no
	CTCCAGCCTGGGCAACATAGCGAGACCCCGTCTCTA	na-36-46PY6OJPL2KSW7B	yes	no	no	no	TRUE	no	no	FALSE	no	no	FALSE	no	no	no	FALSE	no	no	yes
	CTCCAGCCTGGGCAACATAGCGAGACCCCGTCTCTT	na-36-46PY6OJPL2KSW7E	yes	no	no	no	TRUE	no	no	FALSE	no	yes	TRUE	no	no	no	FALSE	no	no	yes
	CTCCAGCCTGAGCAACATAGCGAGACCCCGTCTCTA	na-36-46PYFOJPL2KSW7B	yes	no	no	no	TRUE	no	no	FALSE	no	yes	TRUE	no	no	no	FALSE	no	no	yes
	CTCCAGCCTGAGCAACATAGCGAGACCCCGTCTCTT	na-36-46PYFOJPL2KSW7E	yes	no	no	no	TRUE	no	no	FALSE	no	no	FALSE	no	no	no	FALSE	no	no	yes
	CTCTGGACAGTTACTGACGCTGAGGCACGAAGGCCA	na-36-4YOPYIOVXK2U11B	no	yes	no	no	TRUE	no	no	FALSE	no	yes	TRUE	no	no	no	FALSE	no	no	no
	GGGTGGATTCCAGAGTGGCCAAATGGGGCGGACTGT	na-36-R459J091B4RHOYE	no	no	no	no	FALSE	no	no	FALSE	no	yes	TRUE	no	no	no	FALSE	no	no	no
	TAGGATGGGTGTGATAGGTGGCACGGAGAATTTTGA	na-36-V2937E14PH5BZYB	no	no	no	no	FALSE	no	no	FALSE	no	yes	TRUE	no	no	no	FALSE	no	no	no
	TAGGATGGGGTGTGATAGGTGGCACGGAGAATTCCA	na-36-V29K9UV36562IRB	yes	no	no	no	TRUE	no	no	FALSE	no	yes	TRUE	no	no	no	FALSE	no	no	no
	CTCCAGCCTGGGCAACATAGCGAGACCCCGTCTCTTA	na-37-46PY6OJPL2KSW7O	yes	no	no	no	TRUE	no	no	FALSE	no	no	FALSE	no	no	no	FALSE	no	no	yes
	TGTAAACAACCCCGACTGGAAGCT	na-24-9O0DKUN2EW	no	no	no	no	FALSE	no	no	FALSE	yes	no	TRUE	yes	no	no	TRUE	no	no	yes
	TGTAAACATCACCGACTGGAAGCT	na-24-9O0M0UN2EW	no	no	no	no	FALSE	no	no	FALSE	yes	no	TRUE	yes	no	no	TRUE	no	no	yes
	TGTAAACATCCCCGACCGGAAGCT	na-24-9O0MKU32EW	no	no	no	no	FALSE	no	no	FALSE	yes	no	TRUE	yes	no	no	TRUE	no	no	yes
	TGTAAACATCCCCGACTGGAGGCT	na-24-9O0MKUN2IW	no	no	no	no	FALSE	no	no	FALSE	yes	no	TRUE	yes	no	no	TRUE	no	no	yes
	TGTAAACATCCCCGACTGGGAGCT	na-24-9O0MKUNKEW	no	no	no	no	FALSE	no	no	FALSE	yes	no	TRUE	yes	no	no	TRUE	no	no	yes
	TGTAAACATCCCCGGCTGGAAGCT	na-24-9O0MK8N2EW	no	no	no	no	FALSE	no	no	FALSE	yes	no	TRUE	yes	no	no	TRUE	no	no	yes
	TGTAAACGTCCCCGACTGGAAGCT	na-24-9OEMKUN2EW	no	no	no	no	FALSE	no	no	FALSE	yes	no	TRUE	yes	no	no	TRUE	no	no	yes
	TGTAAGCATCCCCGACTGGAAGCT	na-24-9OPMKUN2EW	no	no	no	no	FALSE	no	no	FALSE	yes	no	TRUE	yes	no	no	TRUE	no	no	yes
	TGTAGACATCCCCGACTGGAAGCT	na-24-9P0MKUN2EW	no	no	no	no	FALSE	no	no	FALSE	yes	no	TRUE	yes	no	no	TRUE	no	no	yes
	TGTAGTGTTTCCTGCTTTATGG	na-22-9P9Z3VZQ4	no	no	no	no	FALSE	no	no	FALSE	yes	yes	TRUE	yes	no	no	TRUE	no	no	yes
	TGTCAGTCTGTCAAATACCCCAA	na-23-96SY8BURDF	no	no	no	no	FALSE	no	no	FALSE	yes	no	TRUE	yes	no	no	TRUE	no	no	yes
	TGTCAGTTCGTCAAATACCCCAA	na-23-967S8BURDF	no	no	no	no	FALSE	no	no	FALSE	yes	no	TRUE	yes	no	no	TRUE	no	no	yes
	TGTCAGTTTGTCAAATGCCCCAA	na-23-967Y8BXRDF	no	no	no	no	FALSE	no	no	FALSE	yes	no	TRUE	yes	no	no	TRUE	no	no	yes
	TGTCAGTTTGTCAAGTACCCCAA	na-23-967Y80URDF	no	no	no	no	FALSE	no	no	FALSE	yes	no	TRUE	yes	no	no	TRUE	no	no	yes
	TGTCAGTTTGTCAGATACCCCAA	na-23-967Y82URDF	no	no	no	no	FALSE	no	no	FALSE	yes	no	TRUE	yes	no	no	TRUE	no	no	yes
	TGTCGGTTTGTCAAATACCCCAA	na-23-9S7Y8BURDF	no	no	no	no	FALSE	no	no	FALSE	yes	no	TRUE	yes	no	no	TRUE	no	no	yes
	TGTGAACATCCCCGACTGGAAGCT	na-24-9U0MKUN2EW	no	no	no	no	FALSE	no	no	FALSE	yes	no	TRUE	yes	no	no	TRUE	no	no	yes
	TGTGGTAGTAGATTGTATAGTT	na-22-98VL5YVPQ	no	no	yes	no	TRUE	no	no	FALSE	yes	no	TRUE	yes	no	no	TRUE	no	no	yes
	TGTGGTAGTAGGTTGTATAGTT	na-22-98VLRYVPQ	no	no	yes	no	TRUE	no	no	FALSE	yes	no	TRUE	yes	no	no	TRUE	no	no	yes
	TGTGGTAGTAGTTTGTGCTGTT	na-22-98VL7YXYQ	no	no	yes	no	TRUE	no	no	FALSE	yes	no	TRUE	yes	no	no	TRUE	no	no	yes
	TGTTGCACTTGTCCCGGCCTGT	na-22-9Y2ZSR67N	no	no	yes	no	TRUE	no	no	FALSE	yes	no	TRUE	yes	no	no	TRUE	no	no	yes
	CTCCAGCCTGGGCAACATAGCGAGACCCCGTCTCTTT	na-37-46PY6OJPL2KSW7Q	yes	no	no	no	TRUE	no	no	FALSE	no	no	FALSE	no	no	no	FALSE	no	no	yes
	TTCAAGTAACCCAGGATAGGCT	na-22-YOSDKKHK3	no	no	no	no	FALSE	no	no	FALSE	yes	no	TRUE	yes	no	no	TRUE	no	no	yes
	TTCAAGTAATCCAGGGTAGGCT	na-22-YOSEKKSK3	no	no	no	no	FALSE	no	no	FALSE	yes	no	TRUE	yes	no	no	TRUE	no	no	yes
	TTCAAGTAATTCAGGATAGGCT	na-22-YOSE8KHK3	no	no	no	no	FALSE	no	no	FALSE	yes	no	TRUE	yes	no	no	TRUE	no	no	yes
	TTCAAGTGATCCAGGATAGGCT	na-22-YO7EKKHK3	no	no	no	no	FALSE	no	no	FALSE	yes	no	TRUE	yes	no	no	TRUE	no	no	yes
	TTCGAGTAATCCAGGATAGGCT	na-22-YUSEKKHK3	no	no	no	no	FALSE	no	no	FALSE	yes	no	TRUE	yes	no	no	TRUE	no	no	yes
	CTCCAGCCTGAGCAACATAGCGAGACCCCGTCTCTTA	na-37-46PYFOJPL2KSW7O	yes	no	no	no	TRUE	no	no	FALSE	no	no	FALSE	no	no	no	FALSE	no	no	yes
	TTCTGTACTGAGCTGCCCCGAG	na-22-YYUYFYKSH	no	no	yes	no	TRUE	no	no	FALSE	yes	no	TRUE	yes	no	no	TRUE	no	no	yes
	CTCCAGCCTGAGCAACATAGCGAGACCCCGTCTCTTT	na-37-46PYFOJPL2KSW7Q	yes	no	no	no	TRUE	no	no	FALSE	no	no	FALSE	no	no	no	FALSE	no	no	yes
	GGCGATCAAGCGGTATACCGAAGCTCTAGGTGCGGCA	na-37-6U80MLUSDI4KX82	no	no	no	no	FALSE	no	no	FALSE	no	yes	TRUE	no	no	no	FALSE	no	no	no
	GGTAAAATGGCTGAGTGAAGCATTGGACTGTACCACCA	na-38-ROD8N0X0JYOYU6D2	no	no	no	no	FALSE	no	no	FALSE	no	yes	TRUE	no	no	no	FALSE	no	no	no
	GCGTGGATATCGTGAGGAACACTAGTGGCGTAGGCGAGA	na-39-Q45QMU6DEP9HVJHX	no	no	no	no	FALSE	no	no	FALSE	no	yes	TRUE	no	no	no	FALSE	no	no	no
	AGTAATGCATGTAGCTTAGCAGTACTAATCATCCGTTCGG	na-40-1OXQSJYJ15UMHSY8	no	no	no	no	FALSE	no	no	FALSE	no	yes	TRUE	no	no	no	FALSE	no	no	no
	AGTAATGCATGTAGCTTAGCAGTACTAATCATCCGTTCGGC	na-41-1OXQSJYJ15UMHSY8D	no	no	no	no	FALSE	no	no	FALSE	no	yes	TRUE	no	no	no	FALSE	no	no	no
	GATTGGCGATCAAGCGGTATACCGAAGCTCTAGGTGCGGCA	na-41-5YQE2JRQ0UF9V3QJB	yes	no	no	no	TRUE	no	no	FALSE	no	yes	TRUE	no	no	no	FALSE	no	no	no
	TGATTGGCGATCAAGCGGTATACCGAAGCTCTAGGTGCGGCA	na-42-XN6U80MLUSDI4KX82	no	no	no	no	FALSE	no	no	FALSE	no	yes	TRUE	no	no	no	FALSE	no	no	no
	ATGATTGGCGATCAAGCGGTATACCGAAGCTCTAGGTGCGGCA	na-43-IE9HHOQ3H1OJWP7HDU	yes	no	no	no	TRUE	no	no	FALSE	no	yes	TRUE	no	no	no	FALSE	no	no	no
	TTGCAGCACGTAAATATTGGCG	na-22-ZFPHUEI8K	no	no	no	no	FALSE	no	no	FALSE	yes	no	TRUE	yes	no	no	TRUE	no	no	yes
	AATGATTGGCGATCAAGCGGTATACCGAAGCTCTAGGTGCGGCA	na-44-DUZJ56F8V5L04XRVIU	no	no	no	no	FALSE	no	no	FALSE	no	yes	TRUE	no	no	no	FALSE	no	no	no
	TTGTACCGTGAGTAATAATGCG	na-22-ZL341OU4K	no	no	no	no	FALSE	no	no	FALSE	yes	no	TRUE	yes	no	no	TRUE	no	no	yes
	AACCGGGCGGAAACACCAT	na-19-BS68BF1I	yes	no	no	no	TRUE	no	no	FALSE	no	yes	TRUE	no	yes	no	TRUE	no	no	no
	ACCCTGCTCGCTGCGCCAT	na-19-07QSNH1I	yes	no	no	no	TRUE	no	no	FALSE	no	yes	TRUE	no	yes	no	TRUE	no	no	yes
	ATCCCACCGCTGCCACCAT	na-19-HR0VX61I	no	no	no	no	FALSE	no	no	FALSE	no	yes	TRUE	yes	yes	no	TRUE	no	no	yes
	ATCCCACTCCTGACACCAT	na-19-HRERXF1I	yes	no	no	no	TRUE	no	no	FALSE	no	yes	TRUE	no	yes	no	TRUE	no	no	yes
	ATCCCGGACGAGCCC	na-15-HR6HFR	no	no	no	no	FALSE	yes	no	TRUE	no	no	FALSE	no	yes	no	TRUE	no	no	yes
	ATCCCGGACGAGCCCCCATT	na-20-HR6HFRKN	no	no	no	no	FALSE	yes	no	TRUE	no	no	FALSE	no	yes	no	TRUE	no	no	yes
	GAAAAAGTCATGGAGGCCATGGGGTTGGA	na-29-OB1690PQR3JX	yes	no	no	no	TRUE	no	no	FALSE	no	yes	TRUE	no	yes	no	TRUE	no	no	yes
	GAGAGGTCCCGGGTT	na-15-50SRRN	yes	no	no	no	TRUE	no	no	FALSE	no	no	FALSE	no	yes	no	TRUE	no	no	yes
	GCATTGTGGTTCAGTGGTAGAATTCTCGC	na-29-PN7383RPD9JM	yes	no	no	no	TRUE	no	no	FALSE	no	yes	TRUE	no	yes	no	TRUE	no	no	yes
	GCATTTGTGGTTCAGTGGTAGAATTCTCGC	na-30-PN98YP9LON4V	yes	no	no	no	TRUE	no	no	FALSE	no	yes	TRUE	no	yes	no	TRUE	no	no	yes
	GCATTTGTGGTTCAGTGGTAGAATTCTCGCCT	na-32-PN98YP9LON4V3	no	no	no	no	FALSE	yes	no	TRUE	no	no	FALSE	no	yes	no	TRUE	no	no	yes
	GGCTCTTTGGTCTAGGGGTATGATTCTCGCTT	na-32-69Z8WPRLXN4VQ	no	no	no	no	FALSE	yes	no	TRUE	no	no	FALSE	no	yes	no	TRUE	no	no	yes
	GTTTCCGTAGTGTAGTGGTTATCACGTTCGCCG	na-33-79MP9P9NH57SDK	no	no	no	no	FALSE	yes	no	TRUE	no	no	FALSE	no	yes	no	TRUE	no	no	yes
	GTTTCCTTAGTGTAGTGGTTATCACGTTCGCCT	na-33-79NP9P9NH57SD3	no	no	no	no	FALSE	yes	no	TRUE	no	no	FALSE	no	yes	no	TRUE	no	no	yes
	GTTTCTGTAGTGTAGTGGTTATCACGTTCGCCT	na-33-799P9P9NH57SD3	no	no	no	no	FALSE	yes	no	TRUE	no	no	FALSE	no	yes	no	TRUE	no	no	yes
	TCCCCGGCACCTCCACCAT	na-19-8R65461I	yes	no	no	no	TRUE	no	no	FALSE	no	yes	TRUE	no	yes	no	TRUE	no	no	yes
	TCCCCGGCACCTCCACCATT	na-20-8R6546KN	yes	no	no	no	TRUE	no	no	FALSE	no	yes	TRUE	no	yes	no	TRUE	no	no	yes
	TCCCCGGCACCTCCACCATTT	na-21-8R6546KNE	no	no	no	no	FALSE	no	no	FALSE	no	yes	TRUE	no	yes	no	TRUE	no	no	yes
	TCCCCGGCATCTCCACCAA	na-19-8R6Q461F	yes	no	no	no	TRUE	no	no	FALSE	no	yes	TRUE	no	yes	no	TRUE	no	no	yes
	TCCCCGGCATCTCCACCAT	na-19-8R6Q461I	yes	no	no	no	TRUE	no	no	FALSE	no	yes	TRUE	no	yes	no	TRUE	no	no	yes
	TCCCTGTGGTCTAGTGGTTAGGATTCGG	na-28-877343RX6ND4	yes	no	no	no	TRUE	no	no	FALSE	no	yes	TRUE	no	yes	no	TRUE	no	no	no
	TCCCTGTGGTCTAGTGGTTAGGATTCGGC	na-29-877343RX6N19	no	no	no	no	FALSE	no	no	FALSE	no	yes	TRUE	no	yes	no	TRUE	no	no	yes
	TCCCTGTGGTCTAGTGGTTAGGATTCGGCG	na-30-877343RX6NMH	yes	no	no	no	TRUE	no	no	FALSE	no	yes	TRUE	no	yes	no	TRUE	no	no	yes
	TCCCTGTGGTCTAGTGGTTAGGATTCGGCGCT	na-32-877343RX6NMH3	no	no	no	no	FALSE	yes	no	TRUE	no	no	FALSE	no	yes	no	TRUE	no	no	yes
	TCGTTTCCCGGCCAATGCACCA	na-22-WN8SPOX52	yes	no	no	no	TRUE	no	no	FALSE	no	no	FALSE	no	yes	no	TRUE	no	no	no
	TCGTTTCCCGGGCGGCGCACCA	na-22-WN8S68L52	yes	yes	no	no	TRUE	no	no	FALSE	no	no	FALSE	no	yes	no	TRUE	no	no	no
	TTGGGGTGCGAGAGGTCCCGGGTT	na-24-ZK7HFK8S2E	yes	no	no	no	TRUE	no	no	FALSE	no	no	FALSE	no	yes	no	TRUE	no	no	yes
	GGGGATGTAGCTCAGATGGT	na-20-R29P4PI3	no	no	no	no	FALSE	no	no	FALSE	yes	no	TRUE	yes	yes	no	TRUE	no	no	no
	GGTAAAATAGCTGAGTGAAGCATTG	na-25-RODPN0X0JY	no	no	no	no	FALSE	no	no	FALSE	yes	no	TRUE	no	yes	no	TRUE	no	no	yes
	GGTAAAATCGCTGAGTGAAGCATTG	na-25-RODSN0X0JY	no	no	no	no	FALSE	no	no	FALSE	yes	no	TRUE	no	yes	no	TRUE	no	no	yes
	GGTAAAATTGCTGAGTGAAGCATTG	na-25-RODYN0X0JY	no	no	no	no	FALSE	no	no	FALSE	yes	no	TRUE	no	yes	no	TRUE	no	no	yes
	TCCCTGTGGTCTAGTGGTTAGGATTCGGCGCTCTC	na-35-877343RX6NMH49	no	no	no	no	FALSE	no	no	FALSE	yes	no	TRUE	no	yes	no	TRUE	no	no	yes

## Sheet: Supp. Table S6B
Supp. Table S6B. In Plasma, per-sample abundance (RPM) levels for not-itrs that were found significantly associated with prognosis and/or diagnosis. Only molecules with >= 5 median RPM are shown.
Sequence	License Plate	SRR13934201	SRR13934202	SRR13934203	SRR13934204	SRR13934205	SRR13934206	SRR13934207	SRR13934208	SRR13934209	SRR13934210	SRR13934211	SRR13934212	SRR13934213	SRR13934214	SRR13934215	SRR13934216	SRR13934217	SRR13934218	SRR13934219	SRR13934220	SRR13934221	SRR13934222	SRR13934223	SRR13934224	SRR13934225	SRR13934226	SRR13934227	SRR13934228	SRR13934229	SRR13934231	SRR13934232	SRR13934233	SRR13934234	SRR13934235	SRR13934236	SRR13934237	SRR13934238	SRR13934239	SRR13934240	SRR13934241	SRR13934242	SRR13934243	SRR13934244	SRR13934245	SRR13934246	SRR13934247	SRR13934248	SRR13934249
AAAAGTGCTGTTCGTGCAGGTAG	na-23-B0XYYWPK0H	45.0527	81.9224	73.5273	17.7542	57.514	35.5895	226.678	125.543	300.433	27.5892	42.9081	0	15.8869	14.4219	0	136.453	152.908	0	38.8338	105.017	0	0	0	24.6599	0	44.8053	43.0493	88.8484	28.4967	0	15.0818	0	41.8348	0	0	64.6488	0	28.7686	49.0366	72.3886	78.8359	78.3745	46.7554	33.9655	23.101	77.6523	16.1087	68.2673
AAACGGAATCCCAAAAGCAGCTG	na-23-BHOMKBFPDP	0	24.1566	22.5084	16.7098	39.8174	10.3324	186.058	165.782	143.869	0	30.0356	0	0	0	0	42.5498	46.3878	0	27.6317	65.9941	0	0	0	0	0	0	0	59.4601	20.3548	0	0	0	0	0	0	48.6861	0	0	0	35.0975	0	0	17.6632	0	0	69.3325	0	60.2079
AAACTCCTTAAGCGAATCTCGC	na-22-BI3XFUH9M	1496.75	0	34.5128	809.381	35.3932	416.742	1867.11	49.8955	419.76	0	227.413	631.886	234.332	27.041	182.384	0	0	166.111	976.818	102.147	0	32.3332	151.552	0	121.678	0	0	52.9673	810.12	0	10050.9	122.968	249.659	0	49.9975	676.817	45.4735	0	0	0	0	0	0	0	0	1457.02	233.576	1820.93
AAATGGATTTTTGGAGCAGGG	na-21-B45ZZ2PK0	0	13.6537	11.5043	46.4742	0	22.961	19.3159	0	35.5442	22.4162	0	18.5542	0	0	0	0	12.0265	39.0848	0	24.6761	0	0	28.5098	0	0	13.0682	0	5.12587	0	0	14.0045	0	21.5922	0	18.4201	19.9533	15.5909	25.1725	22.6323	30.7103	0	21.5146	0	50.4336	0	12.1332	14.9581	0
AAATGGATTTTTGGAGCAGGGA	na-22-B45ZZ2PKL	0	0	6.50241	46.4742	13.2725	25.2571	13.0666	0	15.2332	24.1406	0	18.9712	0	0	0	17.6068	0	28.0922	0	12.625	0	17.2689	16.5057	23.0159	0	0	21.5246	6.49277	14.2483	0	12.9272	0	0	0	0	13.5683	0	35.9607	18.8602	0	0	15.3675	0	48.3751	0	8.31989	9.20498	0
AAATGGATTTTTGGAGCAGGGAG	na-23-B45ZZ2PKDS	0	30.4583	22.0082	108.614	70.7864	72.3271	23.0087	0	27.0813	31.0379	32.181	24.183	23.8304	32.4492	0	29.3447	18.0397	89.1623	0	18.9374	42.4252	21.6779	34.5119	82.1998	0	28.0033	56.5022	9.56829	48.8515	0	24.7772	34.0527	33.7377	29.1847	52.6289	28.7328	40.2765	86.3058	33.9484	32.9039	40.3346	33.8086	14.5461	73.0772	25.752	18.3731	18.41	14.6964
AACCAGCACGTAAATATTGGCG	na-22-B6PHUEI8K	40.0469	0	5.00186	0	44.2415	0	33.8028	123.934	181.953	0	100.834	0	51.6326	0	0	0	0	24.428	25.3913	26.3977	0	0	28.5098	0	0	0	158.744	29.0466	122.129	0	411.517	0	198.378	43.7771	0	15.1645	0	0	0	0	0	0	0	0	0	77.999	0	69.6895
AACCGGGCGGAAACACCATT	na-20-BS68BFKN	0	25.2069	93.0345	26.1091	22.1208	20.6649	70.4463	19.3144	62.6255	10.346	0	15.8441	0	0	0	0	12.0265	0	26.1381	110.182	0	19.8408	0	0	0	13.0682	0	39.9818	0	0	0	0	0	0	0	61.4562	0	17.9804	0	15.3552	14.6671	15.3675	108.057	0	29.1603	196.558	151.882	54.9931
AAGAAGCACGTAAATATTGGCG	na-22-DBPHUEI8K	25.0293	0	0	61.0952	48.6657	71.179	54.255	230.163	269.967	0	79.3799	23.7661	31.7739	19.8301	0	0	0	32.9778	50.0358	45.3351	0	0	30.0103	0	19.2905	0	263.677	51.6004	179.122	0	640.976	20.81	182.184	113.091	0	54.273	0	0	0	0	0	0	0	0	0	124.798	20.7112	105.245
AAGCAGCACCTAAATATTGGCG	na-22-DFP1UEI8K	20.0234	0	0	15.6654	48.6657	17.2207	38.0637	98.1814	108.325	0	38.6172	14.1763	0	0	0	0	0	15.8782	39.5806	22.9545	0	0	0	0	0	0	156.054	22.2121	83.4546	0	556.949	0	59.3784	32.8328	0	22.3477	0	0	0	0	0	0	0	0	0	83.8923	0	92.4453
AAGCAGCACGTAAATATTGGC	na-21-DFPHUEI8D	85.0996	0	23.0085	22.4538	92.9072	43.6259	41.7565	218.896	71.0884	0	77.2345	18.9712	71.4913	55.8848	0	0	0	15.8782	36.5934	40.7442	0	0	21.0072	0	0	0	83.408	32.4638	34.6031	30.8359	145.432	0	87.7181	47.4252	0	35.916	0	0	0	0	0	0	0	0	0	68.9858	11.5062	60.682
AAGCAGCACGTAAATATTGGCGT	na-23-DFPHUEI8DN	0	0	16.0059	13.0545	17.6966	14.9246	61.3564	135.201	47.3923	0	49.3443	16.0525	43.6891	30.6465	0	0	11.1674	0	42.5678	25.2499	0	0	0	0	0	0	29.5964	39.2983	20.3548	9.38482	53.8635	0	20.2426	0	0	20.7515	0	0	0	0	0	0	0	0	0	123.065	13.8075	86.7563
AAGCTTATCAGACTGATGTTGA	na-22-DIV6OYINL	80.0937	0	13.505	0	66.3623	20.6649	107.658	167.391	141.331	0	62.2167	33.5644	79.4347	48.6738	0	0	0	0	88.1228	85.5054	0	0	0	0	0	0	75.3363	92.6074	38.6741	20.1103	91.568	0	10.7961	40.129	0	76.6208	0	0	0	0	0	0	16.1046	0	0	431.248	21.8618	176.831
AAGCTTATCAGACTGATGTTGAC	na-23-DIV6OYINDR	25.0293	0	13.0048	12.5324	22.1208	13.7766	112.771	75.648	140.484	0	42.9081	0	43.6891	41.4629	0	0	0	0	65.7187	122.233	0	17.2689	0	0	0	0	10.7623	105.935	28.4967	10.0552	0	0	0	29.1847	0	142.866	15.5909	0	0	0	0	0	0	0	0	314.423	13.8075	219.972
AAGGTAGATAGAACAGGTCT	na-20-D3FLOFR7	0	18.9052	21.0078	25.0647	88.483	30.9973	12.2145	0	32.159	31.0379	0	0	0	0	0	0	25.771	0	0	26.9715	0	0	19.5067	23.0159	0	26.1364	40.3587	10.9352	0	15.4179	29.0863	17.9723	22.9417	0	31.5774	0	0	39.5568	0	15.3552	23.8341	26.1248	24.4167	48.3751	0	19.0664	23.0124	19.4372
AAGGTAGATAGAACAGGTCTT	na-21-D3FLOFR7E	0	50.4138	78.5291	0	0	0	21.5884	0	63.4718	10.346	0	0	0	0	0	30.8119	40.3745	0	14.1893	90.6702	0	0	0	18.084	0	24.2695	0	54.6759	0	30.1655	0	0	0	0	0	34.3197	0	43.1529	39.6065	21.9359	25.6675	19.9778	90.3938	0	23.101	63.4392	46.0249	21.8076
AAGGTAGATAGAACAGGTCTTG	na-22-D3FLOFR7P	95.1113	516.741	1292.98	52.2181	53.0898	61.9946	251.959	117.496	781.973	241.406	87.9615	56.4966	135.039	120.783	42.2185	275.84	381.411	46.4132	135.918	1157.48	0	102.143	57.0196	167.688	0	278.166	18.8341	639.708	18.3193	187.696	0	48.2413	0	156.868	15.7887	598.6	38.9773	406.356	347.028	300.522	289.676	368.821	1017.71	474.487	487.394	756.417	516.629	349.87
AAGGTAGATAGAACAGGTCTTGT	na-23-D3FLOFR70N	0	122.884	341.127	16.1876	30.9691	24.109	75.8434	30.5811	205.649	41.3838	19.3086	18.9712	31.7739	19.8301	17.7318	60.1566	124.56	23.2066	44.0614	359.238	0	33.8029	0	87.1318	0	54.1397	0	208.11	0	52.2869	0	17.9723	10.7961	0	0	139.673	0	93.4979	60.3528	59.227	53.1684	109.11	211.958	126.599	151.861	233.304	162.238	101.453
AATTGCACTTGTCTCGGTCTGA	na-22-DY2ZS9R7L	0	17.8549	14.0052	17.232	39.8174	26.4051	92.0346	59.5526	69.3958	0	25.7448	0	0	0	0	24.943	18.8987	0	0	17.7897	0	0	0	0	0	26.1364	37.6681	17.7697	0	0	31.2408	0	26.9902	0	0	0	0	0	22.6323	17.5487	23.8341	0	14.0266	0	0	22.533	6.90373	20.3854
ACAGCAGGACGGTGG	na-15-0J1DR8	30.0351	0	5.50204	15.1433	17.6966	24.109	0	0	0	18.9676	17.1632	0	0	0	27.8642	0	0	127.026	0	0	30.7217	0	40.514	78.9118	0	11.2013	34.9775	0	65.1353	0	0	99.3204	20.2426	51.0733	42.1032	31.1272	38.9773	21.5764	22.6323	0	0	23.0513	0	0	0	0	0	8.53341
ACAGTAGTCTGCGCATTGGTTA	na-22-0317QFZ3O	0	71.4195	19.0071	0	0	0	0	74.0384	52.47	0	25.7448	0	0	16.2246	0	33.7464	88.4804	0	25.3913	44.1874	0	0	0	0	0	29.8702	0	58.7766	12.2129	0	0	0	0	29.1847	0	39.1085	0	0	30.1764	19.7423	0	12.294	318.976	41.1703	0	47.8394	12.6568	20.3854
ACATCTGCTGGAACTGCAACT	na-21-0MXYOIPDE	40.0469	23.1063	20.0074	36.5527	13.2725	45.922	19.6	0	26.235	29.3135	12.8724	19.8051	23.8304	21.6328	28.7086	39.6153	17.1807	28.0922	17.9233	6.31248	0	20.2082	72.0248	42.7439	28.1938	37.3377	10.7623	7.85967	162.838	0	63.559	37.8363	71.524	51.0733	113.152	19.1552	19.4886	32.3647	35.8345	26.3231	38.5012	35.3454	0	0	0	13.8665	14.9581	18.4891
ACCCCCACTGCTAAATTTGACTGGCTT	na-27-0R2Y4BZUNJQ	115.135	73.5201	38.0141	19.8429	30.9691	39.0337	527.495	45.0669	82.9365	39.6595	53.6351	0	59.5761	18.0273	0	86.5667	153.767	0	53.7698	63.6987	0	0	0	29.5919	0	132.549	13.4529	90.2153	14.2483	0	12.9272	0	16.1941	0	0	79.0152	22.0871	28.7686	103.731	368.524	210.84	119.867	34.2873	82.3405	0	26.3463	6.90373	62.1043
ACCCCCCACTGCTAAATTTGACTGGCTT	yRF-28-0RKIQOIYE8DQ	20.0234	15.7543	77.5288	20.8873	13.2725	43.6259	65.0492	0	23.6961	10.346	0	0	0	0	19.4205	17.6068	18.8987	15.8782	0	71.1589	0	24.6173	0	0	0	18.6689	0	56.3846	0	0	0	0	21.5922	25.5366	0	59.86	31.1818	32.3647	32.0624	30.7103	16.5005	13.8308	12.4681	39.1118	0	15.2531	6.90373	48.8301
ACCCTGCTCGCTGCGCCATT	na-20-07QSNHKN	30.0351	16.8046	82.5306	22.976	22.1208	30.9973	43.7449	0	26.235	13.7946	0	16.8864	0	0	19.4205	0	12.0265	0	0	48.7783	0	0	19.5067	0	0	13.0682	0	24.9459	0	0	0	0	0	0	0	27.1365	20.7879	0	0	0	0	16.9043	11.4291	11.3218	50.7465	41.9461	28.7656	33.1855
ACCTGTACTGAGCTGCCCCG	na-20-0YUYFYKS	50.0586	0	4.50167	19.8429	225.632	40.1817	0	25.7525	43.1608	0	98.6885	0	27.8022	12.6191	0	0	0	25.6494	0	7.46021	24.8699	0	15.0052	0	0	0	452.018	0	36.6386	0	52.7863	0	174.087	145.924	15.7887	0	0	0	0	0	0	0	0	0	0	0	0	11.3779
ACCTGTACTGAGCTGCCCCGA	na-21-0YUYFYKSB	440.515	12.6034	33.5124	131.59	1667.91	212.389	28.9739	214.068	181.106	25.8649	703.692	27.9356	238.304	79.3203	0	30.8119	0	117.254	35.0997	42.4658	244.311	22.4128	94.5326	24.6599	0	48.5391	2007.17	14.0107	140.448	0	252.081	21.7559	860.987	835.413	65.7862	60.6581	35.0796	10.7882	47.1506	43.8719	34.8345	21.5146	0	20.5851	0	22.1864	9.20498	45.5115
ACCTGTACTGAGCTGCCCCGAG	na-22-0YUYFYKSH	871.019	28.3577	83.531	218.794	2818.19	474.144	53.1188	497.345	484.078	77.5946	1270.08	51.2847	440.863	207.314	45.5959	68.96	12.8855	295.579	94.844	97.5566	558.842	44.0907	150.052	39.4559	19.2905	84.0099	3433.18	35.5394	309.393	6.70345	280.09	42.5659	1941.94	1506.66	126.309	132.49	102.64	10.7882	101.845	100.905	67.8355	29.1983	15.5851	14.4096	42.0363	63.0925	10.3556	109.512
ACCTGTACTGAGCTGCCCCGAGA	na-23-0YUYFYKSX	430.504	18.9052	30.0111	72.061	1367.06	146.95	17.6116	259.134	183.645	48.2811	589.986	18.3458	305.824	90.1367	0	42.5498	0	106.262	35.8465	52.7953	228.218	0	45.0155	14.796	0	37.3377	1208.07	16.4028	120.093	0	72.1771	0	709.842	350.217	42.1032	50.2824	27.2841	0	30.1764	28.5167	42.168	18.4411	0	0	0	26.693	0	50.2523
ACCTGTACTGAGCTGCCCCGAGT	na-23-0YUYFYKSZ	300.351	12.6034	28.5106	47.5185	486.657	86.1037	18.7478	160.953	228.499	15.5189	306.793	15.2186	154.898	52.2793	0	0	10.3084	48.856	32.1125	53.943	95.091	0	27.0093	0	0	16.802	295.964	19.4783	71.2417	10.7255	26.9318	0	303.64	47.4252	13.1572	53.4749	23.3864	0	0	21.9359	31.1677	21.5146	12.9876	0	0	42.6395	0	46.4597
ACTCACACAGAAATCGCACCCGTC	na-24-E62PBMP1HD	35.041	0	9.50353	20.8873	145.997	11.4805	0	181.877	204.802	0	45.0535	0	43.6891	32.4492	0	0	10.3084	0	17.1765	41.8919	0	0	0	0	0	0	16.1435	12.6438	18.3193	8.04414	0	0	0	40.129	0	11.972	0	0	0	0	0	0	0	0	0	14.5598	0	15.6446
AGAAGCATTGTACAGGGCTATGA	na-23-F0JYUP6X0L	20.0234	16.8046	6.50241	0	0	0	36.3594	24.143	250.502	10.346	17.1632	0	0	0	0	22.0085	23.1939	0	19.4169	125.102	0	0	0	0	0	0	0	86.7981	12.2129	0	0	0	0	0	0	47.0898	0	0	0	0	0	0	18.1827	0	0	52.346	0	56.4153
AGAGAACTGAATTCCATGGGTT	na-22-F2EUIRIKQ	255.299	25.2069	77.0286	37.0749	159.269	21.8129	149.698	1392.24	404.527	0	128.724	30.0203	95.3217	59.4902	0	33.7464	54.1191	14.6568	129.944	220.937	32.1846	22.4128	16.5057	0	0	16.802	40.3587	275.772	69.2063	7.37379	26.9318	20.81	0	80.258	0	115.729	0	0	0	19.7423	14.6671	0	38.9628	0	21.2075	595.912	54.0792	312.892
AGAGAACTGAATTCCATGGGTTG	na-23-F2EUIRIK0P	50.0586	11.5532	33.0122	0	57.514	11.4805	36.0753	289.716	126.944	0	45.0535	0	31.7739	0	0	0	17.1807	0	27.6317	74.0282	0	0	0	0	0	0	0	71.0787	14.2483	0	0	0	0	0	0	35.1179	0	0	0	0	0	0	11.9486	0	0	165.011	11.5062	93.3934
AGAGGGGCAGAGAGCGAGACT	na-21-FK6PFJ5DE	225.264	0	6.50241	20.3651	411.446	50.5142	0	40.2383	57.5478	17.2433	293.92	0	150.926	46.8711	0	17.6068	0	26.8708	14.9361	0	38.0364	0	27.0093	23.0159	0	13.0682	476.233	0	22.3903	0	82.9498	0	55.3299	302.792	0	0	0	0	0	13.1616	0	15.3675	0	0	0	0	0	10.9038
AGAGGGGCAGAGAGCGAGACTTT	na-23-FK6PFJ5D0Q	850.996	31.5086	42.0156	53.2625	676.895	103.324	57.9477	154.515	600.866	22.4162	435.517	21.2644	341.569	77.5176	21.1092	55.7549	31.7842	62.2914	59.7442	80.9146	90.7022	29.0264	49.5171	47.6759	11.8711	26.1364	349.775	65.6111	91.5965	0	175.595	18.9182	87.7181	288.199	0	83.0058	25.9849	28.7686	26.4043	43.8719	40.3346	47.6394	20.7802	14.4096	52.64	105.385	25.3137	82.9637
AGAGGTAGTAGATTGTATAGTT	na-22-FKVL5YVPQ	255.299	88.2241	233.587	44.3854	278.722	44.7739	509.315	1199.1	1976.09	22.4162	851.725	75.6762	734.771	712.08	20.2649	54.2876	158.921	81.8339	486.169	1603.37	57.0546	41.5187	27.0093	23.0159	0	20.5358	212.556	2141.59	195.406	263.445	113.113	68.1054	17.5436	514.381	0	765.41	38.9773	17.9804	41.4925	46.0655	51.335	64.5437	167.8	57.6384	65.8947	1794.67	49.4768	1064.78
AGAGGTAGTAGGTTGTATAG	na-20-FKVLRYVP	220.258	27.3075	25.5095	51.696	982.162	76.9193	31.5304	529.536	524.7	29.3135	583.549	19.8051	254.191	261.396	0	49.8859	11.1674	130.69	70.1995	117.642	131.664	0	31.5109	47.6759	0	108.279	4434.08	50.2335	323.641	0	1076.19	35.9445	319.834	331.976	36.8403	62.2544	28.5833	17.9804	79.213	30.7103	38.5012	63.0069	11.9486	19.5559	0	62.3992	11.5062	99.0824
AGAGGTAGTAGGTTGTGTGG	na-20-FKVLRY98	575.674	11.5532	14.5054	37.0749	1256.46	67.7349	17.3275	342.83	220.036	31.0379	665.075	13.3424	274.05	209.117	0	54.2876	15.4626	59.8486	24.6445	39.5965	121.424	0	42.0145	55.8959	14.8388	76.5424	2669.06	14.6942	142.483	13.4069	450.299	22.7018	276.649	623.823	28.9459	31.1272	25.9849	10.7882	56.5807	37.2911	62.3353	41.4924	0	0	0	15.2531	0	27.9706
AGAGGTAGTAGGTTGTGTGGT	na-21-FKVLRY98E	956.119	22.056	32.5121	65.2727	1252.04	173.355	53.1188	803.156	448.534	56.9027	901.069	22.7237	615.619	219.934	0	77.7633	24.9119	84.2767	48.5422	101.574	98.0168	0	52.5181	47.6759	16.3227	117.614	804.484	38.6149	56.9934	26.8138	245.618	17.0263	232.116	569.102	15.7887	43.0992	15.5909	21.5764	77.327	57.0334	82.5027	69.154	10.9096	22.6436	21.2075	79.039	24.1631	65.4228
AGAGGTAGTAGGTTGTGTGGTT	na-22-FKVLRY98Q	1066.25	42.0115	88.5328	67.8836	840.589	111.361	82.6607	740.384	857.293	24.1406	549.223	36.0661	552.071	232.553	0	67.4927	54.1191	47.6346	71.6931	184.21	61.4434	0	51.0176	23.0159	0	35.4709	255.605	122.337	109.916	37.5393	132.504	33.1068	225.368	222.534	13.1572	111.739	24.6856	10.7882	43.3785	57.0334	62.3353	47.6394	23.3777	22.6436	32.19	161.198	19.5606	121.364
AGAGGTAGTAGGTTGTGTGGTTT	na-23-FKVLRY980Q	420.492	0	45.0167	15.1433	190.239	27.5532	49.1419	178.658	335.131	0	182.359	11.883	206.53	64.8984	0	27.8774	15.4626	0	43.3146	90.0963	39.4993	0	0	0	0	14.9351	48.4304	75.8629	40.7096	12.7365	17.2363	0	18.8931	40.129	0	53.4749	0	0	0	28.5167	0	19.9778	0	0	21.2075	93.5988	13.8075	74.9044
AGAGGTAGTAGTTTGTACAGTT	na-22-FKVL7YUPQ	65.0761	0	32.5121	0	35.3932	9.18439	78.3999	148.077	0	0	55.7805	0	67.5195	77.5176	0	0	17.1807	0	41.0742	0	0	0	0	0	0	0	0	131.564	0	29.4952	17.2363	0	0	43.7771	0	38.3104	0	0	0	0	0	0	12.4681	0	0	223.944	13.8075	115.675
AGAGGTAGTAGTTTGTGCTG	na-20-FKVL7YXY	50.0586	0	7.0026	12.5324	97.3314	14.9246	0	75.648	121.02	0	66.5075	0	55.6043	27.041	0	0	0	0	0	17.7897	0	0	18.0062	0	0	0	223.318	8.54312	18.3193	0	43.0908	0	48.5823	43.7771	0	12.7701	0	0	0	10.968	0	0	0	0	0	15.5998	0	17.5409
AGAGTTCTACAGTCC	na-15-F3W51R	155.182	21.0057	9.00334	17.232	0	61.9946	0	0	0	18.9676	0	561.213	55.6043	25.2383	1784.15	11.7379	11.1674	62.2914	13.4425	17.2159	0	0	67.5233	46.0319	600.972	16.802	0	0	32.5677	22.1214	28.009	0	12.1456	0	0	0	20.7879	21.5764	0	37.2911	25.6675	26.1248	0	12.3511	0	7.27991	131.171	0
AGAGTTCTACAGTCCGACGA	na-20-F3W51ROU	1416.66	71.4195	4.50167	65.2727	22.1208	33.2934	14.4869	35.4097	60.0866	82.7676	148.033	1663.83	973.076	64.8984	13363	85.0995	32.6432	478.789	86.6292	182.488	0	0	547.689	244.955	26778.1	93.3444	0	7.17622	85.4901	133.399	162.668	186.344	0	21.8885	49.9975	48.6861	0	1035.67	88.6431	100.905	99.0032	118.33	27.5337	52.4921	0	0	7224.76	11.852
AGAGTTCTACAGTCCGACGAT	na-21-F3W51ROUE	876.025	50.4138	0	0	13.2725	0	0	0	0	56.9027	45.0535	149.059	512.354	0	5112.66	61.6238	30.9252	401.841	0	14.9204	0	0	33.0114	182.484	15508.1	87.7437	0	0	0	40.2207	20.4681	53.9168	0	0	0	0	16.8902	690.446	56.5807	78.9694	66.0021	118.33	15.0656	41.1703	0	0	4058.24	0
AGAGTTCTACAGTCCGACGATC	na-22-F3W51ROU5	13525.8	505.188	0	17.232	44.2415	11.4805	0	46.6764	40.622	575.925	647.912	134.466	6187.97	73.9121	27024.9	534.073	286.917	7770.55	24.6445	70.0112	0	0	30.0103	1941.56	96011.6	625.407	0	48.8666	38.6741	185.685	37.7045	284.718	0	72.9618	21.0516	14.3664	24.6856	8918.26	550.719	675.627	784.692	1104.93	187.541	458.019	0	0	28071.7	0
AGCAGAATTGTACAGGGCTATGA	na-23-FPDYUP6X0L	20.0234	74.5704	16.5061	10.4436	13.2725	0	42.8927	85.3051	308.05	27.5892	49.3443	0	27.8022	0	0	44.017	74.7358	0	15.6829	157.238	0	0	0	0	0	18.6689	16.1435	112.427	18.3193	0	0	0	0	0	0	46.2917	0	10.7882	47.1506	30.7103	22.0007	43.0291	83.1207	14.4096	0	57.5459	9.20498	62.1043
AGCAGCAATGTACAGGGCTATGA	na-23-FP24UP6X0L	55.0644	17.8549	15.5058	0	22.1208	0	21.3043	96.5719	363.059	0	42.9081	0	31.7739	32.4492	0	17.6068	21.4758	0	26.1381	191.096	0	0	0	0	0	0	13.4529	127.122	22.3903	7.37379	0	0	0	0	0	53.4749	0	0	18.8602	0	12.8337	0	19.7412	0	0	47.4927	0	54.0449
AGCAGCACTGTACAGGGCTATGA	na-23-FP2YUP6X0L	20.0234	178.549	49.0182	10.9658	35.3932	0	24.9971	85.3051	280.969	37.9352	25.7448	0	15.8869	18.0273	0	80.6978	121.124	0	32.8593	136.005	0	0	0	0	0	28.0033	0	94.9994	14.2483	0	0	0	0	0	0	60.6581	0	10.7882	54.6947	63.6142	40.3346	46.1026	194.295	43.2288	0	46.4527	0	45.5115
AGCAGCATAGTACAGGGCTATGA	na-23-FPJPUP6X0L	20.0234	0	14.0052	0	44.2415	0	33.2347	112.667	308.05	0	34.3264	0	27.8022	45.0684	0	0	15.4626	0	20.9105	157.812	0	0	0	0	0	0	16.1435	105.935	0	0	0	0	0	25.5366	0	27.9347	0	0	0	0	0	0	16.6241	0	0	49.226	0	55.4672
AGCAGCATCGTACAGGGCTATGA	na-23-FPJSUP6X0L	0	145.99	34.0126	0	0	0	13.9188	43.4573	186.184	36.2108	21.454	0	19.8587	16.2246	0	58.6893	97.0707	0	23.1509	101	0	0	0	21.3719	0	0	0	60.1435	0	0	0	0	0	0	0	41.5029	0	0	37.7205	54.8398	34.8345	49.1761	162.085	32.9362	0	38.1328	0	37.9263
AGCAGCATTGAACAGGGCTATGA	na-23-FPJYBP6X0L	0	32.5589	12.5046	0	17.6966	0	17.3275	72.4289	193.801	0	19.3086	0	0	18.0273	0	20.5413	28.3481	0	17.1765	96.4088	0	0	0	0	0	0	13.4529	69.3701	0	0	0	0	0	0	0	23.1459	0	0	0	0	0	13.8308	22.3387	0	0	35.0129	0	42.6671
AGCAGCATTGCACAGGGCTATGA	na-23-FPJY2P6X0L	0	99.7772	34.0126	0	13.2725	0	16.1913	61.1622	180.26	20.6919	23.5994	0	23.8304	0	0	67.4927	76.4539	0	19.4169	83.21	0	0	0	14.796	0	20.5358	0	56.0428	0	0	0	0	0	0	0	43.0992	0	17.9804	35.8345	57.0334	16.5005	50.7129	140.786	39.1118	0	30.1596	0	29.8669
AGCAGCATTGTACAGGGATATGA	na-23-FPJYUP6L0L	0	53.5646	11.0041	0	0	0	39.484	30.5811	269.12	15.5189	12.8724	0	0	18.0273	0	41.0825	44.6697	0	14.9361	141.744	0	0	0	0	0	16.802	0	96.0246	18.3193	0	0	0	0	0	0	36.7141	0	0	43.3785	41.6783	33.0011	29.1983	66.4966	23.6729	0	56.8526	0	57.8376
AGCAGCATTGTACAGGGCCATGA	na-23-FPJYUP660L	0	96.6264	35.5132	0	0	0	12.7826	43.4573	125.251	27.5892	25.7448	0	0	16.2246	0	41.0825	67.0046	0	20.1637	83.7839	0	0	0	16.44	0	14.9351	0	58.4349	0	0	0	0	0	0	0	31.1272	0	14.3843	33.9484	50.4526	23.8341	36.8821	110.135	26.7607	0	29.1196	0	32.2373
AGCAGCATTGTACAGGGCTACGA	na-23-FPJYUP6XDL	20.0234	132.336	38.5143	0	22.1208	0	12.4985	65.9908	209.034	20.6919	0	0	23.8304	14.4219	0	71.8944	98.7888	0	23.1509	75.1759	0	0	0	21.3719	0	20.5358	0	62.1939	0	0	0	0	0	0	0	51.8786	0	0	45.2646	61.4206	27.5009	52.2497	165.722	41.1703	0	41.2528	0	31.7632
AGCAGCATTGTACAGGGCTGTGA	na-23-FPJYUP6Y0L	25.0293	115.532	40.0148	0	13.2725	0	16.1913	45.0669	175.182	13.7946	23.5994	0	27.8022	16.2246	0	66.0255	90.1984	0	17.9233	93.5395	0	0	0	18.084	0	0	0	75.5211	0	0	0	0	0	25.5366	0	36.7141	0	14.3843	47.1506	41.6783	20.1673	39.9556	118.447	42.1995	0	32.9329	0	32.2373
AGCAGCATTGTACGGGGCTATGA	na-23-FPJYU86X0L	20.0234	218.46	63.0234	13.5767	26.5449	0	24.9971	99.7909	235.269	29.3135	19.3086	0	31.7739	12.6191	0	114.444	170.088	0	25.3913	127.397	0	0	0	34.5239	0	22.4026	13.4529	93.6325	16.2838	6.0331	0	0	0	51.0733	0	70.2357	0	10.7882	66.0108	76.7758	49.5016	64.5437	265.467	75.1357	0	51.306	10.3556	52.1486
AGCAGCATTGTGCAGGGCTATGA	na-23-FPJYXP6X0L	0	107.129	36.5135	0	13.2725	0	21.3043	61.1622	177.721	25.8649	21.454	0	23.8304	14.4219	0	66.0255	114.251	0	19.4169	103.295	0	0	0	19.728	0	13.0682	0	73.4708	0	0	0	0	0	0	0	31.1272	0	10.7882	0	41.6783	34.8345	43.0291	145.461	32.9362	0	42.2928	0	39.3485
AGCAGCGTTGTACAGGGCTATGA	na-23-FPMYUP6X0L	0	105.029	31.0115	0	22.1208	0	13.6348	54.7241	143.023	20.6919	34.3264	0	23.8304	12.6191	0	63.091	97.9297	0	20.9105	73.4543	0	0	0	0	0	13.0682	18.8341	68.0032	0	0	0	0	0	0	0	40.7048	0	0	45.2646	50.4526	27.5009	35.3454	141.825	42.1995	0	31.8929	0	27.9706
AGCGGCATTGTACAGGGCTATGA	na-23-F8JYUP6X0L	0	225.812	64.0238	10.9658	30.9691	0	27.8376	72.4289	226.806	25.8649	30.0356	0	27.8022	23.4355	0	93.9029	155.485	0	32.8593	111.903	0	0	0	23.0159	0	26.1364	0	90.8987	14.2483	0	0	0	0	21.8885	0	75.0245	0	14.3843	52.8087	70.195	44.0014	58.3967	222.867	47.3458	0	51.6527	0	55.4672
AGGAAACTCTGGTGG	na-15-1BE7R8	25.0293	0	9.50353	26.1091	44.2415	37.8856	0	0	13.5407	18.9676	0	23.3491	23.8304	12.6191	25.3311	20.5413	0	163.668	20.1637	6.88634	0	0	37.5129	80.5558	0	26.1364	16.1435	0	99.7384	0	21.5454	126.752	63.4269	40.129	55.2604	14.3664	28.5833	21.5764	15.0882	17.5487	18.3339	23.0513	0	11.3218	0	6.93325	0	13.7483
AGGAGTGTGACAATGGTGTTT	na-21-109U247NE	120.141	18.9052	6.50241	38.1192	1176.82	43.6259	35.2231	53.1145	94.7846	46.5568	270.321	21.2644	142.983	54.082	0	19.074	0	70.8413	31.3657	13.7727	138.979	0	19.5067	0	0	42.9384	129.148	18.7949	142.483	0	136.813	28.3772	145.747	280.903	0	14.3664	0	14.3843	39.6065	28.5167	117.337	24.5881	0	32.9362	0	14.5598	0	28.9188
AGGAGTGTGACAATGGTGTTTG	na-22-109U247NP	55.0644	0	7.0026	16.7098	460.112	18.3688	26.9855	14.4858	58.3941	15.5189	120.143	12.7169	75.463	12.6191	0	0	0	26.8708	15.6829	9.18179	87.7763	0	0	0	0	14.9351	26.9058	8.20139	34.6031	0	23.7	0	66.126	65.6656	0	0	0	0	0	0	34.8345	0	0	15.4388	0	11.0932	0	27.4965
AGGTAATACGACGTACTTAGTGT	na-23-1LHHELNP0N	1576.84	30.4583	7.50278	9.92145	911.375	17.2207	0	339.611	146.408	98.2865	948.268	12.3	881.726	187.484	18.5761	140.854	15.4626	86.7195	65.7187	10.9034	216.515	0	24.0083	75.6238	37.0971	113.88	723.766	0	455.947	0	199.295	48.2413	75.5725	915.671	21.0516	57.4656	38.9773	14.3843	175.4	239.102	297.01	32.2718	0	0	0	20.4531	0	24.178
AGGTAGATAGAACAGGTCTTG	na-21-1L5PBPSZ0	40.0469	164.895	371.138	18.7985	30.9691	20.6649	88.91	51.505	264.889	77.5946	0	17.0949	19.8587	32.4492	20.2649	154.059	186.41	15.8782	56.757	381.044	0	37.1097	21.0072	82.1998	0	100.812	21.5246	236.473	0	37.5393	0	21.7559	0	0	0	190.754	0	179.804	128.25	138.196	122.837	149.065	320.534	146.154	168.903	287.036	172.593	120.89
AGGTAGATAGAACAGGTCTTGT	na-22-1L5PBPSZN	0	34.6595	104.039	9.92145	0	12.6285	28.4058	0	52.47	18.9676	0	0	0	0	0	29.3447	36.9384	0	13.4425	119.937	0	0	13.5047	21.3719	0	16.802	0	80.3053	0	11.3959	0	0	0	0	0	45.4936	0	35.9607	0	21.9359	18.3339	19.9778	61.821	29.8484	52.2613	81.119	55.2299	38.8744
AGGTTCCGGATAAGTAAAGCC	na-21-1N32U3BJD	30.0351	0	10.5039	241.248	0	24.109	107.09	0	0	0	0	86.9339	0	0	37.9966	0	0	14.6568	73.9335	8.03407	0	0	0	0	46.0003	0	0	7.51794	52.9224	0	282.245	34.0527	0	0	44.7346	77.4189	0	0	0	0	0	0	0	0	0	100.185	115.062	96.712
AGGTTCCGGATAAGTAAGAGCC	na-22-1N32U3D0J	921.078	90.3247	264.098	4463.09	0	685.385	3102.48	0	264.889	91.3892	49.3443	2381.2	135.039	0	1054.62	105.641	66.1455	366.42	1623.55	265.124	0	326.639	408.141	101.928	796.845	115.747	0	186.24	645.247	0	5475.77	578.896	271.251	0	744.7	1869.23	113.034	147.439	98.0732	144.777	121.004	116.793	40.5214	48.3751	72.3327	2284.16	2777.6	2505.03
AGTAAACATCCTTGACTGGAAGCT	na-24-1O0MNUN2EW	25.0293	0	14.5054	19.8429	30.9691	25.2571	82.3767	111.058	138.792	0	45.0535	23.5576	23.8304	57.6875	0	0	0	13.4354	62.7315	70.585	0	0	15.0052	0	0	0	64.5739	59.1184	44.7805	23.4621	86.1816	0	52.6309	25.5366	0	42.301	0	0	0	0	0	0	0	0	0	138.318	18.41	151.231
AGTACCGTGAGTAATAATGCG	na-21-15MUSEDV0	25.0293	46.2126	16.0059	15.6654	39.8174	13.7766	290.307	72.4289	115.096	12.0703	12.8724	0	23.8304	0	0	42.5498	72.1587	0	41.0742	44.1874	0	0	0	0	0	26.1364	0	73.8125	14.2483	0	20.4681	0	0	21.8885	0	28.7328	0	0	28.2904	48.2591	51.335	16.9043	55.587	0	0	107.812	16.1087	95.7638
AGTAGTGTTTCCTACTTTATGG	na-22-1P9Z35ZQ4	0	0	7.0026	0	22.1208	12.6285	239.46	186.706	291.124	0	70.7983	35.6491	75.463	30.6465	0	11.7379	18.0397	19.5424	186.701	172.732	0	0	0	0	0	0	37.6681	348.901	101.774	0	118.5	22.7018	13.4951	32.8328	0	170.8	0	0	15.0882	0	12.8337	10.7573	26.4947	0	0	799.75	6.90373	450.849
AGTCAGTTTGTCAAATACCCC	na-21-167Y8BURD	30.0351	12.6034	8.50315	11.488	13.2725	16.0727	56.5274	286.497	85.4754	0	17.1632	0	39.7174	0	0	0	24.9119	0	35.8465	32.1363	0	0	0	0	0	0	13.4529	59.1184	22.3903	0	0	0	0	0	0	19.9533	0	0	0	0	0	0	19.7412	0	0	144.905	8.05436	88.6527
AGTCAGTTTGTCAAATACCCCA	na-22-167Y8BUR2	45.0527	14.704	15.0056	11.488	44.2415	18.3688	64.7651	305.811	230.191	0	57.9259	0	51.6326	14.4219	0	0	41.2336	0	41.821	48.7783	0	0	22.5078	0	0	0	18.8341	66.2946	26.4612	0	33.3954	0	13.4951	25.5366	0	35.1179	0	0	18.8602	24.1295	18.3339	0	24.9362	0	0	169.518	14.9581	106.194
AGTCAGTTTGTCAAATACCCCAA	na-23-167Y8BURDF	150.176	40.9612	40.0148	34.464	119.452	53.9583	213.895	779.013	187.877	0	105.125	17.0949	142.983	28.8437	0	22.0085	50.6829	15.8782	97.8312	115.92	29.2588	18.7385	16.5057	0	0	14.9351	34.9775	189.657	67.1708	0	48.4772	0	22.9417	36.4809	0	73.4282	0	0	16.9742	21.9359	18.3339	0	37.9238	13.3803	0	305.063	34.5187	300.566
AGTCAGTTTGTCAAATACCCCAAT	na-24-167Y8BURF7	40.0469	0	21.508	14.6211	30.9691	21.8129	82.3767	289.716	52.47	0	38.6172	0	35.7456	0	0	16.1396	18.0397	0	38.8338	67.1419	0	0	0	0	0	13.0682	13.4529	70.737	12.2129	0	0	0	0	0	0	30.3291	0	0	0	0	0	0	16.1046	0	0	111.279	6.90373	92.9194
AGTCAGTTTGTCAAATACCCCAT	na-23-167Y8BURDI	20.0234	12.6034	11.0041	9.39927	44.2415	16.0727	75.2752	189.925	42.3145	0	47.1989	0	15.8869	0	0	0	10.3084	0	33.6061	32.7101	0	0	0	0	0	0	13.4529	53.6508	16.2838	0	14.0045	0	0	0	0	23.1459	0	0	0	0	0	0	10.9096	0	0	91.5188	10.3556	91.023
AGTCAGTTTGTCAAATACCCCATT	na-24-167Y8BUR1E	40.0469	0	16.5061	0	44.2415	26.4051	42.0405	197.972	65.1644	0	34.3264	0	35.7456	16.2246	0	0	19.7578	0	25.3913	31.5624	0	0	0	0	0	0	0	49.8918	22.3903	0	0	0	0	0	0	21.5496	0	0	0	0	0	0	16.6241	0	0	68.6391	0	58.7857
AGTGGGTTATCAGAACT	yRF-17-187QJB3	25.0293	45.1623	76.0282	36.0305	13.2725	28.7012	93.1709	0	77.0125	17.2433	0	21.4729	0	0	0	26.4102	58.4142	0	43.3146	159.534	0	18.0037	24.0083	23.0159	0	24.2695	0	195.466	20.3548	0	0	19.8641	0	0	0	57.4656	23.3864	32.3647	37.7205	19.7423	27.5009	35.3454	181.307	26.7607	27.2668	301.943	116.213	111.408
AGTTCTACAGTCCGACGA	na-18-19UP8UDL	430.504	52.5143	0	19.3207	0	13.7766	0	0	33.0053	53.4541	42.9081	780.112	452.778	25.2383	6309.13	66.0255	23.1939	208.86	50.7826	81.4884	0	0	268.593	144.672	11805.8	84.0099	0	0	63.0998	61.0014	63.559	104.996	0	0	15.7887	16.7608	75.3561	489.066	77.327	74.5822	73.3357	67.6172	15.0656	41.1703	0	0	3189.52	0
AGTTCTACAGTCCGACGATC	na-20-19UP8ULM	4640.43	353.947	0	0	22.1208	0	0	12.8762	14.3869	425.908	323.956	54.4118	2283.75	39.6601	11823.7	368.275	231.08	3744.82	0	39.0226	0	0	0	1132.71	38831.7	468.589	0	36.2228	28.4967	79.771	12.9272	138.103	0	0	0	11.1739	0	3901.74	379.091	410.202	581.185	583.967	129.876	376.708	0	0	10433.8	0
AGTTGGTCCGAGTGTTGT	yRF-18-1YSS1W0N	35.041	95.5761	100.537	83.0269	22.1208	74.6232	87.2057	24.143	107.479	36.2108	17.1632	21.8898	0	27.041	24.4867	36.6808	48.9649	15.8782	53.023	219.215	0	52.5414	0	62.4718	8.90329	41.0715	13.4529	150.701	0	0	0	17.9723	0	29.1847	0	79.0152	23.3864	100.69	73.5549	48.2591	33.0011	107.573	75.8477	92.6331	82.5578	133.812	406.17	73.4821
AGTTGGTCCGAGTGTTGTG	yRF-19-1YSS1WK0	25.0293	131.286	200.074	130.023	0	87.2517	133.791	43.4573	110.018	70.6973	0	29.1864	15.8869	12.6191	38.841	74.8289	60.1323	32.9778	67.2123	382.766	29.2588	79.3632	21.0072	57.5399	0	104.546	26.9058	221.096	12.2129	0	0	33.1068	0	0	0	126.105	45.4735	125.863	79.213	114.067	115.504	167.506	117.928	161.593	213.969	163.971	468.303	131.794
AGTTGGTCCGAGTGTTGTGG	yRF-20-1YSS1W98	20.0234	16.8046	31.5117	34.464	13.2725	26.4051	11.3623	0	57.5478	20.6919	0	0	0	0	0	0	10.3084	19.5424	0	52.2214	0	0	0	34.5239	0	26.1364	13.4529	16.0611	44.7805	0	0	0	0	0	47.3661	23.1459	14.2917	35.9607	0	13.1616	0	38.4189	21.8192	31.907	30.2964	23.573	57.5311	17.0668
ATCAAGTAATCCAGGATAGG	na-20-HOSEKKHK	145.17	0	0	10.4436	53.0898	11.4805	22.1565	777.403	92.2457	0	180.214	33.7729	142.983	380.377	0	0	0	0	47.0486	23.5283	0	0	0	0	0	0	64.5739	25.6293	46.816	215.851	47.3999	0	48.5823	233.478	0	27.9347	0	0	0	0	0	0	0	0	0	76.2657	27.6149	53.5709
ATCAAGTAATCCAGGATAGGCT	na-22-HOSEKKHK3	220.258	23.1063	37.5139	55.8734	92.9072	57.4024	443.698	719.46	519.623	0	296.066	108.198	345.541	367.758	26.1754	0	17.1807	28.0922	259.887	424.658	0	0	13.5047	0	0	0	45.7399	340.699	89.561	189.037	66.7908	29.3232	21.5922	182.405	0	220.285	15.5909	0	0	0	0	0	37.9238	0	22.3436	690.205	60.983	503.945
ATCAAGTAATTCAGGATAGGT	na-21-HOSE8KHKE	20.0234	0	0	0	44.2415	16.0727	30.9623	83.6956	60.9329	0	38.6172	15.8441	35.7456	64.8984	0	0	0	0	25.3913	45.909	0	0	0	0	0	0	0	24.2624	24.4257	35.5283	33.3954	0	24.2912	0	0	16.7608	0	0	0	0	0	0	0	0	0	88.0522	9.20498	52.1486
ATCAAGTAATTCAGGATAGGTT	na-22-HOSE8KHKQ	100.117	0	41.5154	28.1978	57.514	35.5895	265.594	568.164	353.75	0	175.923	44.6135	234.332	245.172	0	14.6723	27.489	25.6494	191.182	286.357	0	19.8408	19.5067	0	0	0	34.9775	604.169	69.2063	102.563	38.7817	26.4854	18.8931	83.9061	0	158.03	14.2917	0	0	15.3552	0	0	26.4947	0	21.2075	891.269	47.1755	442.789
ATCACAGTGGCTAAGTTCTGC	na-21-H51840YYD	90.1054	0	0	0	61.9381	0	23.0087	188.315	90.5531	0	77.2345	0	67.5195	138.811	0	0	10.3084	0	20.9105	19.5113	0	0	0	0	0	0	13.4529	36.9063	0	77.0896	12.9272	0	0	91.2023	0	17.5589	0	0	0	0	0	0	0	0	0	94.9855	12.6568	36.9781
ATCCCACTCCTGACACCAT	na-19-HRERXF1I	25.0293	15.7543	83.0308	37.0749	0	33.2934	73.855	0	31.3128	18.9676	15.0178	14.8017	0	0	21.1092	14.6723	24.0529	0	21.6573	101.574	0	49.602	15.0052	18.084	0	13.0682	0	76.5463	12.2129	0	0	18.9182	0	0	0	50.2824	0	10.7882	0	0	12.8337	10.7573	16.1046	21.6144	34.8409	59.2792	65.5855	49.3041
ATCCCACTCCTGACACCATT	na-20-HRERXFKN	0	38.8606	154.557	62.6618	17.6966	55.1063	105.669	12.8762	65.1644	22.4162	0	15.8441	27.8022	19.8301	23.6423	27.8774	43.8107	31.7564	34.3529	132.562	0	78.9958	0	0	0	31.7371	0	115.503	26.4612	0	0	24.5936	0	0	23.683	96.5741	19.4886	25.1725	16.9742	39.4847	33.0011	47.6394	35.8458	47.3458	67.7883	101.225	69.0373	74.4303
ATCCCTGCGGCGTCTCCATT	na-20-HRX8M7KN	0	0	76.0282	17.7542	0	22.961	34.9391	0	19.4647	0	12.8724	0	0	0	0	0	15.4626	0	15.6829	43.6135	0	19.4734	0	18.084	0	11.2013	0	46.4745	0	0	0	0	0	0	0	15.9627	0	17.9804	0	17.5487	14.6671	18.4411	12.9876	27.7899	34.8409	44.7194	6.90373	28.4447
ATCTACGGCCATACCA	na-16-HXM1H1B	55.0644	172.247	8.00297	55.8734	101.756	34.4415	0	72.4289	66.857	348.314	77.2345	0	71.4913	19.8301	0	67.4927	31.7842	15.8782	0	0	0	0	45.0155	126.588	0	57.8735	0	0	16.2838	0	0	0	0	0	0	0	0	53.9411	33.9484	39.4847	45.8348	210.535	62.3405	91.6038	0	0	0	0
ATCTGCTGGAACTGCAACT	na-19-HYN2EV0W	45.0527	0	14.0052	34.464	0	49.3661	18.1797	0	19.4647	13.7946	0	18.3458	15.8869	0	20.2649	11.7379	10.3084	34.1992	15.6829	11.4772	0	22.0453	91.5315	0	20.7743	0	0	4.78414	146.554	0	73.2544	39.7281	48.5823	29.1847	92.1007	0	19.4886	46.749	0	0	14.6671	12.294	0	0	0	11.4399	17.2593	12.8001
ATGAGGATATGAGATCGAGACGACA	na-25-I05Q5EL2LF	445.521	15.7543	0	0	482.233	18.3688	0	83.6956	154.025	82.7676	499.879	0	413.061	81.123	0	13.2051	0	19.5424	21.6573	12.0511	54.1287	0	0	70.6918	22.2582	13.0682	137.22	0	317.535	0	46.3226	0	78.2715	196.997	0	14.3664	0	17.9804	18.8602	37.2911	36.6678	43.0291	0	0	0	6.93325	0	9.00749
ATGATTGGCGATCAAGCGGTATACCGAAGCTCTAGGTGCGGCA	na-43-IE9HHOQ3H1OJWP7HDU	0	0	26.5098	0	39.8174	111.361	11.6464	0	23.6961	0	0	0	0	0	0	0	0	168.553	0	15.4943	0	63.1967	75.0258	0	0	0	0	11.9604	124.164	0	48.4772	95.5367	70.1745	0	110.521	31.9253	167.602	0	0	0	0	0	0	0	0	24.9597	0	20.3854
ATGCGAGAGTAGGACGTTGCCAGGTT	na-26-IHF31D7VJ3E	0	0	53.0197	0	17.6966	94.14	11.0782	0	37.2368	0	15.0178	15.6356	0	0	0	0	0	97.7121	20.9105	24.1022	0	74.5868	91.5315	0	0	0	0	17.0862	63.0998	0	0	80.4022	74.223	0	136.835	36.7141	87.0493	0	0	0	0	0	0	0	51.5039	18.0264	0	22.2817
ATGGATTTTTGGAGCAGGGAGA	na-22-I2ZZ6J12L	0	22.056	12.5046	22.4538	26.5449	24.109	0	0	0	25.8649	0	0	0	0	0	20.5413	13.7445	20.7638	0	0	0	0	18.0062	70.6918	0	20.5358	32.287	0	14.2483	0	0	0	0	0	0	13.5683	0	35.9607	20.7463	13.1616	16.5005	36.8821	0	31.907	0	0	8.05436	0
CAAAGAGCTGTTCGTGCAGGTAG	na-23-20FYYWPK0H	390.457	78.7715	29.0108	13.5767	238.904	19.5168	20.7362	645.422	384.216	0	276.757	10.8407	321.711	86.5312	0	111.51	107.379	0	28.3785	147.483	27.7958	0	0	0	0	29.8702	199.103	82.6974	32.5677	0	11.85	0	28.3397	87.5542	0	44.6954	0	10.7882	71.6689	83.3565	55.0018	26.1248	44.6774	21.6144	0	60.3192	9.20498	72.0599
CAAAGCGCTGTTCGTGCAGGTAG	na-23-20LYYWPK0H	40.0469	339.243	102.538	21.4094	92.9072	27.5532	20.7362	152.905	291.124	51.7298	40.7626	0	43.6891	23.4355	0	378.546	292.071	0	29.8721	94.6872	0	0	0	41.0999	0	82.143	26.9058	53.9925	26.4612	0	0	0	26.9902	0	0	53.4749	0	46.749	92.4152	223.747	148.505	152.139	191.697	101.896	0	46.1061	12.6568	48.356
CAAAGTACTGTTCGTGCAGGTAG	na-23-20UYYWPK0H	0	89.2744	22.0082	0	13.2725	9.18439	0	54.7241	61.7792	18.9676	0	0	0	0	0	110.042	79.031	0	0	30.4147	0	0	0	0	0	26.1364	0	17.0862	0	0	0	0	0	0	0	0	0	17.9804	50.9226	63.6142	44.0014	27.6616	38.9628	23.6729	0	18.0264	0	14.6964
CAAAGTGATGTTCGTGCAGGTAG	na-23-20X4YWPK0H	55.0644	37.8103	18.0067	12.5324	75.2106	10.3324	33.2347	120.715	311.435	0	38.6172	0	31.7739	0	0	63.091	39.5155	20.7638	17.1765	107.312	0	0	0	0	0	16.802	29.5964	70.0535	0	0	0	0	13.4951	21.8885	0	32.7235	0	0	20.7463	37.2911	29.3343	15.3675	16.6241	0	21.5862	63.0925	11.5062	61.6302
CAAAGTGCAGTTCGTGCAGGTAG	na-23-20XPYWPK0H	45.0527	22.056	18.0067	0	88.483	17.2207	13.9188	231.772	237.808	0	51.4897	0	47.6608	30.6465	0	38.1481	24.0529	0	0	86.0793	0	0	13.5047	0	0	0	96.8609	48.8666	0	0	0	0	17.5436	47.4252	0	25.5403	0	0	15.0882	21.9359	16.5005	0	10.3901	0	0	51.306	0	45.9856
CAAAGTGCCGTTCGTGCAGGTAG	na-23-20XSYWPK0H	80.0937	342.393	84.0312	21.9316	92.9072	18.3688	16.1913	212.458	265.735	53.4541	42.9081	0	0	0	0	372.677	331.587	0	38.8338	86.6532	0	0	0	47.6759	0	102.679	64.5739	58.4349	12.2129	0	14.0045	0	12.1456	0	0	57.4656	0	53.9411	150.882	210.585	146.671	165.969	204.165	115.277	0	43.6794	17.2593	36.9781
CAAAGTGCTATTCGTGCAGGTAG	na-23-20XXYWPK0H	0	85.0732	32.5121	0	35.3932	9.18439	0	75.648	88.0142	12.0703	0	0	0	0	0	110.042	113.392	0	14.1893	32.7101	0	0	0	16.44	0	29.8702	16.1435	19.82	0	0	0	0	0	0	0	18.3571	0	14.3843	47.1506	57.0334	60.5019	38.4189	57.1455	29.8484	0	14.9065	0	17.0668
CAAAGTGCTGATCGTGCAGGTAG	na-23-20XYHWPK0H	45.0527	45.1623	18.0067	13.0545	79.6347	0	13.3507	162.563	346.133	15.5189	64.3621	0	39.7174	32.4492	0	83.6323	78.172	17.0996	22.4041	113.625	0	0	0	16.44	0	16.802	48.4304	69.7118	12.2129	0	0	0	20.2426	0	0	23.1459	0	10.7882	30.1764	57.0334	36.6678	35.3454	29.0923	12.3511	0	47.1461	8.05436	42.193
CAAAGTGCTGCTCGTGCAGGTAG	na-23-20XY4WPK0H	110.129	460.026	105.039	30.8087	88.483	30.9973	22.1565	280.058	363.905	55.1784	64.3621	12.0915	63.5478	23.4355	0	517.933	420.926	0	41.0742	104.443	0	0	15.0052	64.1158	0	140.017	88.7892	66.978	18.3193	0	0	0	25.6407	29.1847	0	57.4656	0	64.7293	199.919	234.714	183.339	199.778	275.857	129.686	0	60.3192	18.41	61.1561
CAAAGTGCTGTACGTGCAGGTAG	na-23-20XYUWPK0H	30.0351	57.7658	15.0056	0	61.9381	0	0	98.1814	159.103	10.346	62.2167	0	51.6326	16.2246	0	104.174	57.5552	0	0	57.3862	0	0	0	16.44	0	18.6689	40.3587	34.1725	0	0	0	0	0	21.8885	0	13.5683	0	17.9804	33.9484	52.6462	38.5012	26.1248	30.1313	13.3803	0	28.4263	0	26.0743
CAAAGTGCTGTCCGTGCAGGTAG	na-23-20XY8WPK0H	90.1054	352.896	95.0353	23.4982	57.514	18.3688	15.6232	197.972	309.742	37.9352	40.7626	0	43.6891	18.0273	0	437.235	341.895	0	29.1253	96.9827	0	0	0	36.1679	0	102.679	64.5739	58.7766	18.3193	0	0	0	18.8931	32.8328	0	50.2824	0	61.1333	150.882	221.553	163.172	165.969	215.594	108.072	0	46.7994	13.8075	46.9338
CAAAGTGCTGTTAGTGCAGGTAG	na-23-20XYY3PK0H	25.0293	38.8606	28.5106	11.488	35.3932	13.7766	236.904	78.867	242.039	0	40.7626	0	35.7456	12.6191	0	54.2876	41.2336	0	23.8977	70.0112	0	0	0	0	0	24.2695	32.287	51.2587	0	0	0	0	12.1456	25.5366	0	42.301	0	0	24.5183	46.0655	34.8345	0	19.7412	11.3218	23.8584	56.1593	12.6568	58.7857
CAAAGTGCTGTTCATGCAGGTAG	na-23-20XYYQPK0H	50.0586	131.286	51.5191	13.0545	57.514	16.0727	13.9188	117.496	137.099	17.2433	47.1989	0	39.7174	0	0	225.954	191.564	0	15.6829	33.8579	0	0	0	23.0159	0	46.6722	37.6681	31.7804	0	0	0	0	0	0	0	28.7328	0	10.7882	107.503	127.228	108.17	63.0069	76.8867	51.4628	0	23.2264	8.05436	28.9188
CAAAGTGCTGTTCGAGCAGGTAG	na-23-20XYYUPK0H	55.0644	35.7097	24.0089	0	70.7864	0	19.3159	133.591	276.737	0	23.5994	0	27.8022	18.0273	0	70.4272	35.2203	0	0	91.8179	0	0	0	0	0	11.2013	43.0493	58.4349	26.4612	0	0	0	26.9902	0	0	30.3291	0	0	15.0882	28.5167	33.0011	19.9778	22.8582	0	0	55.8126	6.90373	46.9338
CAAAGTGCTGTTCGCGCAGGTAG	na-23-20XYYVPK0H	50.0586	275.175	61.5228	0	79.6347	11.4805	16.1913	185.096	236.115	44.8325	0	0	39.7174	28.8437	0	402.022	297.225	0	25.3913	73.4543	0	0	0	41.0999	0	115.747	51.121	43.7407	18.3193	0	0	0	10.7961	0	0	35.1179	0	28.7686	173.514	214.972	161.339	118.33	171.956	100.867	0	33.2796	12.6568	38.4003
CAAAGTGCTGTTCGTACAGGTAG	na-23-20XYYW0K0H	20.0234	70.3692	27.5102	0	30.9691	0	0	51.505	79.5513	12.0703	15.0178	0	0	0	0	120.313	87.6213	0	0	35.5794	0	0	0	0	0	20.5358	21.5246	17.0862	0	0	0	0	0	0	0	15.1645	0	17.9804	22.6323	63.6142	33.0011	38.4189	43.1189	21.6144	0	18.7198	0	13.2742
CAAAGTGCTGTTCGTGCAGGCAG	na-23-20XYYWPKDH	40.0469	210.057	51.0189	13.5767	17.6966	13.7766	0	106.229	172.643	34.4865	27.8902	0	23.8304	16.2246	0	309.586	266.3	0	20.9105	60.8294	0	0	0	41.0999	0	97.0781	29.5964	31.7804	12.2129	0	0	0	16.1941	0	0	27.9347	0	46.749	88.6431	157.939	126.504	92.2053	136.11	61.7554	0	28.4263	0	25.1262
CAAAGTGCTGTTCGTGCGGGTAG	na-23-20XYYWQK0H	90.1054	464.227	125.046	27.1534	88.483	27.5532	20.4521	225.334	337.67	55.1784	55.7805	15.4271	59.5761	25.2383	0	440.17	496.521	18.321	35.0997	101.574	0	0	15.0052	59.1839	0	123.215	48.4304	73.1291	16.2838	0	12.9272	0	39.1358	21.8885	0	85.4002	0	53.9411	175.4	225.94	190.673	215.146	262.869	182.178	0	64.1325	23.0124	64.4747
CAAAGTGCTGTTCGTGTAGGTAG	na-23-20XYYWSK0H	0	78.7715	46.5173	14.6211	17.6966	9.18439	11.6464	57.9431	93.092	17.2433	34.3264	0	15.8869	0	0	130.584	134.868	0	0	34.4317	0	0	0	0	0	39.2046	24.2152	21.8704	0	0	0	0	13.4951	0	0	13.5683	0	14.3843	67.8969	87.7437	53.1684	63.0069	61.821	30.8777	0	21.4931	11.5062	21.3335
CAAAGTGTTGTTCGTGCAGGTAG	na-23-209YYWPK0H	35.041	60.9166	27.5102	0	17.6966	0	0	43.4573	62.6255	13.7946	0	0	0	0	0	92.4357	108.238	0	0	21.2329	0	0	0	0	0	33.604	21.5246	14.3524	0	0	0	0	0	0	0	0	0	0	49.0366	57.0334	40.3346	33.8086	52.9895	15.4388	0	14.2132	0	10.9038
CAACAGAATCCCAAAAGCAGCTG	na-23-2FOMKBFPDP	0	66.1681	22.0082	14.6211	22.1208	0	13.0666	140.029	76.1662	10.346	34.3264	0	0	0	0	58.6893	106.52	0	0	30.9886	0	0	0	0	0	0	0	19.1366	0	0	0	0	0	0	0	11.972	0	14.3843	28.2904	41.6783	36.6678	23.0513	50.3919	0	0	20.7997	0	17.0668
CAACGGAAACCCAAAAGCAGCTG	na-23-2HODKBFPDP	25.0293	37.8103	10.5039	0	106.18	0	15.3391	405.602	137.945	0	40.7626	0	19.8587	21.6328	0	30.8119	43.8107	0	14.9361	57.9601	0	0	0	0	0	13.0682	18.8341	36.5645	0	0	0	0	0	21.8885	0	24.7421	0	0	0	15.3552	22.0007	0	21.2997	0	0	40.5595	0	44.0893
CAACGGAACCCCAAAAGCAGCTG	na-23-2HO1KBFPDP	20.0234	203.756	47.5176	22.4538	61.9381	0	16.4753	313.859	127.79	13.7946	27.8902	0	35.7456	0	0	108.575	201.873	0	19.4169	56.8123	0	0	0	16.44	0	50.406	16.1435	35.8811	16.2838	0	0	0	0	0	0	33.5216	0	21.5764	64.1248	72.3886	69.6689	39.9556	168.319	24.7022	0	42.6395	6.90373	37.9263
CAACGGAATCACAAAAGCAGCTG	na-23-2HOM0BFPDP	20.0234	108.18	16.5061	27.1534	84.0589	0	173.843	362.144	204.802	24.1406	27.8902	0	19.8587	18.0273	0	90.9684	159.78	0	29.1253	89.5225	0	0	0	26.3039	0	29.8702	18.8341	69.3701	12.2129	0	0	0	0	0	0	30.3291	0	10.7882	54.6947	59.227	58.6686	24.5881	70.6526	0	0	77.6523	10.3556	66.845
CAACGGAATCCAAAAAGCAGCTG	na-23-2HOM2BFPDP	0	54.6149	9.00334	0	0	0	305.93	138.42	114.249	12.0703	0	0	0	14.4219	0	45.4842	84.1852	0	20.9105	63.1248	0	0	0	0	0	18.6689	0	49.8918	12.2129	0	0	0	0	0	0	27.9347	0	10.7882	32.0624	30.7103	36.6678	12.294	49.3529	12.3511	0	55.1193	0	64.4747
CAACGGAATCCCAAAAGAAGCTG	na-23-2HOMKBF0DP	0	63.0172	11.5043	14.6211	0	0	24.1449	98.1814	135.407	12.0703	0	0	23.8304	0	0	41.0825	91.9165	0	0	43.0397	0	0	0	0	0	0	0	40.6652	0	0	0	0	0	0	0	30.3291	0	14.3843	30.1764	39.4847	47.6682	21.5146	54.548	14.4096	0	55.466	8.05436	48.356
CAACGGAATCCCAAAAGCAGCAG	na-23-2HOMKBFPDH	20.0234	34.6595	13.0048	0	39.8174	0	13.0666	223.725	112.557	0	32.181	0	0	0	0	27.8774	49.8239	0	14.1893	56.2385	0	0	0	0	0	18.6689	0	36.2228	0	0	0	0	0	0	0	25.5403	0	0	0	19.7423	33.0011	10.7573	32.7288	0	0	43.6794	0	45.0374
CAACGGAATCCCAAAAGCAGCCG	na-23-2HOMKBFPDK	20.0234	182.75	37.5139	25.0647	48.6657	9.18439	17.6116	288.106	133.714	18.9676	25.7448	0	0	19.8301	0	83.6323	203.591	0	20.1637	56.8123	0	0	0	16.44	0	39.2046	0	33.1473	0	0	0	0	0	0	0	39.9067	0	10.7882	52.8087	81.163	73.3357	38.4189	144.422	38.0825	0	34.6662	17.2593	45.9856
CAACGGAATCCCAAAAGCGGCTG	na-23-2HOMKBF8DP	35.041	158.593	45.0167	21.9316	39.8174	0	15.6232	210.849	115.942	24.1406	27.8902	0	0	0	0	83.6323	209.604	0	20.9105	36.7272	0	0	0	16.44	0	33.604	0	39.9818	0	0	0	0	0	21.8885	0	39.1085	0	0	45.2646	72.3886	49.5016	27.6616	141.305	38.0825	0	42.9861	9.20498	41.2448
CAACGGAATCCCAAAGGCAGCTG	na-23-2HOMKB6PDP	30.0351	177.498	66.0245	29.7643	61.9381	11.4805	20.1681	317.078	164.18	29.3135	23.5994	0	23.8304	16.2246	0	99.7718	225.067	0	30.6189	65.4203	0	0	0	21.3719	0	50.406	21.5246	41.3487	14.2483	0	0	0	0	0	0	50.2824	0	17.9804	75.441	78.9694	67.8355	52.2497	185.463	45.2873	0	60.3192	16.1087	52.1486
CAACGGAATCCCAAGAGCAGCTG	na-23-2HOMK0FPDP	30.0351	138.638	34.0126	19.3207	30.9691	0	11.6464	201.191	98.1697	0	30.0356	0	15.8869	0	0	88.034	173.525	0	15.6829	34.4317	0	0	0	16.44	0	31.7371	0	32.4638	0	0	0	0	0	0	0	30.3291	0	21.5764	56.5807	76.7758	58.6686	33.8086	134.552	24.7022	0	31.1996	12.6568	26.0743
CAACGGAATCCCAGAAGCAGCTG	na-23-2HOMK2FPDP	0	190.102	30.5113	19.8429	35.3932	0	0	217.287	107.479	18.9676	0	0	23.8304	0	0	101.239	223.349	0	23.1509	41.3181	0	0	0	0	0	26.1364	0	31.4387	0	0	0	0	0	0	0	18.3571	0	21.5764	81.099	83.3565	86.1694	55.3232	164.683	53.5213	0	37.7862	12.6568	38.8744
CAACGGAATCCCGAAAGCAGCTG	na-23-2HOM3BFPDP	25.0293	121.833	29.5109	15.6654	35.3932	0	11.9304	157.734	74.4736	15.5189	19.3086	0	15.8869	0	0	67.4927	134.009	0	17.9233	29.267	0	0	0	0	0	24.2695	0	20.5035	0	0	0	0	0	0	0	24.7421	0	14.3843	32.0624	68.0014	56.8352	32.2718	115.85	21.6144	0	29.4663	8.05436	18.9631
CAACGGAGTCCCAAAAGCAGCTG	na-23-2H5MKBFPDP	25.0293	207.957	62.5232	31.3309	53.0898	11.4805	17.3275	307.42	148.101	22.4162	30.0356	0	27.8022	23.4355	0	127.649	243.106	0	27.6317	55.0908	0	0	0	19.728	0	31.7371	18.8341	48.8666	0	0	0	0	0	0	0	44.6954	0	17.9804	77.327	92.1309	77.0025	56.8599	180.788	41.1703	0	53.386	17.2593	50.2523
CAACGGGATCCCAAAAGCAGCTG	na-23-2H6MKBFPDP	0	160.694	42.5158	27.1534	39.8174	0	15.055	276.839	134.56	17.2433	32.181	0	23.8304	19.8301	0	83.6323	207.886	0	19.4169	44.7612	0	0	0	18.084	0	46.6722	0	41.3487	12.2129	0	0	0	0	0	0	36.7141	0	0	50.9226	68.0014	60.5019	56.8599	160.007	37.0532	0	44.0261	13.8075	47.4078
CAACTCCTTAAGCGAATCTCGC	na-22-2I3XFUH9M	220.258	0	12.0045	293.988	0	41.3298	118.452	0	53.3163	0	38.6172	132.59	35.7456	0	37.9966	0	0	20.7638	159.069	15.4943	0	0	28.5098	0	37.0971	0	0	0	89.561	0	702.38	22.7018	28.3397	0	13.1572	131.692	0	0	0	0	12.8337	0	0	0	0	108.505	63.2842	148.387
CAAGGTGCTGTTCGTGCAGGTAG	na-23-2KXYYWPK0H	40.0469	350.796	137.051	24.5425	101.756	25.2571	25.2811	212.458	321.59	62.0757	75.0891	14.8017	83.4065	30.6465	0	459.244	448.415	0	40.3274	118.216	0	0	21.0072	55.8959	0	141.883	64.5739	69.7118	20.3548	0	0	0	31.0387	0	0	68.6394	0	43.1529	147.11	232.521	192.506	208.999	293.001	122.482	21.2075	67.5991	18.41	68.7414
CAATGCACTTGTCTCGGTCTGA	na-22-242ZS9R7L	25.0293	21.0057	7.0026	0	115.028	0	0	146.467	89.7068	0	51.4897	0	23.8304	0	0	27.8774	26.63	0	0	29.8408	0	0	0	0	0	28.0033	96.8609	16.4028	12.2129	0	16.1591	0	13.4951	32.8328	0	0	0	0	26.4043	17.5487	18.3339	0	15.0656	0	0	15.5998	6.90373	19.4372
CACTGCACTTGTCTCGGTCTGA	na-22-2Y2ZS9R7L	30.0351	147.04	18.0067	18.7985	101.756	17.2207	0	131.982	68.5496	39.6595	21.454	0	23.8304	21.6328	0	118.846	103.943	0	20.9105	28.1192	0	0	0	21.3719	0	106.413	118.386	12.9855	0	0	20.4681	0	18.8931	0	0	20.7515	0	0	96.1872	81.163	64.1687	55.3232	104.94	24.7022	0	7.97323	0	20.8594
CAGAGTGCTGTTCGTGCAGGTAG	na-23-J0XYYWPK0H	75.0879	192.202	48.518	12.5324	61.9381	0	0	94.9623	118.481	37.9352	40.7626	0	55.6043	18.0273	0	315.455	310.111	0	19.4169	56.2385	0	0	0	32.8799	0	110.146	34.9775	25.2876	0	0	0	0	24.2912	0	0	26.3384	0	50.345	124.478	193.036	144.838	135.234	145.981	95.7209	0	21.4931	9.20498	28.9188
CAGAGTTCTACAGTC	na-15-J0YXJM	185.217	23.1063	0	0	0	13.7766	0	0	15.2332	18.9676	36.4718	656.695	79.4347	16.2246	1339.17	19.074	11.1674	58.6272	19.4169	10.9034	0	0	76.5264	32.8799	289.357	20.5358	0	0	18.3193	32.1765	26.9318	0	0	0	0	0	22.0871	68.3254	22.6323	32.9039	14.6671	19.9778	0	0	0	0	48.3261	0
CAGAGTTCTACAGTCC	na-16-J0YXJMD	335.392	35.7097	10.5039	20.3651	17.6966	101.028	0	19.3144	28.7739	25.8649	30.0356	869.13	119.152	27.041	2330.46	33.7464	0	72.0627	21.6573	19.5113	0	0	184.564	39.4559	557.94	35.4709	0	7.51794	24.4257	46.2538	36.6272	18.9182	13.4951	25.5366	0	11.972	49.3712	32.3647	39.6065	43.8719	33.0011	21.5146	0	18.5266	0	9.35988	134.623	0
CAGAGTTCTACAGTCCGA	na-18-J0YXJMDL	120.141	12.6034	6.50241	26.6313	0	32.1454	0	0	13.5407	27.5892	0	597.071	79.4347	19.8301	1658.34	19.074	11.1674	52.5202	20.1637	25.2499	0	0	91.5315	37.8119	599.488	22.4026	0	0	32.5677	42.2317	37.7045	22.7018	0	47.4252	0	0	20.7879	39.5568	22.6323	28.5167	0	33.8086	0	12.3511	0	0	142.677	0
CAGAGTTCTACAGTCCGACGA	na-21-J0YXJMLHB	1271.49	97.6767	0	66.317	39.8174	43.6259	23.0087	48.2859	111.71	96.5622	145.887	2369.52	1108.11	140.613	15017.1	83.6323	36.0794	455.583	119.488	259.96	0	24.9847	1353.47	277.835	25435.2	138.15	18.8341	10.5935	134.342	167.586	258.545	199.587	24.2912	25.5366	81.5749	67.8413	280.636	722.811	94.3012	155.745	102.67	245.881	35.3263	72.048	0	0	6954.36	23.2298
CAGAGTTCTACAGTCCGACGAT	na-22-J0YXJMLHI	966.13	38.8606	0	0	0	0	0	0	13.5407	29.3135	38.6172	190.546	504.411	0	4948.85	27.8774	17.1807	396.955	0	18.3636	0	0	79.5274	134.808	13599.8	41.0715	0	0	16.2838	38.2096	19.3909	56.7545	0	0	0	0	16.8902	507.047	15.0882	59.227	44.0014	63.0069	10.3901	21.6144	0	0	3681.99	0
CAGAGTTCTACAGTCCGACGATC	na-23-J0YXJMLHDD	10772.6	394.908	0	15.6654	0	25.2571	0	45.0669	40.622	458.671	465.552	143.639	5520.71	100.953	26417.8	394.686	189.846	6900.92	28.3785	52.7953	0	0	48.0165	1597.96	88666.4	468.589	13.4529	45.1076	36.6386	211.159	63.559	284.718	0	32.8328	0	16.7608	18.1894	7688.41	430.013	631.755	652.688	817.553	153.254	333.479	0	0	25534.6	0
CAGCAGCACGTAAATATTGGCG	na-22-JFPHUEI8K	410.48	1271.9	176.566	584.843	707.864	455.775	175.263	1997.43	1610.49	762.152	652.202	213.061	460.722	210.92	45.5959	1324.91	877.931	224.738	489.156	288.079	62.9063	55.1134	210.072	422.507	81.6135	1006.25	2235.87	220.754	972.959	48.9352	1907.85	155.129	1028.33	682.193	334.194	297.704	149.413	169.016	1233.46	934.471	969.865	536.327	1376.17	373.62	38.628	384.795	169.141	494.464
CAGCGGAATCCCAAAAGCAGCTG	na-23-JHOMKBFPDP	20.0234	128.135	37.0137	16.7098	0	0	13.0666	230.163	87.1679	17.2433	27.8902	0	0	0	0	79.2306	171.807	0	17.9233	48.2044	0	0	0	0	0	35.4709	0	32.1221	0	0	0	0	0	0	0	34.3197	0	0	54.6947	43.8719	51.335	39.9556	132.474	41.1703	0	33.9729	6.90373	32.7114
CATACCGTGAGTAATAATGCG	na-21-J5MUSEDV0	0	54.6149	14.5054	9.92145	17.6966	0	30.3942	101.4	59.2404	10.346	27.8902	0	0	0	0	52.8204	70.4407	0	20.1637	26.3977	0	0	0	0	0	13.0682	0	27.6797	0	0	0	0	0	0	0	13.5683	0	0	16.9742	28.5167	25.6675	13.8308	67.0161	14.4096	0	33.2796	6.90373	25.6002
CATAGCACTTGTCTCGGTCTGA	na-22-JP2ZS9R7L	65.0761	31.5086	0	35.5083	150.421	0	0	357.316	104.094	17.2433	122.288	0	75.463	21.6328	0	51.3532	29.2071	0	0	32.7101	0	0	0	0	0	37.3377	266.367	20.5035	14.2483	0	12.9272	0	21.5922	87.5542	0	18.3571	0	0	37.7205	21.9359	25.6675	10.7573	21.2997	0	0	8.31989	0	12.326
CATCGCACTTGTCTCGGTCTGA	na-22-JS2ZS9R7L	20.0234	110.28	14.5054	30.8087	97.3314	12.6285	0	131.982	79.5513	51.7298	34.3264	0	23.8304	12.6191	0	115.911	83.3262	0	17.1765	20.659	0	0	0	21.3719	0	98.945	91.4797	10.2517	0	0	19.3909	0	18.8931	21.8885	0	19.1552	0	21.5764	94.3012	57.0334	64.1687	39.9556	104.42	17.4974	0	11.4399	12.6568	13.7483
CATTGCACCTGTCTCGGTCTGA	na-22-JY27S9R7L	35.041	97.6767	23.5087	23.4982	88.483	13.7766	0	157.734	75.3199	46.5568	42.9081	0	15.8869	0	0	134.985	110.815	0	15.6829	25.2499	0	0	0	0	0	104.546	86.0986	9.22656	16.2838	0	15.0818	0	22.9417	36.4809	0	21.5496	0	10.7882	86.7571	83.3565	77.0025	29.1983	97.6669	31.907	0	13.8665	8.05436	19.4372
CATTGCACTAGTCTCGGTCTGA	na-22-JY2XS9R7L	0	25.2069	4.50167	0	61.9381	0	0	107.839	71.9347	17.2433	23.5994	0	0	0	0	45.4842	35.2203	0	0	20.0852	0	0	0	0	0	46.6722	88.7892	12.3021	12.2129	0	16.1591	0	20.2426	29.1847	0	11.1739	0	0	26.4043	19.7423	36.6678	16.9043	17.6632	11.3218	0	10.7465	0	21.3335
CATTGCACTCGTCTCGGTCTGA	na-22-JY29S9R7L	0	121.833	14.0052	25.0647	101.756	17.2207	0	117.496	77.8587	56.9027	30.0356	0	23.8304	0	0	117.379	77.3129	14.6568	16.4297	19.5113	0	0	16.5057	24.6599	0	102.679	72.6457	13.669	14.2483	0	18.3136	0	0	21.8885	0	16.7608	12.9924	0	96.1872	78.9694	66.0021	38.4189	99.2254	28.8192	0	11.7865	0	17.0668
CATTGCACTTGCCTCGGTCTGA	na-22-JY2ZP9R7L	35.041	140.738	24.0089	32.8974	48.6657	18.3688	11.0782	152.905	82.0902	65.5244	45.0535	11.2576	23.8304	21.6328	0	149.658	105.661	0	20.9105	22.9545	0	0	16.5057	23.0159	0	136.283	113.004	17.0862	22.3903	0	23.7	0	31.0387	0	0	24.7421	0	0	81.099	92.1309	67.8355	44.5659	100.784	29.8484	0	15.5998	11.5062	21.3335
CATTGCACTTGTCCCGGCCTGT	na-22-JY2ZSR67N	95.1113	145.99	17.0063	108.092	128.3	47.07	0	17.7048	93.9383	151.741	81.5253	0	23.8304	0	0	67.4927	50.6829	20.7638	24.6445	35.0056	32.1846	0	0	59.1839	0	59.7404	142.601	12.3021	18.3193	0	22.6227	0	53.9804	47.4252	23.683	30.3291	0	17.9804	71.6689	76.7758	95.3364	124.477	56.1065	49.4043	0	13.1732	17.2593	25.1262
CATTGCACTTGTCCCGGTCTGA	na-22-JY2ZSRR7L	20.0234	114.481	12.5046	31.3309	84.0589	19.5168	0	141.639	71.9347	56.9027	34.3264	0	23.8304	0	0	101.239	86.7623	0	17.9233	16.642	0	0	0	23.0159	0	106.413	110.314	10.5935	0	0	22.6227	0	22.9417	32.8328	0	0	0	10.7882	64.1248	83.3565	53.1684	53.7864	86.7573	22.6436	0	16.9865	0	17.0668
CATTGCACTTGTCTCAGTCTGA	na-22-JY2ZS917L	0	53.5646	13.505	14.6211	44.2415	13.7766	0	99.7909	49.9312	18.9676	21.454	0	0	0	0	66.0255	53.26	0	0	12.0511	0	0	0	0	0	72.8086	53.8116	9.22656	0	0	0	0	14.8446	0	0	0	0	0	39.6065	30.7103	38.5012	13.8308	43.6384	20.5851	0	0	0	10.9038
CATTGCACTTGTCTCGGACTGA	na-22-JY2ZS96IL	0	0	6.50241	19.8429	30.9691	19.5168	11.0782	91.7433	121.866	0	23.5994	0	0	0	0	13.2051	0	14.6568	13.4425	45.909	0	0	0	0	0	16.802	78.0268	26.3128	22.3903	0	30.1636	0	43.1843	0	0	23.1459	0	0	0	0	0	0	10.9096	0	0	25.653	0	27.0225
CATTGCACTTGTCTCGGCCTGA	na-22-JY2ZS967L	40.0469	123.934	21.508	31.3309	70.7864	13.7766	0	173.829	103.247	60.3514	40.7626	12.0915	31.7739	0	0	132.051	103.084	0	23.8977	20.659	0	0	0	21.3719	0	130.682	150.673	15.0359	20.3548	0	25.8545	0	22.9417	0	0	24.7421	0	21.5764	88.6431	83.3565	80.6693	52.2497	107.537	33.9655	0	15.5998	8.05436	23.2298
CATTGCACTTGTCTCGGTCCGA	na-22-JY2ZS9RRL	30.0351	134.437	16.5061	25.5869	70.7864	16.0727	0	125.543	71.0884	50.0054	45.0535	0	23.8304	0	0	96.8374	93.6346	0	14.1893	21.2329	0	0	0	19.728	0	119.481	102.242	15.7193	18.3193	0	16.1591	0	21.5922	0	0	13.5683	0	17.9804	71.6689	107.486	69.6689	43.0291	95.5888	30.8777	0	10.3999	8.05436	11.3779
CATTGCGCTTGTCTCGGTCTGA	na-22-JYLZS9R7L	20.0234	102.928	21.0078	24.5425	119.452	12.6285	0	151.296	73.6273	58.6271	42.9081	0	43.6891	16.2246	0	112.977	109.956	0	15.6829	14.9204	0	0	16.5057	18.084	0	97.0781	102.242	14.0107	12.2129	0	16.1591	0	17.5436	51.0733	0	19.1552	0	0	86.7571	89.9373	58.6686	38.4189	94.0303	25.7314	0	12.8265	0	15.6446
CCCACCACTGCTAAATTTGACTGGCTT	na-27-K52Y4BZUNJQ	85.0996	61.9669	30.5113	13.0545	22.1208	36.7376	1187.08	35.4097	126.097	32.7622	19.3086	0	23.8304	25.2383	0	88.034	104.802	21.9852	35.0997	133.136	0	0	0	39.4559	0	85.8768	0	116.87	42.745	0	0	15.1345	0	0	0	43.8973	29.8826	43.1529	71.6689	252.263	214.507	73.7642	19.7412	55.5799	0	36.3995	9.20498	190.579
CCCCACTGCTAAATTTGACTGGCTT	yRF-25-K6NIBNXI6Z	85.0996	46.2126	54.5202	18.7985	0	14.9246	63.3448	51.505	46.546	31.0379	34.3264	0	39.7174	16.2246	0	60.1566	108.238	0	16.4297	83.7839	0	0	0	32.8799	0	56.0066	13.4529	67.6615	20.3548	0	0	0	10.7961	0	0	37.5123	22.0871	43.1529	37.7205	162.326	73.3357	52.2497	32.7288	41.1703	0	20.1064	26.4643	50.7264
CCCCCAACTGCTAAATTTGACTGGCTT	yRF-27-KRBY4BZUNJQ	130.152	40.9612	34.5128	41.7745	30.9691	50.5142	936.254	45.0669	207.341	18.9676	51.4897	0	51.6326	37.8574	0	52.8204	84.1852	35.4206	27.6317	185.357	0	18.0037	0	23.0159	0	41.0715	0	171.204	46.816	0	0	23.6477	10.7961	25.5366	0	60.6581	46.7727	35.9607	47.1506	160.132	146.671	49.1761	17.6632	33.9655	23.101	39.1728	12.6568	202.906
CCCCCAACTGCTAAATTTGACTGGCTTT	na-28-KRBY4BZUNJ0Q	20.0234	0	7.50278	9.92145	13.2725	0	167.026	0	22.8499	0	15.0178	0	0	0	0	0	0	0	0	36.7272	0	0	0	0	0	0	0	32.1221	0	0	0	0	0	0	0	0	0	0	0	0	18.3339	0	0	0	0	0	0	40.2967
CCCCCACAACCGCGCTTGACTAGCTTG	yRF-27-KR0DLVZDVIP	30.0351	30.4583	72.5269	82.5047	13.2725	70.031	25.5652	0	44.8534	27.5892	0	12.5085	43.6891	23.4355	0	48.4187	34.3613	20.7638	14.1893	111.903	0	30.4961	21.0072	26.3039	0	39.2046	16.1435	90.557	26.4612	0	0	16.0804	25.6407	0	31.5774	34.3197	29.8826	43.1529	39.6065	72.3886	47.6682	58.3967	15.5851	37.0532	0	11.7865	12.6568	30.341
CCCCCACAACCGCGCTTGACTAGCTTGCTGTTT	yRF-33-KR0DLVZDVIXY0Q	0	22.056	37.5139	108.614	61.9381	169.911	44.8811	46.6764	0	51.7298	0	36.483	19.8587	0	27.0198	16.1396	13.7445	106.262	0	15.4943	30.7217	0	46.516	18.084	10.3872	39.2046	0	22.5538	0	0	0	0	130.902	0	47.3661	0	36.3788	46.749	26.4043	24.1295	33.0011	19.9778	0	32.9362	119.671	14.5598	18.41	18.015
CCCCCACTGCTAAATTTGACTGG	yRF-23-KREVUEZD04	70.082	34.6595	28.0104	37.0749	39.8174	35.5895	23.0087	83.6956	27.0813	39.6595	23.5994	0	0	0	0	32.2791	30.9252	19.5424	0	44.1874	0	0	15.0052	29.5919	0	57.8735	45.7399	35.8811	22.3903	0	15.0818	18.9182	36.4368	65.6656	18.4201	12.7701	19.4886	32.3647	28.2904	37.2911	29.3343	27.6616	24.9362	19.5559	0	21.8397	12.6568	22.7558
CCCCCACTGCTAAATTTGACTGGCT	yRF-25-KREVUEZD9I	60.0703	65.1178	112.042	37.0749	13.2725	51.6622	142.597	45.0669	51.6237	24.1406	23.5994	17.3034	23.8304	0	0	49.8859	86.7623	18.321	41.821	177.897	0	23.515	0	47.6759	0	37.3377	0	174.28	18.3193	0	0	15.1345	0	0	0	71.0338	45.4735	50.345	58.4667	122.841	42.168	61.4702	46.2359	99.8379	32.5687	74.5324	29.9162	118.52
CCCCCACTGCTAAATTTGACTGGCTA	na-26-KREVUEZD9IB	215.252	255.22	426.158	67.3614	61.9381	144.654	452.22	103.01	189.569	208.643	90.1069	58.1644	99.2934	75.7148	68.3939	256.766	377.115	67.177	120.235	556.072	0	114.268	33.0114	195.636	0	257.63	24.2152	565.213	46.816	0	0	49.1872	21.5922	54.7214	15.7887	252.21	115.633	248.129	190.488	480.397	355.678	339.623	191.697	302.601	50.7465	194.478	35.6693	366.463
CCCCCACTGCTAAATTTGACTGGCTT	yRF-26-KREVUEZD9IE	1171.37	1582.78	2955.6	780.139	411.446	1358.14	3510.1	853.051	1269.44	1119.09	461.262	427.79	599.732	427.248	611.323	1502.45	2315.09	445.811	879.734	3974.57	168.238	840.662	280.597	910.774	77.1619	1543.92	156.054	4207.66	329.747	0	71.0999	408.632	233.465	218.885	126.309	1695.23	1140.74	1413.26	1472.98	2768.31	1761.89	1814.91	1109.14	1730.18	469.216	1615.1	524.684	2982.43
CCCCCACTGCTAAATTTGACTGGCTTA	yRF-27-KREVUEZD9IO	35.041	57.7658	118.044	23.4982	17.6966	49.3661	63.9129	27.362	42.3145	55.1784	0	18.7627	43.6891	45.0684	23.6423	73.3617	81.6081	21.9852	36.5934	160.108	0	37.4771	13.5047	41.0999	0	48.5391	0	213.236	20.3548	0	0	15.1345	0	0	0	69.4376	45.4735	61.1333	60.3528	109.68	77.0025	106.036	80.5232	91.6038	0	20.4531	9.20498	91.9712
CCCCCACTGCTAAATTTGACTGGCTTT	yRF-27-KREVUEZD9IQ	260.305	284.628	692.757	179.63	79.6347	269.792	701.054	148.077	196.339	163.811	102.979	88.6017	119.152	111.77	95.4137	212.749	313.547	118.476	153.841	833.822	30.7217	177.832	66.0227	190.704	16.3227	300.569	32.287	1076.09	54.9579	0	20.4681	87.9695	55.3299	87.5542	18.4201	383.104	323.511	305.666	252.727	478.203	342.844	361.137	166.241	310.835	85.9661	258.263	59.8324	597.813
CCCCCACTGCTAAATTTGACTGGCTTTA	na-28-KREVUEZD9I0O	0	13.6537	42.0156	0	0	9.18439	14.4869	0	0	12.0703	0	0	0	0	0	23.4757	23.1939	0	0	40.7442	0	0	0	18.084	0	14.9351	0	66.6363	0	0	0	0	0	0	0	17.5589	23.3864	21.5764	15.0882	30.7103	20.1673	19.9778	22.3387	25.7314	0	0	0	24.6521
CCCCCACTGCTAAATTTGACTGGCTTTT	yRF-28-KREVUEZD9I0Q	50.0586	57.7658	202.075	48.0407	22.1208	74.6232	163.617	53.1145	71.0884	72.4217	30.0356	23.7661	23.8304	39.6601	27.8642	92.4357	120.265	30.535	45.555	262.829	0	89.6511	16.5057	50.9639	0	65.3411	0	337.966	16.2838	0	0	22.7018	25.6407	0	0	144.462	128.625	82.7097	66.0108	111.873	97.1698	110.646	76.3672	98.8086	31.0538	66.5592	18.41	127.053
CCCCCACTGCTAAATTTGACTGGCTTTTT	yRF-29-KREVUEZD9IKQ	0	21.0057	52.0193	15.6654	0	20.6649	48.0057	0	26.235	15.5189	0	0	19.8587	0	0	13.2051	19.7578	0	15.6829	75.7498	0	0	0	0	0	0	0	108.668	0	0	0	0	0	0	0	35.916	24.6856	32.3647	0	35.0975	23.8341	23.0513	19.7412	28.8192	0	25.3063	0	36.504
CCCCCACTGCTAAATTTGACTGGCTTTTTTT	na-31-KREVUEZD9IZZE	0	0	34.0126	0	0	0	24.713	0	16.9258	0	0	0	0	0	0	0	14.6036	0	0	33.284	0	0	0	0	0	0	0	56.7263	0	0	0	0	0	0	0	12.7701	14.2917	0	0	28.5167	0	18.4411	0	13.3803	0	14.2132	0	18.9631
CCCCCACTGCTAAATTTGACTGGTA	na-25-KREVUEZD9L	0	17.8549	26.5098	0	0	11.4805	25.2811	0	22.0036	17.2433	0	0	0	0	0	14.6723	28.3481	0	0	45.909	0	0	0	0	0	13.0682	0	65.9528	0	0	0	0	0	0	0	11.972	0	21.5764	20.7463	17.5487	33.0011	16.9043	19.2217	22.6436	0	21.4931	0	20.3854
CCCCCACTGCTAAATTTGACTGGTT	yRF-25-KREVUEZD9N	20.0234	28.3577	50.5187	14.0989	0	16.0727	42.8927	14.4858	50.7774	18.9676	0	0	0	0	0	24.943	63.5684	0	17.9233	100.426	0	0	0	21.3719	0	24.2695	0	108.327	0	0	0	0	0	0	0	34.3197	25.9849	28.7686	26.4043	46.0655	33.0011	59.9334	41.5604	34.9947	0	45.7594	16.1087	29.8669
CCCCCACTGCTAAATTTGACTGGTTT	yRF-26-KREVUEZD9NE	0	43.0618	47.5176	20.8873	0	20.6649	55.3912	19.3144	33.8516	29.3135	0	0	0	0	0	26.4102	53.26	0	21.6573	95.2611	0	17.6363	0	0	0	31.7371	0	99.1001	22.3903	0	0	0	0	0	0	42.301	25.9849	43.1529	43.3785	65.8078	47.6682	56.8599	27.0142	34.9947	0	37.7862	8.05436	45.5115
CCCCCCACAACCGCG	na-15-KR2O3H	0	31.5086	69.0256	41.2523	0	37.8856	33.2347	17.7048	44.8534	0	0	11.6746	15.8869	0	0	29.3447	35.2203	0	0	88.3748	0	0	0	29.5919	0	54.1397	0	80.9887	18.3193	8.71448	0	0	13.4951	25.5366	0	56.6674	24.6856	28.7686	24.5183	37.2911	42.168	33.8086	23.8972	42.1995	0	32.2396	16.1087	28.9188
CCCCCCACAACCGCGCTTGACTAGCT	yRF-26-KR2O3HNU4JE	0	24.1566	39.5147	21.4094	0	34.4415	31.2463	0	0	13.7946	0	0	23.8304	0	0	14.6723	0	0	0	39.5965	0	0	0	0	0	22.4026	0	29.73	0	0	0	0	0	0	0	0	23.3864	21.5764	0	21.9359	22.0007	13.8308	0	26.7607	35.977	17.6798	21.8618	18.4891
CCCCCCACAACCGCGCTTGACTAGCTT	yRF-27-KR2O3HNU4JQ	30.0351	21.0057	80.5299	54.8291	0	43.6259	81.5245	0	17.7721	0	0	0	15.8869	0	0	14.6723	24.0529	0	0	82.6361	0	22.4128	0	0	0	26.1364	0	61.5104	0	0	0	0	0	0	0	43.0992	33.7803	14.3843	0	15.3552	23.8341	33.8086	11.9486	44.258	68.5457	30.8529	18.41	47.8819
CCCCCCACAACCGCGCTTGACTAGCTTG	yRF-28-KR2O3HNU4J0P	120.141	151.241	257.596	144.122	30.9691	239.942	104.817	12.8762	148.947	136.222	42.9081	29.8119	79.4347	95.5449	39.6854	167.265	124.56	84.2767	69.4527	498.686	33.6476	103.613	72.0248	100.284	13.3549	201.624	26.9058	408.361	81.4191	0	16.1591	52.025	82.3201	32.8328	55.2604	165.214	176.697	201.38	203.691	219.359	174.172	239.734	60.2625	212.027	36.3557	32.9329	18.41	165.927
CCCCCCACAACCGCGCTTGACTAGCTTGCTTT	na-32-KR2O3HNU4JZIQ	0	0	58.0215	26.6313	0	21.8129	42.0405	0	0	13.7946	0	0	0	12.6191	0	0	12.8855	0	0	48.7783	0	18.0037	0	0	0	0	0	51.9421	0	0	0	0	0	0	0	19.1552	24.6856	14.3843	0	15.3552	0	0	0	17.4974	76.4985	26.3463	33.368	25.1262
CCCCCCACAGCTAAATTTGACTGGCTT	na-27-KR2P4BZUNJQ	335.392	23.1063	28.0104	12.5324	92.9072	24.109	68.4579	120.715	205.649	20.6919	165.196	0	0	104.559	0	30.8119	35.2203	32.9778	44.0614	179.619	30.7217	21.3105	0	0	0	39.2046	34.9775	125.413	52.9224	0	0	0	10.7961	58.3694	0	68.6394	50.6705	10.7882	35.8345	120.648	82.5027	35.3454	0	22.6436	23.4797	26.693	0	135.112
CCCCCCACCGCTAAATTTGACTGGCTT	na-27-KR2S4BZUNJQ	190.223	223.711	72.0267	32.8974	53.0898	34.4415	39.7681	88.5242	122.712	117.254	96.5431	10.8407	83.4065	37.8574	0	231.823	268.877	18.321	53.023	98.1304	0	0	15.0052	90.4198	0	233.361	13.4529	65.2694	18.3193	0	0	0	0	25.5366	0	71.0338	35.0796	21.5764	0	594.464	375.845	285.836	84.6792	152.33	0	14.5598	0	70.1636
CCCCCCACCGCTAAATTTGACTGGCTTT	na-28-KR2S4BZUNJ0Q	30.0351	27.3075	14.0052	0	0	0	0	0	0	10.346	17.1632	0	23.8304	0	0	23.4757	27.489	0	0	14.3466	0	0	0	0	0	24.2695	0	15.0359	0	0	0	0	0	0	0	0	0	10.7882	18.8602	76.7758	47.6682	46.1026	0	17.4974	0	0	0	13.2742
CCCCCCACTACTAAATTTGACTGGCTT	na-27-KR2X4BZUNJQ	45.0527	59.8663	38.0141	11.488	22.1208	11.4805	25.5652	19.3144	45.6997	20.6919	38.6172	0	19.8587	0	0	76.2961	71.2997	0	0	41.3181	0	0	0	24.6599	0	44.8053	18.8341	38.6149	0	0	0	0	0	0	0	33.5216	14.2917	0	43.3785	197.423	141.171	73.7642	17.6632	32.9362	0	9.01322	0	33.6596
CCCCCCACTCCTAAATTTGACTGGCTT	na-27-KR294BZUNJQ	70.082	0	10.5039	0	17.6966	27.5532	39.1999	24.143	132.868	0	21.454	0	15.8869	18.0273	0	0	12.0265	14.6568	18.6701	119.363	0	0	0	0	0	0	0	77.5715	16.2838	0	0	0	0	0	0	35.1179	12.9924	0	0	32.9039	16.5005	0	0	0	0	18.0264	0	89.6008
CCCCCCACTGATAAATTTGACTGGCTT	na-27-KR2YHBZUNJQ	65.0761	28.3577	20.5076	18.2764	35.3932	20.6649	53.1188	32.1906	105.786	13.7946	47.1989	0	71.4913	30.6465	0	64.5583	69.5817	29.3136	26.1381	84.9316	0	0	0	0	0	42.9384	16.1435	74.8377	34.6031	0	0	0	0	0	0	28.7328	29.8826	32.3647	41.4925	100.905	97.1698	43.0291	0	29.8484	0	13.5198	0	60.2079
CCCCCCACTGCAAAATTTGACTGGCTT	na-27-KR2Y2BZUNJQ	305.357	28.3577	22.5084	0	70.7864	13.7766	44.597	72.4289	94.7846	10.346	98.6885	0	75.463	59.4902	0	52.8204	60.1323	20.7638	25.3913	108.46	30.7217	0	0	0	0	29.8702	24.2152	62.8773	26.4612	0	0	0	0	32.8328	0	43.0992	20.7879	0	30.1764	120.648	84.336	46.1026	12.4681	21.6144	0	18.0264	0	78.697
CCCCCCACTGCCAAATTTGACTGGCTT	na-27-KR2YKBZUNJQ	140.164	161.744	57.5213	20.3651	35.3932	22.961	28.1217	38.6287	93.9383	51.7298	55.7805	0	75.463	16.2246	0	134.985	157.203	15.8782	31.3657	71.1589	0	0	0	46.0319	0	151.218	0	61.1687	0	0	0	0	10.7961	0	0	58.2637	22.0871	21.5764	113.161	454.074	278.676	178.264	48.8334	76.165	0	12.4798	0	54.0449
CCCCCCACTGCGAAATTTGACTGGCTT	na-27-KR2YLBZUNJQ	20.0234	11.5532	12.5046	0	0	14.9246	24.713	0	76.1662	0	0	0	15.8869	0	0	0	12.0265	0	19.4169	60.2555	0	0	0	0	0	28.0033	0	38.9566	0	0	0	0	0	0	0	42.301	0	0	0	43.8719	25.6675	13.8308	0	0	0	11.7865	0	55.4672
CCCCCCACTGCTAAAATTTGACTGGCTT	na-28-KR2Y4BIYE8DQ	20.0234	25.2069	96.5358	25.0647	17.6966	51.6622	44.597	0	22.0036	32.7622	0	0	0	0	0	39.6153	48.9649	0	19.4169	107.886	0	33.068	0	21.3719	0	35.4709	0	119.604	0	0	0	0	0	0	0	39.1085	41.5758	28.7686	24.5183	24.1295	29.3343	32.2718	19.2217	76.165	0	18.0264	12.6568	73.0081
CCCCCCACTGCTAAACTTGACTGGCTT	na-27-KR2Y4BNUNJQ	125.146	217.409	60.0223	21.4094	17.6966	21.8129	31.2463	48.2859	97.3234	100.011	64.3621	0	79.4347	30.6465	0	193.675	227.644	0	41.0742	96.4088	0	0	0	65.7598	0	196.023	18.8341	56.3846	24.4257	0	0	0	0	0	0	63.8506	29.8826	43.1529	143.338	563.754	357.511	227.44	71.6916	99.8379	0	15.2531	6.90373	59.2598
CCCCCCACTGCTAAATATGACTGGCTT	yRF-27-KR2Y4BVUNJQ	90.1054	22.056	16.0059	14.6211	26.5449	12.6285	38.6318	27.362	104.94	18.9676	27.8902	0	31.7739	27.041	0	23.4757	25.771	17.0996	25.3913	104.443	0	0	0	0	0	14.9351	18.8341	81.3305	30.5322	0	0	0	0	0	0	43.8973	15.5909	10.7882	22.6323	100.905	80.6693	15.3675	0	16.4681	0	13.8665	0	66.371
CCCCCCACTGCTAAATCTGACTGGCTT	na-27-KR2Y4BWUNJQ	160.187	141.789	37.5139	19.3207	44.2415	25.2571	17.8956	27.362	78.705	81.0433	55.7805	0	83.4065	21.6328	0	170.199	184.692	0	26.8849	61.4032	0	0	0	55.8959	0	145.617	21.5246	42.0321	18.3193	0	0	0	10.7961	0	0	34.3197	0	28.7686	141.452	544.011	264.008	173.653	48.3139	95.7209	0	7.97323	0	36.03
CCCCCCACTGCTAAATTAGACTGGCTT	na-27-KR2Y4BY2NJQ	175.205	43.0618	23.5087	29.7643	70.7864	29.8493	53.4028	67.6003	190.415	15.5189	124.433	0	111.209	59.4902	0	58.6893	65.2865	28.0922	34.3529	179.045	0	0	0	24.6599	0	46.6722	18.8341	126.78	56.9934	0	0	0	18.8931	29.1847	0	53.4749	16.8902	21.5764	49.0366	118.454	119.17	58.3967	14.0266	23.6729	0	27.733	0	121.364
CCCCCCACTGCTAAATTCGACTGGCTT	na-27-KR2Y4BYUNJQ	205.24	152.292	54.02	15.1433	48.6657	21.8129	33.5188	46.6764	111.71	86.2163	83.6707	11.0491	63.5478	46.8711	0	198.076	194.141	18.321	38.8338	79.7668	0	0	0	75.6238	0	173.621	24.2152	55.0177	28.4967	0	0	0	0	29.1847	0	52.6768	15.5909	39.5568	160.312	524.269	339.178	216.682	67.0161	129.686	0	10.3999	0	55.4672
CCCCCCACTGCTAAATTTAACTGGCTT	na-27-KR2Y4BZONJQ	45.0527	21.0057	15.5058	0	0	10.3324	16.4753	14.4858	22.8499	17.2433	23.5994	0	23.8304	0	0	33.7464	32.6432	0	0	20.0852	0	0	0	0	0	42.9384	0	21.1869	0	0	0	0	0	0	0	15.9627	0	10.7882	28.2904	98.7117	80.6693	41.4924	0	25.7314	0	0	0	19.9113
CCCCCCACTGCTAAATTTCACTGGCTT	na-27-KR2Y4BZ6NJQ	50.0586	0	5.50204	9.39927	13.2725	17.2207	38.6318	12.8762	67.7033	0	17.1632	0	27.8022	12.6191	0	0	0	0	19.4169	63.6987	0	0	0	0	0	0	0	49.5501	12.2129	0	0	0	0	0	0	21.5496	0	0	0	19.7423	12.8337	0	0	0	0	11.4399	0	54.519
CCCCCCACTGCTAAATTTGAATGGCTT	yRF-27-KR2Y4BZUIJQ	60.0703	16.8046	7.50278	13.5767	0	13.7766	23.5768	0	49.9312	17.2433	15.0178	0	0	0	0	27.8774	30.0661	0	14.9361	39.5965	0	0	0	0	0	33.604	0	35.5394	12.2129	0	0	0	0	0	0	19.9533	12.9924	0	33.9484	54.8398	38.5012	23.0513	0	12.3511	0	12.1332	0	36.03
CCCCCCACTGCTAAATTTGACAGGCTT	na-27-KR2Y4BZUJJQ	175.205	53.5646	27.5102	18.2764	30.9691	16.0727	30.9623	27.362	96.4771	17.2433	55.7805	0	43.6891	23.4355	0	76.2961	74.7358	19.5424	23.8977	83.7839	0	0	0	32.8799	0	65.3411	0	70.3953	24.4257	0	0	0	0	0	0	39.9067	22.0871	32.3647	60.3528	252.263	143.005	49.1761	16.1046	23.6729	0	12.1332	6.90373	71.1118
CCCCCCACTGCTAAATTTGACCGGCTT	na-27-KR2Y4BZU3JQ	210.246	232.113	82.0304	30.8087	53.0898	48.2181	58.5158	82.0861	162.488	103.46	90.1069	14.3847	83.4065	63.0957	0	199.544	245.683	17.0996	53.7698	94.1134	0	0	0	83.8438	0	222.16	16.1435	82.3556	34.6031	0	0	0	14.8446	25.5366	0	96.5741	35.0796	39.5568	186.716	649.304	386.846	273.542	73.2501	127.628	0	16.2931	10.3556	90.549
CCCCCCACTGCTAAATTTGACCGGCTTT	na-28-KR2Y4BZU3J0Q	40.0469	30.4583	11.5043	0	0	0	0	16.0953	22.0036	12.0703	0	0	19.8587	0	0	16.1396	35.2203	0	0	21.8068	0	0	0	0	0	31.7371	0	14.6942	0	0	0	0	0	0	0	21.5496	0	0	22.6323	70.195	60.5019	29.1983	0	26.7607	0	0	0	14.6964
CCCCCCACTGCTAAATTTGACGGGCTT	na-27-KR2Y4BZUMJQ	50.0586	18.9052	7.0026	0	0	0	18.7478	0	49.0849	15.5189	17.1632	0	35.7456	0	0	19.074	25.771	18.321	0	44.7612	0	0	0	0	0	20.5358	0	29.0466	14.2483	0	0	0	0	0	0	17.5589	0	0	22.6323	85.5501	56.8352	24.5881	11.4291	21.6144	0	6.93325	0	31.7632
CCCCCCACTGCTAAATTTGACTAGCTT	yRF-27-KR2Y4BZU4JQ	50.0586	37.8103	34.0126	0	0	0	19.884	16.0953	34.6979	25.8649	0	0	31.7739	12.6191	0	74.8289	67.0046	0	0	43.0397	0	0	0	16.44	0	46.6722	0	29.73	12.2129	0	0	0	0	0	0	14.3664	12.9924	0	47.1506	190.843	124.671	41.4924	16.1046	23.6729	0	7.97323	0	31.7632
CCCCCCACTGCTAAATTTGACTCGCTT	na-27-KR2Y4BZU4VQ	25.0293	0	7.0026	0	22.1208	16.0727	29.2579	12.8762	80.3976	0	0	0	23.8304	0	0	0	19.7578	0	0	85.5054	0	0	0	0	0	0	0	48.8666	20.3548	0	0	0	0	0	0	26.3384	14.2917	0	0	24.1295	27.5009	10.7573	0	0	0	12.1332	0	53.5709
CCCCCCACTGCTAAATTTGACTG	yRF-23-KR2Y4BZUDP	0	0	46.0171	25.5869	0	57.4024	22.7246	0	52.47	0	0	0	0	0	0	17.6068	12.8855	0	0	44.1874	0	0	18.0062	0	0	14.9351	0	89.8736	0	0	0	15.1345	18.8931	0	28.9459	27.1365	0	0	0	13.1616	0	13.8308	0	13.3803	0	15.5998	9.20498	62.1043
CCCCCCACTGCTAAATTTGACTGACTT	na-27-KR2Y4BZUNDQ	65.0761	55.6652	26.0096	12.0102	17.6966	17.2207	16.4753	19.3144	48.2386	22.4162	38.6172	0	39.7174	0	0	61.6238	68.7226	0	16.4297	44.7612	0	0	0	0	0	46.6722	0	36.2228	0	0	0	0	0	0	0	23.1459	0	17.9804	50.9226	179.875	121.004	67.6172	11.9486	38.0825	0	7.97323	0	26.5484
CCCCCCACTGCTAAATTTGACTGCCTT	na-27-KR2Y4BZUN1Q	30.0351	0	12.0045	0	0	16.0727	15.9072	0	46.546	0	17.1632	0	0	12.6191	0	16.1396	12.0265	15.8782	0	39.5965	0	0	0	0	0	14.9351	0	33.1473	0	0	0	0	0	0	0	19.9533	0	0	0	35.0975	33.0011	0	0	0	0	0	0	37.4522
CCCCCCACTGCTAAATTTGACTGG	yRF-24-KR2Y4BZUH4	225.264	177.498	259.096	283.545	119.452	250.275	94.5911	106.229	115.096	201.746	38.6172	39.4017	31.7739	52.2793	28.7086	179.002	204.45	129.468	61.2379	238.153	35.1105	56.9505	72.0248	190.704	17.8066	246.429	99.5515	258.344	65.1353	0	60.3271	114.455	269.902	25.5366	173.676	99.7666	141.617	226.553	194.26	173.294	179.672	185.947	79.4842	235.7	62.1077	97.7588	43.7236	174.461
CCCCCCACTGCTAAATTTGACTGGAT	na-26-KR2Y4BZUN2E	0	0	26.0096	0	0	0	18.7478	0	27.0813	0	0	0	0	0	0	0	18.0397	0	0	58.5339	0	0	0	0	0	11.2013	0	48.1832	0	0	0	0	0	0	0	18.3571	0	14.3843	0	17.5487	18.3339	13.8308	12.9876	0	0	8.66656	0	23.2298
CCCCCCACTGCTAAATTTGACTGGATT	na-27-KR2Y4BZUN2Q	50.0586	25.2069	29.0108	27.6756	17.6966	32.1454	68.1738	25.7525	123.558	13.7946	53.6351	0	47.6608	16.2246	0	39.6153	43.8107	26.8708	23.1509	109.608	0	0	0	41.0999	0	29.8702	0	93.6325	38.6741	0	0	0	0	0	0	38.3104	19.4886	21.5764	26.4043	63.6142	69.6689	41.4924	10.9096	18.5266	0	19.0664	0	95.2897
CCCCCCACTGCTAAATTTGACTGGC	yRF-25-KR2Y4BZUNJ	30.0351	25.2069	94.5351	46.4742	0	79.2154	71.5825	0	71.0884	10.346	0	15.6356	0	0	17.7318	22.0085	22.3349	29.3136	31.3657	114.772	0	45.5604	0	0	0	24.2695	0	134.298	16.2838	0	0	30.2691	13.4951	0	15.7887	88.5928	64.9621	21.5764	16.9742	24.1295	14.6671	16.9043	15.0656	31.907	26.1307	33.9729	17.2593	132.742
CCCCCCACTGCTAAATTTGACTGGCAT	na-27-KR2Y4BZUNJI	145.17	44.112	22.0082	15.6654	35.3932	13.7766	46.0173	35.4097	120.173	24.1406	75.0891	0	39.7174	21.6328	0	58.6893	38.6565	25.6494	29.8721	118.789	0	0	0	29.5919	0	54.1397	13.4529	78.5967	24.4257	0	0	16.0804	0	0	0	55.8693	20.7879	0	45.2646	136.003	102.67	47.6394	17.1436	30.8777	0	21.1464	0	79.1711
CCCCCCACTGCTAAATTTGACTGGCCT	na-27-KR2Y4BZUNJ3	220.258	257.32	93.0345	43.3411	26.5449	52.8103	53.1188	59.5526	150.64	98.2865	83.6707	12.5085	142.983	50.4766	0	245.028	268.877	24.428	61.2379	124.528	23.407	17.6363	0	93.7078	0	259.497	34.9775	92.6074	34.6031	0	0	20.81	0	29.1847	0	93.3816	46.7727	97.094	201.805	631.755	421.68	327.329	95.0693	155.418	0	19.0664	11.5062	90.549
CCCCCCACTGCTAAATTTGACTGGCCTT	na-28-KR2Y4BZUNJDQ	45.0527	44.112	23.0085	9.92145	13.2725	0	11.3623	19.3144	27.0813	44.8325	25.7448	0	15.8869	0	0	60.1566	36.0794	0	0	22.3806	0	0	0	31.2359	0	69.0748	0	25.2876	0	0	0	0	0	0	0	20.7515	14.2917	35.9607	52.8087	131.616	102.67	53.7864	22.3387	37.0532	0	0	0	18.9631
CCCCCCACTGCTAAATTTGACTGGCGT	na-27-KR2Y4BZUNJN	45.0527	23.1063	11.0041	9.92145	22.1208	19.5168	41.7565	35.4097	117.634	15.5189	23.5994	0	31.7739	18.0273	0	39.6153	48.9649	31.7564	14.9361	120.511	0	0	0	0	0	33.604	0	79.6218	32.5677	0	0	0	12.1456	21.8885	0	35.916	0	10.7882	30.1764	116.26	99.0032	32.2718	11.4291	30.8777	0	13.8665	6.90373	99.5565
CCCCCCACTGCTAAATTTGACTGGCT	yRF-26-KR2Y4BZUNJE	520.609	578.708	1731.64	434.977	106.18	629.131	907.28	148.077	387.601	486.26	135.16	193.464	135.039	144.219	247.4	559.016	727.601	258.937	309.923	1678.55	57.0546	441.642	208.572	466.895	43.0326	550.732	18.8341	1865.47	71.2417	0	25.8545	182.56	148.446	40.129	78.9434	628.131	605.447	611.333	584.667	820.404	595.852	583.967	313.261	693.719	522.992	377.515	292.258	1128.78
CCCCCCACTGCTAAATTTGACTGGCTA	na-27-KR2Y4BZUNJO	1456.7	1991.34	4013.49	803.637	309.691	1529.2	2414.49	395.945	1194.96	1826.06	502.024	522.229	647.393	533.609	695.76	1926.48	2339.15	655.892	844.634	4448.58	174.09	1241.52	369.127	1688.38	86.0652	2326.14	115.695	4483.43	262.577	6.0331	98.0316	486.197	412.95	226.182	210.516	2126.23	1543.5	2912.82	2068.97	2983.29	2607.08	2449.59	1010.96	2259.22	361.664	653.458	218.618	3023.2
CCCCCCACTGCTAAATTTGACTGGCTAA	na-28-KR2Y4BZUNJ0F	0	0	23.5087	0	0	0	15.055	0	14.3869	10.346	0	0	0	0	0	0	11.1674	0	0	31.5624	0	0	0	0	0	13.0682	0	37.5897	0	0	0	0	0	0	0	19.9533	0	0	0	19.7423	16.5005	16.9043	0	0	0	0	0	22.7558
CCCCCCACTGCTAAATTTGACTGGCTAT	na-28-KR2Y4BZUNJ0I	95.1113	48.3132	130.048	30.8087	0	52.8103	90.0462	12.8762	52.47	36.2108	30.0356	20.222	35.7456	19.8301	0	42.5498	74.7358	15.8782	29.8721	160.108	0	33.8029	0	47.6759	0	57.8735	0	180.089	0	0	0	21.7559	14.8446	21.8885	0	74.2264	44.1743	89.9019	111.275	78.9694	80.6693	81.448	53.509	68.9602	0	27.733	0	126.579
CCCCCCACTGCTAAATTTGACTGGCTATA	na-29-KR2Y4BZUNJJB	0	30.4583	34.5128	0	0	11.4805	13.6348	0	16.0795	31.0379	0	0	0	0	0	30.8119	29.2071	0	0	41.8919	0	0	0	19.728	0	35.4709	0	62.5356	0	0	0	0	0	0	0	15.1645	18.1894	35.9607	35.8345	37.2911	44.0014	38.4189	22.8582	19.5559	0	0	0	33.6596
CCCCCCACTGCTAAATTTGACTGGCTATT	na-29-KR2Y4BZUNJJE	85.0996	101.878	168.062	28.72	0	50.5142	83.2288	0	56.7015	89.6649	0	21.0559	27.8022	28.8437	26.1754	83.6323	71.2997	37.8634	43.3146	180.767	0	44.0907	0	62.4718	0	91.4775	0	229.639	16.2838	0	0	29.3232	14.8446	32.8328	0	112.537	94.8447	118.67	135.794	142.584	124.671	98.3523	48.8334	115.277	0	26.3463	6.90373	125.631
CCCCCCACTGCTAAATTTGACTGGCTC	na-27-KR2Y4BZUNJ5	165.193	188.001	113.042	30.2865	26.5449	42.4778	57.3796	49.8955	81.2439	82.7676	66.5075	12.7169	71.4913	27.041	0	193.675	188.987	26.8708	38.8338	121.659	0	32.7006	0	85.4878	0	186.689	24.2152	111.744	16.2838	0	0	22.7018	0	36.4809	15.7887	76.6208	53.269	147.439	147.11	462.848	275.009	235.123	69.0941	125.569	0	29.4663	12.6568	86.2823
CCCCCCACTGCTAAATTTGACTGGCTCT	na-28-KR2Y4BZUNJ03	80.0937	50.4138	99.5369	14.6211	0	26.4051	24.1449	0	39.7757	32.7622	0	0	39.7174	21.6328	0	57.2221	53.26	0	14.1893	83.7839	0	0	0	44.3879	0	48.5391	0	85.4312	0	0	0	0	0	0	0	59.0618	36.3788	28.7686	50.9226	98.7117	93.503	75.301	22.8582	52.4921	0	14.9065	0	37.9263
CCCCCCACTGCTAAATTTGACTGGCTG	na-27-KR2Y4BZUNJP	95.1113	88.2241	105.039	34.9862	17.6966	66.5868	62.4927	0	106.633	89.6649	32.181	12.0915	59.5761	16.2246	17.7318	118.846	164.934	34.1992	32.8593	199.704	0	29.0264	0	54.2519	0	125.081	13.4529	158.902	22.3903	0	0	17.9723	13.4951	0	18.4201	117.326	54.5682	118.67	105.617	241.295	210.84	144.455	50.9114	98.8086	0	26.693	13.8075	94.8157
CCCCCCACTGCTAAATTTGACTGGCTT	yRF-27-KR2Y4BZUNJQ	9766.43	11633	29821.6	8372.66	1928.93	14949.9	16938.9	3056.5	8244.56	10596	2499.39	4205.35	4011.45	3529.75	6041.46	11030.7	14412.9	4961.33	6821.3	31583.1	1704.32	9313.06	3475.2	9625.6	921.491	12984.2	928.25	29898.5	2019.19	60.331	614.044	3956.73	2693.62	1619.75	1710.44	15403.2	13153.5	16304.6	12543.9	16410.3	13968.6	13884.6	6270.42	13992.7	7278.34	6203.52	5206.57	23830
CCCCCCACTGCTAAATTTGACTGGCTTA	yRF-28-KR2Y4BZUNJ0O	410.48	511.49	1405.02	231.326	92.9072	456.923	543.97	107.839	316.513	474.189	128.724	169.907	190.643	237.961	152.831	598.631	602.182	200.31	235.243	1415.14	55.5916	414.452	75.0258	457.031	34.1293	573.134	29.5964	1752.71	93.632	0	22.6227	151.345	99.8637	72.9618	57.8918	707.944	710.686	683.254	552.605	776.532	672.855	650.047	419.76	686.514	125.351	126.878	70.188	899.327
CCCCCCACTGCTAAATTTGACTGGCTTAA	yRF-29-KR2Y4BZUNJKF	40.0469	19.9554	47.5176	0	0	12.6285	11.9304	0	13.5407	18.9676	0	0	0	14.4219	0	19.074	32.6432	0	0	59.1078	0	0	0	19.728	0	16.802	0	82.0139	0	0	0	0	0	0	0	21.5496	32.4811	53.9411	32.0624	35.0975	29.3343	35.3454	25.4557	14.4096	0	7.27991	0	32.2373
CCCCCCACTGCTAAATTTGACTGGCTTAAA	yRF-30-KR2Y4BZUNJYB	0	0	30.5113	0	0	0	0	0	0	0	0	0	0	0	0	0	0	0	0	29.267	0	0	0	0	0	26.1364	0	36.5645	0	0	0	0	0	0	0	0	23.3864	14.3843	16.9742	15.3552	0	23.0513	0	18.5266	0	0	0	17.0668
CCCCCCACTGCTAAATTTGACTGGCTTAT	na-29-KR2Y4BZUNJKI	0	0	32.0119	0	0	11.4805	11.9304	0	0	0	0	0	0	0	0	14.6723	12.8855	0	0	39.5965	0	0	0	0	0	13.0682	0	55.0177	0	0	0	0	0	0	0	18.3571	0	28.7686	0	21.9359	20.1673	10.7573	0	14.4096	0	0	0	32.2373
CCCCCCACTGCTAAATTTGACTGGCTTATT	na-30-KR2Y4BZUNJYN	25.0293	33.6092	41.5154	0	0	20.6649	17.8956	0	23.6961	41.3838	0	0	27.8022	0	0	27.8774	34.3613	0	0	68.8634	0	0	0	23.0159	0	44.8053	0	94.9994	0	0	0	0	0	0	0	29.5309	35.0796	43.1529	43.3785	57.0334	42.168	55.3232	25.4557	29.8484	0	0	0	44.0893
CCCCCCACTGCTAAATTTGACTGGCTTC	na-28-KR2Y4BZUNJ05	30.0351	42.0115	65.5243	14.6211	13.2725	24.109	30.6782	0	16.0795	24.1406	17.1632	0	19.8587	21.6328	0	24.943	43.8107	0	21.6573	72.8805	0	18.7385	0	26.3039	0	37.3377	0	70.0535	0	0	0	0	0	0	0	50.2824	29.8826	43.1529	32.0624	83.3565	66.0021	41.4924	23.3777	48.3751	0	11.7865	0	47.4078
CCCCCCACTGCTAAATTTGACTGGCTTCT	na-29-KR2Y4BZUNJK3	0	22.056	36.5135	0	0	11.4805	0	0	0	12.0703	0	0	0	0	0	23.4757	24.9119	0	0	36.1533	0	0	0	0	0	20.5358	0	43.399	0	0	0	0	0	0	0	28.7328	0	0	37.7205	35.0975	47.6682	29.1983	11.9486	23.6729	0	0	0	26.0743
CCCCCCACTGCTAAATTTGACTGGCTTG	na-28-KR2Y4BZUNJ0P	0	32.5589	67.0249	20.8873	0	26.4051	26.4173	0	35.5442	36.2108	15.0178	0	15.8869	0	0	42.5498	42.0926	17.0996	0	112.477	0	20.2082	0	23.0159	0	26.1364	0	114.136	0	0	0	0	17.5436	0	0	43.8973	45.4735	17.9804	30.1764	57.0334	62.3353	49.1761	17.1436	52.4921	0	10.3999	0	48.356
CCCCCCACTGCTAAATTTGACTGGCTTT	yRF-28-KR2Y4BZUNJ0Q	1611.89	1723.52	6125.27	1396.31	384.901	2151.44	3317.22	532.755	1192.42	1634.66	471.989	677.125	798.319	764.359	829.171	1768.02	1916.5	933.15	1062.7	6059.98	275.032	1519.66	480.165	1584.81	182.517	1935.96	107.623	7842.24	348.067	12.0662	141.122	671.595	518.212	207.941	318.405	3069.62	2976.57	2402.18	1912.43	2456.82	2168.9	2257.49	882.638	2142.91	715.753	937.375	384.308	4304.16
CCCCCCACTGCTAAATTTGACTGGCTTTA	na-29-KR2Y4BZUNJKO	125.146	129.185	371.638	45.952	44.2415	91.8439	87.7738	30.5811	65.1644	91.3892	40.7626	32.522	43.6891	64.8984	28.7086	164.33	141.74	35.4206	67.2123	378.175	0	74.5868	13.5047	82.1998	0	128.815	0	584.691	0	0	0	46.3495	29.6892	0	36.8403	156.434	206.58	133.055	158.426	206.198	132.004	164.433	98.7059	151.301	35.977	23.2264	0	193.424
CCCCCCACTGCTAAATTTGACTGGCTTTG	na-29-KR2Y4BZUNJKP	0	12.6034	28.5106	0	0	0	0	0	16.9258	0	0	0	0	0	0	13.2051	17.1807	0	0	44.7612	0	0	0	36.1679	0	13.0682	0	53.6508	0	0	0	0	0	0	0	19.9533	18.1894	25.1725	0	15.3552	18.3339	24.5881	0	15.4388	0	0	0	26.0743
CCCCCCACTGCTAAATTTGACTGGCTTTT	yRF-29-KR2Y4BZUNJKQ	415.486	573.457	2040.76	336.285	128.3	650.944	850.468	160.953	351.211	589.719	133.015	187.21	246.248	275.818	253.311	588.36	609.913	277.258	332.327	1978.1	93.628	637.845	96.0331	440.591	29.6776	645.943	29.5964	2908.42	101.774	7.37379	18.3136	195.803	136.3	43.7771	86.8378	1076.68	1327.83	805.521	597.87	809.436	733.357	719.201	353.263	742.094	198.063	291.89	100.104	1184.72
CCCCCCACTGCTAAATTTGACTGGCTTTTT	yRF-30-KR2Y4BZUNJZZ	115.135	155.442	560.208	96.6036	30.9691	197.464	253.379	22.5334	116.788	163.811	34.3264	51.2847	55.6043	70.3066	55.7284	145.256	200.155	70.8413	109.033	573.862	29.2588	152.48	27.0093	124.944	11.8711	166.153	0	858.07	54.9579	0	0	52.025	40.4853	0	26.3145	293.713	337.803	197.784	120.706	232.521	212.674	192.094	97.1473	210.998	54.9123	92.5588	28.7656	353.188
CCCCCCACTGCTAAATTTGACTGGCTTTTTT	na-31-KR2Y4BZUNJZZE	60.0703	35.7097	159.059	24.0203	26.5449	51.6622	77.5477	17.7048	36.3905	17.2433	0	13.1339	15.8869	19.8301	0	49.8859	36.9384	29.3136	32.1125	158.96	0	38.9468	0	46.0319	0	50.406	0	273.38	0	0	0	16.0804	0	0	0	90.189	152.011	71.9215	41.4925	63.6142	56.8352	76.8377	33.7678	55.5799	0	32.2396	0	120.89
CCCCCCACTGCTAAATTTGACTGGCTTTTTTT	na-32-KR2Y4BZUNJZZQ	85.0996	72.4698	293.609	46.4742	0	78.0673	110.782	20.9239	68.5496	67.2487	15.0178	20.222	27.8022	23.4355	22.798	49.8859	79.89	25.6494	24.6445	266.846	0	70.9125	21.0072	54.2519	0	65.3411	0	399.818	16.2838	0	0	32.1609	14.8446	0	0	130.096	136.421	133.055	71.6689	120.648	88.0028	121.404	50.9114	95.7209	20.4501	43.3328	14.9581	162.135
CCCCCCACTGCTAAATTTGACTGGCTTTTTTTT	na-33-KR2Y4BZUNJZZ0Q	55.0644	32.5589	134.05	18.2764	13.2725	40.1817	64.4811	0	38.9294	31.0379	0	0	0	28.8437	0	26.4102	24.0529	17.0996	16.4297	169.863	0	35.2726	0	36.1679	0	26.1364	0	189.315	0	0	0	0	0	0	0	73.4282	76.6553	46.749	28.2904	21.9359	36.6678	46.1026	18.1827	41.1703	0	13.8665	8.05436	90.0749
CCCCCCACTGCTAAATTTGACTGGCTTTTTTTTT	na-34-KR2Y4BZUNJZZKQ	25.0293	15.7543	56.521	0	0	18.3688	26.1333	0	16.0795	17.2433	0	0	0	0	0	11.7379	14.6036	0	0	63.1248	0	0	0	0	0	0	0	63.9025	0	0	0	0	0	0	0	27.9347	29.8826	14.3843	0	0	0	26.1248	12.9876	25.7314	0	9.01322	0	39.8226
CCCCCCACTGCTAAATTTGACTGGGTT	na-27-KR2Y4BZUNKQ	30.0351	26.2572	4.50167	0	0	0	15.3391	0	55.0089	0	0	0	0	0	0	29.3447	65.2865	15.8782	0	67.7157	0	0	0	0	0	37.3377	0	46.8163	16.2838	0	0	0	16.1941	0	0	12.7701	0	14.3843	18.8602	98.7117	67.8355	23.0513	0	19.5559	0	0	0	37.9263
CCCCCCACTGCTAAATTTGACTGGT	yRF-25-KR2Y4BZUN3	75.0879	54.6149	131.549	47.5185	39.8174	44.7739	51.9825	22.5334	49.9312	50.0054	0	12.7169	19.8587	12.6191	0	46.9515	78.172	28.0922	40.3274	177.897	0	38.9468	13.5047	42.7439	0	37.3377	0	154.118	22.3903	0	0	21.7559	13.4951	0	21.0516	65.4469	64.9621	61.1333	50.9226	65.8078	49.5016	67.6172	32.7288	107.043	31.0538	35.7062	21.8618	74.4303
CCCCCCACTGCTAAATTTGACTGGTA	na-26-KR2Y4BZUN3B	120.141	203.756	353.631	67.3614	22.1208	121.693	151.687	16.0953	124.405	177.605	21.454	32.3135	43.6891	34.2519	32.086	192.208	268.018	45.1918	72.4399	472.862	0	108.022	39.0134	175.908	0	209.091	13.4529	594.259	16.2838	0	0	40.6741	47.2328	0	26.3145	197.937	107.837	298.474	190.488	197.423	245.675	244.344	102.342	219.232	46.5808	79.7323	25.3137	173.513
CCCCCCACTGCTAAATTTGACTGGTAT	na-27-KR2Y4BZUN3I	0	16.8046	45.0167	0	0	19.5168	15.3391	0	20.311	0	0	0	0	0	0	26.4102	28.3481	0	0	62.551	0	0	0	0	0	14.9351	0	80.9887	0	0	0	0	0	0	0	26.3384	0	17.9804	0	26.3231	20.1673	10.7573	0	30.8777	0	13.5198	0	30.8151
CCCCCCACTGCTAAATTTGACTGGTT	yRF-26-KR2Y4BZUN3E	195.228	320.337	835.81	192.685	48.6657	256.015	306.214	88.5242	251.348	275.892	42.9081	68.1712	63.5478	55.8848	97.9468	294.914	431.234	97.7121	162.056	1050.17	30.7217	261.972	82.5284	241.667	16.3227	334.173	13.4529	1126.32	36.6386	0	0	83.2399	59.3784	32.8328	26.3145	364.747	346.898	481.874	307.422	401.428	363.012	451.806	227.023	546.535	273.047	239.89	133.472	366.463
CCCCCCACTGCTAAATTTGACTGGTTA	na-27-KR2Y4BZUN3O	20.0234	34.6595	102.038	0	0	16.0727	27.5536	0	22.8499	37.9352	36.4718	0	19.8587	0	0	32.2791	67.0046	0	13.4425	118.216	0	29.3938	0	21.3719	0	48.5391	0	143.866	0	0	0	0	0	0	0	51.8786	48.072	35.9607	32.0624	72.3886	60.5019	58.3967	35.8458	79.2528	0	13.1732	0	39.8226
CCCCCCACTGCTAAATTTGACTGGTTT	yRF-27-KR2Y4BZUN3Q	240.281	344.494	748.278	210.961	44.2415	313.417	370.695	62.7717	257.272	301.757	72.9437	114.452	87.3782	106.361	134.255	353.603	409.759	105.04	194.916	985.321	27.7958	260.135	94.5326	294.275	26.7099	384.579	24.2152	1044.65	89.561	0	19.3909	120.13	70.1745	72.9618	71.0491	409.442	348.197	503.45	360.231	563.754	529.85	450.269	218.192	542.418	118.535	184.078	86.2967	534.286
CCCCCCACTGCTAAATTTGACTGGTTTT	na-28-KR2Y4BZUN30Q	45.0527	27.3075	151.556	17.232	0	42.4778	42.6086	14.4858	32.159	37.9352	0	12.3	27.8022	14.4219	0	42.5498	57.5552	15.8782	23.8977	163.551	0	23.8825	0	19.728	0	37.3377	0	183.848	0	0	0	0	12.1456	0	0	58.2637	50.6705	28.7686	18.8602	65.8078	64.1687	56.8599	28.5727	69.9895	0	22.1864	10.3556	73.0081
CCCCCCACTGCTAAATTTGACTGGTTTTT	na-29-KR2Y4BZUN3KQ	0	11.5532	27.01	0	0	0	11.3623	0	0	0	0	0	0	0	0	0	25.771	0	0	40.7442	0	0	0	0	0	13.0682	0	45.1076	0	0	0	0	0	0	0	0	0	10.7882	0	13.1616	12.8337	18.4411	0	0	0	0	0	14.6964
CCCCCCACTGCTAAATTTGATTGGCTT	na-27-KR2Y4BZUZJQ	30.0351	27.3075	9.00334	0	0	0	0	0	17.7721	17.2433	17.1632	0	0	16.2246	0	30.8119	50.6829	0	0	17.7897	0	0	0	0	0	20.5358	0	11.6186	0	0	0	0	0	0	0	0	0	10.7882	26.4043	136.003	67.8355	33.8086	0	23.6729	0	0	0	14.6964
CCCCCCACTGCTAAATTTGCCTGGCTT	na-27-KR2Y4BZVNJQ	160.187	0	35.5132	27.6756	17.6966	26.4051	119.304	41.8478	308.05	0	66.5075	0	83.4065	43.2656	0	0	0	64.7342	29.8721	296.687	0	21.3105	0	0	0	0	21.5246	186.582	52.9224	0	0	24.5936	0	29.1847	0	85.4002	32.4811	0	0	0	0	0	0	0	44.3085	55.466	10.3556	298.195
CCCCCCACTGCTAAATTTGGCTGGCTA	na-27-KR2Y4BZ8NJO	30.0351	29.408	8.00297	0	0	0	0	0	16.9258	13.7946	0	0	0	0	0	35.2136	48.9649	0	0	17.7897	0	0	0	0	0	44.8053	0	13.669	0	0	0	0	0	0	0	0	0	0	30.1764	111.873	77.0025	55.3232	16.1046	25.7314	0	0	0	0
CCCCCCACTGCTAAATTTGGCTGGCTT	na-27-KR2Y4BZ8NJQ	240.281	253.119	100.037	40.7302	66.3623	40.1817	58.2318	75.648	182.799	101.735	141.597	14.5932	115.18	48.6738	0	234.757	318.701	30.535	70.9463	157.238	0	17.6363	0	111.792	0	261.364	40.3587	117.212	30.5322	0	0	0	20.2426	43.7771	0	94.9778	29.8826	57.5372	188.602	682.208	443.681	302.741	104.42	206.881	0	22.1864	8.05436	120.416
CCCCCCACTGCTAAATTTGGCTGGCTTT	na-28-KR2Y4BZ8NJ0Q	35.041	26.2572	14.0052	0	0	0	0	0	19.4647	17.2433	34.3264	0	0	0	0	22.0085	48.1058	0	0	18.3636	0	0	0	16.44	0	29.8702	0	25.2876	0	0	0	0	0	0	0	20.7515	0	0	22.6323	100.905	56.8352	41.4924	17.1436	28.8192	0	0	0	17.0668
CCCCCCACTGCTAAGTTTGACTGGCTT	na-27-KR2Y40ZUNJQ	190.223	100.828	29.5109	12.5324	17.6966	9.18439	11.6464	43.4573	55.0089	43.1081	87.9615	0	75.463	18.0273	0	151.125	208.745	15.8782	16.4297	44.7612	0	0	0	41.0999	0	143.75	13.4529	39.6401	18.3193	0	0	0	14.8446	25.5366	0	24.7421	14.2917	10.7882	133.908	469.429	284.176	147.528	44.1579	106.013	0	9.01322	0	31.2892
CCCCCCACTGCTAATTTGACTGGCTT	na-26-KR2Y4EZD9IE	55.0644	65.1178	16.5061	0	17.6966	0	11.9304	20.9239	41.4682	29.3135	45.0535	0	35.7456	0	0	85.0995	91.0575	0	0	21.8068	0	0	0	16.44	0	78.4093	13.4529	14.3524	0	0	0	0	0	0	0	19.9533	0	0	64.1248	298.329	168.672	63.0069	12.4681	37.0532	0	0	0	20.3854
CCCCCCACTGCTAGATTTGACTGGCTT	na-27-KR2Y42ZUNJQ	130.152	194.303	41.0152	20.3651	13.2725	0	20.1681	35.4097	55.8552	84.4919	64.3621	0	67.5195	19.8301	0	190.74	289.494	14.6568	23.8977	60.2555	0	0	0	82.1998	0	225.893	24.2152	33.8307	32.5677	0	0	0	0	0	0	32.7235	0	28.7686	147.11	596.657	341.011	222.829	59.2235	149.242	0	12.4798	0	40.7707
CCCCCCACTGCTGAATTTGACTGGCTT	na-27-KR2YNBZUNJQ	120.141	86.1235	29.5109	18.7985	17.6966	0	17.8956	20.9239	44.8534	41.3838	68.6529	0	43.6891	19.8301	0	112.977	174.384	17.0996	13.4425	40.1703	0	0	0	42.7439	0	102.679	0	27.338	0	0	0	0	0	0	0	28.7328	0	25.1725	77.327	399.234	198.006	126.014	38.4433	78.2235	0	10.3999	0	32.2373
CCCCCCACTGTTAAATTTGACTGGCTT	na-27-KR2YYBZUNJQ	55.0644	33.6092	19.5072	0	0	0	14.2029	0	24.5424	18.9676	25.7448	0	31.7739	14.4219	0	45.4842	55.8371	0	17.1765	23.5283	0	0	0	18.084	0	26.1364	0	20.8452	0	0	0	0	0	0	0	21.5496	0	17.9804	52.8087	138.196	80.6693	55.3232	14.5461	37.0532	0	0	0	18.4891
CCCCCCATTGCTAAATTTGACTGGCTT	yRF-27-KRJY4BZUNJQ	60.0703	29.408	14.5054	0	0	0	0	0	18.6184	0	21.454	0	23.8304	0	0	33.7464	59.2733	0	0	22.9545	0	0	0	0	0	22.4026	0	15.0359	0	0	0	0	0	0	0	0	0	10.7882	30.1764	133.809	67.8355	41.4924	11.9486	24.7022	0	0	0	24.178
CCCCCCCACTGCTAAATTTGACTGGCT	na-27-KRKIQOIYE83	0	51.464	41.5154	10.4436	0	0	11.3623	12.8762	25.3887	15.5189	0	0	0	0	0	19.074	54.1191	0	13.4425	30.4147	0	0	0	0	0	33.604	0	19.1366	0	0	0	0	0	0	0	18.3571	0	21.5764	22.6323	98.7117	25.6675	46.1026	21.8192	26.7607	0	0	0	18.4891
CCCCCCCACTGCTAAATTTGACTGGCTA	na-28-KRKIQOIYE8DO	110.129	114.481	74.0275	17.7542	35.3932	18.3688	37.2115	28.9716	85.4754	60.3514	51.4897	12.0915	71.4913	25.2383	0	111.51	158.062	14.6568	29.8721	79.193	0	17.6363	0	62.4718	0	115.747	0	54.6759	0	0	0	0	12.1456	21.8885	0	77.4189	36.3788	53.9411	77.327	280.78	161.339	176.727	0	115.277	0	9.35988	6.90373	49.7782
CCCCCCCACTGCTAAATTTGACTGGCTT	na-28-KRKIQOIYE8DQ	856.002	956.811	649.241	189.03	243.328	297.345	295.988	304.201	584.787	387.973	338.974	91.1034	417.032	0	108.924	694.001	1072.93	122.14	294.24	607.146	71.684	153.583	57.0196	299.207	11.8711	720.618	83.408	483.882	113.987	0	14.0045	93.6449	66.126	72.9618	0	496.439	274.14	330.839	614.844	1908.43	889.195	1060.36	400.538	745.182	74.2263	111.972	83.9954	446.582
CCCCCCCACTGCTAAATTTGACTGGCTTA	na-29-KRKIQOIYE8HO	35.041	28.3577	20.0074	0	0	10.3324	0	0	15.2332	13.7946	0	0	23.8304	18.0273	0	42.5498	29.2071	0	0	22.9545	0	0	0	0	0	29.8702	0	20.8452	0	0	0	0	0	0	0	26.3384	14.2917	0	32.0624	89.9373	60.5019	44.5659	29.6118	42.1995	0	0	0	18.9631
CCCCCCCACTGCTAAATTTGACTGGCTTT	na-29-KRKIQOIYE8HQ	115.135	117.632	105.039	34.9862	61.9381	47.07	47.1535	54.7241	83.7828	46.5568	68.6529	12.5085	95.3217	34.2519	0	82.165	115.11	24.428	41.0742	113.051	0	22.0453	0	52.6079	0	89.6106	13.4529	94.9994	20.3548	0	0	0	17.5436	0	0	108.546	63.6629	82.7097	94.3012	265.425	124.671	179.8	38.4433	102.926	0	16.9865	6.90373	66.845
CCCCCCCCTGCTAAATTTGACTGGCTT	na-27-KRKY4BZUNJQ	215.252	22.056	28.0104	44.3854	0	71.179	98.568	45.0669	242.885	0	72.9437	0	83.4065	45.0684	0	27.8774	30.9252	54.963	32.8593	231.84	0	20.2082	30.0103	0	0	24.2695	13.4529	176.672	59.0289	0	12.9272	19.8641	0	0	0	105.354	28.5833	0	28.2904	57.0334	38.5012	32.2718	11.4291	25.7314	34.4622	38.8262	13.8075	201.009
CCCCCCGCTGCTAAATTTGACTGGCTA	na-27-KRLY4BZUNJO	50.0586	16.8046	9.50353	0	0	0	0	12.8762	16.9258	17.2433	15.0178	0	0	0	0	27.8774	29.2071	0	0	18.9374	0	0	0	0	0	22.4026	0	12.9855	0	0	0	0	0	0	0	14.3664	0	10.7882	16.9742	85.5501	47.6682	39.9556	0	23.6729	0	0	0	15.1705
CCCCCCGCTGCTAAATTTGACTGGCTT	na-27-KRLY4BZUNJQ	225.264	198.504	93.0345	39.1636	79.6347	43.6259	64.4811	82.0861	158.256	96.5622	115.852	12.3	139.011	52.2793	0	196.609	258.569	40.3062	47.0486	152.073	0	0	16.5057	95.3518	0	197.89	26.9058	112.427	36.6386	0	0	0	0	40.129	0	79.8133	24.6856	43.1529	167.856	524.269	335.511	235.123	70.1331	142.037	20.0714	19.0664	8.05436	107.142
CCCCCCGCTGCTAAATTTGACTGGCTTT	na-28-KRLY4BZUNJ0Q	50.0586	25.2069	17.0063	0	0	0	0	12.8762	24.5424	0	19.3086	0	15.8869	0	0	22.0085	36.9384	0	0	25.2499	0	0	0	0	0	22.4026	0	24.2624	0	0	0	0	0	0	0	14.3664	0	0	15.0882	61.4206	34.8345	30.7351	0	21.6144	0	0	0	18.9631
CCCCCCTCTGCTAAATTTGACTGGCTT	na-27-KR4Y4BZUNJQ	25.0293	0	11.5043	0	0	10.3324	0	12.8762	29.6202	0	0	0	0	0	0	26.4102	24.9119	0	0	18.9374	0	0	0	0	0	29.8702	0	15.3776	0	0	0	0	0	0	0	11.1739	0	0	0	76.7758	31.1677	16.9043	0	0	0	0	0	18.4891
CCCCCTACTGCTAAATTTGACTGGCTT	yRF-27-KRUY4BZUNJQ	75.0879	42.0115	16.5061	9.39927	0	17.2207	26.1333	22.5334	41.4682	27.5892	38.6172	0	39.7174	16.2246	0	42.5498	76.4539	0	17.9233	32.1363	0	0	0	21.3719	0	56.0066	0	19.82	16.2838	0	0	0	0	0	0	19.1552	0	0	30.1764	182.068	115.504	73.7642	22.3387	34.9947	0	0	0	23.7039
CCCCTCACTGCTAAATTTGACTGGCTT	yRF-27-K72Y4BZUNJQ	95.1113	51.464	33.0122	10.9658	30.9691	13.7766	19.3159	30.5811	44.8534	24.1406	23.5994	0	23.8304	14.4219	0	45.4842	75.5949	0	20.9105	50.4999	0	0	0	0	0	48.5391	0	33.8307	14.2483	0	0	0	0	32.8328	0	25.5403	18.1894	14.3843	58.4667	153.552	106.337	75.301	21.8192	39.1118	0	9.35988	0	42.193
CCCGTGTGAAAGTAGGTCATCGTCAGGCT	na-29-KW7B1PSQM6IW	0	0	6.50241	0	0	0	188.898	0	18.6184	0	0	500.964	0	0	828.326	0	0	260.158	760.246	6.31248	0	812.004	0	0	0	0	0	0	38.6741	0	312.408	563.761	16.1941	29.1847	18.4201	493.246	388.474	0	0	0	0	0	0	0	1298.96	83.5456	8.05436	138.431
CCCTCCACTGCTAAATTTGACTGGCTT	yRF-27-K92Y4BZUNJQ	50.0586	38.8606	30.0111	10.9658	17.6966	13.7766	21.8724	33.8002	56.7015	13.7946	40.7626	0	23.8304	16.2246	0	57.2221	85.9033	0	17.9233	43.6135	0	0	0	19.728	0	67.2079	0	34.8559	18.3193	0	0	0	0	0	0	30.3291	15.5909	10.7882	52.8087	208.391	93.503	76.8377	19.2217	50.4336	0	8.31989	0	40.7707
CCCTGTACTGAGCTGCCCCGA	na-21-KYUYFYKSB	85.0996	170.146	24.5091	156.654	513.202	71.179	0	88.5242	87.1679	225.887	111.561	12.9254	51.6326	36.0547	0	184.871	39.5155	42.749	23.8977	20.659	46.814	0	28.5098	101.928	8.90329	220.293	532.735	6.49277	48.8515	0	44.1681	0	159.242	240.774	63.1547	23.944	23.3864	53.9411	179.172	190.843	139.338	189.021	75.3282	71.0187	0	6.93325	0	11.852
CCCTGTACTGAGCTGCCCCGAG	na-22-KYUYFYKSH	250.293	237.365	51.5191	337.851	871.558	151.542	11.0782	152.905	203.956	432.806	261.739	28.3525	107.237	99.1504	0	327.193	63.5684	120.919	55.2634	41.3181	143.368	18.7385	67.5233	177.552	20.7743	362.176	920.179	11.6186	124.164	0	54.9408	22.7018	380.562	335.624	155.255	52.6768	61.0644	82.7097	360.231	383.879	308.01	279.689	109.615	120.423	0	15.5998	20.7112	29.3929
CCCTGTACTGAGCTGCCCCGAGA	na-23-KYUYFYKSX	55.0644	109.23	23.5087	103.914	411.446	71.179	0	80.4765	83.7828	213.816	120.143	0	87.3782	21.6328	0	134.985	26.63	28.0922	14.1893	17.7897	49.7399	0	31.5109	77.2678	0	156.819	306.726	0	32.5677	0	19.3909	0	164.64	76.6099	42.1032	22.3477	0	57.5372	147.11	146.971	124.671	133.698	68.0551	40.141	0	0	0	11.852
CCCTGTACTGAGCTGCCCCGAGT	na-23-KYUYFYKSZ	70.082	89.2744	34.0126	49.6072	199.087	28.7012	0	37.0192	97.3234	87.9406	64.3621	10.6322	23.8304	19.8301	0	79.2306	45.5287	23.2066	0	24.6761	0	0	0	46.0319	0	69.0748	64.5739	0	30.5322	0	0	0	62.0774	25.5366	18.4201	18.3571	0	35.9607	71.6689	48.2591	95.3364	104.499	88.3158	40.141	0	8.31989	9.20498	12.8001
CCGTACCGTGAGTAATAATGCG	na-22-3L341OU4K	40.0469	399.109	78.0289	60.5731	53.0898	32.1454	60.2202	378.24	304.665	56.9027	66.5075	21.8898	91.35	109.967	0	179.002	367.666	23.2066	102.312	114.772	0	0	13.5047	34.5239	0	91.4775	34.9775	127.463	63.0998	40.891	32.3181	28.3772	18.8931	94.8504	15.7887	85.4002	0	14.3843	162.198	223.747	130.171	76.8377	359.497	82.3405	0	167.785	43.7236	157.394
CCGTGTGAAAGTAGGTCATCGTCAGGCT	na-28-34XBSK8MSPDW	0	0	19.5072	0	0	10.3324	764.967	0	149.793	0	0	2590.09	0	0	4905.79	0	0	1421.71	4147	36.7272	0	5542.2	15.0052	0	11.8711	0	0	15.7193	195.406	0	1314.27	3245.41	0	0	42.1032	3352.96	2428.29	0	0	0	0	0	0	16.4681	8446.65	353.942	6.90373	563.205
CCGTGTTCGGAAGATTTTC	na-19-34Y8DEK5	0	0	20.0074	0	0	123.989	24.1449	0	0	0	0	110.491	0	0	44.7516	0	0	91.6051	31.3657	0	0	123.821	108.037	0	0	0	0	7.17622	48.8515	0	37.7045	51.079	60.7279	0	55.2604	35.1179	146.814	0	0	0	0	0	0	0	99.9782	8.31989	0	12.8001
CCTCCCACTGCTAAATTTGACTGGCTT	na-27-3R2Y4BZUNJQ	80.0937	48.3132	27.01	18.2764	0	17.2207	24.713	27.362	48.2386	34.4865	25.7448	0	27.8022	19.8301	0	61.6238	86.7623	0	24.6445	49.926	0	0	0	19.728	0	57.8735	0	38.2732	0	0	0	0	0	0	0	23.944	0	17.9804	47.1506	171.1	84.336	69.154	21.8192	36.024	0	9.35988	0	44.5634
CCTGCGGAAGGATCATTG	na-18-3V60560P	20.0234	15.7543	16.0059	13.0545	35.3932	53.9583	22.1565	0	0	0	32.181	33.5644	0	0	0	0	0	28.0922	14.9361	0	43.8881	0	52.5181	46.0319	0	18.6689	16.1435	6.49277	52.9224	0	11.85	39.7281	107.961	0	0	0	41.5758	0	22.6323	0	0	10.7573	0	0	29.539	6.93325	0	12.8001
CCTTGGGGTTGTAGGACCA	na-19-3YRNSKE2	45.0527	0	41.5154	0	39.8174	109.065	0	0	17.7721	0	0	19.8051	0	0	0	0	0	67.177	17.1765	8.60793	0	41.1513	33.0114	0	0	0	0	16.7445	69.2063	0	11.85	61.484	82.3201	0	86.8378	26.3384	71.4584	0	0	0	0	0	0	0	49.9891	21.1464	0	26.5484
CCTTGGGGTTGTAGGACCAC	na-20-3YRNSK05	40.0469	0	47.5176	0	75.2106	120.545	15.9072	0	18.6184	0	0	23.5576	0	0	0	0	0	107.483	20.9105	17.7897	0	54.3785	96.0331	0	0	0	0	16.7445	126.2	0	29.0863	103.104	140.349	0	115.784	38.3104	83.1515	0	0	0	0	0	0	0	59.078	22.1864	0	38.8744
CGAACCGTGAGTAATAATGCG	na-21-LDMUSEDV0	25.0293	26.2572	16.5061	0	30.9691	0	20.7362	249.477	129.482	0	49.3443	0	27.8022	23.4355	0	29.3447	35.2203	0	35.0997	53.943	0	0	0	0	0	11.2013	26.9058	66.6363	22.3903	7.37379	0	0	0	32.8328	0	20.7515	0	0	0	26.3231	12.8337	0	27.0142	0	0	62.0525	8.05436	64.4747
CGAAGTGCTGTTCGTGCAGGTAG	na-23-L0XYYWPK0H	60.0703	306.684	84.5314	26.1091	44.2415	19.5168	22.7246	151.296	217.497	36.2108	57.9259	0	39.7174	16.2246	0	353.603	348.767	0	32.8593	78.0452	0	0	0	37.8119	0	113.88	24.2152	53.309	0	0	0	0	21.5922	54.7214	0	49.4842	0	50.345	141.452	188.649	139.338	142.918	182.866	97.7794	0	37.4395	11.5062	53.0968
CGACGGAATCCCAAAAGCAGCTG	na-23-LHOMKBFPDP	20.0234	137.588	53.5199	24.0203	39.8174	11.4805	0	222.115	92.2457	20.6919	0	0	15.8869	18.0273	0	0	188.128	0	25.3913	38.4488	0	0	0	18.084	0	26.1364	0	36.5645	0	0	0	0	0	0	0	35.1179	0	17.9804	62.2388	68.0014	67.8355	43.0291	148.059	37.0532	0	50.6127	11.5062	33.6596
CGACTCTTAGCGGTG	na-15-LINPM4	0	0	29.0108	73.1054	0	36.7376	24.713	12.8762	44.0071	0	0	1019.86	0	12.6191	303.973	0	0	47.6346	318.138	15.4943	0	0	69.0238	0	0	0	0	19.82	48.8515	51.6165	50.6317	62.4299	0	0	36.8403	135.683	0	0	0	0	0	0	0	0	0	40.5595	11.5062	149.335
CGAGAACTGAATTCCATGGGTT	na-22-L2EUIRIKQ	60.0703	148.09	32.5121	13.0545	22.1208	0	18.7478	276.839	87.1679	27.5892	0	0	19.8587	16.2246	0	88.034	181.256	0	37.3402	43.6135	0	0	0	0	0	20.5358	0	38.2732	0	0	0	0	0	0	0	23.1459	0	0	24.5183	54.8398	29.3343	27.6616	246.765	37.0532	0	73.4924	33.368	53.0968
CGAGACCCGCGGGCGCTCTCCAGTCCTTT	na-29-L2KVRH49JMHQ	0	30.4583	95.0353	12.5324	0	0	43.1767	0	0	0	0	10.6322	0	0	21.1092	16.1396	14.6036	0	0	56.2385	0	134.477	25.5088	23.0159	0	24.2695	13.4529	22.5538	0	0	0	0	0	0	0	41.5029	88.3485	39.5568	35.8345	54.8398	53.1684	18.4411	26.4947	53.5213	51.5039	0	32.2174	45.0374
CGAGACCCGCGGGCGCTCTCCAGTCCTTTT	na-30-L2KVRH49JMNZ	0	37.8103	71.5265	12.5324	0	0	31.2463	0	0	20.6919	0	0	0	0	0	35.2136	21.4758	0	0	43.0397	0	129.333	0	0	0	16.802	0	29.73	0	0	0	0	0	0	0	69.4376	126.027	32.3647	0	35.0975	20.1673	18.4411	40.0018	31.907	39.0067	6.93325	19.5606	41.7189
CGAGGGGCAGAGAGCGAGACTTT	na-23-LK6PFJ5D0Q	155.182	186.951	23.0085	35.5083	181.39	17.2207	0	32.1906	136.253	118.978	75.0891	0	75.463	23.4355	0	245.028	127.996	20.7638	26.1381	17.7897	0	0	16.5057	170.976	0	121.348	61.8834	9.22656	0	0	18.3136	0	0	47.4252	0	19.9533	0	46.749	92.4152	149.164	143.005	311.961	120.006	84.399	0	12.1332	11.5062	8.53341
CGAGGTAGTAGATTGTATAGT	na-21-LKVL5YVPE	25.0293	185.901	13.505	12.5324	22.1208	0	0	156.125	88.0142	41.3838	40.7626	0	55.6043	68.5039	0	108.575	214.758	0	25.3913	44.7612	0	0	0	18.084	0	54.1397	45.7399	36.9063	22.3903	22.1214	0	0	0	0	0	33.5216	0	25.1725	54.6947	41.6783	60.5019	115.257	293.52	68.9602	0	30.1596	11.5062	22.7558
CGAGGTAGTAGATTGTATAGTT	na-22-LKVL5YVPQ	45.0527	583.959	80.5299	18.7985	88.483	0	42.0405	204.41	324.976	94.8379	148.033	23.5576	131.067	162.246	0	246.495	737.909	17.0996	131.437	234.71	0	0	0	100.284	0	80.2761	34.9775	235.107	40.7096	53.6276	17.2363	19.8641	0	83.9061	0	183.571	19.4886	32.3647	141.452	208.391	170.505	279.689	1030.7	269.665	0	161.198	25.3137	126.105
CGAGGTAGTAGGTTGTATAG	na-20-LKVLRYVP	35.041	116.582	11.0041	27.1534	185.814	13.7766	0	90.1337	100.709	150.016	96.5431	0	35.7456	39.6601	0	208.347	63.5684	34.1992	15.6829	17.2159	30.7217	0	0	202.212	0	412.582	804.484	5.46759	42.745	0	68.9453	0	28.3397	83.9061	0	11.972	0	53.9411	301.764	133.809	161.339	276.616	68.5746	118.365	0	7.97323	0	13.2742
CGAGGTAGTAGGTTGTATAGT	na-21-LKVLRYVPE	60.0703	191.152	16.0059	16.7098	61.9381	0	12.2145	144.858	99.016	58.6271	68.6529	0	47.6608	46.8711	0	149.658	201.014	0	18.6701	40.1703	0	0	0	62.4718	0	134.416	61.8834	24.2624	30.5322	13.4069	16.1591	0	0	36.4809	0	22.3477	0	35.9607	82.985	81.163	104.503	218.219	147.539	114.247	0	24.613	0	22.2817
CGAGGTAGTAGGTTGTATAGTT	na-22-LKVLRYVPQ	75.0879	640.675	106.039	34.9862	88.483	11.4805	47.1535	204.41	383.37	103.46	216.686	26.0593	210.502	129.797	0	410.825	678.636	21.9852	100.818	181.34	0	0	0	151.248	0	188.556	61.8834	143.524	69.2063	30.8359	29.0863	26.4854	0	80.258	0	150.847	15.5909	104.286	198.032	346.588	243.841	596.261	542.363	433.317	0	103.652	19.5606	91.9712
CGAGGTAGTAGGTTGTGTGG	na-20-LKVLRY98	110.129	101.878	0	22.4538	199.087	0	0	70.8194	39.7757	163.811	94.3977	0	63.5478	55.8848	0	227.421	60.1323	14.6568	0	6.31248	0	0	0	271.259	0	436.852	443.946	0	18.3193	0	30.1636	0	22.9417	134.979	0	0	0	64.7293	215.007	164.52	165.005	239.734	47.2749	75.1357	0	0	0	0
CGAGGTAGTAGGTTGTGTGGT	na-21-LKVLRY98E	160.187	184.85	15.0056	44.3854	168.118	30.9973	0	149.686	91.3994	303.481	156.614	0	95.3217	46.8711	0	347.734	147.754	0	0	15.4943	0	0	0	248.243	8.90329	546.998	158.744	5.12587	0	0	20.4681	0	17.5436	76.6099	0	11.972	0	86.3058	380.977	318.071	260.342	261.248	81.5622	101.896	0	0	10.3556	9.48157
CGAGGTAGTAGGTTGTGTGGTT	na-22-LKVLRY98Q	180.211	254.169	22.5084	52.7403	163.694	19.5168	0	140.029	169.258	141.395	124.433	11.6746	131.067	28.8437	0	334.529	262.864	19.5424	20.9105	33.8579	0	0	0	115.08	0	248.296	61.8834	17.0862	26.4612	9.38482	14.0045	0	24.2912	43.7771	0	24.7421	0	89.9019	241.411	269.812	190.673	318.108	206.763	150.271	0	17.6798	8.05436	17.0668
CGAGGTAGTAGGTTGTGTGGTTT	na-23-LKVLRY980Q	80.0937	84.0229	18.0067	0	39.8174	0	0	33.8002	78.705	12.0703	36.4718	0	31.7739	19.8301	0	83.6323	103.943	0	14.1893	18.9374	0	0	0	31.2359	0	52.2728	0	12.3021	22.3903	0	0	0	0	0	0	16.7608	0	21.5764	49.0366	83.3565	84.336	122.94	72.7306	69.9895	0	9.70654	0	8.53341
CGAGGTAGTAGTTTGTGCTGTT	na-22-LKVL7YXYQ	220.258	1532.37	178.566	49.0851	150.421	20.6649	62.2086	515.05	923.303	146.568	163.051	24.3915	178.728	131.6	0	883.274	1269.65	18.321	89.6164	197.982	0	0	0	141.384	0	168.02	69.9551	107.985	56.9934	30.1655	12.9272	17.9723	13.4951	65.6656	0	146.856	0	158.227	279.132	476.01	297.01	749.936	1563.71	412.732	20.4501	198.984	50.6274	98.6083
CGGAAGAAGGGGTGCCTGG	na-19-MBOKRVH4	20.0234	0	32.0119	0	70.7864	158.431	19.3159	0	21.1573	0	0	46.4898	0	0	20.2649	0	0	219.852	32.1125	14.9204	0	52.5414	207.071	0	0	0	0	8.54312	116.022	0	72.1771	285.664	103.912	0	149.993	22.3477	123.428	0	0	0	0	0	0	0	42.0363	28.773	0	32.2373
CGGAGTGTGACAATGGTGTTT	na-21-M09U247NE	45.0527	52.5143	0	27.1534	238.904	9.18439	0	0	22.8499	151.741	55.7805	0	51.6326	0	0	104.174	19.7578	17.0996	14.1893	0	23.407	0	0	50.9639	0	190.422	29.5964	0	50.887	0	21.5454	0	12.1456	47.4252	0	0	0	17.9804	120.706	72.3886	300.676	69.154	0	131.745	0	0	0	0
CGGGCTGTGGCGCAGTTTGGTAGCGCACTTGACT	na-34-MJ98LPZ8VH2ZHW	75.0879	30.4583	8.50315	9.92145	75.2106	18.3688	0	16.0953	40.622	43.1081	27.8902	11.2576	23.8304	27.041	0	27.8774	17.1807	34.1992	0	9.75566	55.5916	0	22.5078	26.3039	10.3872	48.5391	32.287	0	34.6031	0	0	0	18.8931	72.9618	0	0	71.4584	57.5372	16.9742	32.9039	55.0018	21.5146	14.0266	18.5266	0	0	54.0792	9.95565
CGGTAATACGACGTACTTAGTGT	na-23-MLHHELNP0N	300.351	84.0229	6.00223	0	159.269	0	0	53.1145	22.8499	251.751	163.051	0	162.841	37.8574	0	284.643	57.5552	24.428	17.1765	0	36.5734	0	0	166.044	14.8388	294.968	131.838	0	79.3837	0	22.6227	0	12.1456	0	21.0516	15.1645	0	75.5176	297.992	429.944	506.016	122.94	16.1046	37.0532	0	0	0	0
CGGTATACCGAAGCTCTAGGTGCGGCA	na-27-MLUSDI4KX82	0	0	27.5102	0	44.2415	96.4361	0	0	17.7721	0	0	18.5542	0	0	0	0	0	119.697	14.9361	9.18179	0	61.3595	109.538	0	0	0	0	11.6186	116.022	0	33.3954	108.779	121.456	0	107.889	11.1739	68.8599	0	0	0	0	0	0	0	22.3436	20.7997	0	24.6521
CGTAAACATCCCCGACTGGAAGCT	na-24-MO0MKUN2EW	55.0644	183.8	39.0145	33.9418	84.0589	18.3688	25.5652	106.229	160.795	53.4541	42.9081	0	43.6891	0	0	162.863	149.472	0	29.1253	51.0737	0	0	13.5047	27.9479	0	91.4775	37.6681	38.6149	14.2483	0	0	0	0	21.8885	0	54.273	0	14.3843	101.845	127.228	113.67	87.595	175.593	56.6091	0	37.4395	12.6568	38.4003
CGTACAGTGAGTAATAATGCG	na-21-M51USEDV0	40.0469	77.7212	11.5043	33.9418	13.2725	10.3324	380.353	210.849	225.113	20.6919	51.4897	0	23.8304	39.6601	0	51.3532	101.366	21.9852	52.2762	107.312	0	0	0	0	0	33.604	0	110.719	42.745	10.0552	29.0863	17.9723	0	0	0	27.9347	0	35.9607	35.8345	32.9039	51.335	18.4411	62.3405	0	0	177.491	25.3137	205.276
CGTACCGCGAGTAATAATGCG	na-21-M5LUSEDV0	45.0527	126.034	33.0122	14.0989	17.6966	0	22.7246	173.829	96.4771	15.5189	34.3264	0	39.7174	18.0273	0	92.4357	148.613	0	49.289	52.7953	0	0	0	27.9479	0	31.7371	0	45.1076	14.2483	9.38482	12.9272	0	10.7961	0	0	28.7328	0	10.7882	41.4925	48.2591	47.6682	29.1983	161.046	29.8484	0	64.8258	14.9581	60.2079
CGTACCGTGAGCAATAATGCG	na-21-M5MUPEDV0	0	92.4252	24.5091	10.9658	26.5449	0	17.0435	156.125	71.0884	0	25.7448	0	23.8304	14.4219	0	64.5583	112.533	0	29.8721	0	0	0	0	0	0	29.8702	0	42.7156	0	6.70345	0	0	0	0	0	14.3664	0	0	45.2646	54.8398	40.3346	12.294	106.498	14.4096	0	36.3995	16.1087	47.4078
CGTACCGTGAGTAATAAAGCG	na-21-M5MUSEBJ0	45.0527	31.5086	9.50353	15.6654	26.5449	12.6285	39.1999	273.62	190.415	0	40.7626	0	27.8022	23.4355	0	27.8774	36.0794	0	44.0614	82.6361	0	0	0	0	0	0	13.4529	95.6829	42.745	6.0331	12.9272	0	0	0	0	35.1179	0	0	24.5183	19.7423	20.1673	0	28.0532	0	0	105.732	14.9581	114.253
CGTACCGTGAGTAATAACGCG	na-21-M5MUSEBV0	30.0351	55.6652	13.0048	9.92145	22.1208	0	0	122.324	42.3145	0	0	0	23.8304	16.2246	0	55.7549	112.533	0	14.9361	23.5283	0	13.9621	0	18.084	0	26.1364	0	21.8704	0	0	0	0	0	25.5366	0	0	0	0	30.1764	50.4526	34.8345	15.3675	81.5622	0	0	33.2796	9.20498	25.1262
CGTACCGTGAGTAATAATGAG	na-21-M5MUSEDU0	30.0351	32.5589	9.00334	31.3309	0	10.3324	55.6753	127.153	126.944	0	40.7626	11.4661	15.8869	14.4219	0	45.4842	55.8371	0	61.2379	53.3692	0	0	0	0	0	11.2013	13.4529	74.1542	20.3548	8.71448	15.0818	0	0	0	0	44.6954	0	0	28.2904	21.9359	31.1677	10.7573	35.8458	0	0	118.905	28.7656	112.831
CGTACCGTGAGTAATAATGTG	na-21-M5MUSEDW0	20.0234	59.8663	17.0063	9.39927	26.5449	0	20.4521	120.715	49.0849	17.2433	15.0178	0	23.8304	0	0	44.017	89.3394	0	23.1509	19.5113	0	0	0	0	0	20.5358	0	32.1221	14.2483	0	0	0	0	40.129	0	15.9627	0	14.3843	32.0624	43.8719	38.5012	10.7573	71.1721	0	0	39.1728	0	40.2967
CGTACCGTGAGTAATAGTGCG	na-21-M5MUSE1V0	45.0527	128.135	26.0096	23.4982	26.5449	11.4805	19.884	188.315	81.2439	0	30.0356	0	27.8022	19.8301	0	88.034	158.921	0	27.6317	37.8749	0	0	0	0	0	35.4709	16.1435	47.8414	18.3193	8.04414	0	0	0	40.129	0	27.9347	0	10.7882	49.0366	46.0655	40.3346	27.6616	152.734	23.6729	0	66.5592	18.41	58.3116
CGTACCGTGAGTAATGATGCG	na-21-M5MUSE5V0	40.0469	75.6206	12.5046	20.3651	0	0	12.7826	111.058	64.3181	0	25.7448	0	19.8587	14.4219	0	46.9515	103.943	0	24.6445	20.659	0	0	0	0	0	16.802	0	0	18.3193	6.0331	0	0	0	0	0	19.1552	0	14.3843	32.0624	37.2911	33.0011	21.5146	96.6278	15.4388	0	34.3196	23.0124	36.03
CGTACCGTGGGTAATAATGCG	na-21-M5M8SEDV0	65.0761	177.498	39.5147	27.1534	26.5449	11.4805	30.9623	265.573	110.864	17.2433	38.6172	0	55.6043	30.6465	0	101.239	251.697	0	53.7698	49.926	0	0	0	29.5919	0	52.2728	13.4529	62.5356	30.5322	12.0662	0	0	13.4951	36.4809	0	42.301	0	28.7686	50.9226	94.3245	78.8359	30.7351	221.309	32.9362	0	89.7855	27.6149	90.549
CGTACTGTGAGTAATAATGCG	na-21-M59USEDV0	0	48.3132	12.5046	10.4436	0	0	15.055	131.982	49.9312	13.7946	17.1632	0	0	12.6191	0	44.017	63.5684	0	18.6701	21.2329	0	13.2272	0	0	0	29.8702	0	28.0214	0	0	0	0	0	0	0	11.1739	0	0	28.2904	37.2911	20.1673	10.7573	72.2111	0	0	33.9729	0	36.504
CGTAGTGTTTCCTACTTTATGG	na-22-MP9Z35ZQ4	0	88.2241	7.50278	0	13.2725	0	36.0753	59.5526	109.172	13.7946	17.1632	16.8864	27.8022	0	0	39.6153	68.7226	14.6568	85.8824	52.2214	0	0	0	16.44	0	14.9351	0	74.8377	26.4612	0	19.3909	0	0	0	0	67.8413	0	0	28.2904	30.7103	18.3339	29.1983	183.385	24.7022	0	144.212	6.90373	82.4896
CGTGCCGTGAGTAATAATGCG	na-21-MVMUSEDV0	30.0351	108.18	22.5084	16.1876	13.2725	0	18.7478	104.62	87.1679	12.0703	21.454	0	31.7739	23.4355	0	55.7549	151.19	0	32.8593	39.5965	0	0	0	0	0	41.0715	0	31.0969	0	7.37379	0	0	0	0	0	19.1552	0	0	50.9226	54.8398	38.5012	12.294	117.928	21.6144	0	53.386	9.20498	51.6745
CGTGTGAAAGTAGGTCATCGTCAGGCT	na-27-MWO0V3JS8K3	0	13.6537	7.0026	14.0989	13.2725	0	37.2115	0	20.311	18.9676	0	340.856	15.8869	0	651.009	0	0	152.675	461.524	0	0	565.831	13.5047	27.9479	23.7421	22.4026	13.4529	0	63.0998	0	50.6317	377.417	0	0	44.7346	315.263	291.03	0	15.0882	0	0	0	0	0	678.64	15.9465	21.8618	19.4372
CGTGTTCGGAAGATTTTC	na-18-MWW2FN05	110.129	0	39.0145	0	0	264.051	48.8579	0	14.3869	0	0	140.095	0	0	42.2185	0	0	219.852	56.757	11.4772	0	172.689	321.111	0	0	0	0	10.5935	175.051	0	72.1771	140.94	197.028	0	265.776	67.0432	306.621	0	0	0	0	0	0	0	145.802	12.1332	0	25.1262
CGTTGCACTTGTCTCGGTCTGA	na-22-MY2ZS9R7L	0	82.9726	14.5054	22.4538	70.7864	11.4805	0	88.5242	55.8552	43.1081	38.6172	0	15.8869	14.4219	0	73.3617	79.89	0	0	18.9374	0	0	0	0	0	70.9417	83.408	8.20139	0	0	14.0045	0	17.5436	29.1847	0	20.7515	0	0	49.0366	50.4526	51.335	33.8086	65.4576	24.7022	0	9.70654	0	18.9631
CTACAGTCCGACGATC	na-16-4FSSEED	1722.01	225.812	0	0	0	0	0	0	0	220.714	102.979	28.7695	909.528	19.8301	6217.09	193.675	119.406	1453.47	0	20.0852	0	0	13.5047	601.703	13678.4	265.098	0	20.1618	0	44.9131	0	83.2399	0	0	0	0	0	1413.26	201.805	243.489	282.342	287.373	73.2501	132.774	0	0	3768.29	0
CTAGACTGAAGCCCCTTGAGG	na-21-42NBPRZ00	0	140.738	14.5054	9.92145	39.8174	0	0	144.858	175.182	13.7946	0	0	19.8587	0	0	101.239	144.317	0	0	25.8238	0	0	0	19.728	0	41.0715	26.9058	19.1366	0	0	0	0	0	0	0	20.7515	0	0	62.2388	74.5822	47.6682	39.9556	184.944	25.7314	0	42.2928	9.20498	22.2817
CTAGACTGAGGCTCCTTGAGG	na-21-42N0QRZ00	35.041	184.85	21.508	16.7098	57.514	0	0	196.363	262.35	20.6919	42.9081	32.522	0	28.8437	0	152.592	235.375	0	41.821	36.1533	0	0	0	34.5239	0	67.2079	37.6681	25.9711	0	63.0124	0	0	10.7961	0	0	38.3104	0	17.9804	109.389	122.841	64.1687	53.7864	261.83	49.4043	0	54.426	19.5606	40.2967
CTAGACTGGAGCTCCTTGAGG	na-21-42N2QRZ00	20.0234	150.191	10.5039	9.39927	61.9381	0	0	157.734	140.484	17.2433	27.8902	0	23.8304	0	0	111.51	177.82	0	17.9233	17.7897	0	0	0	21.3719	0	46.6722	40.3587	18.4531	0	0	0	0	0	0	0	19.9533	0	0	75.441	63.6142	51.335	46.1026	178.71	29.8484	0	36.7462	8.05436	24.6521
CTAGGCTGAAGCTCCTTGAGG	na-21-4KNBQRZ00	0	159.644	13.505	12.5324	44.2415	0	0	164.172	153.179	17.2433	19.3086	0	19.8587	0	0	127.649	207.886	0	21.6573	31.5624	0	0	0	18.084	0	46.6722	21.5246	19.4783	30.5322	0	0	0	0	0	0	32.7235	0	17.9804	94.3012	89.9373	55.0018	43.0291	212.997	36.024	0	39.1728	0	31.7632
CTCCAGCCTGAGCAACATAGCGAGACCCCGTCTCTA	na-36-46PYFOJPL2KSW7B	0	53.5646	104.039	15.6654	13.2725	40.1817	31.8144	17.7048	49.9312	50.0054	19.3086	21.2644	27.8022	30.6465	0	45.4842	104.802	26.8708	23.1509	138.875	0	23.1476	0	46.0319	0	65.3411	0	242.283	0	0	0	0	17.5436	0	0	86.9965	72.7576	82.7097	43.3785	57.0334	71.5023	69.154	87.2768	88.5161	0	19.7597	0	62.5783
CTCCAGCCTGAGCAACATAGCGAGACCCCGTCTCTT	na-36-46PYFOJPL2KSW7E	0	25.2069	65.5243	12.0102	13.2725	29.8493	39.1999	0	33.8516	56.9027	0	0	27.8022	16.2246	0	49.8859	71.2997	15.8782	19.4169	70.0112	0	0	0	18.084	0	33.604	0	155.826	0	0	0	0	12.1456	0	0	60.6581	40.2765	61.1333	37.7205	26.3231	33.0011	46.1026	46.2359	73.0772	0	22.1864	0	50.2523
CTCCAGCCTGAGCAACATAGCGAGACCCCGTCTCTTA	na-37-46PYFOJPL2KSW7O	0	78.7715	191.071	14.0989	88.483	33.2934	57.0956	0	61.7792	84.4919	25.7448	18.9712	63.5478	34.2519	0	73.3617	134.009	18.321	29.1253	188.801	0	31.5983	31.5109	41.0999	0	78.4093	0	374.188	0	0	0	17.9723	18.8931	0	0	106.95	70.1591	111.478	88.6431	140.39	100.837	96.8155	148.578	124.54	22.7223	48.8794	0	89.6008
CTCCAGCCTGAGCAACATAGCGAGACCCCGTCTCTTT	na-37-46PYFOJPL2KSW7Q	0	0	24.0089	0	0	9.18439	0	0	18.6184	0	0	0	0	0	0	22.0085	21.4758	0	0	15.4943	0	0	0	19.728	0	20.5358	0	55.0177	0	0	0	0	0	0	0	0	20.7879	14.3843	0	13.1616	22.0007	16.9043	15.0656	39.1118	0	0	0	17.5409
CTCCAGCCTGGGCAACATAGCGAGACCCCGTCTCTA	na-36-46PY6OJPL2KSW7B	0	0	47.5176	0	17.6966	10.3324	17.6116	0	17.7721	0	0	12.9254	0	16.2246	0	0	21.4758	17.0996	0	49.3521	0	0	0	0	0	18.6689	0	79.2801	0	0	0	0	0	0	0	42.301	20.7879	25.1725	18.8602	19.7423	22.0007	44.5659	44.1579	20.5851	0	10.7465	0	39.3485
CTCCAGCCTGGGCAACATAGCGAGACCCCGTCTCTT	na-36-46PY6OJPL2KSW7E	0	13.6537	48.0178	0	0	10.3324	23.2927	0	36.3905	32.7622	0	0	19.8587	0	0	0	21.4758	0	0	57.3862	0	0	0	29.5919	0	29.8702	0	69.0284	0	0	0	0	0	0	0	52.6768	36.3788	21.5764	0	28.5167	20.1673	35.3454	41.5604	14.4096	0	27.733	8.05436	49.3041
CTCCAGCCTGGGCAACATAGCGAGACCCCGTCTCTTA	na-37-46PY6OJPL2KSW7O	0	35.7097	158.059	16.7098	17.6966	30.9973	62.2086	0	67.7033	24.1406	17.1632	17.5119	43.6891	16.2246	0	57.2221	81.6081	18.321	26.1381	169.863	0	0	0	36.1679	0	42.9384	24.2152	213.92	0	0	0	0	0	0	0	120.518	66.2614	61.1333	39.6065	54.8398	66.0021	55.3232	169.878	58.6676	0	50.6127	0	120.416
CTCCCACTGCTTCACTTGACTAGCCT	yRF-26-4REVY5ZDV1E	20.0234	48.3132	90.0334	19.8429	0	33.2934	23.5768	0	32.159	37.9352	0	0	0	25.2383	0	39.6153	78.172	14.6568	15.6829	111.903	0	25.7196	16.5057	19.728	0	31.7371	0	117.553	0	0	0	0	12.1456	0	0	50.2824	20.7879	61.1333	49.0366	54.8398	45.8348	52.2497	29.0923	33.9655	24.6159	17.3331	11.5062	34.1336
CTCCCACTGCTTCACTTGACTAGCCTA	yRF-27-4REVY5ZDV1O	0	50.4138	75.0278	21.4094	17.6966	32.1454	0	0	23.6961	34.4865	15.0178	0	0	23.4355	0	48.4187	69.5817	19.5424	0	90.0963	0	21.6779	0	21.3719	0	48.5391	0	97.3915	20.3548	0	0	0	16.1941	0	0	35.916	22.0871	57.5372	56.5807	54.8398	62.3353	0	34.8068	57.6384	0	0	0	23.2298
CTCCCACTGCTTCACTTGACTAGCCTT	yRF-27-4REVY5ZDV1Q	0	42.0115	113.542	36.5527	0	56.2544	36.0753	0	31.3128	39.6595	0	12.9254	15.8869	18.0273	0	54.2876	76.4539	0	0	119.363	0	28.2915	18.0062	31.2359	0	44.8053	0	127.122	16.2838	0	0	15.1345	0	0	0	53.4749	27.2841	57.5372	30.1764	50.4526	47.6682	41.4924	27.0142	66.9017	20.0714	19.4131	0	51.2005
CTCCCCACTGCTAAATTTGACTGGCTT	na-27-4R2Y4BZUNJQ	105.123	52.5143	50.0186	15.1433	17.6966	22.961	27.8376	20.9239	51.6237	24.1406	23.5994	0	27.8022	21.6328	0	67.4927	83.3262	0	23.1509	64.8464	0	0	0	31.2359	0	48.5391	0	41.007	0	0	0	0	0	0	0	36.7141	20.7879	32.3647	50.9226	125.035	121.004	70.6907	15.5851	47.3458	0	12.4798	0	45.5115
CTGCATGGACTACATATGGTTGAGGGTTGTA	na-31-NF9DUQI3XK7WB	0	0	255.095	0	0	11.4805	73.2868	0	196.339	0	0	2854.02	0	0	888.276	0	0	269.93	18174.2	90.0963	0	227.802	0	0	0	0	0	22.2121	443.734	0	2459.41	450.252	107.961	21.8885	31.5774	4313.11	41.5758	0	16.9742	0	22.0007	0	0	0	138.985	1890.35	80.5436	805.459
CTGCGGAAGGATCATTG	na-17-NHOKHQP	45.0527	32.5589	51.5191	19.8429	128.3	137.766	48.5738	16.0953	0	56.9027	19.3086	81.3051	0	21.6328	17.7318	24.943	0	78.1697	41.0742	26.9715	67.2951	57.6853	166.557	32.8799	0	95.2112	32.287	30.7552	105.845	0	24.7772	72.8349	175.436	72.9618	157.887	31.1272	187.091	35.9607	50.9226	0	44.0014	58.3967	14.0266	25.7314	75.3624	19.7597	0	22.2817
CTGGACTGAAGCTCCTTGAGG	na-21-N2NBQRZ00	0	84.0229	16.5061	9.39927	44.2415	0	14.2029	149.686	147.255	17.2433	17.1632	0	0	0	0	71.8944	161.498	0	0	29.267	0	0	0	26.3039	0	52.2728	37.6681	34.8559	0	0	0	0	0	0	0	23.944	0	14.3843	50.9226	68.0014	49.5016	36.8821	164.683	15.4388	0	64.4792	18.41	29.8669
CTTCTCACTACTGCACTTGACTAGTC	yRF-26-N72XNFNU43D	0	18.9052	48.0178	14.6211	0	19.5168	19.0319	0	17.7721	12.0703	0	24.8085	0	12.6191	0	16.1396	48.1058	0	17.9233	40.1703	0	0	0	0	0	33.604	0	56.3846	0	44.2427	0	0	0	0	0	27.9347	18.1894	14.3843	0	19.7423	20.1673	16.9043	27.0142	20.5851	0	10.7465	10.3556	18.9631
CTTCTCACTACTGCACTTGACTAGTCT	yRF-27-N72XNFNU433	0	16.8046	35.013	29.2422	0	17.2207	17.6116	14.4858	0	13.7946	0	53.5779	0	50.4766	20.2649	20.5413	42.0926	0	29.1253	37.301	0	0	0	18.084	0	18.6689	0	53.6508	0	188.367	0	0	0	0	0	29.5309	16.8902	25.1725	0	15.3552	27.5009	26.1248	32.2093	22.6436	0	0	0	15.6446
CTTCTCACTACTGCACTTGACTAGTCTT	yRF-28-N72XNFNU43DQ	0	0	29.5109	23.4982	13.2725	14.9246	15.6232	0	0	0	15.0178	154.688	0	57.6875	56.5727	0	22.3349	0	56.757	37.301	0	0	0	0	0	0	0	46.1328	0	215.851	0	0	0	32.8328	0	47.888	0	14.3843	0	0	0	15.3675	22.8582	23.6729	0	7.27991	0	26.5484
GAAAAAGTCATGGAGGCCATGGGGTTGGA	na-29-OB1690PQR3JX	80.0937	37.8103	286.106	104.958	39.8174	70.031	58.2318	0	58.3941	32.7622	17.1632	31.6881	19.8587	12.6191	26.1754	51.3532	43.8107	23.2066	19.4169	77.4714	62.9063	72.7496	87.03	41.0999	0	28.0033	0	79.2801	0	0	0	15.1345	0	0	0	33.5216	62.3637	46.749	20.7463	39.4847	38.5012	55.3232	51.9505	46.3165	148.074	66.2125	133.472	50.7264
GAAAAAGTCATGGAGGCCATGGGGTTGGAA	na-30-OB1690PQR39B	0	14.704	51.5191	21.4094	0	37.8856	23.5768	0	24.5424	0	0	14.3847	0	0	0	0	0	0	0	14.9204	0	21.3105	16.5057	0	0	11.2013	0	22.5538	0	0	0	0	0	0	0	19.1552	0	10.7882	0	0	12.8337	0	13.5071	13.3803	43.9298	15.2531	58.6817	22.2817
GAAGAGGACTTGGAACTCGATC	na-22-O26I9B4U5	340.398	1644.75	18.0067	114.88	30920.4	0	345.13	82737.9	282.661	2329.56	88652.3	10356.6	104334	114351	3415.47	1373.33	774.848	505.66	5504.69	145.187	5705.46	50.7043	42.0145	2834.25	1127.75	1659.66	17908.5	46.8163	1015.7	101.892	1033.1	967.664	72.8735	51379.7	31.5774	3963.53	97.4432	2751	1591.8	1855.78	1705.05	1893.28	525.219	1174.38	41.6576	14035	738.699	846.704
GAAGCACATTCGCACATCATAT	na-22-OJ0NL5HQI	0	0	12.0045	124.279	0	20.6649	511.304	0	0	0	0	462.605	0	0	241.49	0	0	28.0922	174.005	18.9374	0	18.7385	15.0052	0	32.6454	0	0	19.1366	22.3903	0	304.868	72.8349	16.1941	0	26.3145	194.744	0	0	0	0	0	0	0	0	0	127.225	210.564	187.261
GACCCGCGGGCGCTCTCCAGTCCTTT	na-26-ORQKL98P8ZE	35.041	32.5589	212.079	15.6654	0	22.961	43.7449	0	33.8516	34.4865	15.0178	0	19.8587	0	0	35.2136	29.2071	0	0	74.0282	0	83.7723	22.5078	31.2359	0	22.4026	0	54.3342	0	0	0	0	0	0	0	61.4562	71.4584	32.3647	35.8345	32.9039	31.1677	23.0513	20.2607	54.5506	48.4743	22.8797	12.6568	45.9856
GACCCGCGGGCGCTCTCCAGTCCTTTT	na-27-ORQKL98P8ZQ	0	0	86.5321	13.0545	0	17.2207	21.8724	0	0	0	0	0	0	0	0	0	33.5023	0	0	44.7612	0	57.3179	0	41.0999	0	14.9351	0	41.6904	0	0	0	0	0	0	0	47.0898	63.6629	17.9804	20.7463	19.7423	0	19.9778	14.5461	21.6144	27.2668	12.4798	0	31.2892
GACGCGCATGAATGG	na-15-OVP4D8	0	21.0057	9.00334	10.4436	35.3932	45.922	0	0	0	0	30.0356	19.3881	19.8587	0	0	39.6153	12.8855	109.926	0	0	74.6098	18.7385	51.0176	64.1158	0	22.4026	16.1435	0	38.6741	0	38.7817	121.076	60.7279	0	65.7862	0	37.678	25.1725	15.0882	26.3231	25.6675	19.9778	0	16.4681	20.0714	0	0	9.48157
GACTACGGCCATACCA	na-16-OXM1H1B	40.0469	34.6595	0	15.1433	0	20.6649	0	82.0861	123.558	103.46	55.7805	0	51.6326	27.041	0	13.2051	0	23.2066	0	9.75566	0	0	31.5109	49.3199	0	14.9351	13.4529	0	40.7096	0	0	0	0	0	0	0	0	14.3843	0	0	12.8337	50.7129	10.9096	28.8192	0	0	0	0
GAGGTGTAGAATAGGTGGGAGCTT	na-24-53S2HK92IQ	0	233.164	0	0	92.9072	86.1037	0	0	0	575.925	90.1069	0	154.898	252.383	0	485.654	179.538	34.1992	15.6829	0	270.644	28.2915	0	818.71	0	470.456	223.318	0	59.0289	9.38482	70.0226	92.699	16.1941	518.029	0	18.3571	0	496.258	335.712	451.88	672.855	376.505	89.3548	232.612	0	0	0	40.2967
GAGTTCTACAGTCCGACGA	na-19-5N4FSSEL	445.521	47.2629	0	18.2764	0	21.8129	11.0782	19.3144	43.1608	58.6271	57.9259	990.879	464.693	46.8711	6561.59	54.2876	24.9119	192.981	34.3529	87.8009	0	0	384.132	96.9958	9795.11	89.6106	0	0	22.3903	58.9903	75.4089	85.1317	12.1456	0	28.9459	23.944	80.5531	388.376	67.8969	52.6462	60.5019	72.2275	22.8582	36.024	0	0	2577.39	0
GAGTTCTACAGTCCGACGATC	na-21-5N4FSSEED	4214.93	289.879	0	0	0	0	0	19.3144	14.3869	348.314	323.956	61.5	2112.96	18.0273	13245.6	303.717	144.317	3641	0	27.5454	0	0	0	1126.14	36148.9	364.043	0	19.4783	0	72.3972	17.2363	139.049	0	21.8885	21.0516	0	0	3376.71	273.473	423.364	429.014	465.637	111.174	292.309	0	0	9560.52	0
GATTTCCCCTTGGGGTTGTAGGACCA	na-26-5ZK79KZL61B	65.0761	0	83.0308	0	88.483	207.797	26.4173	0	22.8499	0	0	58.5813	15.8869	0	21.1092	0	0	213.745	46.3018	39.0226	0	172.689	99.0341	0	0	0	0	21.5287	54.9579	0	25.8545	255.395	164.64	0	123.678	67.0432	265.046	0	0	0	0	0	0	0	115.126	44.3728	0	60.2079
GATTTCCCCTTGGGGTTGTAGGACCAC	na-27-5ZK79KZL611	90.1054	0	89.033	0	221.208	424.778	40.9043	0	59.2404	0	0	79.6373	0	0	26.1754	0	0	464.132	82.8951	51.0737	0	236.62	255.088	0	0	0	0	51.6004	376.564	0	129.272	580.788	342.775	0	313.142	74.2264	350.796	10.7882	0	0	16.5005	0	0	0	131.789	72.7991	0	109.986
GCAGTAGTCTGCACATTGGTT	na-21-P317PFZ3E	45.0527	56.7155	6.50241	22.976	39.8174	0	12.7826	125.543	142.177	0	66.5075	27.7271	51.6326	102.756	0	13.2051	42.9516	0	44.0614	64.8464	0	0	0	0	0	0	0	35.1976	24.4257	19.44	0	0	0	21.8885	0	35.916	0	0	20.7463	15.3552	0	10.7573	82.6012	0	0	44.0261	33.368	51.2005
GCAGTAGTCTGCACATTGGTTA	na-22-P317PFZ3O	45.0527	82.9726	27.01	18.2764	39.8174	0	19.884	244.649	98.1697	0	100.834	21.0559	67.5195	72.1094	0	24.943	86.7623	0	53.7698	112.477	0	0	0	0	0	18.6689	0	100.809	0	0	0	0	0	43.7771	0	82.2077	0	0	18.8602	21.9359	12.8337	23.0513	315.339	19.5559	0	86.6656	25.3137	45.9856
GCATTTGTGGTTCAGTGGTAGAATTCTCGC	na-30-PN98YP9LON4V	65.0761	0	10.5039	13.0545	0	0	46.0173	0	16.0795	0	32.181	1008.6	27.8022	99.1504	312.417	0	0	0	460.031	8.60793	0	0	0	0	0	0	0	6.83449	34.6031	689.785	52.7863	38.7822	0	32.8328	0	201.928	22.0871	14.3843	0	0	0	0	0	0	0	22.8797	24.1631	297.247
GCCCCCACTGCTAAATTTGACTGGCTT	na-27-PR2Y4BZUNJQ	85.0996	31.5086	23.5087	65.7949	17.6966	16.0727	65.0492	25.7525	262.35	22.4162	62.2167	0	63.5478	54.082	0	23.4757	36.0794	0	25.3913	370.141	0	0	24.0083	0	0	48.5391	0	126.096	40.7096	0	0	0	16.1941	0	0	51.8786	23.3864	0	28.2904	72.3886	64.1687	24.5881	0	16.4681	0	26.3463	12.6568	239.41
GCCCGTGTTCGGAAGATTTTC	na-21-PS9960IZD	40.0469	0	11.5043	0	0	136.618	28.1217	0	13.5407	0	0	77.9695	0	0	0	0	0	50.0774	22.4041	0	0	48.4998	151.552	0	0	0	0	6.49277	38.6741	0	39.859	55.8086	90.4171	0	99.995	12.7701	102.64	0	0	0	0	0	0	0	51.5039	0	0	18.9631
GCCTACGGCCATACCA	na-16-PXM1H1B	70.082	517.791	13.505	85.6378	243.328	71.179	0	140.029	181.106	932.86	109.416	0	115.18	48.6738	0	143.789	51.542	31.7564	0	12.0511	23.407	0	79.5274	386.339	0	149.351	24.2152	0	30.5322	0	0	0	0	25.5366	0	0	0	129.459	105.617	118.454	71.5023	645.437	181.827	220.261	0	10.7465	0	0
GCCTGTACTGAGCTGCCCCGA	na-21-PYUYFYKSB	150.176	26.2572	10.0037	249.081	734.409	104.472	11.6464	74.0384	154.871	39.6595	266.03	11.4661	107.237	118.98	0	27.8774	12.0265	40.3062	21.6573	56.8123	77.5357	0	100.535	0	0	20.5358	791.031	6.15104	109.916	0	86.1816	0	229.417	350.217	26.3145	27.1365	25.9849	10.7882	47.1506	41.6783	40.3346	24.5881	0	0	0	10.0532	0	41.7189
GCCTGTACTGAGCTGCCCCGAG	na-22-PYUYFYKSH	355.416	45.1623	22.5084	571.789	1247.61	252.571	19.6	0	367.29	43.1081	538.496	24.8085	198.587	214.525	0	58.6893	0	118.476	41.821	114.199	198.96	19.4734	216.074	26.3039	13.3549	33.604	1426.01	17.0862	225.938	0	116.345	19.8641	439.94	740.562	36.8403	63.8506	63.6629	10.7882	66.0108	52.6462	45.8348	35.3454	12.4681	0	0	22.8797	12.6568	98.1342
GCCTGTACTGAGCTGCCCCGAGA	na-23-PYUYFYKSX	90.1054	17.8549	11.5043	186.419	637.078	76.9193	0	91.7433	155.717	22.4162	229.558	0	158.869	99.1504	0	27.8774	0	41.5276	0	55.6646	89.2392	0	67.5233	0	0	37.3377	403.587	6.49277	75.3127	0	23.7	0	165.99	134.979	23.683	23.944	15.5909	0	22.6323	19.7423	23.8341	15.3675	0	0	0	12.4798	14.9581	37.9263
GCCTGTACTGAGCTGCCCCGAGT	na-23-PYUYFYKSZ	120.141	12.6034	9.50353	106.003	234.48	53.9583	0	57.9431	214.958	0	111.561	0	99.2934	61.293	0	14.6723	0	15.8782	17.1765	55.6646	54.1287	0	24.0083	0	0	11.2013	104.933	7.51794	61.0644	0	14.0045	0	70.1745	36.4809	0	26.3384	0	0	15.0882	0	23.8341	12.294	0	0	0	19.7597	8.05436	46.4597
GCGGAAGGATCATTG	na-15-Q21EJY	195.228	53.5646	103.038	18.2764	159.269	231.906	66.1854	28.9716	36.3905	46.5568	27.8902	117.58	35.7456	28.8437	32.086	57.2221	45.5287	145.347	54.5166	66.568	115.572	103.246	306.105	36.1679	0	63.4742	56.5022	50.917	81.4191	0	74.3317	137.157	271.251	0	236.83	94.1797	352.095	64.7293	79.213	52.6462	66.0021	63.0069	27.5337	33.9655	122.322	27.733	0	39.3485
GCGGGCGTAGCTCAGGGGTAGAGCGCA	na-27-QKMP4PRL5H2	30.0351	0	44.5165	0	22.1208	101.028	12.4985	0	21.1573	0	0	11.0491	0	0	0	0	0	102.598	23.8977	16.0681	0	58.7876	63.0217	0	0	0	0	14.6942	81.4191	0	12.9272	83.2399	80.9706	0	55.2604	35.1179	111.735	0	0	0	0	0	0	0	28.0242	12.4798	0	22.7558
GCGGGTGATGCGAACTGGAGTCTGAGC	na-27-QKX4LD90WUM	30.0351	54.6149	19.0071	125.324	327.387	78.0673	0	1277.97	14.3869	101.735	36.4718	0	35.7456	34.2519	0	66.0255	64.4275	192.981	20.1637	25.8238	24.8699	0	49.5171	72.3358	26.7099	72.8086	37.6681	8.88484	18.3193	33.5172	22.6227	36.8904	95.8152	0	71.0491	19.1552	132.523	100.69	94.3012	52.6462	53.1684	63.0069	458.723	21.6144	0	0	116.213	15.6446
GCGTACCGTGAGTAATAATGCG	na-22-QL341OU4K	55.0644	36.76	5.50204	54.3069	39.8174	11.4805	25.5652	222.115	157.41	0	81.5253	0	71.4913	111.77	0	32.2791	37.7974	0	37.3402	82.0623	0	0	0	19.728	0	0	26.9058	57.068	46.816	22.7917	12.9272	0	0	40.129	0	41.5029	0	0	18.8602	13.1616	23.8341	0	29.6118	0	0	84.2389	29.9162	128.949
GCTATGGGATTTGTT	na-15-QQREZN	20.0234	0	26.0096	0	17.6966	78.0673	22.1565	0	0	0	0	23.5576	0	0	0	0	0	46.4132	0	10.3295	0	29.0264	48.0165	0	0	0	0	13.3273	54.9579	0	44.1681	88.9154	53.9804	0	63.1547	11.972	81.8523	0	0	0	0	0	0	0	46.2021	12.8265	0	9.95565
GGAACGTGAGCTGGG	na-15-6D70NK	25.0293	16.8046	13.505	18.2764	17.6966	33.2934	46.5854	0	0	0	0	19.8051	0	0	0	0	0	61.07	0	0	29.2588	0	43.515	47.6759	0	16.802	43.0493	5.46759	42.745	0	17.2363	94.5908	43.1843	0	84.2063	17.5589	32.4811	21.5764	15.0882	21.9359	0	0	0	17.4974	0	0	0	9.48157
GGAGGGGCAGAGAGCGAGACT	na-21-6K6PFJ5DE	65.0761	11.5532	0	25.0647	106.18	13.7766	0	0	30.4665	48.2811	90.1069	0	47.6608	18.0273	0	46.9515	0	0	0	7.46021	0	0	28.5098	55.8959	0	29.8702	110.314	0	14.2483	0	23.7	0	0	43.7771	0	0	0	0	20.7463	15.3552	38.5012	32.2718	0	15.4388	0	0	0	0
GGAGGGGCAGAGAGCGAGACTTT	na-23-6K6PFJ5D0Q	260.305	51.464	8.00297	62.1396	190.239	29.8493	0	48.2859	362.212	60.3514	143.742	0	107.237	55.8848	0	126.182	50.6829	17.0996	26.8849	58.5339	0	0	60.0207	65.7598	0	69.0748	91.4797	25.6293	24.4257	0	44.1681	0	20.2426	54.7214	0	39.1085	28.5833	17.9804	60.3528	59.227	102.67	79.9112	36.8848	31.907	0	32.5863	28.7656	53.0968
GGAGGTAGTAGATTGTATAGT	na-21-6KVL5YVPE	55.0644	37.8103	5.50204	22.4538	39.8174	0	13.0666	252.696	232.73	17.2433	83.6707	13.9678	75.463	108.164	0	19.074	0	0	61.9847	143.466	0	0	0	0	0	11.2013	51.121	65.9528	50.887	27.4841	0	0	0	54.7214	0	112.537	0	14.3843	32.0624	13.1616	22.0007	19.9778	59.2235	12.3511	0	70.3724	27.6149	69.2154
GGAGGTAGTAGGTTGTATAG	na-20-6KVLRYVP	50.0586	30.4583	5.00186	51.1738	221.208	22.961	0	144.858	231.037	51.7298	169.487	13.1339	47.6608	104.559	0	66.0255	12.8855	36.642	49.289	49.926	33.6476	0	27.0093	39.4559	0	87.7437	1140.81	15.0359	109.916	0	213.3	19.8641	60.7279	94.8504	0	38.3104	18.1894	0	81.099	28.5167	38.5012	47.6394	0	22.6436	0	16.9865	10.3556	35.0818
GGAGGTAGTAGGTTGTATAGT	na-21-6KVLRYVPE	85.0996	51.464	7.50278	47.5185	101.756	16.0727	17.6116	209.239	225.113	17.2433	139.451	19.5966	107.237	95.5449	0	38.1481	45.5287	18.321	60.4911	133.71	0	0	0	0	0	29.8702	56.5022	54.6759	61.0644	15.4179	28.009	0	0	47.4252	0	109.344	15.5909	0	24.5183	30.7103	40.3346	52.2497	31.1703	31.907	0	43.6794	17.2593	87.2304
GGAGGTAGTAGGTTGTATAGTT	na-22-6KVLRYVPQ	165.193	133.386	34.5128	84.5934	212.359	37.8856	92.6027	307.42	969.003	27.5892	330.392	57.539	281.993	232.553	21.1092	108.575	164.934	42.749	207.611	581.896	26.3329	23.515	31.5109	19.728	0	56.0066	102.242	299.009	134.342	29.4952	52.7863	22.7018	0	94.8504	0	450.147	33.7803	35.9607	39.6065	98.7117	78.8359	107.573	89.3548	87.4868	0	232.61	43.7236	330.907
GGAGGTAGTAGGTTGTGTGG	na-20-6KVLRY98	145.17	22.056	0	55.8734	402.598	24.109	0	111.058	111.71	53.4541	231.703	0	115.18	127.994	0	85.0995	16.3216	34.1992	18.6701	28.1192	38.0364	0	46.516	50.9639	0	112.013	750.672	0	59.0289	0	98.0316	0	44.5338	164.164	0	21.5496	15.5909	0	67.8969	48.2591	49.5016	66.0804	0	24.7022	0	0	0	13.2742
GGAGGTAGTAGGTTGTGTGGT	na-21-6KVLRY98E	375.439	61.9669	9.50353	147.777	371.629	47.07	12.4985	267.182	247.117	94.8379	328.247	20.639	250.219	124.389	0	111.51	40.3745	37.8634	27.6317	55.6646	32.1846	0	43.515	54.2519	10.3872	149.351	247.533	10.9352	40.7096	8.71448	52.7863	0	51.2814	142.276	0	38.3104	20.7879	43.1529	198.032	85.5501	71.5023	75.301	20.7802	28.8192	0	19.7597	16.1087	40.7707
GGAGGTAGTAGGTTGTGTGGTT	na-22-6KVLRY98Q	380.445	75.6206	24.0089	137.334	256.601	37.8856	17.3275	236.601	501.85	32.7622	205.959	32.939	190.643	147.824	0	124.715	90.1984	14.6568	44.0614	130.841	26.3329	0	34.5119	27.9479	0	72.8086	67.2645	37.248	59.0289	7.37379	32.3181	0	40.4853	83.9061	0	97.3722	20.7879	25.1725	66.0108	78.9694	73.3357	82.9847	34.8068	48.3751	0	36.7462	27.6149	72.534
GGAGGTAGTAGGTTGTGTGGTTT	na-23-6KVLRY980Q	155.182	28.3577	11.5043	28.1978	61.9381	0	0	61.1622	203.956	0	66.5075	0	71.4913	46.8711	0	33.7464	42.0926	0	20.9105	61.9771	0	0	0	0	0	22.4026	21.5246	25.2876	26.4612	0	0	0	0	0	0	37.5123	0	0	22.6323	19.7423	23.8341	24.5881	26.4947	23.6729	0	0	21.8618	40.7707
GGAGGTAGTAGTTTGTGCTGT	na-21-6KVL7YXYE	30.0351	23.1063	7.50278	25.0647	61.9381	0	0	57.9431	133.714	0	27.8902	10.8407	27.8022	32.4492	0	29.3447	14.6036	0	20.9105	44.7612	0	0	0	0	0	11.2013	61.8834	18.1114	0	0	24.7772	0	0	40.129	0	23.1459	0	0	0	19.7423	0	15.3675	0	0	0	22.1864	0	32.2373
GGAGGTAGTAGTTTGTGCTGTT	na-22-6KVL7YXYQ	325.381	381.254	88.5328	106.525	181.39	30.9973	109.646	769.356	2367.92	24.1406	407.626	53.161	397.174	319.084	20.2649	272.905	356.499	35.4206	242.711	697.242	0	28.2915	43.515	0	0	56.0066	104.933	298.667	144.519	25.4731	36.6272	21.7559	16.1941	116.739	0	480.476	16.8902	50.345	75.441	171.1	67.8355	193.631	278.454	94.6916	30.6751	447.194	85.146	367.885
GGAGTATGGTCGCAAGG	na-17-63I3LO4	0	33.6092	10.5039	21.4094	17.6966	30.9973	0	0	0	60.3514	21.454	0	51.6326	0	0	45.4842	18.0397	48.856	0	0	64.3693	0	21.0072	75.6238	0	56.0066	53.8116	0	16.2838	0	0	67.1595	53.9804	25.5366	47.3661	11.972	31.1818	53.9411	28.2904	37.2911	40.3346	43.0291	14.5461	60.7261	0	0	0	0
GGAGTTTGGCTGGGGCG	na-17-63ZJ9KK	0	18.9052	14.5054	16.1876	0	47.07	0	0	14.3869	27.5892	0	15.8441	19.8587	0	17.7318	17.6068	0	65.9556	16.4297	0	0	18.3711	63.0217	75.6238	13.3549	33.604	16.1435	0	52.9224	0	44.1681	122.022	151.145	0	78.9434	15.1645	40.2765	39.5568	18.8602	46.0655	16.5005	35.3454	0	62.7847	275.319	0	0	11.852
GGATTTCCCCTTGGGGTTGTAGGACCA	na-27-6N8RZK7W1D2	105.123	0	102.038	0	35.3932	254.867	35.5072	0	49.0849	0	0	84.0152	0	0	40.5297	0	0	273.594	62.7315	48.7783	0	119.412	166.557	0	0	0	0	24.2624	146.554	0	24.7772	243.098	233.465	0	376.297	96.5741	179.296	0	0	0	0	0	0	0	116.263	54.0793	0	97.1861
GGATTTCCCCTTGGGGTTGTAGGACCAC	na-28-6N8RZK7W1DD1	190.223	0	116.043	0	97.3314	388.041	40.9043	0	64.3181	0	0	126.961	19.8587	0	50.6622	0	0	472.682	98.578	70.0112	0	163.503	300.103	0	0	0	0	37.5897	311.428	0	53.8635	367.012	338.727	0	744.7	102.161	206.58	0	0	0	0	0	0	0	148.074	69.6791	0	131.32
GGCAGCATTGTACAGGGCTATG	na-22-6PJYUP6XP	65.0761	54.6149	19.5072	26.6313	84.0589	0	12.4985	519.879	228.499	0	75.0891	0	115.18	66.7012	0	20.5413	27.489	0	17.9233	103.295	0	0	0	0	0	0	48.4304	32.8056	14.2483	0	0	0	0	36.4809	0	29.5309	0	0	0	13.1616	0	0	46.7554	15.4388	0	22.533	12.6568	49.3041
GGCAGCATTGTACAGGGCTATGA	na-23-6PJYUP6X0L	180.211	141.789	81.0301	43.8632	181.39	0	51.1304	682.441	929.227	27.5892	220.976	16.8864	278.022	288.437	0	79.2306	126.278	25.6494	63.4783	665.68	0	0	0	16.44	0	14.9351	88.7892	262.786	26.4612	28.1545	0	22.7018	0	91.2023	0	158.828	0	25.1725	62.2388	72.3886	31.1677	47.6394	194.295	64.8432	0	125.492	16.1087	209.543
GGCCGGTGATGAGAACT	na-17-6S7E5B3	0	16.8046	10.0037	26.1091	13.2725	11.4805	0	45.0669	0	27.5892	0	11.0491	0	0	0	22.0085	23.1939	29.3136	15.6829	12.0511	0	0	15.0052	16.44	0	54.1397	16.1435	12.3021	0	0	16.1591	16.0804	0	0	13.1572	24.7421	0	32.3647	37.7205	30.7103	49.5016	30.7351	24.4167	66.9017	0	15.9465	28.7656	11.3779
GGCTACATTGTCTGCTGGGTTTC	na-23-6XJYWV9305	175.205	69.3189	24.5091	13.5767	30.9691	0	15.3391	53.1145	220.036	0	60.0713	0	75.463	48.6738	0	38.1481	68.7226	0	21.6573	58.5339	0	0	0	0	0	18.6689	0	30.4135	0	0	0	0	0	40.129	0	20.7515	0	0	0	26.3231	12.8337	35.3454	78.9647	33.9655	0	32.9329	20.7112	27.0225
GGCTACATTGTCTGCTGGGTTTCT	na-24-6XJYWV93K3	105.123	55.6652	35.5132	14.0989	88.483	9.18439	0	88.5242	297.894	0	85.8161	0	71.4913	68.5039	0	24.943	54.1191	0	0	103.295	0	0	0	0	0	0	13.4529	32.1221	0	0	0	0	0	29.1847	0	31.9253	0	0	0	17.5487	0	41.4924	61.821	37.0532	0	30.5063	23.0124	29.8669
GGCTGGTCCGAAGGTAG	yRF-17-6YSSD3H	0	69.3189	93.5347	62.6618	53.0898	47.07	24.713	56.3336	24.5424	77.5946	30.0356	32.7305	0	0	19.4205	38.1481	42.0926	46.4132	24.6445	45.909	49.7399	0	21.0072	54.2519	0	63.4742	223.318	40.3235	0	6.0331	16.1591	38.7822	21.5922	76.6099	49.9975	70.2357	64.9621	46.749	81.099	57.0334	55.0018	61.4702	61.3015	43.2288	32.5687	44.3728	47.1755	35.0818
GGCTGGTCCGAAGGTAGT	yRF-18-6YSSD3Z	0	67.2183	103.538	75.7163	39.8174	75.7712	44.8811	32.1906	36.3905	60.3514	0	54.4118	0	0	0	49.8859	47.2468	42.749	31.3657	33.284	0	0	64.5222	67.4038	14.8388	63.4742	26.9058	37.248	0	0	65.7135	24.5936	39.1358	21.8885	52.6289	35.916	15.5909	86.3058	39.6065	48.2591	44.0014	64.5437	56.626	69.9895	0	61.3592	46.0249	37.9263
GGCTGGTCCGAGTGCAGTGG	yRF-20-6YSS1V18	20.0234	95.5761	231.586	42.8189	0	72.3271	220.997	0	168.412	60.3514	17.1632	38.7763	0	41.4629	43.0628	61.6238	75.5949	41.5276	93.3504	312.181	0	48.8672	25.5088	50.9639	0	56.0066	18.8341	279.189	28.4967	0	11.85	44.4577	0	0	18.4201	150.049	68.8599	97.094	82.985	59.227	62.3353	72.2275	129.357	104.984	64.0012	179.571	55.2299	233.721
GGCTGGTCCGATGGTAG	yRF-17-6YSSI3H	85.0996	145.99	382.142	283.022	53.0898	218.129	226.678	107.839	172.643	62.0757	49.3443	48.783	43.6891	27.041	0	71.8944	120.265	65.9556	87.376	305.868	35.1105	0	88.5305	120.012	28.1938	95.2112	134.529	274.405	14.2483	0	32.3181	45.4036	58.0289	72.9618	57.8918	120.518	81.8523	129.459	122.592	81.163	95.3364	124.477	210.399	153.359	35.5983	292.583	472.906	245.099
GGCTGGTCCGATGGTAGT	yRF-18-6YSSI3Z	0	42.0115	114.042	66.8392	0	59.6985	67.3216	0	99.8623	15.5189	0	11.2576	0	0	0	0	16.3216	24.428	25.3913	95.835	0	0	18.0062	16.44	0	16.802	0	42.3739	0	0	0	17.0263	0	0	23.683	34.3197	0	28.7686	0	17.5487	14.6671	43.0291	79.4842	48.3751	0	96.3721	148.43	55.9412
GGCTGGTCCGATGGTAGTG	yRF-19-6YSSI3F0	30.0351	32.5589	37.5139	81.4603	0	98.7322	18.7478	0	39.7757	18.9676	0	0	0	0	0	0	0	23.2066	26.8849	32.1363	0	0	0	21.3719	17.8066	11.2013	0	7.17622	0	0	0	0	18.8931	0	28.9459	14.3664	27.2841	14.3843	0	19.7423	0	35.3454	21.8192	26.7607	0	61.7059	298.011	39.8226
GGCTGGTCCGATGGTAGTGGGTTATCAGAAC	yRF-31-6YSSI3187QJBD	1817.13	72.4698	9.00334	42.8189	0	49.3661	12.7826	0	14.3869	24.1406	0	0	63.5478	0	0	41.0825	24.0529	17.0996	0	40.7442	0	0	0	70.6918	28.1938	35.4709	0	126.438	0	0	0	0	0	0	0	31.1272	16.8902	485.47	62.2388	48.2591	56.8352	176.727	49.3529	647.402	29.539	20.7997	5267.55	23.2298
GGCTGGTCCGATGGTAGTGGGTTATCAGAACT	yRF-32-6YSSI3187QJB3	3849.5	116.582	10.0037	43.8632	13.2725	56.2544	19.3159	0	18.6184	75.8703	25.7448	0	87.3782	0	0	63.091	54.9781	0	21.6573	55.0908	0	0	0	133.164	69.7425	100.812	0	265.52	0	0	0	18.9182	0	0	0	28.7328	33.7803	1244.24	88.6431	133.809	106.337	448.732	124.681	1369.94	29.9177	29.1196	8047.45	34.1336
GGGAACGTGAGCTGG	na-15-RBMUQ8	40.0469	43.0618	25.5095	15.6654	53.0898	70.031	61.9245	0	19.4647	29.3135	0	29.3949	0	34.2519	24.4867	36.6808	13.7445	138.018	45.555	13.7727	188.719	25.7196	97.5336	55.8959	10.3872	18.6689	61.8834	9.56829	91.5965	0	121.732	213.775	91.7666	76.6099	142.098	36.7141	103.939	50.345	16.9742	30.7103	33.0011	29.1983	0	67.9309	49.2317	10.3999	48.3261	34.1336
GGGAGTATGGTCGCAAGG	na-18-R0V8WFY	20.0234	18.9052	10.5039	14.0989	17.6966	17.2207	0	0	0	60.3514	0	0	19.8587	21.6328	0	16.1396	16.3216	62.2914	0	0	67.2951	0	19.5067	27.9479	0	35.4709	34.9775	0	24.4257	0	0	42.5659	43.1843	0	44.7346	0	20.7879	46.749	67.8969	37.2911	29.3343	38.4189	11.4291	26.7607	0	0	0	10.9038
GGGAGTGTGACAATGGTGTTT	na-21-R09U247NE	55.0644	0	0	50.6516	694.592	16.0727	0	20.9239	45.6997	41.3838	107.27	16.0525	87.3782	64.8984	0	16.1396	0	0	20.9105	0	49.7399	0	21.0072	0	0	56.0066	53.8116	0	73.2772	0	36.6272	0	24.2912	149.572	0	13.5683	0	0	20.7463	13.1616	44.0014	18.4411	0	30.8777	0	0	0	15.1705
GGGATTGTAGTTCAATTGGTTAGAGCACCG	na-30-RE9PYOZ3V02S	25.0293	244.717	9.50353	20.8873	0	225.018	0	0	31.3128	479.362	115.852	14.1763	39.7174	84.7285	0	277.307	133.15	52.5202	0	8.60793	0	0	201.069	453.743	0	324.838	78.0268	0	46.816	0	12.9272	24.5936	112.009	36.4809	92.1007	11.972	27.2841	733.599	303.65	311.49	293.343	562.452	99.7449	321.128	0	0	10.3556	0
GGGGAGTATGGTCGCAAGG	na-19-R2S4SV0Y	20.0234	25.2069	8.00297	13.0545	0	20.6649	0	0	0	67.2487	0	0	31.7739	16.2246	0	30.8119	14.6036	31.7564	0	0	38.0364	0	15.0052	52.6079	0	22.4026	37.6681	0	14.2483	0	0	40.6741	31.0387	0	36.8403	14.3664	20.7879	43.1529	33.9484	26.3231	31.1677	32.2718	0	39.1118	0	0	0	0
GGGGATGTAGCTCAGATGGT	na-20-R29P4PI3	80.0937	13.6537	8.50315	0	207.935	20.6649	0	20.9239	17.7721	22.4162	197.377	14.3847	154.898	757.148	0	14.6723	19.7578	34.1992	31.3657	0	90.7022	0	133.546	41.0999	0	22.4026	45.7399	6.15104	20.3548	0	31.2408	28.3772	80.9706	116.739	23.683	17.5589	63.6629	21.5764	18.8602	35.0975	23.8341	12.294	0	26.7607	0	7.27991	111.61	0
GGGTACGGCCACACTT	na-16-RLM10IE	0	126.034	5.00186	0	0	80.3634	0	0	13.5407	227.611	70.7983	0	15.8869	0	0	73.3617	49.8239	128.247	0	6.88634	0	23.1476	0	356.747	0	153.085	18.8341	0	38.6741	0	17.2363	62.4299	16.1941	25.5366	60.5233	0	23.3864	244.533	94.3012	133.809	75.1691	184.411	43.6384	215.115	0	0	0	0
GGTAAAATAGCTGAGTGAAGCATTG	na-25-RODPN0X0JY	30.0351	198.504	38.5143	50.6516	30.9691	51.6622	0	20.9239	64.3181	50.0054	25.7448	0	0	16.2246	0	54.2876	48.9649	23.2066	0	33.284	29.2588	0	30.0103	57.5399	0	63.4742	0	12.3021	0	7.37379	0	0	0	0	0	19.1552	15.5909	79.1136	32.0624	50.4526	53.1684	170.58	137.669	163.652	39.7641	17.3331	98.9535	0
GGTAAAATCGCTGAGTGAAGCATTG	na-25-RODSN0X0JY	65.0761	204.806	44.5165	56.9178	35.3932	60.8466	0	0	60.9329	32.7622	32.181	0	0	0	0	54.2876	35.2203	18.321	0	39.5965	23.407	21.6779	25.5088	57.5399	0	56.0066	0	15.3776	0	0	0	0	0	0	0	18.3571	15.5909	82.7097	50.9226	48.2591	69.6689	164.433	139.227	103.955	43.5511	20.4531	83.9954	0
GGTAAAATTGCTGAGTGAAGCATTG	na-25-RODYN0X0JY	130.152	481.031	115.543	112.791	88.483	140.062	21.3043	0	172.643	122.427	38.6172	15.0102	31.7739	25.2383	23.6423	115.911	75.5949	47.6346	19.4169	131.414	33.6476	55.4808	79.5274	231.803	11.8711	126.948	18.8341	39.9818	0	17.429	0	0	0	0	0	55.0712	25.9849	280.494	133.908	142.584	143.005	401.093	398.979	330.391	115.505	68.2925	279.601	26.5484
GGTAAACATCCCCGACTGGAAGCT	na-24-RO0MKUN2EW	40.0469	0	0	45.952	53.0898	0	13.0666	80.4765	135.407	0	27.8902	0	23.8304	25.2383	0	19.074	15.4626	0	14.1893	41.3181	0	0	0	0	0	13.0682	26.9058	20.5035	0	0	0	0	10.7961	0	0	28.7328	0	0	0	28.5167	14.6671	0	10.9096	0	0	27.733	26.4643	42.6671
GGTCATCGTCAGGCT	na-15-R6WM1I	0	0	13.505	10.4436	0	0	333.199	0	18.6184	12.0703	0	643.561	0	0	1111.19	0	0	241.837	678.844	0	0	1141.21	0	0	17.8066	0	0	0	44.7805	0	499.853	429.442	0	0	15.7887	458.926	960.141	0	0	0	0	0	0	0	1513.31	110.585	14.9581	230.402
GGTGGGGAGTTTGGCTGGG	na-19-R863ZJJY	0	24.1566	6.00223	0	26.5449	26.4051	0	0	0	34.4865	19.3086	0	43.6891	28.8437	0	38.1481	15.4626	47.6346	0	0	26.3329	0	27.0093	69.0478	0	57.8735	56.5022	0	32.5677	0	19.3909	26.4854	39.1358	76.6099	57.8918	12.7701	23.3864	28.7686	45.2646	30.7103	42.168	32.2718	0	86.4576	0	0	29.9162	0
GTAATGGCGGGAACTCTGGACAGACTGCCT	na-30-SE68OIN2JDX7	145.17	0	204.076	0	44.2415	633.723	82.0926	0	118.481	0	0	91.1034	0	0	34.6191	0	0	398.177	129.197	92.9657	0	250.95	333.115	0	0	0	0	56.3846	561.792	0	116.345	360.391	445.338	0	760.488	202.726	292.33	0	0	0	0	0	0	0	109.067	91.1722	0	194.372
GTAATGGCGGGAACTCTGGACAGACTGCCTA	na-31-SE68OIN2JDX7B	25.0293	0	28.0104	0	17.6966	94.14	17.0435	0	0	0	0	15.4271	0	0	0	0	0	83.0553	29.8721	23.5283	0	37.1097	39.0134	0	0	0	0	10.2517	50.887	0	36.6272	69.0513	66.126	0	118.415	38.3104	54.5682	0	0	0	0	0	0	0	0	18.7198	0	37.4522
GTAGTGGGTTATCAGAAC	yRF-18-S3RNHPR	0	26.2572	38.0141	0	0	13.7766	30.6782	0	16.0795	12.0703	0	0	0	0	0	20.5413	12.0265	0	26.1381	156.664	0	27.5567	0	23.0159	0	20.5358	0	101.834	0	0	0	0	0	0	0	51.8786	0	28.7686	0	17.5487	14.6671	13.8308	18.7022	15.4388	32.19	44.0261	23.0124	32.7114
GTAGTGGGTTATCAGAACT	yRF-19-S3RNHP0W	40.0469	107.129	134.55	29.7643	17.6966	44.7739	126.406	0	90.5531	75.8703	21.454	29.3949	39.7174	34.2519	18.5761	52.8204	103.943	15.8782	61.9847	531.97	0	44.4581	0	64.1158	0	63.4742	0	372.48	0	0	0	31.215	12.1456	0	0	156.434	27.2841	100.69	52.8087	63.6142	86.1694	86.0583	174.034	109.101	53.7762	173.678	82.8448	150.757
GTCAACGGCCATACCA	na-16-SOM1H1B	315.369	99.7772	0	74.1498	513.202	14.9246	0	300.982	136.253	200.022	414.063	0	337.598	129.797	0	36.6808	16.3216	23.2066	0	10.3295	48.277	0	30.0103	87.1318	0	26.1364	86.0986	0	46.816	0	0	0	0	58.3694	0	0	0	14.3843	28.2904	39.4847	23.8341	116.793	27.5337	33.9655	0	0	0	0
GTCTACAGCCATACCA	na-16-SXJ1H1B	40.0469	195.353	6.00223	41.7745	115.028	37.8856	0	77.2575	66.0107	355.211	62.2167	0	0	23.4355	0	64.5583	16.3216	20.7638	0	0	0	0	36.0124	133.164	0	78.4093	0	0	26.4612	0	0	0	0	0	0	0	0	53.9411	30.1764	39.4847	42.168	219.756	65.9771	81.3113	0	0	0	0
GTCTACGGACATACCA	na-16-SXMDH1B	60.0703	53.5646	0	90.8596	172.542	41.3298	0	53.1145	144.716	129.324	90.1069	0	47.6608	25.2383	0	36.6808	14.6036	63.5128	0	10.9034	0	0	46.516	69.0478	0	37.3377	24.2152	0	44.7805	0	0	0	0	0	0	0	0	0	20.7463	30.7103	31.1677	69.154	20.7802	42.1995	0	8.66656	0	0
GTCTACGGCCACACCA	na-16-SXM101B	55.0644	369.701	6.00223	49.6072	145.997	35.5895	0	70.8194	88.8605	591.444	90.1069	0	51.6326	32.4492	0	98.3046	44.6697	31.7564	0	0	0	0	52.5181	212.075	0	76.5424	0	0	22.3903	0	0	0	0	0	0	0	0	104.286	67.8969	68.0014	53.1684	371.895	102.862	120.423	0	0	0	0
GTCTACGGCCATACAA	na-16-SXM1HFB	60.0703	107.129	6.00223	131.59	238.904	145.802	0	114.277	276.737	296.584	152.324	0	131.067	34.2519	0	54.2876	22.3349	101.376	0	18.3636	0	0	144.05	123.3	0	48.5391	37.6681	0	69.2063	0	0	0	12.1456	40.129	0	12.7701	15.5909	71.9215	43.3785	59.227	45.8348	182.874	47.2749	68.9602	0	16.6398	0	0
GTCTACGGCCATACCC	na-16-SXM1H1D	55.0644	17.8549	0	86.1599	212.359	185.984	0	93.3528	327.515	37.9352	111.561	0	87.3782	50.4766	0	0	0	96.4907	0	22.3806	0	0	228.079	16.44	0	0	24.2152	0	89.561	0	0	21.7559	20.2426	21.8885	0	0	16.8902	0	0	0	0	16.9043	0	0	0	18.3731	0	0
GTCTACGGCCATACCG	na-16-SXM1H10	85.0996	372.852	11.0041	78.3272	159.269	51.6622	0	104.62	132.868	696.627	100.834	0	95.3217	37.8574	0	112.977	45.5287	45.1918	0	13.1988	0	0	76.5264	304.139	0	97.0781	26.9058	0	44.7805	0	0	0	0	51.0733	0	0	14.2917	136.651	79.213	78.9694	60.5019	450.269	127.798	174.974	0	0	10.3556	0
GTCTACGGCCATGCCA	na-16-SXM1I1B	45.0527	289.879	6.00223	68.928	145.997	47.07	0	74.0384	80.3976	565.579	85.8161	0	71.4913	28.8437	0	70.4272	41.2336	25.6494	0	6.88634	0	0	36.0124	198.924	0	67.2079	13.4529	0	24.4257	0	0	0	16.1941	25.5366	0	0	0	53.9411	64.1248	65.8078	44.0014	339.623	90.3938	117.335	0	0	0	0
GTCTACGGCCGTACCA	na-16-SXM1S1B	50.0586	357.097	6.50241	78.3272	181.39	52.8103	0	86.9147	92.2457	684.557	109.416	0	67.5195	30.6465	0	123.248	52.401	39.0848	0	7.46021	0	0	54.0186	287.699	0	82.143	0	0	42.745	0	0	0	12.1456	21.8885	0	0	0	100.69	67.8969	70.195	64.1687	471.784	127.279	151.301	0	0	0	0
GTCTGCCTCAGCGTCGGT	na-18-SY36QMDZ	30.0351	0	22.5084	0	44.2415	92.992	20.4521	0	0	0	0	47.5322	0	0	17.7318	0	0	47.6346	17.9233	7.46021	0	29.7612	82.5284	0	0	0	0	0	69.2063	0	14.0045	49.1872	68.825	0	139.467	18.3571	94.8447	0	0	0	0	0	0	0	34.4622	9.35988	0	12.326
GTCTGCGGCCATACCA	na-16-SYM1H1B	55.0644	368.651	7.0026	61.6174	141.573	42.4778	0	72.4289	99.8623	638	83.6707	0	63.5478	27.041	0	117.379	49.8239	21.9852	0	0	0	0	39.0134	277.835	0	95.2112	24.2152	0	32.5677	0	0	0	0	21.8885	0	0	0	75.5176	58.4667	83.3565	60.5019	442.585	124.162	182.178	0	0	0	0
GTGAAATGTTTAGGAC	na-16-7BINV2D	30.0351	0	9.50353	9.39927	44.2415	0	39.484	0	16.0795	0	0	74.4254	15.8869	16.2246	0	0	0	21.9852	41.0742	12.625	24.8699	22.7802	16.5057	29.5919	40.0648	0	24.2152	7.85967	22.3903	8.04414	109.882	71.889	0	21.8885	42.1032	21.5496	53.269	0	0	15.3552	0	0	0	0	43.5511	17.6798	19.5606	69.2154
GTGCATGCACTCTGGGGTTGTGGGACAGC	na-29-7FX5W8RY92F9	0	0	15.0056	0	0	49.3661	0	0	32.159	0	0	0	0	0	0	0	0	72.0627	29.8721	6.88634	0	33.068	60.0207	0	0	0	0	6.83449	148.59	0	70.0226	46.3495	59.3784	0	189.464	20.7515	139.019	0	0	0	0	0	0	0	0	10.7465	0	10.4297
GTGCCGAAGCTGTGGGATTG	na-20-71OJ985Y	0	0	19.0071	0	17.6966	40.1817	0	0	16.0795	0	0	21.6813	0	0	0	0	0	61.07	17.1765	9.75566	0	27.9241	42.0145	23.0159	0	11.2013	0	10.2517	67.1708	0	29.0863	68.1054	44.5338	0	44.7346	14.3664	37.678	0	24.5183	17.5487	33.0011	0	0	0	0	14.5598	0	15.6446
GTGCCGAAGCTGTGGGATTGAT	na-22-71OJ985YI	0	0	33.5124	0	48.6657	53.9583	14.2029	0	20.311	0	0	26.8932	0	0	0	0	0	122.14	19.4169	10.3295	0	31.2309	40.514	0	0	0	0	12.6438	103.809	0	50.6317	102.158	83.6696	0	107.889	22.3477	71.4584	0	0	13.1616	0	0	0	0	21.2075	16.2931	0	11.852
GTGGGGAGTTTGGCTGGG	na-18-7K5N9IDY	0	18.9052	10.5039	0	22.1208	17.2207	0	0	0	65.5244	0	0	19.8587	32.4492	0	33.7464	0	54.963	0	0	46.814	0	34.5119	82.1998	0	54.1397	32.287	0	46.816	0	12.9272	34.9986	32.3882	0	57.8918	0	18.1894	64.7293	43.3785	41.6783	33.0011	47.6394	0	112.189	0	0	12.6568	0
GTGTGAAAGTAGGTCATCGTCAGGCT	na-26-74B31MHWJJE	0	17.8549	9.00334	12.0102	30.9691	12.6285	14.771	0	0	44.8325	32.181	122.375	0	16.2246	211.937	29.3447	0	83.0553	167.284	0	48.277	229.272	15.0052	0	48.9681	39.2046	18.8341	0	42.745	0	37.7045	157.967	20.2426	21.8885	34.2088	124.509	128.625	28.7686	41.4925	0	25.6675	46.1026	10.9096	19.5559	232.146	9.70654	26.4643	18.4891
GTGTTCGGAAGATTTTC	na-17-7NMB5Z5	150.176	0	63.5236	0	35.3932	376.56	66.1854	0	34.6979	0	19.3086	174.076	0	0	50.6622	13.2051	0	246.723	85.8824	24.6761	0	265.279	391.635	0	0	13.0682	0	17.7697	252.399	0	100.186	196.749	284.746	0	489.449	110.142	580.762	0	0	0	0	0	0	0	215.483	22.8797	0	43.1411
GTTCGGAAGATTTTC	na-15-7SO2Z9	315.369	0	65.5243	0	17.6966	600.43	100.84	16.0953	68.5496	0	0	292.698	0	0	108.079	11.7379	0	423.826	150.854	26.3977	0	380.282	715.747	0	0	0	0	23.579	580.111	0	279.013	308.366	526.309	0	686.808	160.425	489.815	21.5764	18.8602	19.7423	0	0	0	0	222.3	38.8262	0	51.2005
GTTCTACAGTCCGACGA	na-17-77033DL	765.896	89.2744	5.00186	36.0305	26.5449	13.7766	14.2029	27.362	56.7015	139.67	90.1069	1531.87	790.376	97.3476	9866.45	107.108	56.6962	278.479	73.1867	153.795	0	0	853.794	267.971	16014.1	164.286	0	10.2517	63.0998	109.937	130.35	146.616	0	0	34.2088	34.3197	162.405	586.16	130.136	140.39	113.67	196.705	30.1313	91.6038	0	0	4427.59	15.1705
GTTCTACAGTCCGACGATC	na-19-77033DID	5621.58	328.74	0	0	0	13.7766	0	25.7525	16.0795	356.935	240.285	74.0084	2589.57	27.041	16439	316.922	140.881	3484.66	17.9233	68.2896	0	0	15.0052	973.246	47368.5	434.985	0	28.7049	16.2838	97.8703	29.0863	114.455	0	40.129	0	0	0	4653.32	299.878	502.333	410.68	591.651	128.837	314.953	0	0	13502.6	0
GTTGACCTCGGATCA	na-15-7U3S56	0	22.056	7.0026	43.3411	17.6966	41.3298	0	0	0	34.4865	0	19.3881	0	0	49.8178	19.074	0	377.413	16.4297	0	0	30.1286	30.0103	85.4878	10.3872	33.604	0	8.20139	38.6741	0	21.5454	72.8349	51.2814	0	23.683	31.9253	40.2765	43.1529	0	24.1295	38.5012	35.3454	0	19.5559	0	0	0	21.8076
TAAAGTGCTGTTCGTGCAGGTAG	na-23-U0XYYWPK0H	60.0703	65.1178	30.0111	0	22.1208	0	0	48.2859	75.3199	0	0	0	0	0	0	107.108	97.9297	0	0	29.8408	0	0	0	0	0	41.0715	13.4529	17.0862	0	0	0	0	12.1456	0	0	13.5683	0	25.1725	22.6323	52.6462	45.8348	38.4189	51.9505	36.024	0	16.9865	0	11.852
TAACCCCTTAAGCGAATCTCGC	na-22-U13XFUH9M	205.24	0	18.0067	383.281	0	49.3661	170.435	0	74.4736	0	34.3264	173.868	43.6891	0	57.4171	0	0	20.7638	268.102	11.4772	0	0	21.0072	0	44.5165	0	0	6.15104	132.306	0	932.916	43.5118	26.9902	0	21.0516	189.956	15.5909	0	0	0	23.8341	0	0	0	0	156.345	102.405	227.558
TAACTACTTAAGCGAATCTCGC	na-22-UIEXFUH9M	225.264	0	7.0026	280.934	0	55.1063	1201.85	0	105.786	0	49.3443	133.841	67.5195	0	46.4403	0	0	91.6051	190.435	21.8068	0	0	24.0083	0	26.7099	0	0	6.15104	197.441	0	1317.5	51.079	24.2912	0	0	143.664	0	0	0	0	12.8337	0	0	0	0	179.571	77.0917	280.18
TAACTCATTAAGCGAATCTCGC	na-22-UIJXFUH9M	125.146	0	0	196.862	0	52.8103	1410.06	0	80.3976	0	25.7448	106.114	0	0	32.086	0	0	37.8634	157.575	28.1192	0	0	42.0145	0	26.7099	0	0	6.15104	138.413	0	1161.3	25.5395	26.9902	0	0	94.9778	15.5909	0	0	0	0	0	0	0	0	155.305	28.7656	261.691
TAACTCCATAAGCGAATCTCGC	na-22-UIKLFUH9M	300.351	0	0	152.999	0	30.9973	170.435	0	85.4754	0	49.3443	88.6017	43.6891	0	29.5529	0	0	52.5202	157.575	21.2329	0	0	0	0	14.8388	0	0	6.15104	156.732	0	805.798	32.1609	20.2426	0	0	86.9965	0	0	0	0	0	0	0	0	0	102.959	35.6693	181.098
TAACTCCCTAAGCGAATCTCGC	na-22-UIKXFUH9M	160.187	0	11.0041	278.845	0	44.7739	114.191	0	58.3941	0	23.5994	146.558	23.8304	0	45.5959	0	0	29.3136	196.409	13.1988	0	0	15.0052	0	41.5487	11.2013	0	0	91.5965	0	678.68	23.6477	28.3397	0	18.4201	121.316	15.5909	0	0	0	18.3339	0	0	0	0	98.7987	58.6817	164.979
TAACTCCTAAAGCGAATCTCGC	na-22-UI3OFUH9M	200.234	0	0	176.497	0	26.4051	125.553	0	88.8605	0	49.3443	70.0474	67.5195	0	0	0	0	34.1992	106.793	16.0681	0	0	0	0	19.2905	0	0	5.46759	126.2	0	813.339	33.1068	31.0387	0	0	76.6208	0	0	0	0	0	0	0	0	0	115.785	34.5187	183.468
TAACTCCTTAAGCAATCTCGC	na-21-UI3XFOWSD	165.193	0	49.0182	1174.91	0	133.174	603.906	0	28.7739	0	0	599.364	15.8869	0	185.761	0	0	64.7342	387.591	47.0567	0	61.3595	40.514	0	161.743	0	0	37.248	65.1353	0	745.471	103.104	71.524	0	144.73	373.526	54.5682	0	0	0	0	0	0	0	0	477.354	1017.15	526.227
TAACTCCTTAAGCGAACCTCGC	na-22-UI3XFU09M	200.234	0	10.5039	223.494	0	32.1454	113.339	0	53.3163	0	36.4718	122.375	39.7174	0	22.798	0	0	28.0922	203.877	14.9204	0	0	18.0062	0	20.7743	0	0	5.80932	113.987	0	507.394	18.9182	16.1941	0	0	107.748	14.2917	0	0	0	20.1673	0	0	0	0	92.2122	92.0498	160.713
TAACTCCTTAAGCGAACTCGC	na-21-UI3XFUESD	0	0	17.0063	301.299	0	29.8493	186.626	0	0	0	0	182.415	0	0	54.0396	0	0	15.8782	98.578	14.9204	0	21.6779	21.0072	0	51.9359	0	0	0	0	0	205.759	22.7018	21.5922	0	23.683	90.189	0	0	0	0	0	0	0	0	0	119.945	204.811	137.009
TAACTCCTTAAGCGAATCCCGC	na-22-UI3XFUHRM	205.24	0	16.0059	345.684	0	49.3661	139.188	0	70.2421	0	49.3443	163.236	23.8304	0	48.9734	0	0	40.3062	238.977	17.7897	0	0	0	0	46.0003	0	0	0	152.661	0	757.321	37.8363	32.3882	0	26.3145	161.223	18.1894	0	0	0	25.6675	0	0	0	0	113.359	75.9411	195.794
TAACTCCTTAAGCGAATCTCG	na-21-UI3XFUH90	0	0	28.5106	327.93	0	60.8466	210.203	0	16.0795	0	0	173.034	0	0	65.8608	0	0	25.6494	132.931	20.0852	0	20.5757	24.0083	0	78.6457	0	0	10.2517	69.2063	0	266.086	24.5936	26.9902	0	57.8918	142.068	0	0	0	0	0	0	0	0	0	181.998	203.66	183.468
TAACTCCTTAAGCGAATCTCGC	na-22-UI3XFUH9M	5661.62	205.856	3970.47	48224	101.756	10862.8	31704.5	177.048	2212.2	267.27	793.799	25744.9	818.178	219.934	13845.1	246.495	121.124	5170.19	19762.7	2836.03	29.2588	3478.39	5530.91	197.28	10934.7	362.176	0	1663.17	5066.31	30.1655	51590.5	6303.53	3253.67	109.443	6052.33	17726.5	2174.93	327.243	275.359	298.329	374.012	239.734	74.2891	114.247	789.979	21888.6	32890.5	27526.4
TAACTCCTTAAGCGAATCTCGGC	na-23-UI3XFUH9D9	50.0586	0	54.5202	916.429	0	123.989	236.052	0	58.3941	0	0	193.464	19.8587	0	97.1025	0	0	59.8486	195.662	36.7272	0	58.4202	25.5088	0	189.937	0	0	10.9352	50.887	0	243.463	40.6741	16.1941	0	71.0491	553.106	41.5758	0	0	0	0	0	0	0	0	154.611	518.931	210.965
TAACTCCTTAAGCGAGTCTCGC	na-22-UI3XFUS9M	245.287	0	11.0041	366.049	0	32.1454	131.235	0	54.1626	0	47.1989	134.883	47.6608	0	32.086	0	0	31.7564	200.143	11.4772	0	0	21.0072	0	48.9681	0	0	0	136.377	0	645.285	36.8904	36.4368	0	18.4201	132.49	0	0	0	0	18.3339	0	0	0	0	114.399	75.9411	167.35
TAACTCCTTAAGCGATCTCGC	na-21-UI3XFUWSD	210.246	0	128.548	1845.91	0	247.979	1078.85	0	110.864	0	17.1632	1080.73	43.6891	0	401.075	0	0	142.904	748.297	107.886	0	128.965	118.541	0	381.358	0	0	51.9421	185.229	0	1201.16	191.073	94.4657	0	218.41	1005.65	79.2538	14.3843	0	0	0	0	0	0	39.7641	876.016	1425.62	933.934
TAACTCCTTAAGCGGATCTCGC	na-22-UI3XF8H9M	270.316	0	14.5054	354.039	0	42.4778	132.939	0	51.6237	0	42.9081	145.098	23.8304	0	46.4403	0	0	43.9704	203.877	16.0681	0	0	21.0072	0	37.0971	0	0	5.12587	150.625	0	707.767	47.2954	36.4368	0	21.0516	146.058	16.8902	0	0	0	18.3339	0	0	0	0	113.012	66.7361	186.787
TAACTCCTTAGCGAATCTCGC	na-21-UI3XQBWSD	175.205	0	101.538	741.498	0	218.129	675.489	0	50.7774	0	19.3086	522.437	27.8022	0	250.778	0	0	79.3911	330.087	64.2726	0	51.0717	144.05	0	176.582	0	0	37.9314	81.4191	0	611.89	87.9695	56.6794	0	81.5749	303.291	36.3788	0	0	0	0	0	0	0	0	465.221	529.286	481.664
TAACTCCTTAGGCGAATCTCGC	na-22-UI3X6UH9M	180.211	0	16.0059	335.763	0	48.2181	116.18	0	50.7774	0	27.8902	138.219	43.6891	0	36.3079	0	0	46.4132	195.662	10.9034	0	0	19.5067	0	41.5487	0	0	0	120.093	0	698.071	34.0527	40.4853	0	0	139.673	14.2917	0	0	0	18.3339	0	0	0	0	113.359	74.7904	186.313
TAAGGTAGTAGATTGTATAGTT	na-22-UKVL5YVPQ	30.0351	110.28	32.0119	9.39927	0	0	18.4637	75.648	99.8623	22.4162	51.4897	0	55.6043	61.293	0	79.2306	188.128	0	43.3146	88.3748	0	0	0	0	0	29.8702	18.8341	100.467	0	20.7807	0	0	0	36.4809	0	64.6488	0	0	64.1248	61.4206	51.335	64.5437	191.697	41.1703	0	59.6259	0	40.2967
TAAGGTAGTAGGTTGTATAGTT	na-22-UKVLRYVPQ	25.0293	108.18	37.0137	10.9658	30.9691	0	24.1449	49.8955	123.558	34.4865	66.5075	0	51.6326	55.8848	0	111.51	178.679	0	32.8593	63.6987	0	0	0	32.8799	0	50.406	26.9058	57.7515	18.3193	8.71448	12.9272	0	0	25.5366	0	41.5029	0	21.5764	56.5807	94.3245	86.1694	116.793	103.901	112.189	0	38.1328	8.05436	36.504
TAAGGTAGTAGGTTGTGTGGTT	na-22-UKVLRY98Q	45.0527	59.8663	10.0037	13.5767	48.6657	16.0727	0	30.5811	38.0831	36.2108	42.9081	0	15.8869	18.0273	0	55.7549	72.1587	0	0	14.9204	0	0	0	24.6599	0	82.143	21.5246	7.85967	0	0	0	0	0	0	0	0	0	14.3843	67.8969	83.3565	60.5019	47.6394	35.3263	44.258	0	6.93325	0	0
TAAGGTAGTAGTTTGTGCTGTT	na-22-UKVL7YXYQ	50.0586	265.723	60.5225	11.488	0	0	25.2811	140.029	275.044	43.1081	70.7983	0	87.3782	43.2656	0	240.626	316.983	0	38.087	68.8634	0	0	0	29.5919	0	29.8702	21.5246	53.6508	20.3548	6.0331	0	0	0	0	0	48.6861	0	35.9607	99.9593	133.809	106.337	147.528	295.079	97.7794	0	70.0258	13.8075	32.2373
TACAACCCCCCACTGCTAAATTTGACTGGCTA	na-32-UOKR2Y4BZUNJO	0	0	53.5199	14.0989	0	29.8493	31.5304	0	16.0795	12.0703	21.454	0	0	0	0	11.7379	12.8855	0	0	66.568	0	0	0	21.3719	0	24.2695	0	52.9673	0	0	0	0	10.7961	0	0	44.6954	27.2841	46.749	20.7463	37.2911	12.8337	29.1983	20.7802	14.4096	0	9.01322	0	31.7632
TACAACCCCCCACTGCTAAATTTGACTGGCTT	yRF-32-UOKR2Y4BZUNJQ	95.1113	126.034	584.217	138.378	35.3932	306.529	353.936	51.505	165.027	103.46	38.6172	63.1678	47.6608	63.0957	79.3707	130.584	116.828	87.9409	115.754	661.089	35.1105	170.117	60.0207	141.384	13.3549	143.75	0	478.414	26.4612	0	0	55.8086	58.0289	36.4809	36.8403	375.123	284.534	147.439	164.084	133.809	108.17	173.653	144.942	188.354	90.8893	103.305	85.146	364.566
TACAACCCCCCACTGCTAAATTTGACTGGCTTA	na-33-UOKR2Y4BZUNJ0O	0	0	50.5187	0	0	14.9246	17.6116	0	0	17.2433	0	0	0	0	0	0	12.8855	0	0	53.943	0	0	0	0	0	16.802	0	40.3235	0	0	0	0	0	0	0	27.1365	32.4811	0	0	24.1295	23.8341	26.1248	17.1436	19.5559	0	0	0	21.3335
TACAACCCCCCACTGCTAAATTTGACTGGCTTT	yRF-33-UOKR2Y4BZUNJ0Q	40.0469	52.5143	255.595	45.952	22.1208	99.8803	130.098	0	39.7757	53.4541	30.0356	23.5576	31.7739	41.4629	18.5761	39.6153	59.2733	32.9778	39.5806	293.244	0	59.5224	0	46.0319	0	48.5391	0	262.786	20.3548	0	0	23.6477	18.8931	0	15.7887	198.735	184.492	43.1529	30.1764	63.6142	78.8359	86.0583	57.665	61.7554	28.0242	46.4527	14.9581	165.453
TACAACCCCCCACTGCTAAATTTGACTGGCTTTT	yRF-34-UOKR2Y4BZUNJKQ	0	15.7543	87.0323	11.488	0	17.2207	36.9275	0	17.7721	0	0	0	0	0	0	16.1396	17.1807	0	0	87.227	0	22.7802	0	18.084	0	11.2013	0	76.888	0	0	0	0	0	0	0	72.6301	53.269	28.7686	0	19.7423	23.8341	27.6616	29.0923	32.9362	0	12.8265	0	34.1336
TACAAGTAATCCAGGATAGGCT	na-22-UOSEKKHK3	0	18.9052	7.0026	0	0	0	69.31	83.6956	140.484	0	36.4718	26.0593	43.6891	55.8848	0	0	16.3216	15.8782	67.9591	102.147	0	0	0	0	0	0	0	63.5608	18.3193	21.451	0	0	0	32.8328	0	51.0805	0	0	0	15.3552	0	0	24.9362	0	0	103.999	8.05436	103.823
TACAAGTAATTCAGGATAGGTT	na-22-UOSE8KHKQ	0	0	7.0026	0	0	0	38.0637	65.9908	97.3234	0	25.7448	0	23.8304	43.2656	0	0	18.8987	0	41.0742	83.21	0	0	0	0	0	0	18.8341	120.629	16.2838	10.0552	0	0	0	21.8885	0	38.3104	0	0	0	0	0	0	24.9362	0	0	118.558	0	72.534
TACCAGCACGTAAATATTGGCG	na-22-U6PHUEI8K	100.117	18.9052	17.0063	81.9825	110.604	143.506	124.133	329.954	938.536	15.5189	141.597	70.4644	95.3217	52.2793	20.2649	46.9515	24.9119	106.262	185.954	161.255	0	0	88.5305	23.0159	13.3549	24.2695	349.775	139.424	602.502	0	1432.77	38.7822	349.523	134.979	26.3145	118.124	16.8902	0	41.4925	43.8719	27.5009	18.4411	30.6508	0	0	296.05	33.368	318.581
TACCTGGTTGATCCT	na-15-U7RYH7	55.0644	15.7543	14.5054	20.3651	17.6966	58.5505	12.7826	0	0	31.0379	17.1632	44.822	0	66.7012	0	0	0	41.5276	17.1765	10.3295	0	0	87.03	34.5239	0	13.0682	0	8.88484	16.2838	239.983	22.6227	36.8904	39.1358	29.1847	18.4201	0	15.5909	21.5764	0	0	0	23.0513	0	12.3511	0	7.97323	0	10.9038
TACTCCTTAAGCGAATCTCGC	na-21-U9NOQBWSD	55.0644	0	31.0115	558.212	0	78.0673	463.298	0	25.3887	0	0	429.874	0	0	170.563	0	0	62.2914	253.166	33.284	0	34.5377	61.5212	0	149.872	0	0	16.0611	73.2772	0	701.303	57.7004	31.0387	0	65.7862	202.726	24.6856	0	0	0	0	0	0	0	0	315.809	459.098	368.833
TACTGCACTTGTCCCGGCCTGT	na-22-UY2ZSR67N	100.117	190.102	40.515	159.788	238.904	83.8076	13.0666	27.362	154.025	215.541	96.5431	14.3847	55.6043	28.8437	0	82.165	59.2733	34.1992	25.3913	48.7783	0	0	24.0083	98.6398	0	89.6106	139.91	15.3776	26.4612	0	26.9318	0	97.1647	91.2023	42.1032	61.4562	25.9849	46.749	105.617	109.68	113.67	145.992	92.4718	83.3698	0	20.7997	18.41	41.2448
TAGAAGCACGTAAATATTGGCG	na-22-VBPHUEI8K	70.082	369.701	58.0215	169.709	305.267	415.594	343.141	822.47	1266.05	287.962	201.668	101.944	119.152	127.994	19.4205	541.409	420.926	266.265	259.887	235.283	27.7958	38.2119	250.586	175.908	19.2905	477.923	1011.66	203.326	826.404	24.1324	3176.87	150.399	697.696	299.143	102.626	185.167	67.5606	97.094	616.73	381.685	482.182	208.999	427.033	157.476	37.8705	644.792	41.4224	777.963
TAGCAACACGTAAATATTGGCG	na-22-VF0HUEI8K	155.182	282.527	60.5225	177.542	199.087	110.213	44.8811	606.793	367.29	191.4	238.14	64.8356	154.898	81.123	0	382.948	217.335	61.07	132.184	88.3748	0	19.106	55.5191	93.7078	20.7743	311.77	651.12	66.6363	213.725	22.7917	445.99	55.8086	224.019	211.589	118.415	112.537	36.3788	61.1333	326.282	243.489	264.008	152.139	317.937	76.165	0	115.785	52.9286	133.69
TAGCACCACGTAAATATTGGCG	na-22-VFKHUEI8K	70.082	25.2069	46.0171	85.1156	123.876	55.1063	33.2347	442.621	377.446	34.4865	137.306	35.0237	51.6326	61.293	0	42.5498	27.489	48.856	98.578	71.1589	0	0	40.514	0	16.3227	26.1364	573.094	61.8522	272.754	0	415.826	27.4313	116.058	193.349	110.521	81.4096	23.3864	14.3843	33.9484	35.0975	40.3346	19.9778	32.7288	12.3511	0	76.959	14.9581	99.0824
TAGCAGAACGTAAATATTGGCG	na-22-VFOHUEI8K	85.0996	267.823	34.0126	218.794	221.208	185.984	170.15	696.927	866.602	231.06	203.813	70.0474	158.869	84.7285	21.1092	403.489	273.172	197.867	175.499	154.943	0	38.2119	121.542	143.028	26.7099	291.234	793.721	138.74	529.224	22.1214	1339.05	104.05	491.221	288.199	52.6289	110.94	77.9546	61.1333	422.469	278.586	328.177	150.602	256.116	106.013	28.7816	264.503	75.9411	325.692
TAGCAGCACATAAATATTGGCG	na-22-VFPFUEI8K	225.264	481.031	73.0271	250.647	345.084	127.433	74.9912	1115.4	572.939	369.006	409.772	90.061	274.05	113.572	18.5761	713.075	431.234	122.14	227.775	111.329	24.8699	23.515	67.5233	175.908	28.1938	481.657	1399.1	95.3412	425.415	32.1765	540.79	68.1054	450.736	412.234	163.15	130.096	44.1743	64.7293	695.943	484.784	513.35	235.123	540.285	166.74	0	162.238	75.9411	203.38
TAGCAGCACCTAAATATTGGCG	na-22-VFP1UEI8K	35.041	35.7097	7.50278	51.1738	79.6347	64.2907	31.2463	234.992	280.122	22.4162	81.5253	24.8085	31.7739	36.0547	0	51.3532	39.5155	57.4058	60.4911	59.6817	0	0	21.0072	0	0	54.1397	279.82	45.7911	197.441	0	367.349	22.7018	90.4171	76.6099	0	58.2637	22.0871	0	62.2388	50.4526	33.0011	15.3675	33.7678	16.4681	0	77.3057	12.6568	98.1342
TAGCAGCACGCAAATATTGGCG	na-22-VFPH2EI8K	290.34	832.877	87.0323	280.934	367.205	137.766	70.7303	1253.82	790.436	579.373	471.989	102.986	369.372	137.008	26.1754	1094.56	604.759	114.812	275.57	145.187	24.8699	24.2499	81.0279	213.719	32.6454	763.557	1474.44	98.075	512.941	30.1655	690.53	95.5367	526.309	423.179	168.413	161.223	48.072	97.094	871.343	690.982	656.354	342.696	864.975	269.665	20.8288	166.398	79.3929	204.802
TAGCAGCACGGAAATATTGGCG	na-22-VFPHOEI8K	40.0469	365.5	6.50241	100.259	44.2415	18.3688	14.2029	135.201	86.3217	263.822	68.6529	11.2576	51.6326	0	0	1079.88	286.058	83.0553	39.5806	24.6761	0	0	0	121.656	10.3872	438.718	182.959	10.5935	54.9579	0	158.359	46.3495	379.212	36.4809	15.7887	28.7328	18.1894	53.9411	484.708	375.104	473.015	167.506	367.29	124.54	0	31.5463	33.368	42.193
TAGCAGCACGTAAAAATTGGCG	na-22-VFPHUBI8K	155.182	121.833	27.5102	107.569	300.842	84.9556	43.7449	732.337	349.518	91.3892	248.867	31.4796	142.983	104.559	0	212.749	113.392	101.376	77.6675	85.5054	32.1846	19.8408	49.5171	82.1998	17.8066	132.549	944.394	61.5104	205.583	10.7255	399.667	45.4036	209.174	321.032	39.4717	53.4749	29.8826	35.9607	165.97	133.809	168.672	53.7864	127.798	55.5799	0	85.6256	46.0249	114.253
TAGCAGCACGTAAACATTGGCG	na-22-VFPHUDI8K	205.24	645.926	62.023	172.32	287.57	95.2881	50.2782	967.328	536.548	384.525	308.938	82.3474	242.276	102.756	0	784.97	450.992	81.8339	172.512	105.591	0	17.2689	75.0258	200.568	32.6454	565.667	1073.54	86.7981	339.925	18.7696	476.154	65.2677	390.008	295.495	139.467	125.307	41.5758	100.69	675.197	522.075	605.019	275.079	650.939	180.12	0	120.638	62.1336	152.179
TAGCAGCACGTAAAGATTGGCG	na-22-VFPHU0I8K	0	61.9669	0	89.293	17.6966	9.18439	0	64.3812	93.092	50.0054	27.8902	0	15.8869	0	0	89.5012	38.6565	98.9335	26.8849	14.9204	0	0	0	0	17.8066	76.5424	61.8834	11.2769	59.0289	0	50.6317	63.3759	353.571	0	0	15.1645	0	0	101.845	72.3886	95.3364	30.7351	73.2501	23.6729	0	9.35988	26.4643	16.5927
TAGCAGCACGTAAATACTGGCG	na-22-VFPHUEE8K	240.281	571.356	52.5195	162.921	269.873	88.3998	52.5506	930.309	593.25	412.114	323.956	68.1712	242.276	106.361	0	912.619	480.199	75.7269	212.092	101.574	0	0	54.0186	198.924	20.7743	623.54	1191.93	79.9636	337.889	18.0993	400.745	34.9986	391.358	317.384	115.784	116.527	46.7727	104.286	790.244	568.141	634.354	301.204	629.12	170.857	0	120.292	52.9286	139.379
TAGCAGCACGTAAATAGTGGCG	na-22-VFPHUE18K	35.041	54.6149	0	160.832	26.5449	9.18439	11.6464	82.0861	46.546	37.9352	49.3443	0	47.6608	0	0	90.9684	54.9781	122.14	0	8.03407	0	0	0	32.8799	28.1938	89.6106	88.7892	7.85967	30.5322	0	169.131	68.1054	452.086	25.5366	0	16.7608	0	0	82.985	83.3565	86.1694	33.8086	67.5356	19.5559	0	35.0129	48.3261	46.4597
TAGCAGCACGTAAATATAGGCG	na-22-VFPHUEHKK	355.416	349.745	44.0163	310.176	942.344	169.911	88.6259	2821.51	1061.25	244.854	742.309	73.8	532.213	324.492	20.2649	576.623	327.291	178.325	213.586	215.198	74.6098	31.5983	90.031	113.436	44.5165	360.309	3220.62	153.434	671.708	43.5724	984.625	79.4563	676.104	1181.98	63.1547	0	50.6705	61.1333	490.366	397.04	447.348	159.822	341.314	127.628	0	203.491	81.6942	234.669
TAGCAGCACGTAAATATCGGCG	na-22-VFPHUEH8K	390.457	1210.98	127.047	380.67	508.778	223.87	128.394	1707.71	1099.33	738.011	504.17	126.127	397.174	187.484	32.086	1398.27	775.707	151.454	362.946	198.556	51.2028	34.1703	88.5305	360.035	60.8392	1004.39	1837.67	141.816	641.176	36.869	939.38	130.535	713.891	569.102	249.988	237.046	64.9621	179.804	1167.45	901.567	830.527	508.666	1224.99	342.742	20.8288	239.197	111.61	295.351
TAGCAGCACGTAAATATGGGCG	na-22-VFPHUEIKK	0	44.112	0	135.767	0	0	16.7594	59.5526	147.255	55.1784	30.0356	15.2186	0	0	0	73.3617	44.6697	103.819	41.821	26.9715	0	0	0	0	26.7099	67.2079	72.6457	23.579	95.6675	0	31.2408	41.62	446.688	25.5366	0	24.7421	0	0	67.8969	48.2591	67.8355	15.3675	55.0675	18.5266	0	7.97323	44.8743	0
TAGCAGCACGTAAATATTAGCG	na-22-VFPHUEIPK	165.193	277.276	70.026	163.443	234.48	110.213	63.3448	619.669	378.292	163.811	274.612	66.5034	150.926	81.123	22.798	454.842	258.569	89.1623	161.309	110.182	0	17.6363	51.0176	95.3518	29.6776	334.173	895.963	76.888	282.931	24.1324	423.367	69.0513	273.95	226.182	97.3636	91.7853	41.5758	71.9215	403.609	291.748	339.178	115.257	286.767	110.13	0	106.772	70.188	117.097
TAGCAGCACGTAAATATTCGCG	na-22-VFPHUEISK	50.0586	35.7097	9.50353	83.549	75.2106	86.1037	56.8115	247.868	410.451	31.0379	98.6885	42.9457	39.7174	27.041	0	44.017	35.2203	109.926	114.261	89.5225	0	0	67.5233	0	11.8711	42.9384	252.915	61.8522	317.535	0	516.013	43.5118	110.66	124.035	21.0516	79.0152	27.2841	0	35.8345	26.3231	51.335	16.9043	28.5727	0	0	103.305	21.8618	129.897
TAGCAGCACGTAAATATTGACG	na-22-VFPHUEIUK	130.152	285.678	52.5195	154.566	172.542	94.14	47.1535	593.917	342.748	179.33	180.214	65.461	154.898	72.1094	19.4205	394.686	240.529	58.6272	128.45	80.3407	0	18.3711	54.0186	77.2678	14.8388	309.903	591.928	54.3342	232.045	20.1103	388.895	55.8086	263.154	164.164	102.626	92.5834	38.9773	75.5176	328.168	267.618	341.011	139.845	308.586	84.399	0	108.852	67.8867	121.364
TAGCAGCACGTAAATATTGCCG	na-22-VFPHUEIVK	20.0234	35.7097	5.00186	39.6858	26.5449	36.7376	25.8492	88.5242	189.569	22.4162	47.1989	19.5966	27.8022	0	0	51.3532	30.9252	56.1844	58.9974	33.8579	0	0	27.0093	0	0	33.604	126.457	28.7049	113.987	0	248.849	19.8641	75.5725	43.7771	0	31.9253	16.8902	0	37.7205	46.0655	34.8345	10.7573	32.7288	0	0	47.8394	12.6568	74.4303
TAGCAGCACGTAAATATTGGAG	na-22-VFPHUEI8H	215.252	343.444	45.0167	287.722	274.297	150.394	212.191	676.003	794.667	272.443	233.849	88.8101	198.587	84.7285	0	534.073	322.996	257.716	210.598	154.943	0	38.2119	87.03	134.808	46.0003	401.381	723.766	121.312	496.657	29.4952	1040.64	139.994	338.727	317.384	60.5233	150.049	53.269	89.9019	541.289	344.394	434.514	196.705	340.275	133.803	28.0242	203.144	86.2967	254.106
TAGCAGCACGTAAATATTGTCG	na-22-VFPHUEIWK	70.082	56.7155	9.50353	37.5971	39.8174	29.8493	113.907	151.296	186.184	27.5892	83.6707	32.1051	43.6891	32.4492	0	89.5012	57.5552	19.5424	68.7059	35.5794	0	0	15.0052	23.0159	0	72.8086	180.269	36.5645	146.554	30.1655	235.922	32.1609	87.7181	94.8504	0	62.2544	15.5909	25.1725	94.3012	63.6142	108.17	29.1983	67.5356	16.4681	0	51.6527	19.5606	58.3116
TAGCAGCACGTAAATATTTGCG	na-22-VFPHUEIYK	0	196.404	13.0048	37.0749	79.6347	26.4051	1219.46	199.582	229.345	160.362	68.6529	15.6356	39.7174	25.2383	0	262.635	172.666	17.0996	32.8593	38.4488	0	0	0	78.9118	0	181.088	182.959	46.8163	124.164	8.71448	219.763	0	95.8152	94.8504	21.0516	47.0898	22.0871	75.5176	237.639	204.004	231.007	110.646	241.57	74.1065	0	48.8794	23.0124	78.697
TAGCAGCACGTAAATGTTGGCG	na-22-VFPHUE78K	175.205	534.596	67.5251	298.688	238.904	106.769	53.6869	869.147	567.015	387.973	356.137	71.2983	281.993	118.98	0	790.839	481.058	197.867	191.182	121.659	32.1846	0	61.5212	210.431	28.1938	604.871	1097.76	78.5967	409.131	27.4841	520.322	101.212	855.589	415.882	136.835	104.555	41.5758	79.1136	673.31	489.171	570.185	250.491	648.342	222.319	0	111.279	96.6523	149.335
TAGCAGCACGTAAGTATTGGCG	na-22-VFPHU3I8K	320.375	1016.68	81.0301	291.899	300.842	98.7322	65.6173	1166.91	626.255	822.503	624.312	86.3084	468.665	153.232	0	1624.23	1211.24	167.332	245.698	133.136	51.2028	17.6363	66.0227	457.031	44.5165	1198.54	1921.07	107.302	665.601	42.2317	647.44	104.05	897.424	736.914	205.253	131.692	36.3788	125.863	1644.61	1059.51	1065.2	497.908	1264.99	483.751	0	166.745	92.0498	227.558
TAGCAGCACGTAATATTGGCG	na-21-VFPHULZJ0	105.123	119.733	33.0122	107.047	75.2106	55.1063	27.5536	360.535	215.804	115.53	150.178	31.8966	111.209	39.6601	0	277.307	134.009	29.3136	63.4783	47.6306	0	0	34.5119	54.2519	25.226	207.224	417.04	35.8811	132.306	6.70345	162.668	17.9723	178.135	116.739	84.2063	57.4656	19.4886	25.1725	216.893	221.553	205.34	64.5437	123.642	39.1118	0	48.1861	40.2718	54.9931
TAGCAGCACGTAATTATTGGCG	na-22-VFPHUNI8K	50.0586	48.3132	16.5061	61.6174	88.483	32.1454	21.8724	236.601	203.956	37.9352	79.3799	23.5576	31.7739	30.6465	0	70.4272	51.542	40.3062	67.2123	43.0397	0	0	22.5078	18.084	10.3872	61.6073	306.726	34.8559	126.2	7.37379	206.836	21.7559	138.999	105.795	26.3145	45.4936	19.4886	0	62.2388	41.6783	75.1691	12.294	48.8334	19.5559	0	46.4527	12.6568	52.6227
TAGCAGCACGTAGATATTGGCG	na-22-VFPHVEI8K	475.556	1034.53	145.054	466.308	477.808	208.945	110.498	1712.54	1009.62	798.363	645.766	160.942	492.495	194.695	42.2185	1332.25	947.513	266.265	411.489	194.539	62.9063	43.3558	114.039	386.339	69.7425	903.573	2050.22	167.445	736.843	56.3089	1090.2	140.94	1170.02	828.117	249.988	260.191	100.042	219.361	1178.76	811.63	865.361	479.467	1254.6	426.112	29.539	272.477	158.786	333.277
TAGCAGCACGTGAATATTGGCG	na-22-VFPHXEI8K	240.281	606.015	74.0275	231.849	234.48	92.992	58.7999	901.337	490.002	448.325	375.445	73.5915	325.682	122.586	19.4205	877.405	610.772	150.232	0	103.295	38.0364	19.8408	40.514	258.107	23.7421	675.813	1218.83	86.7981	449.841	24.1324	491.235	91.7531	721.988	474.252	163.15	134.884	24.6856	111.478	792.13	592.27	643.521	327.329	688.344	266.577	0	119.945	58.6817	164.505
TAGCAGCACGTTAATATTGGCG	na-22-VFPHYEI8K	25.0293	18.9052	5.50204	24.0203	26.5449	11.4805	0	80.4765	109.172	12.0703	49.3443	11.2576	43.6891	0	0	55.7549	26.63	15.8782	28.3785	22.3806	0	0	0	0	0	16.802	102.242	19.4783	69.2063	0	65.7135	0	47.2328	36.4809	0	29.5309	0	0	30.1764	41.6783	20.1673	0	24.4167	0	0	17.3331	10.3556	19.4372
TAGCAGCACTTAAATATTGGCG	na-22-VFPIUEI8K	110.129	76.6709	0	41.7745	172.542	33.2934	35.7912	381.459	226.806	60.3514	197.377	23.7661	107.237	52.2793	0	92.4357	62.7094	40.3062	59.7442	49.926	0	0	19.5067	23.0159	0	74.6755	443.946	39.2983	136.377	16.7586	259.622	25.5395	76.922	153.22	0	32.7235	0	0	86.7571	70.195	91.6696	18.4411	59.2235	15.4388	0	55.466	19.5606	64.0006
TAGCAGCAGGTAAATATTGGCG	na-22-VFPKUEI8K	25.0293	19.9554	0	53.2625	26.5449	9.18439	13.0666	72.4289	84.6291	27.5892	83.6707	14.3847	35.7456	0	0	55.7549	28.3481	41.5276	30.6189	14.3466	0	0	0	16.44	0	41.0715	88.7892	12.9855	44.7805	0	115.268	23.6477	140.349	29.1847	15.7887	23.944	0	0	54.6947	32.9039	44.0014	10.7573	31.1703	0	0	23.573	23.0124	31.7632
TAGCAGCATGTAAATATTGGCG	na-22-VFP4UEI8K	135.158	336.092	81.5302	225.06	265.449	138.914	78.1158	791.889	412.144	234.508	311.083	73.5915	202.559	84.7285	0	495.925	310.97	86.7195	171.765	107.886	24.8699	27.5567	85.5295	105.216	23.7421	324.838	831.389	81.6722	305.322	28.8248	562.335	0	319.834	306.44	94.7321	125.307	36.3788	71.9215	420.583	342.201	364.845	172.117	358.978	116.306	0	116.479	101.255	168.298
TAGCAGCGCGTAAATATTGGCG	na-22-VFQHUEI8K	455.533	1398.98	218.081	707.034	694.592	377.708	146.29	2357.96	1571.56	860.438	849.579	212.852	520.298	306.465	56.5727	1517.12	1082.38	258.937	495.877	286.357	77.5357	66.5035	196.568	496.487	93.4846	1065.99	2591.03	238.524	877.291	79.1007	1775.34	180.668	1207.81	871.894	368.403	367.141	162.405	219.361	1418.29	932.277	1032.2	540.938	1643.19	571.237	37.4918	393.808	219.769	463.175
TAGCAGGACGTAAATATTGGCG	na-22-VF6HUEI8K	25.0293	45.1623	7.50278	51.696	35.3932	25.2571	0	109.448	105.786	20.6919	70.7983	0	35.7456	14.4219	0	55.7549	40.3745	26.8708	28.3785	19.5113	0	0	15.0052	0	0	46.6722	118.386	20.1618	73.2772	0	105.573	15.1345	137.65	36.4809	28.9459	19.9533	0	0	66.0108	37.2911	53.1684	16.9043	33.7678	0	0	24.9597	13.8075	23.2298
TAGCATATCGAGCCTGAGAACA	na-22-VFVSF75B2	380.445	17.8549	193.572	3681.38	17.6966	306.529	1684.18	0	147.255	29.3135	47.1989	1617.35	27.8022	0	675.495	17.6068	0	243.059	1439.09	193.965	0	529.088	117.04	46.0319	553.488	22.4026	0	104.909	297.18	0	1688.08	355.661	132.252	0	321.037	3155.82	227.368	39.5568	24.5183	28.5167	51.335	19.9778	0	13.3803	99.9782	1140.52	1931.89	1271.48
TAGCCGCACGTAAATATTGGCG	na-22-V1PHUEI8K	25.0293	70.3692	8.50315	68.928	39.8174	27.5532	26.1333	125.543	269.967	37.9352	53.6351	19.3881	15.8869	0	0	86.5667	48.1058	35.4206	51.5294	70.585	0	0	25.5088	0	10.3872	69.0748	126.457	35.8811	201.512	0	307.022	22.7018	83.6696	43.7771	15.7887	39.1085	0	0	79.213	57.0334	66.0021	32.2718	64.9381	32.9362	0	63.0925	19.5606	92.9194
TAGCGGCACGTAAATATTGGCG	na-22-VHPHUEI8K	490.574	1430.49	252.594	853.245	809.62	524.658	215.032	2346.7	1710.35	938.033	830.271	277.896	560.015	302.859	59.1058	1569.94	1157.98	313.9	643.744	364.976	67.2951	74.9542	267.092	527.723	117.227	1108.93	2566.81	300.376	1196.86	71.0565	2301.05	184.452	1416.98	1054.3	407.874	453.34	183.193	258.917	1456.01	1085.83	1081.7	660.804	1729.43	590.793	50.3678	514.793	204.811	644.272
TAGCTCCTTAAGCGAATCTCGC	na-22-VI3XFUH9M	225.264	0	7.0026	300.777	0	37.8856	135.495	0	51.6237	0	27.8902	141.971	39.7174	0	49.8178	0	0	26.8708	169.524	10.3295	0	0	22.5078	0	38.5809	13.0682	0	0	87.5256	0	739.008	22.7018	31.0387	0	0	117.326	14.2917	0	0	0	16.5005	0	0	0	0	101.919	74.7904	160.238
TAGCTGCACGTAAATATTGGCG	na-22-VIPHUEI8K	85.0996	131.286	29.0108	79.3716	57.514	42.4778	34.0869	272.011	196.339	89.6649	160.905	23.7661	103.265	27.041	0	209.814	127.996	29.3136	67.2123	52.7953	0	0	21.0072	49.3199	0	147.484	435.874	34.1725	189.299	8.04414	197.14	0	219.97	164.164	47.3661	48.6861	0	14.3843	211.235	164.52	179.672	76.8377	152.215	58.6676	0	50.266	27.6149	69.6895
TAGCTTATCAGACTGATGTTGGC	na-23-VIV6OYIND9	0	61.9669	9.50353	10.9658	0	9.18439	17.0435	14.4858	49.9312	0	19.3086	0	15.8869	0	0	39.6153	36.0794	0	29.1253	35.5794	0	0	0	0	0	0	0	20.8452	0	0	0	0	0	21.8885	0	57.4656	0	0	0	13.1616	16.5005	12.294	101.823	0	0	50.266	21.8618	47.4078
TAGGAGCACGTAAATATTGGCG	na-22-V2PHUEI8K	0	29.408	6.00223	43.3411	26.5449	30.9973	18.4637	67.6003	71.0884	18.9676	55.7805	0	35.7456	0	0	30.8119	25.771	17.0996	28.3785	12.625	0	0	19.5067	16.44	0	24.2695	51.121	14.0107	44.7805	0	170.209	17.9723	217.271	29.1847	15.7887	18.3571	0	0	15.0882	17.5487	31.1677	0	21.8192	0	0	36.3995	17.2593	55.4672
TAGGATGGGTGTGATAGGTGGCACGGAGAATTCCA	na-35-V2937E14PH5BY6	35.041	21.0057	120.045	64.7505	35.3932	19.5168	0	0	18.6184	15.5189	0	0	0	0	0	11.7379	17.1807	0	19.4169	41.3181	0	65.7686	0	0	0	0	0	32.1221	0	0	0	0	0	0	0	64.6488	15.5909	25.1725	0	0	0	13.8308	34.8068	17.4974	64.0012	32.9329	187.551	60.682
TAGTAATACGACGTACTTAGTGT	na-23-VLHHELNP0N	175.205	59.8663	6.00223	0	66.3623	0	0	48.2859	18.6184	129.324	122.288	0	174.756	41.4629	0	143.789	42.0926	31.7564	14.1893	0	27.7958	0	0	129.876	11.8711	169.887	88.7892	0	48.8515	0	31.2408	0	0	113.091	39.4717	0	15.5909	89.9019	192.374	269.812	295.176	81.448	15.0656	23.6729	0	0	0	0
TAGTACCGTGAGTAATAATGCG	na-22-VL341OU4K	0	150.191	12.0045	0	0	0	367.286	46.6764	87.1679	39.6595	15.0178	0	15.8869	21.6328	0	114.444	243.106	0	33.6061	30.4147	0	0	0	47.6759	0	74.6755	0	59.8018	20.3548	14.0772	0	0	0	0	0	18.3571	0	14.3843	90.5291	140.39	128.337	38.4189	171.436	58.6676	0	74.1857	9.20498	63.5265
TAGTGGGTTATCAGAAC	yRF-17-V4RX821	30.0351	119.733	235.587	36.0305	22.1208	50.5142	138.904	32.1906	106.633	93.1136	32.181	46.9068	0	19.8301	23.6423	121.78	208.745	30.535	108.286	835.543	0	51.4391	28.5098	103.572	0	141.883	0	1283.86	0	0	0	58.6463	13.4951	0	23.683	211.505	28.5833	169.016	103.731	160.132	144.838	145.992	317.417	104.984	94.6763	280.45	81.6942	268.328
TAGTGGGTTATCAGAACA	yRF-18-V4RX82U	20.0234	87.1738	128.548	0	0	16.0727	74.9912	0	67.7033	105.184	17.1632	40.0271	0	0	17.7318	74.8289	158.062	23.2066	99.3248	564.68	0	0	0	93.7078	0	87.7437	0	798.952	48.8515	0	0	30.2691	0	0	0	134.884	28.5833	100.69	90.5291	129.422	113.67	93.742	365.212	148.213	27.2668	90.8255	25.3137	180.15
TAGTGGGTTATCAGAACT	yRF-18-V4RX82W	165.193	622.82	700.76	139.945	84.0589	189.428	685.431	143.248	634.718	517.298	156.614	234.117	139.011	109.967	97.9468	588.36	1017.09	128.247	587.734	3053.52	0	114.268	114.039	486.623	25.226	603.005	59.1928	4676.5	107.88	0	29.0863	268.638	36.4368	54.7214	107.889	850.012	120.83	701.235	560.149	688.788	628.854	662.341	2264.52	697.836	210.181	1441.42	356.693	1246.35
TAGTGGGTTATCAGAACTT	yRF-19-V4RX82EQ	0	85.0732	90.5336	33.4196	17.6966	33.2934	84.081	20.9239	108.325	60.3514	0	35.6491	0	0	0	57.2221	125.419	0	64.2251	388.505	0	0	15.0052	55.8959	0	46.6722	0	577.173	20.3548	0	0	28.3772	0	0	0	135.683	16.8902	97.094	64.1248	54.8398	75.1691	78.3745	321.573	87.4868	28.0242	136.585	24.1631	178.253
TAGTGGGTTATCAGAACTTATT	yRF-22-V4RX82EXQ	0	18.9052	31.0115	0	0	0	16.7594	0	77.8587	27.5892	0	0	0	0	0	39.6153	54.1191	0	26.8849	120.511	0	0	0	16.44	0	28.0033	0	165.053	0	0	0	0	0	0	0	82.2077	16.8902	28.7686	28.2904	35.0975	22.0007	38.4189	112.213	24.7022	0	30.1596	0	48.356
TATACAACCCCCCACTGCTAAATTTGACTGGCTT	yRF-34-V5BRK5XXDZOYIQ	50.0586	42.0115	187.069	141.511	22.1208	134.322	210.771	27.362	40.622	37.9352	17.1632	15.4271	0	14.4219	0	48.4187	42.0926	21.9852	35.8465	227.823	0	58.4202	22.5078	62.4718	11.8711	48.5391	0	172.913	0	0	0	0	10.7961	0	0	120.518	100.042	86.3058	35.8345	63.6142	40.3346	70.6907	41.0409	72.048	50.7465	99.1454	98.9535	125.157
TATACAACCCCCCACTGCTAAATTTGACTGGCTTT	yRF-35-V5BRK5XXDZOYQZ	0	0	73.5273	44.9076	0	36.7376	69.026	0	15.2332	20.6919	0	0	0	14.4219	0	14.6723	24.9119	0	0	77.4714	0	20.5757	0	0	0	13.0682	0	71.7622	0	0	0	0	0	0	0	47.888	46.7727	21.5764	0	19.7423	0	21.5146	23.8972	0	0	28.773	8.05436	41.7189
TATAGCACTTGTCCCGGCCTGT	na-22-VP2ZSR67N	305.357	50.4138	9.00334	139.945	411.446	21.8129	0	61.1622	135.407	48.2811	319.665	0	154.898	46.8711	0	32.2791	27.489	46.4132	20.9105	65.4203	106.794	0	0	34.5239	0	33.604	347.085	20.8452	34.6031	0	14.0045	0	43.1843	134.979	0	31.1272	0	0	30.1764	68.0014	49.5016	38.4189	25.9752	23.6729	0	7.62657	17.2593	16.5927
TATCAGCACGTAAATATTGGCG	na-22-V6PHUEI8K	255.299	153.342	12.5046	71.5389	168.118	45.922	107.374	589.088	396.064	108.632	562.095	45.8644	397.174	82.9258	0	253.831	162.357	63.5128	97.0844	72.3066	27.7958	0	28.5098	70.6918	10.3872	186.689	672.645	74.496	297.18	22.1214	417.981	43.5118	744.929	237.126	18.4201	67.0432	19.4886	14.3843	245.183	125.035	220.007	89.1318	166.761	55.5799	0	96.3721	29.9162	100.505
TATCGCACTTGTCCCGGCCTGT	na-22-VS2ZSR67N	95.1113	0	25.5095	128.457	181.39	67.7349	12.7826	28.9716	124.405	213.816	107.27	0	51.6326	23.4355	0	76.2961	66.1455	26.8708	35.8465	45.909	39.4993	0	18.0062	85.4878	0	89.6106	185.65	12.9855	30.5322	0	21.5454	0	79.6211	83.9061	39.4717	50.2824	0	32.3647	124.478	114.067	111.837	147.528	92.4718	63.8139	0	13.5198	17.2593	28.9188
TATTGCAATTGTCCCGGCCTGT	na-22-VY2NSR67N	40.0469	13.6537	0	40.208	53.0898	10.3324	0	0	67.7033	18.9676	40.7626	0	31.7739	0	0	0	0	26.8708	0	20.0852	0	0	0	0	0	0	59.1928	7.17622	26.4612	0	16.1591	0	21.5922	0	0	0	0	0	0	13.1616	12.8337	12.294	0	0	0	6.93325	0	13.7483
TATTGCACATGTCCCGGCCTGT	na-22-VY2QSR67N	110.129	18.9052	7.0026	37.5971	190.239	32.1454	0	33.8002	86.3217	22.4162	100.834	0	83.4065	23.4355	0	0	0	45.1918	0	30.9886	42.4252	0	0	0	0	11.2013	182.959	8.54312	18.3193	0	19.3909	0	48.5823	69.3137	0	19.9533	0	0	16.9742	15.3552	0	23.0513	0	0	0	13.5198	0	18.9631
TATTGCACCTGTCCCGGCCTGT	na-22-VY27SR67N	100.117	201.655	33.5124	126.368	207.935	66.5868	0	54.7241	138.792	229.335	111.561	0	83.4065	27.041	0	104.174	67.0046	32.9778	35.0997	45.909	43.8881	0	22.5078	82.1998	0	110.146	169.507	17.428	42.745	0	20.4681	0	0	80.258	31.5774	52.6768	14.2917	57.5372	115.047	125.035	106.337	172.117	103.381	86.4576	0	23.573	21.8618	35.5559
TATTGCACTCGTCCCGGCCTGT	na-22-VY29SR67N	135.158	211.108	27.01	110.18	154.845	64.2907	0	40.2383	126.097	203.47	77.2345	0	31.7739	23.4355	0	68.96	71.2997	47.6346	24.6445	41.8919	30.7217	0	0	80.5558	0	97.0781	177.578	10.9352	40.7096	0	17.2363	0	59.3784	51.0733	15.7887	30.3291	0	39.5568	98.0732	118.454	100.837	162.896	87.2768	69.9895	0	12.8265	13.8075	22.2817
TATTGCACTTATCCCGGCCTGT	na-22-VY2ZHR67N	0	24.1566	9.00334	37.0749	44.2415	0	0	17.7048	45.6997	37.9352	27.8902	0	0	0	0	19.074	0	0	0	14.3466	0	0	0	0	0	26.1364	45.7399	0	0	0	0	0	18.8931	32.8328	15.7887	0	0	0	35.8345	26.3231	34.8345	23.0513	16.6241	16.4681	0	7.27991	13.8075	9.48157
TATTGCACTTGACCCGGCCTGT	na-22-VY2ZOR67N	20.0234	36.76	8.00297	32.8974	75.2106	19.5168	0	22.5334	68.5496	32.7622	60.0713	0	27.8022	14.4219	0	22.0085	19.7578	21.9852	0	18.9374	0	0	0	0	0	18.6689	69.9551	5.80932	22.3903	0	0	0	39.1358	43.7771	0	16.7608	0	0	0	24.1295	22.0007	13.8308	14.0266	13.3803	0	14.5598	0	18.015
TATTGCACTTGCCCCGGCCTGT	na-22-VY2ZPR67N	160.187	240.516	34.0126	170.753	265.449	87.2517	14.4869	48.2859	160.795	258.649	126.579	11.4661	63.5478	32.4492	0	101.239	72.1587	43.9704	39.5806	52.2214	45.3511	0	22.5078	115.08	0	112.013	266.367	14.6942	40.7096	0	30.1636	16.0804	97.1647	105.795	55.2604	51.8786	27.2841	32.3647	139.566	129.422	121.004	193.631	125.72	97.7794	0	29.1196	31.0668	42.193
TATTGCACTTGTCCCAGCCTGT	na-22-VY2ZSRF7N	45.0527	82.9726	16.5061	82.5047	92.9072	40.1817	0	19.3144	59.2404	75.8703	77.2345	0	35.7456	0	0	38.1481	24.0529	20.7638	0	16.0681	26.3329	0	0	27.9479	0	31.7371	107.623	9.56829	0	0	11.85	0	52.6309	47.4252	21.0516	20.7515	0	0	58.4667	74.5822	49.5016	67.6172	34.8068	20.5851	0	11.4399	13.8075	20.3854
TATTGCACTTGTCCCG	na-16-VY2ZSR0	25.0293	19.9554	76.0282	108.092	17.6966	83.8076	17.8956	0	36.3905	31.0379	0	11.6746	0	0	0	11.7379	0	59.8486	14.1893	99.2781	0	45.5604	0	21.3719	17.8066	18.6689	16.1435	19.1366	14.2483	0	0	22.7018	39.1358	0	44.7346	51.0805	31.1818	21.5764	22.6323	21.9359	16.5005	35.3454	25.4557	43.2288	46.2021	20.1064	60.983	20.3854
TATTGCACTTGTCCCGGACTGT	na-22-VY2ZSR6IN	30.0351	51.464	5.50204	62.6618	30.9691	35.5895	15.6232	0	115.942	53.4541	21.454	0	0	0	0	26.4102	24.9119	39.0848	0	41.3181	0	0	18.0062	36.1679	0	28.0033	34.9775	12.6438	22.3903	0	30.1636	0	64.7765	0	0	27.1365	18.1894	0	56.5807	24.1295	36.6678	46.1026	22.3387	22.6436	0	20.1064	16.1087	34.6077
TATTGCACTTGTCCCGGCCCGT	na-22-VY2ZSR6RN	130.152	201.655	38.0141	136.289	216.783	73.4751	14.771	28.9716	143.023	217.265	98.6885	13.3424	67.5195	16.2246	0	96.8374	63.5684	21.9852	32.1125	48.2044	45.3511	0	21.0072	78.9118	11.8711	74.6755	142.601	15.0359	32.5677	0	29.0863	0	63.4269	76.6099	39.4717	58.2637	28.5833	46.749	132.022	127.228	128.337	147.528	103.381	69.9895	0	20.4531	18.41	31.2892
TATTGCACTTGTCCCGGCCTAT	na-22-VY2ZSR67I	25.0293	57.7658	16.5061	50.1294	61.9381	26.4051	0	0	42.3145	41.3838	42.9081	0	0	0	0	29.3447	20.6168	0	0	11.4772	0	0	0	18.084	0	31.7371	37.6681	0	0	0	0	0	28.3397	0	23.683	16.7608	14.2917	0	28.2904	35.0975	40.3346	36.8821	30.6508	23.6729	0	0	11.5062	10.9038
TATTGCACTTGTCCCGGCCTGTAAT	na-25-VY2ZSR67SE	25.0293	30.4583	75.0278	57.44	17.6966	21.8129	25.5652	0	55.0089	25.8649	0	0	0	0	0	11.7379	35.2203	0	22.4041	99.2781	0	0	0	0	0	13.0682	0	55.0177	0	0	0	0	0	21.8885	0	88.5928	18.1894	46.749	18.8602	30.7103	22.0007	16.9043	31.6898	42.1995	0	30.5063	10.3556	27.9706
TATTGCACTTGTCCCGGCCTGTAT	na-24-VY2ZSR672I	125.146	140.738	447.166	327.93	61.9381	208.945	134.927	41.8478	250.502	50.0054	64.3621	52.3271	51.6326	21.6328	52.3509	73.3617	109.956	29.3136	90.3632	540.004	67.2951	126.393	46.516	95.3518	0	104.546	29.5964	344.8	14.2483	8.04414	0	30.2691	25.6407	0	15.7887	356.765	119.53	169.016	124.478	116.26	115.504	133.698	157.41	157.476	217.756	172.984	239.329	204.802
TATTGCACTTGTCCCGGCCTGTATT	na-25-VY2ZSR67SN	0	14.704	28.5106	21.4094	0	11.4805	0	0	43.1608	17.2433	0	0	0	0	0	14.6723	0	0	0	64.8464	0	0	0	0	0	11.2013	0	44.4242	0	0	0	0	0	0	0	76.6208	0	28.7686	0	13.1616	12.8337	13.8308	16.1046	31.907	0	11.0932	0	21.8076
TATTGCACTTGTCCCGGCCTGTTAT	na-25-VY2ZSR677Q	0	15.7543	65.5243	43.3411	17.6966	27.5532	18.7478	0	33.8516	0	0	0	0	0	0	0	23.1939	0	18.6701	72.8805	0	0	0	0	0	11.2013	0	54.6759	0	0	0	0	0	0	0	57.4656	19.4886	28.7686	0	0	0	15.3675	19.2217	16.4681	21.5862	28.773	34.5187	27.9706
TATTGCACTTGTCCCGGTCTGT	na-22-VY2ZSRR7N	25.0293	35.7097	8.50315	37.5971	53.0898	22.961	0	0	28.7739	37.9352	36.4718	0	31.7739	16.2246	0	27.8774	12.0265	0	0	9.75566	0	0	0	0	0	18.6689	48.4304	0	0	0	0	0	20.2426	0	15.7887	16.7608	0	0	20.7463	32.9039	36.6678	39.9556	17.6632	31.907	0	0	0	0
TATTGCACTTGTCCTGGCCTGT	na-22-VY2ZS767N	80.0937	97.6767	25.5095	94.5148	163.694	56.2544	0	16.0953	80.3976	87.9406	66.5075	0	43.6891	0	0	49.8859	29.2071	21.9852	0	28.1192	33.6476	0	19.5067	36.1679	10.3872	37.3377	75.3363	9.56829	20.3548	0	0	0	44.5338	25.5366	0	19.9533	14.2917	14.3843	54.6947	61.4206	56.8352	52.2497	42.0799	31.907	0	14.9065	13.8075	21.3335
TATTGCACTTGTCTCGGCCTGT	na-22-VY2ZS967N	55.0644	34.6595	16.0059	59.5287	44.2415	35.5895	0	0	41.4682	65.5244	36.4718	0	35.7456	0	0	32.2791	18.8987	0	0	16.642	0	0	0	31.2359	0	18.6689	72.6457	5.80932	18.3193	0	0	0	37.7863	0	23.683	12.7701	0	0	37.7205	21.9359	49.5016	52.2497	29.6118	24.7022	0	10.0532	13.8075	0
TATTGCACTTGTTCCGGCCTGT	na-22-VY2Z7R67N	30.0351	37.8103	16.0059	47.5185	44.2415	26.4051	0	0	16.9258	29.3135	32.181	0	0	0	0	16.1396	0	0	0	10.3295	0	0	0	0	0	14.9351	45.7399	7.51794	0	0	0	0	26.9902	36.4809	21.0516	13.5683	0	14.3843	24.5183	24.1295	27.5009	24.5881	15.5851	25.7314	0	0	0	0
TATTGCATTTGTCCCGGCCTGT	na-22-VYJZSR67N	50.0586	37.8103	12.0045	36.5527	53.0898	24.109	0	0	23.6961	51.7298	25.7448	0	43.6891	0	0	16.1396	18.0397	0	0	12.625	0	0	0	0	0	20.5358	51.121	5.46759	0	0	0	0	33.7377	0	0	0	0	0	30.1764	24.1295	27.5009	33.8086	17.6632	16.4681	0	0	0	0
TATTGCGCTTGTCCCGGCCTGT	na-22-VYLZSR67N	240.281	204.806	52.5195	181.719	318.539	70.031	13.0666	51.505	156.564	236.233	223.122	12.7169	119.152	43.2656	0	90.9684	79.031	50.0774	29.1253	48.2044	73.1469	0	19.5067	85.4878	14.8388	91.4775	252.915	21.1869	36.6386	0	25.8545	0	149.796	131.331	42.1032	45.4936	23.3864	21.5764	130.136	129.422	119.17	165.969	94.5498	77.1942	0	23.9197	18.41	36.9781
TATTGTACTTGTCCCGGCCTGT	na-22-VYUZSR67N	30.0351	48.3132	13.505	52.2181	97.3314	11.4805	0	0	33.8516	34.4865	40.7626	0	19.8587	16.2246	0	30.8119	21.4758	17.0996	0	12.625	0	0	0	19.728	0	35.4709	59.1928	5.80932	0	0	0	0	43.1843	0	0	0	0	0	45.2646	41.6783	42.168	27.6616	25.9752	28.8192	0	8.66656	8.05436	11.3779
TCAGGTAGTAGATTGTATAGTT	na-22-8KVL5YVPQ	0	0	13.0048	0	0	0	36.0753	28.9716	202.263	0	25.7448	0	0	0	0	0	0	0	45.555	122.233	0	0	0	0	0	0	0	147.967	22.3903	0	0	0	0	0	0	65.4469	0	0	0	0	0	0	0	0	0	119.598	0	89.1267
TCAGGTAGTAGGTTGTATAGTT	na-22-8KVLRYVPQ	0	0	8.50315	0	0	0	37.2115	33.8002	209.88	0	23.5994	10.6322	0	0	0	0	12.0265	0	41.0742	101	0	0	0	0	0	0	0	80.9887	24.4257	0	0	0	0	0	0	57.4656	0	0	0	0	0	0	0	0	0	70.3724	0	56.8894
TCAGGTAGTAGTTTGTGCTGTT	na-22-8KVL7YXYQ	0	24.1566	17.5065	0	0	0	42.0405	59.5526	503.543	0	15.0178	0	0	23.4355	0	0	24.0529	0	38.087	104.443	0	0	0	0	0	0	18.8341	76.888	44.7805	0	11.85	0	0	0	0	64.6488	0	0	0	0	0	15.3675	16.6241	0	0	141.438	13.8075	73.0081
TCATACCGTGAGTAATAATGCG	na-22-8L341OU4K	35.041	88.2241	26.5098	20.3651	0	10.3324	28.4058	149.686	115.096	0	32.181	0	31.7739	34.2519	0	74.8289	127.137	0	42.5678	31.5624	0	0	0	0	0	37.3377	16.1435	50.5752	26.4612	27.4841	0	0	0	29.1847	0	35.916	0	0	54.6947	76.7758	51.335	35.3454	83.1207	25.7314	0	55.8126	14.9581	54.519
TCATGTACTGAGCTGCCCCGA	na-21-84UYFYKSB	65.0761	19.9554	0	33.4196	66.3623	25.2571	35.7912	0	44.8534	27.5892	81.5253	0	39.7174	0	0	22.0085	0	36.642	0	12.625	0	0	0	0	0	41.0715	96.8609	0	56.9934	0	30.1636	0	43.1843	47.4252	0	0	0	0	24.5183	30.7103	25.6675	15.3675	0	0	0	0	0	12.8001
TCATGTACTGAGCTGCCCCGAGA	na-23-84UYFYKSX	20.0234	0	0	17.7542	75.2106	18.3688	26.4173	17.7048	43.1608	27.5892	57.9259	0	35.7456	0	0	30.8119	0	36.642	0	10.9034	0	0	0	0	0	18.6689	56.5022	0	28.4967	0	11.85	0	44.5338	0	0	0	0	0	30.1764	30.7103	23.8341	16.9043	0	0	0	0	0	10.9038
TCCAAGTAATCCAGGATAGGCT	na-22-8OSEKKHK3	30.0351	124.984	25.0093	15.6654	0	0	30.9623	88.5242	76.1662	15.5189	42.9081	15.8441	19.8587	54.082	0	30.8119	60.1323	0	58.2506	64.8464	0	0	0	0	0	18.6689	0	29.0466	0	26.8138	0	0	0	36.4809	0	44.6954	0	0	24.5183	21.9359	22.0007	21.5146	216.633	22.6436	0	53.7327	13.8075	63.0524
TCCAGTACTGAGCTGCCCCGA	na-21-8PUYFYKSB	280.328	36.76	7.0026	160.832	1216.64	39.0337	0	149.686	110.864	60.3514	454.825	0	174.756	127.994	0	54.2876	17.1807	48.856	0	24.1022	156.534	0	0	26.3039	0	69.0748	1296.86	0	105.845	0	23.7	0	136.3	623.823	23.683	14.3664	15.5909	0	73.5549	70.195	51.335	41.4924	12.4681	15.4388	0	0	0	12.8001
TCCAGTACTGAGCTGCCCCGAG	na-22-8PUYFYKSH	705.826	66.1681	14.5054	376.493	2278.44	63.1427	0	379.849	300.433	86.2163	879.615	21.0559	297.88	191.09	19.4205	99.7718	16.3216	164.889	41.0742	78.6191	386.216	0	28.5098	52.6079	17.8066	115.747	2338.11	18.1114	189.299	6.0331	36.6272	25.5395	325.232	974.04	23.683	51.8786	35.0796	28.7686	118.819	131.616	108.17	84.5215	24.9362	19.5559	0	9.70654	21.8618	26.5484
TCCAGTACTGAGCTGCCCCGAGA	na-23-8PUYFYKSX	235.275	31.5086	0	119.58	995.434	18.3688	0	169.001	116.788	65.5244	366.864	0	238.304	66.7012	0	46.9515	0	52.5202	0	25.8238	137.516	0	0	0	0	46.6722	761.434	5.80932	91.5965	0	0	0	114.708	237.126	0	25.5403	0	21.5764	62.2388	63.6142	56.8352	38.4189	10.9096	0	0	0	0	0
TCCAGTACTGAGCTGCCCCGAGT	na-23-8PUYFYKSZ	170.199	27.3075	7.50278	63.7061	393.75	10.3324	0	104.62	148.101	0	199.522	0	158.869	59.4902	0	30.8119	12.0265	25.6494	14.1893	24.6761	65.8322	0	0	0	0	22.4026	193.722	10.5935	36.6386	7.37379	0	0	41.8348	47.4252	0	23.1459	0	0	30.1764	21.9359	31.1677	18.4411	15.0656	0	0	0	0	0
TCCCACTGCTTCACTTGACTAGCCT	yRF-25-86NI8IXIF7	0	21.0057	94.5351	11.488	0	32.1454	24.1449	0	25.3887	25.8649	0	0	0	0	0	27.8774	35.2203	0	0	79.7668	0	0	0	0	0	16.802	0	86.4563	0	0	0	0	0	0	0	33.5216	0	50.345	26.4043	30.7103	22.0007	19.9778	22.3387	60.7261	23.4797	13.8665	18.41	31.2892
TCCCACTGCTTCACTTGACTAGCCTA	yRF-26-86NI8IXIF7B	0	36.76	71.0264	0	0	0	11.0782	0	0	27.5892	0	0	0	0	0	30.8119	52.401	0	0	72.8805	0	0	0	29.5919	0	48.5391	0	65.6111	0	0	0	0	0	0	0	23.1459	0	28.7686	33.9484	35.0975	42.168	29.1983	24.9362	52.4921	0	0	0	26.0743
TCCCACTGCTTCACTTGACTAGCCTT	yRF-26-86NI8IXIF7E	20.0234	30.4583	87.0323	20.8873	0	28.7012	30.1101	0	25.3887	17.2433	0	12.0915	0	0	0	29.3447	54.9781	0	0	95.835	0	0	0	23.0159	0	33.604	0	95.6829	0	0	0	0	0	0	0	35.1179	15.5909	32.3647	49.0366	30.7103	51.335	26.1248	25.4557	50.4336	0	17.6798	12.6568	53.0968
TCCCCCACTGCTAAATTTGACTGGCTT	yRF-27-8R2Y4BZUNJQ	80.0937	58.8161	33.0122	14.0989	0	25.2571	19.884	17.7048	34.6979	18.9676	38.6172	0	31.7739	0	0	57.2221	90.1984	0	19.4169	44.7612	0	0	0	16.44	0	42.9384	0	37.5897	14.2483	0	0	0	0	0	0	38.3104	20.7879	17.9804	56.5807	168.907	95.3364	61.4702	21.2997	42.1995	0	9.70654	0	45.0374
TCCCCGGCACCTCCACCAT	na-19-8R65461I	65.0761	28.3577	101.538	40.7302	0	32.1454	87.7738	0	27.0813	12.0703	0	26.8932	0	0	42.2185	16.1396	18.0397	0	0	70.0112	0	30.1286	21.0072	24.6599	0	11.2013	0	68.0032	0	0	0	0	0	0	0	41.5029	18.1894	0	0	21.9359	20.1673	16.9043	12.9876	24.7022	56.0484	27.0397	21.8618	58.7857
TCCCCGGCACCTCCACCATT	na-20-8R6546KN	55.0644	53.5646	161.56	54.3069	35.3932	60.8466	80.6723	0	65.1644	20.6919	19.3086	34.1898	31.7739	30.6465	45.5959	23.4757	27.489	20.7638	14.1893	106.164	0	61.727	31.5109	0	0	16.802	0	83.0391	26.4612	0	0	17.9723	17.5436	0	0	80.6114	20.7879	14.3843	22.6323	26.3231	33.0011	44.5659	21.2997	52.4921	88.6171	45.4128	47.1755	51.6745
TCCCCGGCATCTCCACCAAA	na-20-8R6Q46KB	25.0293	21.0057	67.0249	24.0203	0	20.6649	32.0985	0	15.2332	0	0	12.7169	19.8587	0	0	19.074	24.0529	0	14.1893	37.301	0	0	19.5067	0	0	18.6689	0	37.248	0	0	0	0	10.7961	0	0	15.1645	0	14.3843	22.6323	24.1295	18.3339	33.8086	14.5461	25.7314	0	14.5598	20.7112	30.8151
TCCCCGGCATCTCCACCAT	na-19-8R6Q461I	75.0879	67.2183	233.086	71.0167	30.9691	55.1063	189.466	0	41.4682	32.7622	0	43.1542	15.8869	25.2383	53.1953	44.017	53.26	20.7638	33.6061	147.483	0	65.7686	45.0155	24.6599	0	20.5358	0	135.323	0	0	0	17.0263	12.1456	0	0	86.1984	31.1818	61.1333	77.327	21.9359	40.3346	24.5881	34.8068	52.4921	79.5281	98.4521	79.3929	128.475
TCCCCGGCATCTCCACCATT	na-20-8R6Q46KN	120.141	110.28	351.13	110.702	17.6966	99.8803	216.736	22.5334	146.408	60.3514	17.1632	57.539	23.8304	37.8574	71.7714	107.108	82.4671	21.9852	47.7954	259.386	0	104.715	69.0238	55.8959	0	80.2761	0	204.01	24.4257	0	0	44.4577	22.9417	25.5366	18.4201	140.471	41.5758	111.478	71.6689	100.905	58.6686	101.426	54.0285	148.213	151.861	165.705	140.376	137.009
TCCCCTGTGGTCTAGTGGTTAGGATTCGGCGC	na-32-8R98WP9N1EWJM	50.0586	0	10.0037	29.2422	0	30.9973	0	0	15.2332	12.0703	40.7626	97.5661	19.8587	0	37.1522	0	0	17.0996	49.289	0	0	31.5983	0	0	0	0	0	0	0	67.7048	0	0	10.7961	40.129	21.0516	35.916	0	0	20.7463	0	0	0	0	17.4974	0	7.27991	19.5606	33.1855
TCCCCTTGGGGTTGTAGGACCAC	na-23-8RZK7W1DD1	0	0	19.5072	0	53.0898	98.7322	0	0	14.3869	0	0	17.7203	0	0	0	0	0	149.011	23.1509	12.625	0	52.9088	63.0217	0	0	0	0	12.6438	105.845	0	26.9318	119.184	132.252	0	86.8378	21.5496	89.6478	0	0	0	0	0	0	0	32.9474	21.8397	0	27.9706
TCCCGGGTTTCGGCACCATT	na-20-8SRZMFKN	20.0234	27.3075	111.041	22.4538	0	21.8129	94.8752	38.6287	37.2368	22.4162	0	17.9288	0	16.2246	0	16.1396	73.0178	0	32.1125	72.8805	0	0	16.5057	16.44	0	18.6689	0	79.2801	0	0	0	0	0	0	0	47.0898	0	21.5764	33.9484	19.7423	22.0007	23.0513	77.4062	32.9362	32.5687	174.371	65.5855	79.6452
TCCCGTACTGAGCTGCCCCGA	na-21-8SUYFYKSB	85.0996	126.034	29.0108	122.713	353.932	58.5505	0	43.4573	74.4736	220.714	79.3799	12.3	59.5761	37.8574	0	134.985	32.6432	40.3062	0	18.9374	45.3511	0	18.0062	88.7758	0	168.02	355.157	0	32.5677	0	39.859	0	128.203	160.516	47.3661	22.3477	18.1894	25.1725	186.716	120.648	113.67	142.918	60.782	50.4336	0	0	8.05436	9.48157
TCCCGTACTGAGCTGCCCCGAG	na-22-8SUYFYKSH	185.217	211.108	67.0249	271.534	601.685	148.098	0	93.3528	160.795	305.206	285.339	21.2644	91.35	59.4902	22.798	250.897	63.5684	76.9483	46.3018	37.8749	109.72	0	73.5253	182.484	13.3549	261.364	745.291	8.20139	97.703	0	43.0908	22.7018	304.989	335.624	118.415	55.8693	58.4659	115.074	331.94	320.265	242.008	256.638	85.7182	85.4283	0	11.7865	13.8075	30.341
TCCCGTACTGAGCTGCCCCGAGA	na-23-8SUYFYKSX	70.082	119.733	30.5113	93.9927	327.387	48.2181	0	38.6287	67.7033	222.438	109.416	0	75.463	34.2519	0	134.985	24.9119	32.9778	0	11.4772	42.4252	0	16.5057	55.8959	0	113.88	242.152	0	46.816	0	11.85	0	124.155	65.6656	47.3661	16.7608	15.5909	39.5568	130.136	114.067	119.17	98.3523	49.3529	36.024	0	0	0	10.4297
TCCCGTACTGAGCTGCCCCGAGT	na-23-8SUYFYKSZ	75.0879	87.1738	29.0108	42.8189	119.452	27.5532	0	43.4573	81.2439	65.5244	51.4897	0	35.7456	21.6328	0	73.3617	25.771	0	17.9233	10.9034	0	0	0	36.1679	0	69.0748	78.0268	0	16.2838	6.0331	0	0	31.0387	0	0	12.7701	0	17.9804	45.2646	43.8719	84.336	67.6172	83.6402	30.8777	0	10.0532	8.05436	0
TCCCTGTGGTCTAGTGGTTAGGATTCGG	na-28-877343RX6ND4	60.0703	0	24.5091	36.0305	48.6657	27.5532	67.0376	20.9239	89.7068	0	0	4677.33	35.7456	109.967	1663.41	0	11.1674	97.7121	2094.04	41.8919	0	0	0	0	16.3227	0	13.4529	22.5538	179.122	448.461	272.549	185.398	13.4951	0	47.3661	826.068	33.7803	0	0	0	0	13.8308	0	0	21.9649	103.652	58.6817	1492.4
TCCCTGTGGTCTAGTGGTTAGGATTCGGC	na-29-877343RX6N19	80.0937	44.112	266.599	405.213	84.0589	261.755	207.078	109.448	232.73	34.4865	51.4897	2512.95	27.8022	91.9394	781.042	42.5498	30.9252	87.9409	1198.62	129.693	26.3329	70.5451	129.044	24.6599	29.6776	29.8702	18.8341	150.017	144.519	382.767	168.054	126.752	53.9804	65.6656	55.2604	644.093	90.947	32.3647	43.3785	24.1295	53.1684	67.6172	80.0037	57.6384	188.595	729.031	315.27	1007.89
TCCCTGTGGTCTAGTGGTTAGGATTCGGCG	na-30-877343RX6NMH	175.205	18.9052	78.5291	128.457	57.514	132.026	72.1506	24.143	65.1644	17.2433	36.4718	1200.81	27.8022	73.9121	325.082	27.8774	19.7578	56.1844	539.939	32.7101	33.6476	30.8635	96.0331	19.728	0	20.5358	0	28.7049	77.3482	333.832	84.0271	59.5922	44.5338	116.739	65.7862	270.567	77.9546	25.1725	35.8345	35.0975	22.0007	21.5146	22.8582	36.024	43.1724	153.225	104.707	318.581
TCCCTGTGGTCTAGTGGTTAGGATTCGGCGCT	na-32-877343RX6NMH3	290.34	138.638	60.0223	135.767	119.452	386.892	39.7681	49.8955	134.56	196.573	203.813	1018.81	250.219	194.695	265.976	159.928	163.216	311.457	510.067	50.4999	81.9245	152.848	231.08	259.751	34.1293	194.156	91.4797	36.9063	205.583	422.317	194.986	176.885	187.582	200.645	168.413	320.849	172.799	280.494	216.893	0	157.672	287.373	86.7573	249.08	0	44.3728	18.41	356.507
TCCCTGTGGTCTAGTGGTTAGGATTCGGCGCTCTC	na-35-877343RX6NMH49	0	16.8046	0	10.9658	0	28.7012	0	0	29.6202	31.0379	15.0178	69.0051	0	70.3066	0	22.0085	0	29.3136	34.3529	7.46021	0	0	0	27.9479	0	26.1364	0	7.85967	24.4257	257.412	0	0	14.8446	51.0733	23.683	38.3104	20.7879	17.9804	15.0882	24.1295	23.8341	35.3454	20.2607	48.3751	0	0	0	0
TCCTATACTGAGCTGCCCCGA	na-21-8XUYFYKSB	55.0644	34.6595	0	34.464	92.9072	18.3688	0	0	16.9258	56.9027	45.0535	0	0	0	0	33.7464	0	0	0	0	0	0	0	19.728	0	41.0715	131.838	0	18.3193	0	0	0	36.4368	36.4809	0	0	0	0	45.2646	43.8719	36.6678	44.5659	11.4291	15.4388	0	0	0	0
TCCTATACTGAGCTGCCCCGAG	na-22-8XUYFYKSH	65.0761	56.7155	19.0071	68.928	216.783	44.7739	0	38.6287	54.1626	84.4919	55.7805	0	39.7174	21.6328	0	73.3617	17.1807	26.8708	0	12.625	36.5734	0	0	57.5399	0	70.9417	228.699	0	30.5322	0	14.0045	0	87.7181	102.147	34.2088	0	0	0	111.275	98.7117	80.6693	52.2497	22.3387	19.5559	0	0	0	0
TCCTGAACTGAGCTGCCCCGA	na-21-8YBYFYKSB	315.369	24.1566	7.0026	54.8291	774.227	22.961	0	75.648	55.0089	51.7298	388.318	0	154.898	64.8984	0	48.4187	0	31.7564	17.9233	10.3295	74.6098	0	19.5067	16.44	0	59.7404	882.51	0	46.816	0	37.7045	0	101.213	342.921	15.7887	13.5683	0	0	39.6065	41.6783	45.8348	43.0291	10.3901	0	0	0	0	0
TCCTGAACTGAGCTGCCCCGAG	na-22-8YBYFYKSH	560.656	40.9612	26.0096	126.368	1411.3	55.1063	0	214.068	150.64	63.8	738.018	11.2576	285.965	113.572	0	99.7718	18.0397	100.155	27.6317	33.8579	219.441	0	31.5109	47.6759	0	65.3411	1530.94	5.80932	0	0	49.5544	0	252.358	693.137	42.1032	34.3197	27.2841	0	139.566	109.68	133.838	69.154	18.1827	20.5851	0	12.8265	0	27.4965
TCCTGAACTGAGCTGCCCCGAGA	na-23-8YBYFYKSX	185.217	25.2069	8.00297	29.7643	681.319	18.3688	0	107.839	73.6273	41.3838	371.155	0	242.276	59.4902	0	45.4842	0	20.7638	0	18.9374	102.406	0	0	23.0159	0	42.9384	468.161	0	26.4612	0	0	0	90.4171	142.276	0	16.7608	0	0	67.8969	52.6462	55.0018	26.1248	11.9486	0	0	0	0	9.48157
TCCTGAACTGAGCTGCCCCGAGT	na-23-8YBYFYKSZ	165.193	19.9554	12.0045	15.1433	309.691	0	0	72.4289	68.5496	0	186.65	0	103.265	21.6328	0	17.6068	0	0	0	17.2159	43.8881	0	0	0	0	18.6689	126.457	5.46759	36.6386	0	0	0	29.6892	32.8328	0	0	0	0	0	0	33.0011	29.1983	15.5851	0	0	8.66656	0	10.9038
TCCTGAGTAGCTCAGCGGCAGAGCGGG	na-27-8Y1P4PMF5H4	25.0293	0	26.5098	0	17.6966	113.657	0	0	16.9258	0	0	12.9254	0	0	0	0	0	96.4907	0	16.0681	0	44.0907	60.0207	0	0	0	0	8.20139	87.5256	0	24.7772	124.86	93.1162	0	107.889	0	54.5682	0	0	0	0	0	0	0	23.4797	23.573	0	26.5484
TCCTGCACTGAGCTGCCCCGA	na-21-8Y2YFYKSB	55.0644	79.8218	12.5046	67.3614	243.328	35.5895	0	28.9716	38.0831	151.741	62.2167	0	35.7456	16.2246	0	105.641	15.4626	31.7564	0	0	0	0	18.0062	55.8959	0	100.812	282.511	0	32.5677	0	12.9272	0	74.223	98.4984	31.5774	0	15.5909	14.3843	105.617	98.7117	80.6693	79.9112	32.7288	26.7607	0	0	0	9.00749
TCCTGCACTGAGCTGCCCCGAG	na-22-8Y2YFYKSH	130.152	134.437	41.5154	146.733	389.325	78.0673	0	72.4289	90.5531	231.06	156.614	13.7593	71.4913	39.6601	0	181.937	36.9384	53.7416	30.6189	17.7897	64.3693	0	37.5129	95.3518	0	205.358	400.897	5.46759	59.0289	0	28.009	0	164.64	171.46	57.8918	38.3104	27.2841	43.1529	239.525	208.391	181.506	159.822	66.4966	51.4628	0	0	0	20.8594
TCCTGCACTGAGCTGCCCCGAGA	na-23-8Y2YFYKSX	60.0703	61.9669	16.5061	52.7403	194.663	25.2571	0	43.4573	43.1608	122.427	75.0891	0	47.6608	0	0	66.0255	18.0397	20.7638	0	10.9034	0	0	0	55.8959	0	76.5424	118.386	0	24.4257	0	0	0	51.2814	40.129	0	0	0	21.5764	81.099	87.7437	71.5023	59.9334	32.7288	19.5559	0	0	0	0
TCCTGCACTGAGCTGCCCCGAGT	na-23-8Y2YFYKSZ	20.0234	49.3635	19.5072	33.4196	57.514	17.2207	0	14.4858	38.0831	43.1081	27.8902	0	23.8304	0	0	51.3532	23.1939	0	0	10.3295	0	0	0	21.3719	0	44.8053	29.5964	0	0	0	0	0	21.5922	0	0	0	0	17.9804	52.8087	37.2911	58.6686	46.1026	45.1969	19.5559	0	0	0	0
TCCTGTAATGAGCTGCCCCGAG	na-22-8YU4FYKSH	35.041	19.9554	0	46.9963	97.3314	24.109	0	25.7525	63.4718	20.6919	55.7805	0	23.8304	0	0	30.8119	0	43.9704	0	15.4943	0	0	0	0	0	41.0715	131.838	0	32.5677	0	19.3909	0	62.0774	80.258	0	0	0	0	45.2646	43.8719	34.8345	18.4411	0	0	0	0	0	0
TCCTGTACAGAGCTGCCCCGA	na-21-8YUPFYKSB	50.0586	14.704	0	25.5869	353.932	13.7766	0	54.7241	25.3887	22.4162	109.416	0	43.6891	36.0547	0	23.4757	0	31.7564	0	6.88634	36.5734	0	0	0	0	37.3377	384.753	0	24.4257	0	11.85	0	76.922	175.108	0	0	14.2917	0	37.7205	24.1295	34.8345	21.5146	0	0	0	0	0	0
TCCTGTACAGAGCTGCCCCGAG	na-22-8YUPFYKSH	95.1113	23.1063	17.0063	54.3069	637.078	40.1817	0	85.3051	80.3976	29.3135	160.905	0	67.5195	61.293	0	57.2221	15.4626	63.5128	0	21.8068	112.646	0	18.0062	26.3039	0	46.6722	753.363	0	50.887	0	20.4681	0	190.281	353.865	39.4717	19.1552	25.9849	0	66.0108	59.227	55.0018	23.0513	11.4291	20.5851	0	0	0	14.2224
TCCTGTACAGAGCTGCCCCGAGA	na-23-8YUPFYKSX	55.0644	0	0	13.5767	300.842	12.6285	0	56.3336	30.4665	22.4162	66.5075	0	51.6326	18.0273	0	44.017	0	0	0	8.60793	39.4993	0	0	0	0	28.0033	244.843	0	20.3548	0	0	0	63.4269	83.9061	0	0	0	0	28.2904	26.3231	42.168	15.3675	0	0	0	0	0	0
TCCTGTACCGAGCTGCCCCGA	na-21-8YUSFYKSB	60.0703	90.3247	15.5058	89.293	314.115	36.7376	0	43.4573	52.47	144.843	85.8161	0	55.6043	16.2246	0	110.042	30.9252	28.0922	0	8.60793	54.1287	0	21.0072	78.9118	0	104.546	339.013	0	40.7096	0	23.7	0	94.4657	124.035	34.2088	17.5589	14.2917	28.7686	135.794	116.26	97.1698	101.426	44.1579	38.0825	0	0	0	0
TCCTGTACCGAGCTGCCCCGAG	na-22-8YUSFYKSH	115.135	160.694	47.0174	179.63	517.626	72.3271	0	0	109.172	274.168	180.214	16.8864	87.3782	37.8574	0	212.749	42.9516	96.4907	22.4041	25.8238	74.6098	0	42.0145	121.656	0	224.026	667.264	9.22656	77.3482	0	28.009	19.8641	199.727	229.83	97.3636	35.1179	28.5833	50.345	264.043	228.134	212.674	202.852	64.9381	63.8139	0	0	10.3556	20.8594
TCCTGTACCGAGCTGCCCCGAGA	na-23-8YUSFYKSX	50.0586	90.3247	17.5065	65.7949	247.753	32.1454	0	38.6287	56.7015	162.087	64.3621	0	55.6043	21.6328	0	82.165	37.7974	17.0996	0	14.3466	24.8699	0	0	52.6079	0	91.4775	150.673	0	22.3903	0	0	0	83.6696	51.0733	21.0516	13.5683	0	46.749	103.731	94.3245	97.1698	107.573	43.1189	27.7899	0	0	0	9.00749
TCCTGTACCGAGCTGCCCCGAGT	na-23-8YUSFYKSZ	35.041	55.6652	15.0056	27.1534	88.483	17.2207	0	30.5811	62.6255	67.2487	60.0713	0	35.7456	0	0	45.4842	24.9119	0	0	12.625	0	0	0	34.5239	0	50.406	43.0493	0	0	0	0	0	28.3397	0	15.7887	0	0	21.5764	43.3785	46.0655	84.336	50.7129	62.3405	27.7899	0	0	0	0
TCCTGTACTAAGCTGCCCCGAG	na-22-8YUXFYKSH	30.0351	37.8103	13.505	44.9076	115.028	32.1454	0	28.9716	24.5424	75.8703	81.5253	0	31.7739	0	0	71.8944	0	18.321	0	8.03407	32.1846	0	0	18.084	0	70.9417	223.318	0	18.3193	0	0	0	58.0289	98.4984	28.9459	13.5683	0	0	62.2388	74.5822	69.6689	35.3454	14.0266	14.4096	0	0	0	0
TCCTGTACTGAACTGCCCCGAG	na-22-8YUYBYKSH	45.0527	35.7097	12.0045	53.2625	154.845	34.4415	0	19.3144	23.6961	68.973	32.181	0	0	0	0	52.8204	12.0265	32.9778	0	8.60793	33.6476	0	15.0052	0	0	59.7404	169.507	0	14.2483	0	0	0	51.2814	51.0733	28.9459	0	0	0	60.3528	85.5501	60.5019	49.1761	11.4291	15.4388	0	0	0	0
TCCTGTACTGAGATGCCCCGAG	na-22-8YUYF4KSH	20.0234	0	0	28.72	79.6347	24.109	0	0	36.3905	27.5892	23.5994	0	15.8869	0	0	14.6723	0	46.4132	0	10.9034	0	0	15.0052	0	0	20.5358	96.8609	0	20.3548	0	22.6227	0	79.6211	32.8328	0	0	16.8902	0	35.8345	19.7423	22.0007	12.294	0	0	0	0	0	9.00749
TCCTGTACTGAGCAGCCCCGAG	na-22-8YUYFPKSH	45.0527	17.8549	6.00223	40.7302	141.573	17.2207	0	30.5811	52.47	58.6271	72.9437	0	35.7456	16.2246	0	46.9515	0	37.8634	0	11.4772	39.4993	0	0	19.728	0	0	209.865	0	0	0	12.9272	0	80.9706	69.3137	0	0	0	0	47.1506	37.2911	49.5016	32.2718	0	0	0	0	0	0
TCCTGTACTGAGCCGCCCCGA	na-21-8YUYFSKSB	55.0644	136.537	19.0071	86.1599	376.053	35.5895	0	30.5811	56.7015	198.297	100.834	0	39.7174	23.4355	0	129.117	32.6432	31.7564	16.4297	17.7897	38.0364	0	0	90.4198	0	177.354	347.085	0	34.6031	0	23.7	0	93.1162	153.22	68.4176	15.1645	0	21.5764	167.856	136.003	119.17	144.455	50.9114	39.1118	0	0	0	11.3779
TCCTGTACTGAGCCGCCCCGAG	na-22-8YUYFSKSH	150.176	205.856	56.521	234.459	685.744	83.8076	0	94.9623	135.407	319	199.522	20.0136	75.463	37.8574	0	268.504	58.4142	64.7342	30.6189	32.7101	71.684	0	66.0227	134.808	0	261.364	567.712	9.22656	69.2063	0	28.009	17.0263	241.562	284.551	110.521	46.2917	44.1743	75.5176	354.572	287.361	280.509	233.587	76.3672	75.1357	0	10.0532	10.3556	22.7558
TCCTGTACTGAGCCGCCCCGAGA	na-23-8YUYFSKSX	45.0527	91.3749	18.0067	59.0065	203.511	35.5895	0	45.0669	56.7015	205.195	85.8161	0	67.5195	25.2383	0	121.78	28.3481	29.3136	0	10.3295	24.8699	0	18.0062	64.1158	0	106.413	201.794	0	20.3548	0	0	0	75.5725	65.6656	26.3145	15.1645	0	14.3843	124.478	107.486	119.17	118.33	44.1579	27.7899	0	0	0	0
TCCTGTACTGAGCCGCCCCGAGT	na-23-8YUYFSKSZ	50.0586	67.2183	22.5084	34.464	115.028	17.2207	0	20.9239	73.6273	41.3838	57.9259	0	19.8587	0	0	70.4272	22.3349	0	0	12.0511	0	0	0	41.0999	0	56.0066	29.5964	0	18.3193	0	0	0	28.3397	0	0	13.5683	0	21.5764	56.5807	52.6462	78.8359	79.9112	64.4186	21.6144	0	7.62657	8.05436	11.3779
TCCTGTACTGAGCTACCCCGAG	na-22-8YUYFXKSH	45.0527	52.5143	17.5065	71.5389	168.118	48.2181	0	30.5811	40.622	86.2163	81.5253	0	23.8304	25.2383	0	48.4187	24.0529	19.5424	0	8.60793	35.1105	0	15.0052	50.9639	0	69.0748	201.794	0	22.3903	0	12.9272	0	74.223	87.5542	26.3145	11.972	0	0	82.985	83.3565	64.1687	59.9334	19.7412	15.4388	0	0	0	0
TCCTGTACTGAGCTGACCCGAG	na-22-8YUYFY0SH	0	33.6092	7.0026	112.269	163.694	48.2181	0	22.5334	105.786	89.6649	45.0535	0	0	21.6328	0	49.8859	12.8855	101.376	16.4297	20.0852	0	0	31.5109	36.1679	0	48.5391	147.982	7.17622	44.7805	0	35.5499	17.0263	130.902	62.0175	0	15.1645	0	0	99.9593	70.195	64.1687	32.2718	11.4291	15.4388	0	0	0	16.1187
TCCTGTACTGAGCTGCACCGA	na-21-8YUYFY2SB	0	16.8046	0	30.2865	84.0589	36.7376	24.9971	0	28.7739	48.2811	21.454	0	0	0	0	41.0825	11.1674	25.6494	0	6.88634	0	0	19.5067	32.8799	0	57.8735	91.4797	0	26.4612	0	18.3136	0	51.2814	36.4809	0	0	0	0	32.0624	43.8719	29.3343	33.8086	11.4291	15.4388	0	0	0	9.48157
TCCTGTACTGAGCTGCCACGA	na-21-8YUYFYKHB	40.0469	56.7155	10.5039	102.348	115.028	40.1817	92.3187	28.9716	74.4736	77.5946	36.4718	0	0	21.6328	0	60.1566	15.4626	76.9483	14.1893	21.8068	26.3329	0	22.5078	27.9479	0	85.8768	169.507	0	56.9934	0	51.709	0	129.553	69.3137	26.3145	17.5589	0	39.5568	92.4152	83.3565	93.503	49.1761	19.2217	30.8777	0	6.93325	0	21.3335
TCCTGTACTGAGCTGCCACGAG	na-22-8YUYFYKHH	80.0937	77.7212	26.0096	232.371	269.873	120.545	186.058	37.0192	216.65	132.773	94.3977	17.9288	67.5195	19.8301	0	129.117	23.1939	158.782	29.1253	51.0737	51.2028	0	69.0238	62.4718	11.8711	132.549	260.986	10.9352	144.519	0	80.7953	26.4854	284.746	171.46	47.3661	40.7048	35.0796	25.1725	171.628	125.035	157.672	101.426	25.9752	32.9362	0	20.4531	0	54.519
TCCTGTACTGAGCTGCCACGAGA	na-23-8YUYFYKHX	35.041	27.3075	11.5043	71.0167	132.725	37.8856	61.9245	24.143	76.1662	93.1136	40.7626	0	27.8022	14.4219	0	66.0255	0	52.5202	0	24.6761	0	0	0	41.0999	0	52.2728	88.7892	0	54.9579	0	23.7	0	87.7181	25.5366	0	22.3477	0	0	67.8969	78.9694	77.0025	36.8821	16.6241	21.6144	0	7.97323	0	22.7558
TCCTGTACTGAGCTGCCACGAGT	na-23-8YUYFYKHZ	0	26.2572	11.5043	30.8087	79.6347	17.2207	56.8115	0	94.7846	27.5892	27.8902	0	0	0	0	27.8774	0	25.6494	14.9361	26.3977	0	0	0	0	0	29.8702	18.8341	6.83449	24.4257	0	0	0	29.6892	0	0	15.9627	0	0	24.5183	19.7423	25.6675	29.1983	23.3777	0	0	11.7865	0	27.9706
TCCTGTACTGAGCTGCCCAGAGT	na-23-8YUYFYKPZ	40.0469	12.6034	0	31.8531	53.0898	14.9246	52.8347	0	59.2404	0	32.181	0	19.8587	0	0	0	0	0	0	13.1988	0	0	0	0	0	11.2013	26.9058	6.15104	18.3193	0	0	0	32.3882	0	0	14.3664	0	0	0	0	16.5005	0	0	0	0	6.93325	0	11.852
TCCTGTACTGAGCTGCCCCAAG	na-22-8YUYFYK6H	50.0586	37.8103	16.5061	68.4058	181.39	34.4415	0	40.2383	38.9294	84.4919	87.9615	0	31.7739	23.4355	0	88.034	18.8987	29.3136	0	9.18179	33.6476	0	24.0083	39.4559	0	72.8086	287.892	0	22.3903	0	12.9272	0	80.9706	91.2023	26.3145	15.9627	19.4886	32.3647	115.047	87.7437	75.1691	50.7129	17.6632	15.4388	0	0	0	9.00749
TCCTGTACTGAGCTGCCCCGAAT	na-23-8YUYFYKS7	30.0351	35.7097	107.54	64.2283	26.5449	27.5532	15.9072	25.7525	38.0831	18.9676	0	16.678	0	0	0	36.6808	16.3216	15.8782	0	57.9601	0	20.2082	18.0062	0	0	42.9384	16.1435	30.0718	0	0	0	0	18.8931	0	0	47.0898	0	25.1725	32.0624	37.2911	33.0011	30.7351	47.7944	15.4388	27.6455	24.613	33.368	29.8669
TCCTGTACTGAGCTGCCCCGACT	na-23-8YUYFYKSW	20.0234	13.6537	56.0208	22.4538	17.6966	20.6649	0	0	36.3905	15.5189	0	0	0	0	0	16.1396	15.4626	0	0	24.1022	0	0	0	24.6599	0	16.802	0	13.3273	18.3193	0	0	0	0	0	0	21.5496	0	0	0	15.3552	18.3339	16.9043	27.5337	17.4974	0	14.9065	18.41	24.178
TCCTGTACTGAGCTGCCCCGAGAT	na-24-8YUYFYKSE7	60.0703	32.5589	32.5121	76.7607	84.0589	34.4415	0	16.0953	21.1573	24.1406	0	0	0	0	0	41.0825	43.8107	20.7638	0	25.2499	26.3329	0	0	34.5239	0	39.2046	48.4304	14.3524	14.2483	10.0552	0	0	21.5922	98.4984	23.683	37.5123	0	61.1333	22.6323	46.0655	38.5012	59.9334	51.4309	47.3458	23.4797	8.31989	37.9705	24.6521
TCCTGTACTGAGCTGCCCCGGGA	na-23-8YUYFYKSDX	50.0586	67.2183	23.5087	66.317	212.359	28.7012	0	43.4573	38.0831	172.433	107.27	0	35.7456	27.041	0	127.649	18.0397	47.6346	0	8.60793	46.814	0	0	64.1158	0	95.2112	226.009	0	28.4967	0	0	0	163.291	80.258	0	0	0	28.7686	126.364	114.067	91.6696	96.8155	43.6384	26.7607	0	0	0	0
TCCTGTACTGAGCTGCCCCGGGT	na-23-8YUYFYKSDZ	45.0527	66.1681	21.508	40.208	57.514	19.5168	0	32.1906	71.0884	68.973	40.7626	0	23.8304	16.2246	0	55.7549	29.2071	0	0	9.75566	27.7958	0	0	32.8799	0	57.8735	43.0493	0	16.2838	0	0	0	62.0774	0	0	17.5589	0	21.5764	49.0366	48.2591	71.5023	59.9334	0	25.7314	0	0	0	0
TCCTGTACTGAGCTGCCCCGTG	na-22-8YUYFYKSP	0	14.704	0	32.3753	92.9072	13.7766	0	0	34.6979	31.0379	68.6529	0	15.8869	16.2246	0	16.1396	0	15.8782	0	0	0	0	0	24.6599	0	33.604	126.457	0	18.3193	0	0	0	63.4269	36.4809	23.683	0	0	0	39.6065	46.0655	47.6682	27.6616	0	0	0	0	0	0
TCCTGTACTGAGCTGCCCGAG	na-21-8YUYFYKU0	40.0469	18.9052	12.0045	36.5527	119.452	24.109	0	0	26.235	29.3135	51.4897	0	0	0	0	38.1481	0	15.8782	0	0	0	0	0	18.084	0	35.4709	166.816	0	36.6386	0	0	0	60.7279	80.258	15.7887	0	0	0	49.0366	26.3231	33.0011	21.5146	0	0	0	0	0	0
TCCTGTACTGAGCTGCCCTGA	na-21-8YUYFYKYB	30.0351	42.0115	7.50278	62.1396	194.663	27.5532	0	27.362	22.0036	68.973	47.1989	0	31.7739	0	0	57.2221	12.8855	29.3136	0	7.46021	0	0	15.0052	24.6599	0	93.3444	182.959	0	30.5322	0	12.9272	0	52.6309	142.276	39.4717	11.972	0	21.5764	77.327	68.0014	60.5019	44.5659	18.7022	14.4096	0	0	0	0
TCCTGTACTGAGCTGCCCTGAG	na-22-8YUYFYKYH	125.146	89.2744	28.5106	124.279	269.873	71.179	0	65.9908	74.4736	120.703	128.724	10.8407	27.8022	36.0547	0	139.387	32.6432	35.4206	17.1765	18.3636	49.7399	0	22.5078	46.0319	10.3872	143.75	438.565	0	36.6386	0	18.3136	0	118.757	160.516	55.2604	19.1552	27.2841	21.5764	167.856	140.39	113.67	101.426	34.8068	24.7022	0	0	0	16.1187
TCCTGTACTGAGCTGCCCTGAGA	na-23-8YUYFYKYX	55.0644	38.8606	14.0052	44.3854	137.149	22.961	0	25.7525	35.5442	77.5946	57.9259	0	39.7174	19.8301	0	57.2221	14.6036	14.6568	0	9.18179	0	0	0	26.3039	0	57.8735	134.529	0	18.3193	0	0	0	63.4269	0	28.9459	0	0	14.3843	62.2388	63.6142	66.0021	61.4702	13.5071	14.4096	0	0	0	0
TCCTGTACTGAGCTGCCCTGAGT	na-23-8YUYFYKYZ	35.041	36.76	14.0052	21.9316	79.6347	11.4805	0	16.0953	36.3905	18.9676	27.8902	0	0	14.4219	0	58.6893	14.6036	0	0	10.3295	0	0	0	0	0	26.1364	34.9775	0	0	0	0	0	14.8446	0	0	12.7701	0	0	32.0624	24.1295	42.168	30.7351	33.7678	0	0	0	0	0
TCCTGTACTGAGCTGCTCCGA	na-21-8YUYFY4SB	0	21.0057	9.00334	37.5971	101.756	25.2571	0	0	18.6184	65.5244	42.9081	0	23.8304	25.2383	0	42.5498	0	0	0	0	0	0	0	32.8799	0	48.5391	118.386	0	0	0	14.0045	0	52.6309	43.7771	28.9459	0	0	17.9804	41.4925	50.4526	38.5012	38.4189	10.9096	17.4974	0	0	0	0
TCCTGTACTGAGCTGCTCCGAG	na-22-8YUYFY4SH	70.082	47.2629	16.0059	91.9039	225.632	36.7376	0	19.3144	44.8534	74.146	92.2523	0	31.7739	27.041	0	77.7633	14.6036	25.6494	0	11.4772	0	0	0	49.3199	0	69.0748	223.318	0	30.5322	0	12.9272	0	95.8152	98.4984	49.9975	13.5683	0	0	120.706	83.3565	69.6689	52.2497	24.4167	27.7899	0	0	0	0
TCCTGTACTGAGCTGTCCCGAG	na-22-8YUYFY8SH	65.0761	38.8606	18.0067	66.317	145.997	39.0337	0	30.5811	25.3887	70.6973	60.0713	0	27.8022	0	0	68.96	11.1674	15.8782	0	0	24.8699	0	25.5088	54.2519	0	63.4742	185.65	0	20.3548	0	15.0818	0	59.3784	87.5542	34.2088	0	0	17.9804	75.441	70.195	45.8348	58.3967	14.0266	22.6436	0	0	0	0
TCCTGTACTGAGTTGCCCCGA	na-21-8YUY1YKSB	0	26.2572	7.0026	37.0749	123.876	19.5168	0	0	17.7721	56.9027	32.181	0	0	0	0	35.2136	16.3216	0	0	0	0	0	0	23.0159	0	35.4709	80.7174	0	0	0	15.0818	0	41.8348	40.129	15.7887	0	0	14.3843	49.0366	32.9039	23.8341	23.0513	12.4681	22.6436	0	0	0	0
TCCTGTACTGAGTTGCCCCGAG	na-22-8YUY1YKSH	40.0469	51.464	19.5072	87.2043	128.3	52.8103	0	20.9239	28.7739	77.5946	77.2345	0	39.7174	14.4219	0	67.4927	12.8855	20.7638	0	15.4943	33.6476	0	36.0124	44.3879	0	59.7404	199.103	0	20.3548	0	0	0	86.3686	58.3694	44.7346	0	22.0871	17.9804	86.7571	65.8078	60.5019	44.5659	17.6632	26.7607	0	0	0	10.9038
TCCTGTACTGGGCTGCCCCGA	na-21-8YUY6YKSB	85.0996	135.487	27.5102	137.856	331.811	37.8856	0	35.4097	48.2386	227.611	107.27	0	51.6326	37.8574	0	123.248	44.6697	57.4058	15.6829	13.7727	43.8881	0	34.5119	95.3518	0	173.621	414.349	0	42.745	0	24.7772	0	165.99	207.941	55.2604	23.944	24.6856	35.9607	171.628	160.132	128.337	144.455	55.587	60.7261	0	0	0	11.852
TCCTGTACTGGGCTGCCCCGAG	na-22-8YUY6YKSH	155.182	204.806	62.023	299.732	663.623	129.73	0	101.4	136.253	375.903	220.976	21.8898	107.237	72.1094	20.2649	262.635	72.1587	134.354	35.0997	29.267	93.628	19.106	66.0227	179.196	10.3872	246.429	788.34	7.85967	85.4901	0	49.5544	25.5395	415.649	357.513	92.1007	51.8786	41.5758	79.1136	307.422	285.167	275.009	262.785	96.1083	93.6624	0	13.5198	10.3556	26.0743
TCCTGTACTGGGCTGCCCCGAGA	na-23-8YUY6YKSX	60.0703	91.3749	30.5113	102.87	203.511	44.7739	0	62.7717	46.546	220.714	122.288	0	43.6891	41.4629	0	117.379	34.3613	45.1918	15.6829	16.642	54.1287	0	22.5078	65.7598	0	113.88	209.865	0	30.5322	0	11.85	0	148.446	102.147	36.8403	14.3664	15.5909	46.749	122.592	105.292	104.503	106.036	57.1455	29.8484	0	0	0	11.3779
TCCTGTACTGGGCTGCCCCGAGT	na-23-8YUY6YKSZ	45.0527	71.4195	29.0108	58.4843	145.997	16.0727	0	30.5811	62.6255	67.2487	57.9259	0	23.8304	14.4219	0	64.5583	28.3481	17.0996	0	18.3636	0	0	0	47.6759	0	52.2728	51.121	0	18.3193	0	0	0	60.7279	29.1847	0	19.9533	0	14.3843	62.2388	54.8398	88.0028	72.2275	79.4842	28.8192	0	10.7465	0	12.326
TCCTGTATTGAGCTGCCCCGAG	na-22-8YVYFYKSH	40.0469	48.3132	14.0052	64.7505	119.452	30.9973	0	25.7525	25.3887	70.6973	49.3443	0	39.7174	16.2246	0	54.2876	17.1807	35.4206	0	0	27.7958	0	15.0052	41.0999	0	67.2079	207.175	0	32.5677	0	0	0	70.1745	91.2023	23.683	0	0	21.5764	69.7829	68.0014	99.0032	66.0804	19.2217	22.6436	0	0	0	9.00749
TCCTGTGCTGAGCTGCCCCGA	na-21-8YXYFYKSB	95.1113	69.3189	14.5054	77.2829	194.663	20.6649	0	22.5334	26.235	120.703	98.6885	0	35.7456	27.041	0	98.3046	24.9119	21.9852	0	12.0511	36.5734	0	15.0052	55.8959	0	91.4775	295.964	0	32.5677	0	25.8545	0	93.1162	116.739	23.683	0	0	17.9804	115.047	76.7758	110.004	79.9112	33.2483	47.3458	0	0	0	0
TCCTGTGCTGAGCTGCCCCGAG	na-22-8YXYFYKSH	170.199	121.833	27.5102	151.955	393.75	71.179	0	74.0384	71.9347	243.13	148.033	16.0525	71.4913	39.6601	0	177.535	46.3878	53.7416	22.4041	24.6761	58.5175	0	27.0093	106.86	0	190.422	484.304	0	65.1353	0	39.859	0	215.922	255.366	52.6289	20.7515	22.0871	46.749	215.007	241.295	181.506	138.308	58.1845	50.4336	0	0	0	14.6964
TCCTGTGCTGAGCTGCCCCGAGA	na-23-8YXYFYKSX	40.0469	59.8663	17.0063	49.6072	190.239	19.5168	0	30.5811	42.3145	115.53	70.7983	0	47.6608	0	0	77.7633	12.0265	20.7638	0	10.9034	0	0	0	46.0319	0	91.4775	182.959	0	26.4612	0	0	0	85.0191	54.7214	23.683	0	0	25.1725	66.0108	57.0334	77.0025	64.5437	24.9362	17.4974	0	0	0	0
TCCTGTGCTGAGCTGCCCCGAGT	na-23-8YXYFYKSZ	45.0527	45.1623	16.5061	27.1534	48.6657	0	0	25.7525	38.0831	31.0379	36.4718	0	23.8304	0	0	33.7464	17.1807	0	0	8.03407	0	0	0	21.3719	0	41.0715	34.9775	0	0	0	0	0	33.7377	0	0	12.7701	0	17.9804	35.8345	30.7103	58.6686	56.8599	46.7554	23.6729	0	0	0	0
[truncated: 318 more rows]
[truncated: 326 more columns]

## Sheet: Supp. Table S6C
Supp. Table S6C. In Serum, per-sample abundance (RPM) levels for not-itrs that were found significantly associated with prognosis and/or diagnosis. Only molecules with >= 5 median RPM are shown.
[truncated: 156 more rows]

## Sheet: Supp. Table S6D
Supp. Table S6D. yRNA sequences (RefSeq + ENSEMBL + RepeatMasker) used when searching for yRFs. Any identical sequences were combined and given a UniqID tag.
[truncated: 1,915 more rows]

[truncated: 1 more sheets: Supp. Table S6E]
