# Supplementary material for: Re-Analyses of Samples From Amyotrophic Lateral Sclerosis Patients and Controls Identify Many Novel Small RNAs With Diagnostic And Prognostic Potential
Source: Mol Neurobiol. 2025 Feb 21;62(7):8135–49. doi: 10.1007/s12035-025-04747-2 (PMC12208959; doi:10.1007/s12035-025-04747-2)
Supplement: Supplementary file 7 — Supplementary file7 (XLSX 16 KB) [file 12035_2025_4747_MOESM7_ESM.xlsx]

## Sheet: Supp. Table S7A
Supp. Table S7A. Top 10 groups of SILVA-annotated organisms that contain exact matches to not-itrs from the plasma datasets in their LSU and SSU sequences. We considered only not-itrs that a) did not map to the human genome either exactly or with one replacement, insertion, or deletion, and b) were supported by ≥ 10 raw reads in ≥ 20% of the plasma datasets.
	PLASMA
	LSU hits - Top 10 Groups of Organisms
	# of unique not-itrs mapping exactly to the group representative (out of 44248)	Group Representative		Number of Distinct Organisms in Group	Domain	Level 2	Level 3	Level 4	Level 5
	332	LMDU01000011	Pelomonas_sp._Root405	6	Bacteria	Pseudomonadota	Gammaproteobacteria	Burkholderiales	Comamonadaceae
	260	AJTX02000008	Prochlorothrix_hollandica_PCC_9006_=_CALU_1027	1	Bacteria	Pseudomonadota	Gammaproteobacteria	Pseudomonadales	Pseudomonadaceae
	256	EF157669	uncultured_beta_proteobacterium_CBNPD1_BAC_clone_578	315	Bacteria	Pseudomonadota	Gammaproteobacteria	Burkholderiales	Comamonadaceae
	122	LJIA01000007	beta_proteobacterium_AAP99	1	Bacteria	Pseudomonadota	Gammaproteobacteria	Burkholderiales	Incertae_Sedis
	118	AUET01000003	Comamonadaceae_bacterium_URHA0028	4	Bacteria	Pseudomonadota	Gammaproteobacteria	Burkholderiales	Comamonadaceae
	111	AM902716	Bordetella_petrii	3	Bacteria	Pseudomonadota	Gammaproteobacteria	Burkholderiales	Alcaligenaceae
	111	APFF01000036	Janthinobacterium_sp._CG3	1	Bacteria	Pseudomonadota	Gammaproteobacteria	Burkholderiales	Oxalobacteraceae
	111	JX649886	uncultured_bacterium_A1Q1_fos_4	1	Bacteria	Pseudomonadota	Gammaproteobacteria	Burkholderiales	Comamonadaceae
	111	LMNW01000032	Duganella_sp._Leaf126	2	Bacteria	Pseudomonadota	Gammaproteobacteria	Burkholderiales	Oxalobacteraceae
	110	CP002021	Thiomonas_intermedia_K12	1	Bacteria	Pseudomonadota	Gammaproteobacteria	Burkholderiales	Comamonadaceae
	PLASMA
	SSU hits - Top 10 Groups of Organisms
	# of unique not-itrs mapping exactly to the group representative (out of 44248)	Group Representative		Number of Distinct Organisms in Group	Domain	Level 2	Level 3	Level 4	Level 5
	328	AM501435	Pelomonas_aquatica	336	Bacteria	Pseudomonadota	Gammaproteobacteria	Burkholderiales	Comamonadaceae
	168	JQ923975	uncultured_bacterium	1	Bacteria	Pseudomonadota	Gammaproteobacteria	Burkholderiales	Burkholderiaceae
	168	JX647708	uncultured_iron-reducing_bacterium	1016	Bacteria	Pseudomonadota	Gammaproteobacteria	Burkholderiales	Comamonadaceae
	127	FQ658957	uncultured_soil_bacterium	1	Bacteria	Acidobacteriota	Vicinamibacteria	Subgroup_17	Incertae_Sedis
	127	FR691427	beta_proteobacterium_R-43960	24	Bacteria	Pseudomonadota	Gammaproteobacteria	Burkholderiales	Comamonadaceae
	127	KP975338	uncultured_bacterium	1	Bacteria	Pseudomonadota	Gammaproteobacteria	Enterobacterales	Aeromonadaceae
	127	KT034455	Delftia_sp._132	300	Bacteria	Pseudomonadota	Gammaproteobacteria	Burkholderiales	Comamonadaceae
	119	GQ472342	uncultured_bacterium	1	Bacteria	Pseudomonadota	Gammaproteobacteria	Burkholderiales	SC-I-84
	119	HM129140	uncultured_bacterium	244	Bacteria	Pseudomonadota	Gammaproteobacteria	Burkholderiales	Comamonadaceae
	113	GBSL01042306	Coleochaete_orbicularis	1	Bacteria	Cyanobacteriota	Cyanobacteriia	Chloroplast	Incertae_Sedis

## Sheet: Supp. Table S7B
Supp. Table S7B. Top 10 groups of SILVA-annotated organisms that contain exact matches to not-itrs from the serum datasets in their LSU and SSU sequences. We considered only not-itrs that a) did not map to the human genome either exactly or with one replacement, insertion, or deletion, and b) were supported by ≥ 10 raw reads in ≥ 20% of the serum datasets.
	SERUM
	LSU hits - Top 10 Groups of Organisms
	# of unique not-itrs mapping exactly to the group representative (out of 44248)	Group Representative		Number of Distinct Organisms in Group	Domain	Level 2	Level 3	Level 4	Level 5
	4871	ABDG02000018	Trichoderma_atroviride_IMI_206040	739	Eukaryota	Amorphea	Obazoa	Opisthokonta	Nucletmycea
	1305	GEWB01041816	Costaria_costata	1	Eukaryota	SAR	Stramenopiles	Ochrophyta	Phaeophyceae
	1303	GBCF01007872	Nitzschia_sp._ChengR-2013	1	Eukaryota	SAR	Stramenopiles	Ochrophyta	Diatomea
	1299	KX371914	Nannizziopsis_guarroi	192	Eukaryota	Amorphea	Obazoa	Opisthokonta	Nucletmycea
	1114	CP016447	Acidovorax_sp._RAC01	1	Bacteria	Pseudomonadota	Gammaproteobacteria	Burkholderiales	Comamonadaceae
	1114	DQ518999	Lipomyces_smithiae	130	Eukaryota	Amorphea	Obazoa	Opisthokonta	Nucletmycea
	1096	KJ802954	uncultured_bacterium_183_29_M04	1	Bacteria	Pseudomonadota	Gammaproteobacteria	Burkholderiales	Comamonadaceae
	1095	HE576754	Naumovozyma_castellii_CBS_4309	3	Eukaryota	Amorphea	Obazoa	Opisthokonta	Nucletmycea
	1094	CP016447	Acidovorax_sp._RAC01	3	Bacteria	Pseudomonadota	Gammaproteobacteria	Burkholderiales	Comamonadaceae
	1093	AJ583430	Amyloporia_xantha	1	Eukaryota	Amorphea	Obazoa	Opisthokonta	Nucletmycea
	SERUM
	SSU hits - Top 10 Groups of Organisms
	# of unique not-itrs mapping exactly to the group representative (out of 44248)	Group Representative		Number of Distinct Organisms in Group	Domain	Level 2	Level 3	Level 4	Level 5
	3273	KT582243	fungal_sp._ZJ10	1735	Eukaryota	Amorphea	Obazoa	Opisthokonta	Nucletmycea
	1394	FPLS01043505	metagenome	1	Eukaryota	Archaeplastida	Chloroplastida	Charophyta	Phragmoplastophyta
	1393	GU004255	Phoma_herbarum	946	Eukaryota	Amorphea	Obazoa	Opisthokonta	Nucletmycea
	1072	GEWM01000006	Lessonia_variegata	1	Eukaryota	SAR	Stramenopiles	Ochrophyta	Phaeophyceae
	1072	KC674502	uncultured_fungus	351	Eukaryota	Amorphea	Obazoa	Opisthokonta	Nucletmycea
	927	EF024902	Phaseoleae_environmental_sample	1	Eukaryota	Archaeplastida	Chloroplastida	Charophyta	Phragmoplastophyta
	927	EU107200	Cyttaria_nigra	29	Eukaryota	Amorphea	Obazoa	Opisthokonta	Nucletmycea
	918	GAAD01010722	Misgurnus_anguillicaudatus_(oriental_weatherfish)	1	Eukaryota	Amorphea	Obazoa	Opisthokonta	Holozoa
	918	GBJO01020293	Mangifera_indica_(mango)	18	Eukaryota	Amorphea	Obazoa	Opisthokonta	Nucletmycea
	913	GEUC01078716	Agrostis_stolonifera	1	Eukaryota	Archaeplastida	Chloroplastida	Charophyta	Phragmoplastophyta
